# Supplementary material for: Fixed-target serial crystallography at the Structural Biology Center
Source: J Synchrotron Radiat. 2022 Aug 17;29(Pt 5):1141–51. doi: 10.1107/S1600577522007895 (PMC9455217; doi:10.1107/S1600577522007895)
Supplement: Supplementary file 1 [file s-29-01141-sup1.mcf]

data_7K3M
# 
_entry.id   7K3M 
# 
_audit_conform.dict_name       mmcif_pdbx.dic 
_audit_conform.dict_version    5.336 
_audit_conform.dict_location   http://mmcif.pdb.org/dictionaries/ascii/mmcif_pdbx.dic 
# 
loop_
_database_2.database_id 
_database_2.database_code 
PDB   7K3M         
WWPDB D_1000251775 
# 
_pdbx_database_related.db_name        TargetTrack 
_pdbx_database_related.db_id          IDP97247 
_pdbx_database_related.content_type   unspecified 
_pdbx_database_related.details        . 
# 
_pdbx_database_status.status_code                     REL 
_pdbx_database_status.status_code_sf                  REL 
_pdbx_database_status.status_code_mr                  ? 
_pdbx_database_status.entry_id                        7K3M 
_pdbx_database_status.recvd_initial_deposition_date   2020-09-11 
_pdbx_database_status.SG_entry                        Y 
_pdbx_database_status.deposit_site                    RCSB 
_pdbx_database_status.process_site                    RCSB 
_pdbx_database_status.status_code_cs                  ? 
_pdbx_database_status.status_code_nmr_data            ? 
_pdbx_database_status.methods_development_category    ? 
_pdbx_database_status.pdb_format_compatible           Y 
# 
loop_
_audit_author.name 
_audit_author.pdbx_ordinal 
_audit_author.identifier_ORCID 
'Kim, Y.'                                                       1 ? 
'Sherrell, D.A.'                                                2 ? 
'Johnson, J.'                                                   3 ? 
'Lavens, A.'                                                    4 ? 
'Maltseva, N.'                                                  5 ? 
'Endres, M.'                                                    6 ? 
'Babnigg, G.'                                                   7 ? 
'Joachimiak, A.'                                                8 ? 
'Center for Structural Genomics of Infectious Diseases (CSGID)' 9 ? 
# 
_citation.abstract                  ? 
_citation.abstract_id_CAS           ? 
_citation.book_id_ISBN              ? 
_citation.book_publisher            ? 
_citation.book_publisher_city       ? 
_citation.book_title                ? 
_citation.coordinate_linkage        ? 
_citation.country                   ? 
_citation.database_id_Medline       ? 
_citation.details                   ? 
_citation.id                        primary 
_citation.journal_abbrev            'To Be Published' 
_citation.journal_id_ASTM           ? 
_citation.journal_id_CSD            0353 
_citation.journal_id_ISSN           ? 
_citation.journal_full              ? 
_citation.journal_issue             ? 
_citation.journal_volume            ? 
_citation.language                  ? 
_citation.page_first                ? 
_citation.page_last                 ? 
_citation.title                     
'Crystal Structure of the Beta Lactamase Class D from Chitinophaga pinensis by Serial Crystallography' 
_citation.year                      ? 
_citation.database_id_CSD           ? 
_citation.pdbx_database_id_DOI      ? 
_citation.pdbx_database_id_PubMed   ? 
_citation.unpublished_flag          ? 
# 
loop_
_citation_author.citation_id 
_citation_author.name 
_citation_author.ordinal 
_citation_author.identifier_ORCID 
primary 'Kim, Y.'                                                       1 ? 
primary 'Sherrell, D.A.'                                                2 ? 
primary 'Johnson, J.'                                                   3 ? 
primary 'Lavens, A.'                                                    4 ? 
primary 'Maltseva, N.'                                                  5 ? 
primary 'Endres, M.'                                                    6 ? 
primary 'Babnigg, G.'                                                   7 ? 
primary 'Joachimiak, A.'                                                8 ? 
primary 'Center for Structural Genomics of Infectious Diseases (CSGID)' 9 ? 
# 
_cell.angle_alpha                  90.000 
_cell.angle_alpha_esd              ? 
_cell.angle_beta                   90.000 
_cell.angle_beta_esd               ? 
_cell.angle_gamma                  90.000 
_cell.angle_gamma_esd              ? 
_cell.entry_id                     7K3M 
_cell.details                      ? 
_cell.formula_units_Z              ? 
_cell.length_a                     49.413 
_cell.length_a_esd                 ? 
_cell.length_b                     69.347 
_cell.length_b_esd                 ? 
_cell.length_c                     70.035 
_cell.length_c_esd                 ? 
_cell.volume                       239983.847 
_cell.volume_esd                   ? 
_cell.Z_PDB                        4 
_cell.reciprocal_angle_alpha       ? 
_cell.reciprocal_angle_beta        ? 
_cell.reciprocal_angle_gamma       ? 
_cell.reciprocal_angle_alpha_esd   ? 
_cell.reciprocal_angle_beta_esd    ? 
_cell.reciprocal_angle_gamma_esd   ? 
_cell.reciprocal_length_a          ? 
_cell.reciprocal_length_b          ? 
_cell.reciprocal_length_c          ? 
_cell.reciprocal_length_a_esd      ? 
_cell.reciprocal_length_b_esd      ? 
_cell.reciprocal_length_c_esd      ? 
_cell.pdbx_unique_axis             ? 
# 
_symmetry.entry_id                         7K3M 
_symmetry.cell_setting                     ? 
_symmetry.Int_Tables_number                19 
_symmetry.space_group_name_Hall            'P 2ac 2ab' 
_symmetry.space_group_name_H-M             'P 21 21 21' 
_symmetry.pdbx_full_space_group_name_H-M   ? 
# 
loop_
_entity.id 
_entity.type 
_entity.src_method 
_entity.pdbx_description 
_entity.formula_weight 
_entity.pdbx_number_of_molecules 
_entity.pdbx_ec 
_entity.pdbx_mutation 
_entity.pdbx_fragment 
_entity.details 
1 polymer man Beta-lactamase 29880.246 1   3.5.2.6 ? ? ? 
2 water   nat water          18.015    131 ?       ? ? ? 
# 
_entity_poly.entity_id                      1 
_entity_poly.type                           'polypeptide(L)' 
_entity_poly.nstd_linkage                   no 
_entity_poly.nstd_monomer                   yes 
_entity_poly.pdbx_seq_one_letter_code       
;SNANNVENEKSWEKYFAEYKVEGCF(MSE)LFNNSQGTFKVYNLERSQQRFLPASTF(KCX)IFNSLVGLETGVIKDTSF
VIPWDGVTRD(MSE)PEWNHDLS(MSE)QQAFRVSAVPYFQEVARRITKPV(MSE)QHWLDTVKFGN(MSE)KISKIDTF
WLDNSLQISPDEELGFVKKLYFDQLPFHKVT(MSE)QNVRQV(MSE)L(MSE)EKKPEYELSYKTG(MSE)GFSGPKTIG
WITGWIEENGHPSFFVLNIETENKSLD(MSE)RTVR(MSE)NILRNLLTDAGYFKG(MSE)K
;
_entity_poly.pdbx_seq_one_letter_code_can   
;SNANNVENEKSWEKYFAEYKVEGCFMLFNNSQGTFKVYNLERSQQRFLPASTFKIFNSLVGLETGVIKDTSFVIPWDGVT
RDMPEWNHDLSMQQAFRVSAVPYFQEVARRITKPVMQHWLDTVKFGNMKISKIDTFWLDNSLQISPDEELGFVKKLYFDQ
LPFHKVTMQNVRQVMLMEKKPEYELSYKTGMGFSGPKTIGWITGWIEENGHPSFFVLNIETENKSLDMRTVRMNILRNLL
TDAGYFKGMK
;
_entity_poly.pdbx_strand_id                 A 
_entity_poly.pdbx_target_identifier         IDP97247 
# 
loop_
_entity_poly_seq.entity_id 
_entity_poly_seq.num 
_entity_poly_seq.mon_id 
_entity_poly_seq.hetero 
1 1   SER n 
1 2   ASN n 
1 3   ALA n 
1 4   ASN n 
1 5   ASN n 
1 6   VAL n 
1 7   GLU n 
1 8   ASN n 
1 9   GLU n 
1 10  LYS n 
1 11  SER n 
1 12  TRP n 
1 13  GLU n 
1 14  LYS n 
1 15  TYR n 
1 16  PHE n 
1 17  ALA n 
1 18  GLU n 
1 19  TYR n 
1 20  LYS n 
1 21  VAL n 
1 22  GLU n 
1 23  GLY n 
1 24  CYS n 
1 25  PHE n 
1 26  MSE n 
1 27  LEU n 
1 28  PHE n 
1 29  ASN n 
1 30  ASN n 
1 31  SER n 
1 32  GLN n 
1 33  GLY n 
1 34  THR n 
1 35  PHE n 
1 36  LYS n 
1 37  VAL n 
1 38  TYR n 
1 39  ASN n 
1 40  LEU n 
1 41  GLU n 
1 42  ARG n 
1 43  SER n 
1 44  GLN n 
1 45  GLN n 
1 46  ARG n 
1 47  PHE n 
1 48  LEU n 
1 49  PRO n 
1 50  ALA n 
1 51  SER n 
1 52  THR n 
1 53  PHE n 
1 54  KCX n 
1 55  ILE n 
1 56  PHE n 
1 57  ASN n 
1 58  SER n 
1 59  LEU n 
1 60  VAL n 
1 61  GLY n 
1 62  LEU n 
1 63  GLU n 
1 64  THR n 
1 65  GLY n 
1 66  VAL n 
1 67  ILE n 
1 68  LYS n 
1 69  ASP n 
1 70  THR n 
1 71  SER n 
1 72  PHE n 
1 73  VAL n 
1 74  ILE n 
1 75  PRO n 
1 76  TRP n 
1 77  ASP n 
1 78  GLY n 
1 79  VAL n 
1 80  THR n 
1 81  ARG n 
1 82  ASP n 
1 83  MSE n 
1 84  PRO n 
1 85  GLU n 
1 86  TRP n 
1 87  ASN n 
1 88  HIS n 
1 89  ASP n 
1 90  LEU n 
1 91  SER n 
1 92  MSE n 
1 93  GLN n 
1 94  GLN n 
1 95  ALA n 
1 96  PHE n 
1 97  ARG n 
1 98  VAL n 
1 99  SER n 
1 100 ALA n 
1 101 VAL n 
1 102 PRO n 
1 103 TYR n 
1 104 PHE n 
1 105 GLN n 
1 106 GLU n 
1 107 VAL n 
1 108 ALA n 
1 109 ARG n 
1 110 ARG n 
1 111 ILE n 
1 112 THR n 
1 113 LYS n 
1 114 PRO n 
1 115 VAL n 
1 116 MSE n 
1 117 GLN n 
1 118 HIS n 
1 119 TRP n 
1 120 LEU n 
1 121 ASP n 
1 122 THR n 
1 123 VAL n 
1 124 LYS n 
1 125 PHE n 
1 126 GLY n 
1 127 ASN n 
1 128 MSE n 
1 129 LYS n 
1 130 ILE n 
1 131 SER n 
1 132 LYS n 
1 133 ILE n 
1 134 ASP n 
1 135 THR n 
1 136 PHE n 
1 137 TRP n 
1 138 LEU n 
1 139 ASP n 
1 140 ASN n 
1 141 SER n 
1 142 LEU n 
1 143 GLN n 
1 144 ILE n 
1 145 SER n 
1 146 PRO n 
1 147 ASP n 
1 148 GLU n 
1 149 GLU n 
1 150 LEU n 
1 151 GLY n 
1 152 PHE n 
1 153 VAL n 
1 154 LYS n 
1 155 LYS n 
1 156 LEU n 
1 157 TYR n 
1 158 PHE n 
1 159 ASP n 
1 160 GLN n 
1 161 LEU n 
1 162 PRO n 
1 163 PHE n 
1 164 HIS n 
1 165 LYS n 
1 166 VAL n 
1 167 THR n 
1 168 MSE n 
1 169 GLN n 
1 170 ASN n 
1 171 VAL n 
1 172 ARG n 
1 173 GLN n 
1 174 VAL n 
1 175 MSE n 
1 176 LEU n 
1 177 MSE n 
1 178 GLU n 
1 179 LYS n 
1 180 LYS n 
1 181 PRO n 
1 182 GLU n 
1 183 TYR n 
1 184 GLU n 
1 185 LEU n 
1 186 SER n 
1 187 TYR n 
1 188 LYS n 
1 189 THR n 
1 190 GLY n 
1 191 MSE n 
1 192 GLY n 
1 193 PHE n 
1 194 SER n 
1 195 GLY n 
1 196 PRO n 
1 197 LYS n 
1 198 THR n 
1 199 ILE n 
1 200 GLY n 
1 201 TRP n 
1 202 ILE n 
1 203 THR n 
1 204 GLY n 
1 205 TRP n 
1 206 ILE n 
1 207 GLU n 
1 208 GLU n 
1 209 ASN n 
1 210 GLY n 
1 211 HIS n 
1 212 PRO n 
1 213 SER n 
1 214 PHE n 
1 215 PHE n 
1 216 VAL n 
1 217 LEU n 
1 218 ASN n 
1 219 ILE n 
1 220 GLU n 
1 221 THR n 
1 222 GLU n 
1 223 ASN n 
1 224 LYS n 
1 225 SER n 
1 226 LEU n 
1 227 ASP n 
1 228 MSE n 
1 229 ARG n 
1 230 THR n 
1 231 VAL n 
1 232 ARG n 
1 233 MSE n 
1 234 ASN n 
1 235 ILE n 
1 236 LEU n 
1 237 ARG n 
1 238 ASN n 
1 239 LEU n 
1 240 LEU n 
1 241 THR n 
1 242 ASP n 
1 243 ALA n 
1 244 GLY n 
1 245 TYR n 
1 246 PHE n 
1 247 LYS n 
1 248 GLY n 
1 249 MSE n 
1 250 LYS n 
# 
_entity_src_gen.entity_id                          1 
_entity_src_gen.pdbx_src_id                        1 
_entity_src_gen.pdbx_alt_source_flag               sample 
_entity_src_gen.pdbx_seq_type                      'Biological sequence' 
_entity_src_gen.pdbx_beg_seq_num                   1 
_entity_src_gen.pdbx_end_seq_num                   250 
_entity_src_gen.gene_src_common_name               ? 
_entity_src_gen.gene_src_genus                     ? 
_entity_src_gen.pdbx_gene_src_gene                 Cpin_0907 
_entity_src_gen.gene_src_species                   ? 
_entity_src_gen.gene_src_strain                    ? 
_entity_src_gen.gene_src_tissue                    ? 
_entity_src_gen.gene_src_tissue_fraction           ? 
_entity_src_gen.gene_src_details                   ? 
_entity_src_gen.pdbx_gene_src_fragment             ? 
_entity_src_gen.pdbx_gene_src_scientific_name      'Chitinophaga pinensis DSM 2588' 
_entity_src_gen.pdbx_gene_src_ncbi_taxonomy_id     485918 
_entity_src_gen.pdbx_gene_src_variant              ? 
_entity_src_gen.pdbx_gene_src_cell_line            ? 
_entity_src_gen.pdbx_gene_src_atcc                 ? 
_entity_src_gen.pdbx_gene_src_organ                ? 
_entity_src_gen.pdbx_gene_src_organelle            ? 
_entity_src_gen.pdbx_gene_src_cell                 ? 
_entity_src_gen.pdbx_gene_src_cellular_location    ? 
_entity_src_gen.host_org_common_name               ? 
_entity_src_gen.pdbx_host_org_scientific_name      'Escherichia coli BL21(DE3)' 
_entity_src_gen.pdbx_host_org_ncbi_taxonomy_id     469008 
_entity_src_gen.host_org_genus                     ? 
_entity_src_gen.pdbx_host_org_gene                 ? 
_entity_src_gen.pdbx_host_org_organ                ? 
_entity_src_gen.host_org_species                   ? 
_entity_src_gen.pdbx_host_org_tissue               ? 
_entity_src_gen.pdbx_host_org_tissue_fraction      ? 
_entity_src_gen.pdbx_host_org_strain               ? 
_entity_src_gen.pdbx_host_org_variant              Gold 
_entity_src_gen.pdbx_host_org_cell_line            ? 
_entity_src_gen.pdbx_host_org_atcc                 ? 
_entity_src_gen.pdbx_host_org_culture_collection   ? 
_entity_src_gen.pdbx_host_org_cell                 ? 
_entity_src_gen.pdbx_host_org_organelle            ? 
_entity_src_gen.pdbx_host_org_cellular_location    ? 
_entity_src_gen.pdbx_host_org_vector_type          plasmid 
_entity_src_gen.pdbx_host_org_vector               ? 
_entity_src_gen.host_org_details                   ? 
_entity_src_gen.expression_system_id               ? 
_entity_src_gen.plasmid_name                       pMCSG53 
_entity_src_gen.plasmid_details                    ? 
_entity_src_gen.pdbx_description                   ? 
# 
_struct_ref.id                         1 
_struct_ref.db_name                    UNP 
_struct_ref.db_code                    C7PL61_CHIPD 
_struct_ref.pdbx_db_accession          C7PL61 
_struct_ref.pdbx_db_isoform            ? 
_struct_ref.entity_id                  1 
_struct_ref.pdbx_seq_one_letter_code   
;NNVENEKSWEKYFAEYKVEGCFMLFNNSQGTFKVYNLERSQQRFLPASTFKIFNSLVGLETGVIKDTSFVIPWDGVTRDM
PEWNHDLSMQQAFRVSAVPYFQEVARRITKPVMQHWLDTVKFGNMKISKIDTFWLDNSLQISPDEELGFVKKLYFDQLPF
HKVTMQNVRQVMLMEKKPEYELSYKTGMGFSGPKTIGWITGWIEENGHPSFFVLNIETENKSLDMRTVRMNILRNLLTDA
GYFKGMK
;
_struct_ref.pdbx_align_begin           21 
# 
_struct_ref_seq.align_id                      1 
_struct_ref_seq.ref_id                        1 
_struct_ref_seq.pdbx_PDB_id_code              7K3M 
_struct_ref_seq.pdbx_strand_id                A 
_struct_ref_seq.seq_align_beg                 4 
_struct_ref_seq.pdbx_seq_align_beg_ins_code   ? 
_struct_ref_seq.seq_align_end                 250 
_struct_ref_seq.pdbx_seq_align_end_ins_code   ? 
_struct_ref_seq.pdbx_db_accession             C7PL61 
_struct_ref_seq.db_align_beg                  21 
_struct_ref_seq.pdbx_db_align_beg_ins_code    ? 
_struct_ref_seq.db_align_end                  267 
_struct_ref_seq.pdbx_db_align_end_ins_code    ? 
_struct_ref_seq.pdbx_auth_seq_align_beg       21 
_struct_ref_seq.pdbx_auth_seq_align_end       267 
# 
loop_
_struct_ref_seq_dif.align_id 
_struct_ref_seq_dif.pdbx_pdb_id_code 
_struct_ref_seq_dif.mon_id 
_struct_ref_seq_dif.pdbx_pdb_strand_id 
_struct_ref_seq_dif.seq_num 
_struct_ref_seq_dif.pdbx_pdb_ins_code 
_struct_ref_seq_dif.pdbx_seq_db_name 
_struct_ref_seq_dif.pdbx_seq_db_accession_code 
_struct_ref_seq_dif.db_mon_id 
_struct_ref_seq_dif.pdbx_seq_db_seq_num 
_struct_ref_seq_dif.details 
_struct_ref_seq_dif.pdbx_auth_seq_num 
_struct_ref_seq_dif.pdbx_ordinal 
1 7K3M SER A 1 ? UNP C7PL61 ? ? 'expression tag' 18 1 
1 7K3M ASN A 2 ? UNP C7PL61 ? ? 'expression tag' 19 2 
1 7K3M ALA A 3 ? UNP C7PL61 ? ? 'expression tag' 20 3 
# 
loop_
_chem_comp.id 
_chem_comp.type 
_chem_comp.mon_nstd_flag 
_chem_comp.name 
_chem_comp.pdbx_synonyms 
_chem_comp.formula 
_chem_comp.formula_weight 
ALA 'L-peptide linking' y ALANINE                     ? 'C3 H7 N O2'     89.093  
ARG 'L-peptide linking' y ARGININE                    ? 'C6 H15 N4 O2 1' 175.209 
ASN 'L-peptide linking' y ASPARAGINE                  ? 'C4 H8 N2 O3'    132.118 
ASP 'L-peptide linking' y 'ASPARTIC ACID'             ? 'C4 H7 N O4'     133.103 
CYS 'L-peptide linking' y CYSTEINE                    ? 'C3 H7 N O2 S'   121.158 
GLN 'L-peptide linking' y GLUTAMINE                   ? 'C5 H10 N2 O3'   146.144 
GLU 'L-peptide linking' y 'GLUTAMIC ACID'             ? 'C5 H9 N O4'     147.129 
GLY 'peptide linking'   y GLYCINE                     ? 'C2 H5 N O2'     75.067  
HIS 'L-peptide linking' y HISTIDINE                   ? 'C6 H10 N3 O2 1' 156.162 
HOH non-polymer         . WATER                       ? 'H2 O'           18.015  
ILE 'L-peptide linking' y ISOLEUCINE                  ? 'C6 H13 N O2'    131.173 
KCX 'L-peptide linking' n 'LYSINE NZ-CARBOXYLIC ACID' ? 'C7 H14 N2 O4'   190.197 
LEU 'L-peptide linking' y LEUCINE                     ? 'C6 H13 N O2'    131.173 
LYS 'L-peptide linking' y LYSINE                      ? 'C6 H15 N2 O2 1' 147.195 
MSE 'L-peptide linking' n SELENOMETHIONINE            ? 'C5 H11 N O2 Se' 196.106 
PHE 'L-peptide linking' y PHENYLALANINE               ? 'C9 H11 N O2'    165.189 
PRO 'L-peptide linking' y PROLINE                     ? 'C5 H9 N O2'     115.130 
SER 'L-peptide linking' y SERINE                      ? 'C3 H7 N O3'     105.093 
THR 'L-peptide linking' y THREONINE                   ? 'C4 H9 N O3'     119.119 
TRP 'L-peptide linking' y TRYPTOPHAN                  ? 'C11 H12 N2 O2'  204.225 
TYR 'L-peptide linking' y TYROSINE                    ? 'C9 H11 N O3'    181.189 
VAL 'L-peptide linking' y VALINE                      ? 'C5 H11 N O2'    117.146 
# 
_exptl.absorpt_coefficient_mu     ? 
_exptl.absorpt_correction_T_max   ? 
_exptl.absorpt_correction_T_min   ? 
_exptl.absorpt_correction_type    ? 
_exptl.absorpt_process_details    ? 
_exptl.entry_id                   7K3M 
_exptl.crystals_number            1 
_exptl.details                    ? 
_exptl.method                     'X-RAY DIFFRACTION' 
_exptl.method_details             ? 
# 
_exptl_crystal.colour                      ? 
_exptl_crystal.density_diffrn              ? 
_exptl_crystal.density_Matthews            2.01 
_exptl_crystal.density_method              ? 
_exptl_crystal.density_percent_sol         38.74 
_exptl_crystal.description                 ? 
_exptl_crystal.F_000                       ? 
_exptl_crystal.id                          1 
_exptl_crystal.preparation                 ? 
_exptl_crystal.size_max                    ? 
_exptl_crystal.size_mid                    ? 
_exptl_crystal.size_min                    ? 
_exptl_crystal.size_rad                    ? 
_exptl_crystal.colour_lustre               ? 
_exptl_crystal.colour_modifier             ? 
_exptl_crystal.colour_primary              ? 
_exptl_crystal.density_meas                ? 
_exptl_crystal.density_meas_esd            ? 
_exptl_crystal.density_meas_gt             ? 
_exptl_crystal.density_meas_lt             ? 
_exptl_crystal.density_meas_temp           ? 
_exptl_crystal.density_meas_temp_esd       ? 
_exptl_crystal.density_meas_temp_gt        ? 
_exptl_crystal.density_meas_temp_lt        ? 
_exptl_crystal.pdbx_crystal_image_url      ? 
_exptl_crystal.pdbx_crystal_image_format   ? 
_exptl_crystal.pdbx_mosaicity              ? 
_exptl_crystal.pdbx_mosaicity_esd          ? 
# 
_exptl_crystal_grow.apparatus       ? 
_exptl_crystal_grow.atmosphere      ? 
_exptl_crystal_grow.crystal_id      1 
_exptl_crystal_grow.details         ? 
_exptl_crystal_grow.method          'VAPOR DIFFUSION, SITTING DROP' 
_exptl_crystal_grow.method_ref      ? 
_exptl_crystal_grow.pH              9.0 
_exptl_crystal_grow.pressure        ? 
_exptl_crystal_grow.pressure_esd    ? 
_exptl_crystal_grow.seeding         ? 
_exptl_crystal_grow.seeding_ref     ? 
_exptl_crystal_grow.temp            295 
_exptl_crystal_grow.temp_details    ? 
_exptl_crystal_grow.temp_esd        ? 
_exptl_crystal_grow.time            ? 
_exptl_crystal_grow.pdbx_details    '0.1 M Bis-Tris propane pH 9.0, 8 %(w/v) PEG20000' 
_exptl_crystal_grow.pdbx_pH_range   ? 
# 
_diffrn.ambient_environment              ? 
_diffrn.ambient_temp                     295 
_diffrn.ambient_temp_details             ? 
_diffrn.ambient_temp_esd                 ? 
_diffrn.crystal_id                       1 
_diffrn.crystal_support                  ? 
_diffrn.crystal_treatment                ? 
_diffrn.details                          ? 
_diffrn.id                               1 
_diffrn.ambient_pressure                 ? 
_diffrn.ambient_pressure_esd             ? 
_diffrn.ambient_pressure_gt              ? 
_diffrn.ambient_pressure_lt              ? 
_diffrn.ambient_temp_gt                  ? 
_diffrn.ambient_temp_lt                  ? 
_diffrn.pdbx_serial_crystal_experiment   Y 
# 
_diffrn_detector.details                      ? 
_diffrn_detector.detector                     PIXEL 
_diffrn_detector.diffrn_id                    1 
_diffrn_detector.type                         'DECTRIS PILATUS3 X 6M' 
_diffrn_detector.area_resol_mean              ? 
_diffrn_detector.dtime                        ? 
_diffrn_detector.pdbx_frames_total            ? 
_diffrn_detector.pdbx_collection_time_total   ? 
_diffrn_detector.pdbx_collection_date         2019-11-12 
_diffrn_detector.pdbx_frequency               ? 
# 
_diffrn_radiation.collimation                      ? 
_diffrn_radiation.diffrn_id                        1 
_diffrn_radiation.filter_edge                      ? 
_diffrn_radiation.inhomogeneity                    ? 
_diffrn_radiation.monochromator                    ? 
_diffrn_radiation.polarisn_norm                    ? 
_diffrn_radiation.polarisn_ratio                   ? 
_diffrn_radiation.probe                            ? 
_diffrn_radiation.type                             ? 
_diffrn_radiation.xray_symbol                      ? 
_diffrn_radiation.wavelength_id                    1 
_diffrn_radiation.pdbx_monochromatic_or_laue_m_l   M 
_diffrn_radiation.pdbx_wavelength_list             ? 
_diffrn_radiation.pdbx_wavelength                  ? 
_diffrn_radiation.pdbx_diffrn_protocol             'SINGLE WAVELENGTH' 
_diffrn_radiation.pdbx_analyzer                    ? 
_diffrn_radiation.pdbx_scattering_type             x-ray 
# 
_diffrn_radiation_wavelength.id           1 
_diffrn_radiation_wavelength.wavelength   0.97918 
_diffrn_radiation_wavelength.wt           1.0 
# 
_diffrn_source.current                     ? 
_diffrn_source.details                     ? 
_diffrn_source.diffrn_id                   1 
_diffrn_source.power                       ? 
_diffrn_source.size                        ? 
_diffrn_source.source                      SYNCHROTRON 
_diffrn_source.target                      ? 
_diffrn_source.type                        'APS BEAMLINE 19-ID' 
_diffrn_source.voltage                     ? 
_diffrn_source.take-off_angle              ? 
_diffrn_source.pdbx_wavelength_list        0.97918 
_diffrn_source.pdbx_wavelength             ? 
_diffrn_source.pdbx_synchrotron_beamline   19-ID 
_diffrn_source.pdbx_synchrotron_site       APS 
# 
_reflns.B_iso_Wilson_estimate            ? 
_reflns.entry_id                         7K3M 
_reflns.data_reduction_details           ? 
_reflns.data_reduction_method            ? 
_reflns.d_resolution_high                1.8 
_reflns.d_resolution_low                 49.28 
_reflns.details                          ? 
_reflns.limit_h_max                      ? 
_reflns.limit_h_min                      ? 
_reflns.limit_k_max                      ? 
_reflns.limit_k_min                      ? 
_reflns.limit_l_max                      ? 
_reflns.limit_l_min                      ? 
_reflns.number_all                       ? 
_reflns.number_obs                       23276 
_reflns.observed_criterion               ? 
_reflns.observed_criterion_F_max         ? 
_reflns.observed_criterion_F_min         ? 
_reflns.observed_criterion_I_max         ? 
_reflns.observed_criterion_I_min         ? 
_reflns.observed_criterion_sigma_F       ? 
_reflns.observed_criterion_sigma_I       ? 
_reflns.percent_possible_obs             99.99 
_reflns.R_free_details                   ? 
_reflns.Rmerge_F_all                     ? 
_reflns.Rmerge_F_obs                     ? 
_reflns.Friedel_coverage                 ? 
_reflns.number_gt                        ? 
_reflns.threshold_expression             ? 
_reflns.pdbx_redundancy                  79.11 
_reflns.pdbx_Rmerge_I_obs                0.67 
_reflns.pdbx_Rmerge_I_all                ? 
_reflns.pdbx_Rsym_value                  ? 
_reflns.pdbx_netI_over_av_sigmaI         ? 
_reflns.pdbx_netI_over_sigmaI            2.81 
_reflns.pdbx_res_netI_over_av_sigmaI_2   ? 
_reflns.pdbx_res_netI_over_sigmaI_2      ? 
_reflns.pdbx_chi_squared                 ? 
_reflns.pdbx_scaling_rejects             ? 
_reflns.pdbx_d_res_high_opt              ? 
_reflns.pdbx_d_res_low_opt               ? 
_reflns.pdbx_d_res_opt_method            ? 
_reflns.phase_calculation_details        ? 
_reflns.pdbx_Rrim_I_all                  ? 
_reflns.pdbx_Rpim_I_all                  ? 
_reflns.pdbx_d_opt                       ? 
_reflns.pdbx_number_measured_all         ? 
_reflns.pdbx_diffrn_id                   1 
_reflns.pdbx_ordinal                     1 
_reflns.pdbx_CC_half                     0.97 
_reflns.pdbx_CC_star                     ? 
_reflns.pdbx_R_split                     ? 
# 
_reflns_shell.d_res_high                  1.80 
_reflns_shell.d_res_low                   1.83 
_reflns_shell.meanI_over_sigI_all         ? 
_reflns_shell.meanI_over_sigI_obs         0.76 
_reflns_shell.number_measured_all         ? 
_reflns_shell.number_measured_obs         ? 
_reflns_shell.number_possible             ? 
_reflns_shell.number_unique_all           ? 
_reflns_shell.number_unique_obs           1134 
_reflns_shell.percent_possible_all        99.8 
_reflns_shell.percent_possible_obs        ? 
_reflns_shell.Rmerge_F_all                ? 
_reflns_shell.Rmerge_F_obs                ? 
_reflns_shell.Rmerge_I_all                ? 
_reflns_shell.Rmerge_I_obs                0.85 
_reflns_shell.meanI_over_sigI_gt          ? 
_reflns_shell.meanI_over_uI_all           ? 
_reflns_shell.meanI_over_uI_gt            ? 
_reflns_shell.number_measured_gt          ? 
_reflns_shell.number_unique_gt            ? 
_reflns_shell.percent_possible_gt         ? 
_reflns_shell.Rmerge_F_gt                 ? 
_reflns_shell.Rmerge_I_gt                 ? 
_reflns_shell.pdbx_redundancy             ? 
_reflns_shell.pdbx_Rsym_value             ? 
_reflns_shell.pdbx_chi_squared            ? 
_reflns_shell.pdbx_netI_over_sigmaI_all   ? 
_reflns_shell.pdbx_netI_over_sigmaI_obs   ? 
_reflns_shell.pdbx_Rrim_I_all             ? 
_reflns_shell.pdbx_Rpim_I_all             ? 
_reflns_shell.pdbx_rejects                ? 
_reflns_shell.pdbx_ordinal                1 
_reflns_shell.pdbx_diffrn_id              1 
_reflns_shell.pdbx_CC_half                0.73 
_reflns_shell.pdbx_CC_star                ? 
_reflns_shell.pdbx_R_split                ? 
# 
_refine.aniso_B[1][1]                            ? 
_refine.aniso_B[1][2]                            ? 
_refine.aniso_B[1][3]                            ? 
_refine.aniso_B[2][2]                            ? 
_refine.aniso_B[2][3]                            ? 
_refine.aniso_B[3][3]                            ? 
_refine.B_iso_max                                ? 
_refine.B_iso_mean                               15.62 
_refine.B_iso_min                                ? 
_refine.correlation_coeff_Fo_to_Fc               ? 
_refine.correlation_coeff_Fo_to_Fc_free          ? 
_refine.details                                  ? 
_refine.diff_density_max                         ? 
_refine.diff_density_max_esd                     ? 
_refine.diff_density_min                         ? 
_refine.diff_density_min_esd                     ? 
_refine.diff_density_rms                         ? 
_refine.diff_density_rms_esd                     ? 
_refine.entry_id                                 7K3M 
_refine.pdbx_refine_id                           'X-RAY DIFFRACTION' 
_refine.ls_abs_structure_details                 ? 
_refine.ls_abs_structure_Flack                   ? 
_refine.ls_abs_structure_Flack_esd               ? 
_refine.ls_abs_structure_Rogers                  ? 
_refine.ls_abs_structure_Rogers_esd              ? 
_refine.ls_d_res_high                            1.80 
_refine.ls_d_res_low                             49.28 
_refine.ls_extinction_coef                       ? 
_refine.ls_extinction_coef_esd                   ? 
_refine.ls_extinction_expression                 ? 
_refine.ls_extinction_method                     ? 
_refine.ls_goodness_of_fit_all                   ? 
_refine.ls_goodness_of_fit_all_esd               ? 
_refine.ls_goodness_of_fit_obs                   ? 
_refine.ls_goodness_of_fit_obs_esd               ? 
_refine.ls_hydrogen_treatment                    ? 
_refine.ls_matrix_type                           ? 
_refine.ls_number_constraints                    ? 
_refine.ls_number_parameters                     ? 
_refine.ls_number_reflns_all                     ? 
_refine.ls_number_reflns_obs                     22940 
_refine.ls_number_reflns_R_free                  1107 
_refine.ls_number_reflns_R_work                  21833 
_refine.ls_number_restraints                     ? 
_refine.ls_percent_reflns_obs                    99.99 
_refine.ls_percent_reflns_R_free                 4.83 
_refine.ls_R_factor_all                          ? 
_refine.ls_R_factor_obs                          0.1829 
_refine.ls_R_factor_R_free                       0.2243 
_refine.ls_R_factor_R_free_error                 ? 
_refine.ls_R_factor_R_free_error_details         ? 
_refine.ls_R_factor_R_work                       0.1775 
_refine.ls_R_Fsqd_factor_obs                     ? 
_refine.ls_R_I_factor_obs                        ? 
_refine.ls_redundancy_reflns_all                 ? 
_refine.ls_redundancy_reflns_obs                 ? 
_refine.ls_restrained_S_all                      ? 
_refine.ls_restrained_S_obs                      ? 
_refine.ls_shift_over_esd_max                    ? 
_refine.ls_shift_over_esd_mean                   ? 
_refine.ls_structure_factor_coef                 ? 
_refine.ls_weighting_details                     ? 
_refine.ls_weighting_scheme                      ? 
_refine.ls_wR_factor_all                         ? 
_refine.ls_wR_factor_obs                         ? 
_refine.ls_wR_factor_R_free                      ? 
_refine.ls_wR_factor_R_work                      ? 
_refine.occupancy_max                            ? 
_refine.occupancy_min                            ? 
_refine.solvent_model_details                    'FLAT BULK SOLVENT MODEL' 
_refine.solvent_model_param_bsol                 ? 
_refine.solvent_model_param_ksol                 ? 
_refine.pdbx_R_complete                          ? 
_refine.ls_R_factor_gt                           ? 
_refine.ls_goodness_of_fit_gt                    ? 
_refine.ls_goodness_of_fit_ref                   ? 
_refine.ls_shift_over_su_max                     ? 
_refine.ls_shift_over_su_max_lt                  ? 
_refine.ls_shift_over_su_mean                    ? 
_refine.ls_shift_over_su_mean_lt                 ? 
_refine.pdbx_ls_sigma_I                          ? 
_refine.pdbx_ls_sigma_F                          1.23 
_refine.pdbx_ls_sigma_Fsqd                       ? 
_refine.pdbx_data_cutoff_high_absF               ? 
_refine.pdbx_data_cutoff_high_rms_absF           ? 
_refine.pdbx_data_cutoff_low_absF                ? 
_refine.pdbx_isotropic_thermal_model             ? 
_refine.pdbx_ls_cross_valid_method               'FREE R-VALUE' 
_refine.pdbx_method_to_determine_struct          'MOLECULAR REPLACEMENT' 
_refine.pdbx_starting_model                      
'The crystal structure of the same protein in the complex with avibactam which will be deposited' 
_refine.pdbx_stereochemistry_target_values       'GeoStd + Monomer Library + CDL v1.2' 
_refine.pdbx_R_Free_selection_details            ? 
_refine.pdbx_stereochem_target_val_spec_case     ? 
_refine.pdbx_overall_ESU_R                       ? 
_refine.pdbx_overall_ESU_R_Free                  ? 
_refine.pdbx_solvent_vdw_probe_radii             1.1100 
_refine.pdbx_solvent_ion_probe_radii             ? 
_refine.pdbx_solvent_shrinkage_radii             0.9000 
_refine.pdbx_real_space_R                        ? 
_refine.pdbx_density_correlation                 ? 
_refine.pdbx_pd_number_of_powder_patterns        ? 
_refine.pdbx_pd_number_of_points                 ? 
_refine.pdbx_pd_meas_number_of_points            ? 
_refine.pdbx_pd_proc_ls_prof_R_factor            ? 
_refine.pdbx_pd_proc_ls_prof_wR_factor           ? 
_refine.pdbx_pd_Marquardt_correlation_coeff      ? 
_refine.pdbx_pd_Fsqrd_R_factor                   ? 
_refine.pdbx_pd_ls_matrix_band_width             ? 
_refine.pdbx_overall_phase_error                 24.2283 
_refine.pdbx_overall_SU_R_free_Cruickshank_DPI   ? 
_refine.pdbx_overall_SU_R_free_Blow_DPI          ? 
_refine.pdbx_overall_SU_R_Blow_DPI               ? 
_refine.pdbx_TLS_residual_ADP_flag               ? 
_refine.pdbx_diffrn_id                           1 
_refine.overall_SU_B                             ? 
_refine.overall_SU_ML                            ? 
_refine.overall_SU_R_Cruickshank_DPI             ? 
_refine.overall_SU_R_free                        ? 
_refine.overall_FOM_free_R_set                   ? 
_refine.overall_FOM_work_R_set                   ? 
_refine.pdbx_average_fsc_overall                 ? 
_refine.pdbx_average_fsc_work                    ? 
_refine.pdbx_average_fsc_free                    ? 
# 
_refine_hist.pdbx_refine_id                   'X-RAY DIFFRACTION' 
_refine_hist.cycle_id                         LAST 
_refine_hist.details                          ? 
_refine_hist.d_res_high                       1.80 
_refine_hist.d_res_low                        49.28 
_refine_hist.number_atoms_solvent             131 
_refine_hist.number_atoms_total               2160 
_refine_hist.number_reflns_all                ? 
_refine_hist.number_reflns_obs                ? 
_refine_hist.number_reflns_R_free             ? 
_refine_hist.number_reflns_R_work             ? 
_refine_hist.R_factor_all                     ? 
_refine_hist.R_factor_obs                     ? 
_refine_hist.R_factor_R_free                  ? 
_refine_hist.R_factor_R_work                  ? 
_refine_hist.pdbx_number_residues_total       ? 
_refine_hist.pdbx_B_iso_mean_ligand           ? 
_refine_hist.pdbx_B_iso_mean_solvent          ? 
_refine_hist.pdbx_number_atoms_protein        2029 
_refine_hist.pdbx_number_atoms_nucleic_acid   0 
_refine_hist.pdbx_number_atoms_ligand         0 
_refine_hist.pdbx_number_atoms_lipid          ? 
_refine_hist.pdbx_number_atoms_carb           ? 
_refine_hist.pdbx_pseudo_atom_details         ? 
# 
loop_
_refine_ls_restr.pdbx_refine_id 
_refine_ls_restr.criterion 
_refine_ls_restr.dev_ideal 
_refine_ls_restr.dev_ideal_target 
_refine_ls_restr.number 
_refine_ls_restr.rejects 
_refine_ls_restr.type 
_refine_ls_restr.weight 
_refine_ls_restr.pdbx_restraint_function 
'X-RAY DIFFRACTION' ? 0.0027  ? 2083 ? f_bond_d           ? ? 
'X-RAY DIFFRACTION' ? 0.5802  ? 2811 ? f_angle_d          ? ? 
'X-RAY DIFFRACTION' ? 0.0453  ? 294  ? f_chiral_restr     ? ? 
'X-RAY DIFFRACTION' ? 0.0038  ? 358  ? f_plane_restr      ? ? 
'X-RAY DIFFRACTION' ? 20.5763 ? 774  ? f_dihedral_angle_d ? ? 
# 
loop_
_refine_ls_shell.pdbx_refine_id 
_refine_ls_shell.d_res_high 
_refine_ls_shell.d_res_low 
_refine_ls_shell.number_reflns_all 
_refine_ls_shell.number_reflns_obs 
_refine_ls_shell.number_reflns_R_free 
_refine_ls_shell.number_reflns_R_work 
_refine_ls_shell.percent_reflns_obs 
_refine_ls_shell.percent_reflns_R_free 
_refine_ls_shell.R_factor_all 
_refine_ls_shell.R_factor_obs 
_refine_ls_shell.R_factor_R_free 
_refine_ls_shell.R_factor_R_free_error 
_refine_ls_shell.R_factor_R_work 
_refine_ls_shell.redundancy_reflns_all 
_refine_ls_shell.redundancy_reflns_obs 
_refine_ls_shell.wR_factor_all 
_refine_ls_shell.wR_factor_obs 
_refine_ls_shell.wR_factor_R_free 
_refine_ls_shell.wR_factor_R_work 
_refine_ls_shell.pdbx_R_complete 
_refine_ls_shell.pdbx_total_number_of_bins_used 
_refine_ls_shell.pdbx_phase_error 
_refine_ls_shell.pdbx_fsc_work 
_refine_ls_shell.pdbx_fsc_free 
'X-RAY DIFFRACTION' 1.80 1.88  . . 135 2667 95.11 . . . 0.2253 . 0.2172 . . . . . . . . . . . 
'X-RAY DIFFRACTION' 1.88 1.98  . . 115 2721 95.94 . . . 0.1937 . 0.2023 . . . . . . . . . . . 
'X-RAY DIFFRACTION' 1.98 2.11  . . 128 2686 95.45 . . . 0.2323 . 0.1817 . . . . . . . . . . . 
'X-RAY DIFFRACTION' 2.11 2.27  . . 153 2674 94.59 . . . 0.2221 . 0.1723 . . . . . . . . . . . 
'X-RAY DIFFRACTION' 2.27 2.50  . . 142 2719 95.04 . . . 0.2614 . 0.1737 . . . . . . . . . . . 
'X-RAY DIFFRACTION' 2.50 2.86  . . 135 2724 95.28 . . . 0.2265 . 0.1785 . . . . . . . . . . . 
'X-RAY DIFFRACTION' 2.86 3.60  . . 124 2778 95.73 . . . 0.2365 . 0.1736 . . . . . . . . . . . 
'X-RAY DIFFRACTION' 3.60 49.28 . . 167 2872 94.50 . . . 0.2199 . 0.1756 . . . . . . . . . . . 
# 
_struct.entry_id                     7K3M 
_struct.title                        
'Crystal Structure of the Beta Lactamase Class D from Chitinophaga pinensis by Serial Crystallography' 
_struct.pdbx_descriptor              
;Inosine-5'-monophosphate dehydrogenase,Inosine-5'-monophosphate dehydrogenase (E.C.1.1.1.205,1.1.1.205)
;
_struct.pdbx_model_details           ? 
_struct.pdbx_formula_weight          ? 
_struct.pdbx_formula_weight_method   ? 
_struct.pdbx_model_type_details      ? 
_struct.pdbx_CASP_flag               N 
# 
_struct_keywords.entry_id        7K3M 
_struct_keywords.text            
;beta lactamase class D, serial crystallography, Structural Genomics, Center for Structural Genomics of Infectious Diseases, HYDROLASE, CSGID
;
_struct_keywords.pdbx_keywords   HYDROLASE 
# 
loop_
_struct_asym.id 
_struct_asym.pdbx_blank_PDB_chainid_flag 
_struct_asym.pdbx_modified 
_struct_asym.entity_id 
_struct_asym.details 
A N N 1 ? 
B N N 2 ? 
# 
loop_
_struct_conf.conf_type_id 
_struct_conf.id 
_struct_conf.pdbx_PDB_helix_id 
_struct_conf.beg_label_comp_id 
_struct_conf.beg_label_asym_id 
_struct_conf.beg_label_seq_id 
_struct_conf.pdbx_beg_PDB_ins_code 
_struct_conf.end_label_comp_id 
_struct_conf.end_label_asym_id 
_struct_conf.end_label_seq_id 
_struct_conf.pdbx_end_PDB_ins_code 
_struct_conf.beg_auth_comp_id 
_struct_conf.beg_auth_asym_id 
_struct_conf.beg_auth_seq_id 
_struct_conf.end_auth_comp_id 
_struct_conf.end_auth_asym_id 
_struct_conf.end_auth_seq_id 
_struct_conf.pdbx_PDB_helix_class 
_struct_conf.details 
_struct_conf.pdbx_PDB_helix_length 
HELX_P HELX_P1  AA1 TRP A 12  ? GLU A 18  ? TRP A 29  GLU A 35  1 ? 7  
HELX_P HELX_P2  AA2 ASN A 39  ? GLN A 44  ? ASN A 56  GLN A 61  1 ? 6  
HELX_P HELX_P3  AA3 PRO A 49  ? THR A 52  ? PRO A 66  THR A 69  5 ? 4  
HELX_P HELX_P4  AA4 PHE A 53  ? THR A 64  ? PHE A 70  THR A 81  1 ? 12 
HELX_P HELX_P5  AA5 MSE A 83  ? ASN A 87  ? MSE A 100 ASN A 104 5 ? 5  
HELX_P HELX_P6  AA6 MSE A 92  ? SER A 99  ? MSE A 109 SER A 116 1 ? 8  
HELX_P HELX_P7  AA7 ALA A 100 ? THR A 112 ? ALA A 117 THR A 129 1 ? 13 
HELX_P HELX_P8  AA8 THR A 112 ? LYS A 124 ? THR A 129 LYS A 141 1 ? 13 
HELX_P HELX_P9  AA9 SER A 145 ? PHE A 158 ? SER A 162 PHE A 175 1 ? 14 
HELX_P HELX_P10 AB1 HIS A 164 ? MSE A 175 ? HIS A 181 MSE A 192 1 ? 12 
HELX_P HELX_P11 AB2 ASP A 227 ? ALA A 243 ? ASP A 244 ALA A 260 1 ? 17 
# 
_struct_conf_type.id          HELX_P 
_struct_conf_type.criteria    ? 
_struct_conf_type.reference   ? 
# 
loop_
_struct_conn.id 
_struct_conn.conn_type_id 
_struct_conn.pdbx_leaving_atom_flag 
_struct_conn.pdbx_PDB_id 
_struct_conn.ptnr1_label_asym_id 
_struct_conn.ptnr1_label_comp_id 
_struct_conn.ptnr1_label_seq_id 
_struct_conn.ptnr1_label_atom_id 
_struct_conn.pdbx_ptnr1_label_alt_id 
_struct_conn.pdbx_ptnr1_PDB_ins_code 
_struct_conn.pdbx_ptnr1_standard_comp_id 
_struct_conn.ptnr1_symmetry 
_struct_conn.ptnr2_label_asym_id 
_struct_conn.ptnr2_label_comp_id 
_struct_conn.ptnr2_label_seq_id 
_struct_conn.ptnr2_label_atom_id 
_struct_conn.pdbx_ptnr2_label_alt_id 
_struct_conn.pdbx_ptnr2_PDB_ins_code 
_struct_conn.ptnr1_auth_asym_id 
_struct_conn.ptnr1_auth_comp_id 
_struct_conn.ptnr1_auth_seq_id 
_struct_conn.ptnr2_auth_asym_id 
_struct_conn.ptnr2_auth_comp_id 
_struct_conn.ptnr2_auth_seq_id 
_struct_conn.ptnr2_symmetry 
_struct_conn.pdbx_ptnr3_label_atom_id 
_struct_conn.pdbx_ptnr3_label_seq_id 
_struct_conn.pdbx_ptnr3_label_comp_id 
_struct_conn.pdbx_ptnr3_label_asym_id 
_struct_conn.pdbx_ptnr3_label_alt_id 
_struct_conn.pdbx_ptnr3_PDB_ins_code 
_struct_conn.details 
_struct_conn.pdbx_dist_value 
_struct_conn.pdbx_value_order 
_struct_conn.pdbx_role 
covale1  covale both ? A PHE 25  C ? ? ? 1_555 A MSE 26  N ? ? A PHE 42  A MSE 43  1_555 ? ? ? ? ? ? ? 1.329 ? ? 
covale2  covale both ? A MSE 26  C ? ? ? 1_555 A LEU 27  N ? ? A MSE 43  A LEU 44  1_555 ? ? ? ? ? ? ? 1.332 ? ? 
covale3  covale both ? A PHE 53  C ? ? ? 1_555 A KCX 54  N ? ? A PHE 70  A KCX 71  1_555 ? ? ? ? ? ? ? 1.331 ? ? 
covale4  covale both ? A KCX 54  C ? ? ? 1_555 A ILE 55  N ? ? A KCX 71  A ILE 72  1_555 ? ? ? ? ? ? ? 1.328 ? ? 
covale5  covale both ? A ASP 82  C ? ? ? 1_555 A MSE 83  N ? ? A ASP 99  A MSE 100 1_555 ? ? ? ? ? ? ? 1.329 ? ? 
covale6  covale both ? A MSE 83  C ? ? ? 1_555 A PRO 84  N ? ? A MSE 100 A PRO 101 1_555 ? ? ? ? ? ? ? 1.335 ? ? 
covale7  covale both ? A SER 91  C ? ? ? 1_555 A MSE 92  N ? ? A SER 108 A MSE 109 1_555 ? ? ? ? ? ? ? 1.329 ? ? 
covale8  covale both ? A MSE 92  C ? ? ? 1_555 A GLN 93  N ? ? A MSE 109 A GLN 110 1_555 ? ? ? ? ? ? ? 1.335 ? ? 
covale9  covale both ? A VAL 115 C ? ? ? 1_555 A MSE 116 N ? ? A VAL 132 A MSE 133 1_555 ? ? ? ? ? ? ? 1.332 ? ? 
covale10 covale both ? A MSE 116 C ? ? ? 1_555 A GLN 117 N ? ? A MSE 133 A GLN 134 1_555 ? ? ? ? ? ? ? 1.335 ? ? 
covale11 covale both ? A ASN 127 C ? ? ? 1_555 A MSE 128 N ? ? A ASN 144 A MSE 145 1_555 ? ? ? ? ? ? ? 1.332 ? ? 
covale12 covale both ? A MSE 128 C ? ? ? 1_555 A LYS 129 N ? ? A MSE 145 A LYS 146 1_555 ? ? ? ? ? ? ? 1.330 ? ? 
covale13 covale both ? A THR 167 C ? ? ? 1_555 A MSE 168 N ? ? A THR 184 A MSE 185 1_555 ? ? ? ? ? ? ? 1.327 ? ? 
covale14 covale both ? A MSE 168 C ? ? ? 1_555 A GLN 169 N ? ? A MSE 185 A GLN 186 1_555 ? ? ? ? ? ? ? 1.333 ? ? 
covale15 covale both ? A VAL 174 C ? ? ? 1_555 A MSE 175 N ? ? A VAL 191 A MSE 192 1_555 ? ? ? ? ? ? ? 1.329 ? ? 
covale16 covale both ? A MSE 175 C ? ? ? 1_555 A LEU 176 N ? ? A MSE 192 A LEU 193 1_555 ? ? ? ? ? ? ? 1.329 ? ? 
covale17 covale both ? A LEU 176 C ? ? ? 1_555 A MSE 177 N ? ? A LEU 193 A MSE 194 1_555 ? ? ? ? ? ? ? 1.329 ? ? 
covale18 covale both ? A MSE 177 C ? ? ? 1_555 A GLU 178 N ? ? A MSE 194 A GLU 195 1_555 ? ? ? ? ? ? ? 1.331 ? ? 
covale19 covale both ? A GLY 190 C ? ? ? 1_555 A MSE 191 N ? ? A GLY 207 A MSE 208 1_555 ? ? ? ? ? ? ? 1.329 ? ? 
covale20 covale both ? A MSE 191 C ? ? ? 1_555 A GLY 192 N ? ? A MSE 208 A GLY 209 1_555 ? ? ? ? ? ? ? 1.338 ? ? 
covale21 covale both ? A ASP 227 C ? ? ? 1_555 A MSE 228 N ? ? A ASP 244 A MSE 245 1_555 ? ? ? ? ? ? ? 1.331 ? ? 
covale22 covale both ? A MSE 228 C ? ? ? 1_555 A ARG 229 N ? ? A MSE 245 A ARG 246 1_555 ? ? ? ? ? ? ? 1.334 ? ? 
covale23 covale both ? A ARG 232 C ? ? ? 1_555 A MSE 233 N ? ? A ARG 249 A MSE 250 1_555 ? ? ? ? ? ? ? 1.331 ? ? 
covale24 covale both ? A MSE 233 C ? ? ? 1_555 A ASN 234 N ? ? A MSE 250 A ASN 251 1_555 ? ? ? ? ? ? ? 1.336 ? ? 
covale25 covale both ? A GLY 248 C ? ? ? 1_555 A MSE 249 N ? ? A GLY 265 A MSE 266 1_555 ? ? ? ? ? ? ? 1.329 ? ? 
covale26 covale both ? A MSE 249 C ? ? ? 1_555 A LYS 250 N ? ? A MSE 266 A LYS 267 1_555 ? ? ? ? ? ? ? 1.328 ? ? 
# 
_struct_conn_type.id          covale 
_struct_conn_type.criteria    ? 
_struct_conn_type.reference   ? 
# 
loop_
_struct_sheet.id 
_struct_sheet.type 
_struct_sheet.number_strands 
_struct_sheet.details 
AA1 ? 7 ? 
AA2 ? 2 ? 
# 
loop_
_struct_sheet_order.sheet_id 
_struct_sheet_order.range_id_1 
_struct_sheet_order.range_id_2 
_struct_sheet_order.offset 
_struct_sheet_order.sense 
AA1 1 2 ? parallel      
AA1 2 3 ? anti-parallel 
AA1 3 4 ? anti-parallel 
AA1 4 5 ? anti-parallel 
AA1 5 6 ? anti-parallel 
AA1 6 7 ? anti-parallel 
AA2 1 2 ? anti-parallel 
# 
loop_
_struct_sheet_range.sheet_id 
_struct_sheet_range.id 
_struct_sheet_range.beg_label_comp_id 
_struct_sheet_range.beg_label_asym_id 
_struct_sheet_range.beg_label_seq_id 
_struct_sheet_range.pdbx_beg_PDB_ins_code 
_struct_sheet_range.end_label_comp_id 
_struct_sheet_range.end_label_asym_id 
_struct_sheet_range.end_label_seq_id 
_struct_sheet_range.pdbx_end_PDB_ins_code 
_struct_sheet_range.beg_auth_comp_id 
_struct_sheet_range.beg_auth_asym_id 
_struct_sheet_range.beg_auth_seq_id 
_struct_sheet_range.end_auth_comp_id 
_struct_sheet_range.end_auth_asym_id 
_struct_sheet_range.end_auth_seq_id 
AA1 1 GLU A 7   ? ASN A 8   ? GLU A 24  ASN A 25  
AA1 2 PHE A 35  ? TYR A 38  ? PHE A 52  TYR A 55  
AA1 3 GLU A 22  ? ASN A 29  ? GLU A 39  ASN A 46  
AA1 4 HIS A 211 ? THR A 221 ? HIS A 228 THR A 238 
AA1 5 LYS A 197 ? GLU A 208 ? LYS A 214 GLU A 225 
AA1 6 TYR A 183 ? SER A 194 ? TYR A 200 SER A 211 
AA1 7 LEU A 176 ? LYS A 180 ? LEU A 193 LYS A 197 
AA2 1 VAL A 73  ? ILE A 74  ? VAL A 90  ILE A 91  
AA2 2 LEU A 90  ? SER A 91  ? LEU A 107 SER A 108 
# 
loop_
_pdbx_struct_sheet_hbond.sheet_id 
_pdbx_struct_sheet_hbond.range_id_1 
_pdbx_struct_sheet_hbond.range_id_2 
_pdbx_struct_sheet_hbond.range_1_label_atom_id 
_pdbx_struct_sheet_hbond.range_1_label_comp_id 
_pdbx_struct_sheet_hbond.range_1_label_asym_id 
_pdbx_struct_sheet_hbond.range_1_label_seq_id 
_pdbx_struct_sheet_hbond.range_1_PDB_ins_code 
_pdbx_struct_sheet_hbond.range_1_auth_atom_id 
_pdbx_struct_sheet_hbond.range_1_auth_comp_id 
_pdbx_struct_sheet_hbond.range_1_auth_asym_id 
_pdbx_struct_sheet_hbond.range_1_auth_seq_id 
_pdbx_struct_sheet_hbond.range_2_label_atom_id 
_pdbx_struct_sheet_hbond.range_2_label_comp_id 
_pdbx_struct_sheet_hbond.range_2_label_asym_id 
_pdbx_struct_sheet_hbond.range_2_label_seq_id 
_pdbx_struct_sheet_hbond.range_2_PDB_ins_code 
_pdbx_struct_sheet_hbond.range_2_auth_atom_id 
_pdbx_struct_sheet_hbond.range_2_auth_comp_id 
_pdbx_struct_sheet_hbond.range_2_auth_asym_id 
_pdbx_struct_sheet_hbond.range_2_auth_seq_id 
AA1 1 2 N GLU A 7   ? N GLU A 24  O PHE A 35  ? O PHE A 52  
AA1 2 3 O TYR A 38  ? O TYR A 55  N PHE A 25  ? N PHE A 42  
AA1 3 4 N PHE A 28  ? N PHE A 45  O PHE A 214 ? O PHE A 231 
AA1 4 5 O LEU A 217 ? O LEU A 234 N ILE A 202 ? N ILE A 219 
AA1 5 6 O ILE A 199 ? O ILE A 216 N GLY A 192 ? N GLY A 209 
AA1 6 7 O LEU A 185 ? O LEU A 202 N GLU A 178 ? N GLU A 195 
AA2 1 2 N ILE A 74  ? N ILE A 91  O LEU A 90  ? O LEU A 107 
# 
_atom_sites.entry_id                    7K3M 
_atom_sites.Cartn_transf_matrix[1][1]   ? 
_atom_sites.Cartn_transf_matrix[1][2]   ? 
_atom_sites.Cartn_transf_matrix[1][3]   ? 
_atom_sites.Cartn_transf_matrix[2][1]   ? 
_atom_sites.Cartn_transf_matrix[2][2]   ? 
_atom_sites.Cartn_transf_matrix[2][3]   ? 
_atom_sites.Cartn_transf_matrix[3][1]   ? 
_atom_sites.Cartn_transf_matrix[3][2]   ? 
_atom_sites.Cartn_transf_matrix[3][3]   ? 
_atom_sites.Cartn_transf_vector[1]      ? 
_atom_sites.Cartn_transf_vector[2]      ? 
_atom_sites.Cartn_transf_vector[3]      ? 
_atom_sites.fract_transf_matrix[1][1]   0.020238 
_atom_sites.fract_transf_matrix[1][2]   0.000000 
_atom_sites.fract_transf_matrix[1][3]   0.000000 
_atom_sites.fract_transf_matrix[2][1]   0.000000 
_atom_sites.fract_transf_matrix[2][2]   0.014420 
_atom_sites.fract_transf_matrix[2][3]   0.000000 
_atom_sites.fract_transf_matrix[3][1]   0.000000 
_atom_sites.fract_transf_matrix[3][2]   0.000000 
_atom_sites.fract_transf_matrix[3][3]   0.014279 
_atom_sites.fract_transf_vector[1]      0.00000 
_atom_sites.fract_transf_vector[2]      0.00000 
_atom_sites.fract_transf_vector[3]      0.00000 
_atom_sites.solution_primary            ? 
_atom_sites.solution_secondary          ? 
_atom_sites.solution_hydrogens          ? 
_atom_sites.special_details             ? 
# 
loop_
_atom_type.symbol 
_atom_type.scat_dispersion_real 
_atom_type.scat_dispersion_imag 
_atom_type.scat_Cromer_Mann_a1 
_atom_type.scat_Cromer_Mann_a2 
_atom_type.scat_Cromer_Mann_a3 
_atom_type.scat_Cromer_Mann_a4 
_atom_type.scat_Cromer_Mann_b1 
_atom_type.scat_Cromer_Mann_b2 
_atom_type.scat_Cromer_Mann_b3 
_atom_type.scat_Cromer_Mann_b4 
_atom_type.scat_Cromer_Mann_c 
_atom_type.scat_source 
_atom_type.scat_dispersion_source 
C  ? ? 3.54356  2.42580 ? ? 25.62398 1.50364  ? ? 0.0 
;2-Gaussian fit: Grosse-Kunstleve RW, Sauter NK, Adams PD: Newsletter of the IUCr Commission on Crystallographic Computing 2004, 3, 22-31.
;
? 
N  ? ? 4.01032  2.96436 ? ? 19.97189 1.75589  ? ? 0.0 
;2-Gaussian fit: Grosse-Kunstleve RW, Sauter NK, Adams PD: Newsletter of the IUCr Commission on Crystallographic Computing 2004, 3, 22-31.
;
? 
O  ? ? 4.49882  3.47563 ? ? 15.80542 1.70748  ? ? 0.0 
;2-Gaussian fit: Grosse-Kunstleve RW, Sauter NK, Adams PD: Newsletter of the IUCr Commission on Crystallographic Computing 2004, 3, 22-31.
;
? 
S  ? ? 9.55732  6.39887 ? ? 1.23737  29.19336 ? ? 0.0 
;2-Gaussian fit: Grosse-Kunstleve RW, Sauter NK, Adams PD: Newsletter of the IUCr Commission on Crystallographic Computing 2004, 3, 22-31.
;
? 
SE ? ? 26.02326 7.89457 ? ? 1.54240  29.12501 ? ? 0.0 
;2-Gaussian fit: Grosse-Kunstleve RW, Sauter NK, Adams PD: Newsletter of the IUCr Commission on Crystallographic Computing 2004, 3, 22-31.
;
? 
# 
loop_
_atom_site.group_PDB 
_atom_site.id 
_atom_site.type_symbol 
_atom_site.label_atom_id 
_atom_site.label_alt_id 
_atom_site.label_comp_id 
_atom_site.label_asym_id 
_atom_site.label_entity_id 
_atom_site.label_seq_id 
_atom_site.pdbx_PDB_ins_code 
_atom_site.Cartn_x 
_atom_site.Cartn_y 
_atom_site.Cartn_z 
_atom_site.occupancy 
_atom_site.B_iso_or_equiv 
_atom_site.pdbx_formal_charge 
_atom_site.auth_seq_id 
_atom_site.auth_comp_id 
_atom_site.auth_asym_id 
_atom_site.auth_atom_id 
_atom_site.pdbx_PDB_model_num 
ATOM   1    N  N   . VAL A 1 6   ? -12.24116 11.92253  -21.39318 1.000 56.21839 ? 23  VAL A N   1 
ATOM   2    C  CA  . VAL A 1 6   ? -12.14973 10.87916  -20.37855 1.000 44.29093 ? 23  VAL A CA  1 
ATOM   3    C  C   . VAL A 1 6   ? -13.52367 10.27446  -20.12507 1.000 34.23492 ? 23  VAL A C   1 
ATOM   4    O  O   . VAL A 1 6   ? -14.50885 10.99341  -19.95583 1.000 45.80294 ? 23  VAL A O   1 
ATOM   5    C  CB  . VAL A 1 6   ? -11.54510 11.42140  -19.07407 1.000 44.10617 ? 23  VAL A CB  1 
ATOM   6    C  CG1 . VAL A 1 6   ? -11.36850 10.29683  -18.06187 1.000 29.52792 ? 23  VAL A CG1 1 
ATOM   7    C  CG2 . VAL A 1 6   ? -10.21901 12.10508  -19.35445 1.000 40.14572 ? 23  VAL A CG2 1 
ATOM   8    N  N   . GLU A 1 7   ? -13.57937 8.94711   -20.09271 1.000 19.92987 ? 24  GLU A N   1 
ATOM   9    C  CA  . GLU A 1 7   ? -14.82633 8.20613   -19.94651 1.000 32.69117 ? 24  GLU A CA  1 
ATOM   10   C  C   . GLU A 1 7   ? -14.83098 7.49883   -18.59774 1.000 32.67115 ? 24  GLU A C   1 
ATOM   11   O  O   . GLU A 1 7   ? -14.07008 6.54899   -18.38450 1.000 21.49567 ? 24  GLU A O   1 
ATOM   12   C  CB  . GLU A 1 7   ? -14.99633 7.20696   -21.08667 1.000 23.43465 ? 24  GLU A CB  1 
ATOM   13   C  CG  . GLU A 1 7   ? -15.11865 7.85267   -22.45228 1.000 35.62729 ? 24  GLU A CG  1 
ATOM   14   C  CD  . GLU A 1 7   ? -15.16918 6.83534   -23.57249 1.000 49.20327 ? 24  GLU A CD  1 
ATOM   15   O  OE1 . GLU A 1 7   ? -14.91355 7.21916   -24.73397 1.000 59.90887 ? 24  GLU A OE1 1 
ATOM   16   O  OE2 . GLU A 1 7   ? -15.46142 5.65241   -23.28908 1.000 36.90533 ? 24  GLU A OE2 1 
ATOM   17   N  N   . ASN A 1 8   ? -15.68830 7.96440   -17.69451 1.000 35.62446 ? 25  ASN A N   1 
ATOM   18   C  CA  . ASN A 1 8   ? -15.89502 7.29124   -16.41917 1.000 26.01815 ? 25  ASN A CA  1 
ATOM   19   C  C   . ASN A 1 8   ? -16.62203 5.97266   -16.65744 1.000 28.17811 ? 25  ASN A C   1 
ATOM   20   O  O   . ASN A 1 8   ? -17.71871 5.95591   -17.22733 1.000 37.35542 ? 25  ASN A O   1 
ATOM   21   C  CB  . ASN A 1 8   ? -16.70180 8.18631   -15.48170 1.000 28.36685 ? 25  ASN A CB  1 
ATOM   22   C  CG  . ASN A 1 8   ? -16.65455 7.72297   -14.04082 1.000 36.85642 ? 25  ASN A CG  1 
ATOM   23   O  OD1 . ASN A 1 8   ? -16.14777 6.64413   -13.73443 1.000 33.35064 ? 25  ASN A OD1 1 
ATOM   24   N  ND2 . ASN A 1 8   ? -17.19345 8.54217   -13.14311 1.000 40.46790 ? 25  ASN A ND2 1 
ATOM   25   N  N   . GLU A 1 9   ? -16.01636 4.86910   -16.22681 1.000 15.37498 ? 26  GLU A N   1 
ATOM   26   C  CA  . GLU A 1 9   ? -16.57726 3.53327   -16.41529 1.000 15.22986 ? 26  GLU A CA  1 
ATOM   27   C  C   . GLU A 1 9   ? -17.00021 2.99669   -15.05073 1.000 22.63889 ? 26  GLU A C   1 
ATOM   28   O  O   . GLU A 1 9   ? -16.30673 2.18892   -14.43079 1.000 15.66639 ? 26  GLU A O   1 
ATOM   29   C  CB  . GLU A 1 9   ? -15.56442 2.60958   -17.10486 1.000 14.56714 ? 26  GLU A CB  1 
ATOM   30   C  CG  . GLU A 1 9   ? -16.14603 1.27927   -17.57200 1.000 17.49337 ? 26  GLU A CG  1 
ATOM   31   C  CD  . GLU A 1 9   ? -16.90004 1.38683   -18.88936 1.000 26.35630 ? 26  GLU A CD  1 
ATOM   32   O  OE1 . GLU A 1 9   ? -17.46762 2.46126   -19.17925 1.000 47.47309 ? 26  GLU A OE1 1 
ATOM   33   O  OE2 . GLU A 1 9   ? -16.91811 0.39192   -19.64436 1.000 37.79252 ? 26  GLU A OE2 1 
ATOM   34   N  N   . LYS A 1 10  ? -18.17432 3.44012   -14.59446 1.000 14.64664 ? 27  LYS A N   1 
ATOM   35   C  CA  . LYS A 1 10  ? -18.61992 3.12933   -13.24101 1.000 10.51555 ? 27  LYS A CA  1 
ATOM   36   C  C   . LYS A 1 10  ? -18.89569 1.64295   -13.02410 1.000 12.02591 ? 27  LYS A C   1 
ATOM   37   O  O   . LYS A 1 10  ? -18.85819 1.18599   -11.87691 1.000 16.01806 ? 27  LYS A O   1 
ATOM   38   C  CB  . LYS A 1 10  ? -19.86115 3.95903   -12.90550 1.000 11.58256 ? 27  LYS A CB  1 
ATOM   39   C  CG  . LYS A 1 10  ? -19.56838 5.44872   -12.81422 1.000 20.22232 ? 27  LYS A CG  1 
ATOM   40   C  CD  . LYS A 1 10  ? -20.83325 6.28654   -12.79758 1.000 26.95448 ? 27  LYS A CD  1 
ATOM   41   C  CE  . LYS A 1 10  ? -20.49826 7.77022   -12.69821 1.000 43.68313 ? 27  LYS A CE  1 
ATOM   42   N  NZ  . LYS A 1 10  ? -21.70529 8.63711   -12.82187 1.000 38.44225 ? 27  LYS A NZ  1 
ATOM   43   N  N   . SER A 1 11  ? -19.15126 0.87155   -14.08594 1.000 15.56173 ? 28  SER A N   1 
ATOM   44   C  CA  . SER A 1 11  ? -19.46684 -0.54381  -13.90618 1.000 12.02666 ? 28  SER A CA  1 
ATOM   45   C  C   . SER A 1 11  ? -18.25796 -1.36502  -13.47790 1.000 15.97623 ? 28  SER A C   1 
ATOM   46   O  O   . SER A 1 11  ? -18.42824 -2.50234  -13.02583 1.000 13.81907 ? 28  SER A O   1 
ATOM   47   C  CB  . SER A 1 11  ? -20.04440 -1.13585  -15.19319 1.000 16.70312 ? 28  SER A CB  1 
ATOM   48   O  OG  . SER A 1 11  ? -19.02720 -1.33649  -16.15747 1.000 17.76099 ? 28  SER A OG  1 
ATOM   49   N  N   . TRP A 1 12  ? -17.04551 -0.82617  -13.61402 1.000 11.37024 ? 29  TRP A N   1 
ATOM   50   C  CA  . TRP A 1 12  ? -15.85718 -1.56192  -13.20047 1.000 9.97028  ? 29  TRP A CA  1 
ATOM   51   C  C   . TRP A 1 12  ? -15.75028 -1.70645  -11.69061 1.000 8.48105  ? 29  TRP A C   1 
ATOM   52   O  O   . TRP A 1 12  ? -14.90681 -2.47623  -11.22305 1.000 10.61040 ? 29  TRP A O   1 
ATOM   53   C  CB  . TRP A 1 12  ? -14.59955 -0.88542  -13.74528 1.000 12.55252 ? 29  TRP A CB  1 
ATOM   54   C  CG  . TRP A 1 12  ? -14.32883 -1.20615  -15.18467 1.000 14.76928 ? 29  TRP A CG  1 
ATOM   55   C  CD1 . TRP A 1 12  ? -14.92276 -2.17858  -15.93305 1.000 9.78844  ? 29  TRP A CD1 1 
ATOM   56   C  CD2 . TRP A 1 12  ? -13.39287 -0.55086  -16.04722 1.000 15.21494 ? 29  TRP A CD2 1 
ATOM   57   N  NE1 . TRP A 1 12  ? -14.41471 -2.17175  -17.20867 1.000 19.44102 ? 29  TRP A NE1 1 
ATOM   58   C  CE2 . TRP A 1 12  ? -13.47092 -1.18323  -17.30418 1.000 11.70881 ? 29  TRP A CE2 1 
ATOM   59   C  CE3 . TRP A 1 12  ? -12.49224 0.50591   -15.87704 1.000 14.08105 ? 29  TRP A CE3 1 
ATOM   60   C  CZ2 . TRP A 1 12  ? -12.69008 -0.78916  -18.38781 1.000 9.77504  ? 29  TRP A CZ2 1 
ATOM   61   C  CZ3 . TRP A 1 12  ? -11.71544 0.89492   -16.95502 1.000 9.60593  ? 29  TRP A CZ3 1 
ATOM   62   C  CH2 . TRP A 1 12  ? -11.81988 0.24848   -18.19333 1.000 14.69978 ? 29  TRP A CH2 1 
ATOM   63   N  N   . GLU A 1 13  ? -16.58342 -0.99662  -10.92290 1.000 12.69356 ? 30  GLU A N   1 
ATOM   64   C  CA  . GLU A 1 13  ? -16.58798 -1.16914  -9.47343  1.000 13.28365 ? 30  GLU A CA  1 
ATOM   65   C  C   . GLU A 1 13  ? -16.86331 -2.61430  -9.08440  1.000 9.97824  ? 30  GLU A C   1 
ATOM   66   O  O   . GLU A 1 13  ? -16.41313 -3.07029  -8.02595  1.000 12.29815 ? 30  GLU A O   1 
ATOM   67   C  CB  . GLU A 1 13  ? -17.62511 -0.24064  -8.83692  1.000 10.14432 ? 30  GLU A CB  1 
ATOM   68   C  CG  . GLU A 1 13  ? -17.81103 -0.45803  -7.34300  1.000 10.56276 ? 30  GLU A CG  1 
ATOM   69   C  CD  . GLU A 1 13  ? -18.66846 0.60439   -6.68902  1.000 12.01531 ? 30  GLU A CD  1 
ATOM   70   O  OE1 . GLU A 1 13  ? -19.14389 1.51811   -7.39781  1.000 16.89743 ? 30  GLU A OE1 1 
ATOM   71   O  OE2 . GLU A 1 13  ? -18.86389 0.52512   -5.45754  1.000 17.51516 ? 30  GLU A OE2 1 
ATOM   72   N  N   . LYS A 1 14  ? -17.59029 -3.34618  -9.93320  1.000 7.97655  ? 31  LYS A N   1 
ATOM   73   C  CA  . LYS A 1 14  ? -17.88558 -4.75390  -9.68072  1.000 9.77980  ? 31  LYS A CA  1 
ATOM   74   C  C   . LYS A 1 14  ? -16.63251 -5.54563  -9.32009  1.000 9.21104  ? 31  LYS A C   1 
ATOM   75   O  O   . LYS A 1 14  ? -16.66465 -6.40698  -8.43432  1.000 9.69650  ? 31  LYS A O   1 
ATOM   76   C  CB  . LYS A 1 14  ? -18.55984 -5.35440  -10.91591 1.000 15.54508 ? 31  LYS A CB  1 
ATOM   77   C  CG  . LYS A 1 14  ? -18.68477 -6.86763  -10.91068 1.000 14.71618 ? 31  LYS A CG  1 
ATOM   78   C  CD  . LYS A 1 14  ? -19.15955 -7.35897  -12.27068 1.000 19.28841 ? 31  LYS A CD  1 
ATOM   79   C  CE  . LYS A 1 14  ? -19.28153 -8.86729  -12.30989 1.000 9.38862  ? 31  LYS A CE  1 
ATOM   80   N  NZ  . LYS A 1 14  ? -20.31954 -9.34892  -11.36764 1.000 12.72653 ? 31  LYS A NZ  1 
ATOM   81   N  N   . TYR A 1 15  ? -15.51576 -5.26290  -9.98930  1.000 10.10986 ? 32  TYR A N   1 
ATOM   82   C  CA  . TYR A 1 15  ? -14.30444 -6.04616  -9.77916  1.000 10.89194 ? 32  TYR A CA  1 
ATOM   83   C  C   . TYR A 1 15  ? -13.50714 -5.58755  -8.56677  1.000 10.03953 ? 32  TYR A C   1 
ATOM   84   O  O   . TYR A 1 15  ? -12.65279 -6.33881  -8.08474  1.000 10.51263 ? 32  TYR A O   1 
ATOM   85   C  CB  . TYR A 1 15  ? -13.44328 -6.00865  -11.04334 1.000 16.56311 ? 32  TYR A CB  1 
ATOM   86   C  CG  . TYR A 1 15  ? -14.19570 -6.52739  -12.24670 1.000 13.70002 ? 32  TYR A CG  1 
ATOM   87   C  CD1 . TYR A 1 15  ? -14.51794 -7.87485  -12.35196 1.000 8.06414  ? 32  TYR A CD1 1 
ATOM   88   C  CD2 . TYR A 1 15  ? -14.60804 -5.67169  -13.25994 1.000 7.79544  ? 32  TYR A CD2 1 
ATOM   89   C  CE1 . TYR A 1 15  ? -15.21717 -8.36131  -13.43579 1.000 7.97408  ? 32  TYR A CE1 1 
ATOM   90   C  CE2 . TYR A 1 15  ? -15.31307 -6.14949  -14.35090 1.000 12.41455 ? 32  TYR A CE2 1 
ATOM   91   C  CZ  . TYR A 1 15  ? -15.61158 -7.49779  -14.43167 1.000 19.47636 ? 32  TYR A CZ  1 
ATOM   92   O  OH  . TYR A 1 15  ? -16.30869 -7.99078  -15.51041 1.000 25.13079 ? 32  TYR A OH  1 
ATOM   93   N  N   . PHE A 1 16  ? -13.77394 -4.38652  -8.05816  1.000 9.49476  ? 33  PHE A N   1 
ATOM   94   C  CA  . PHE A 1 16  ? -13.18251 -3.94077  -6.80503  1.000 9.40511  ? 33  PHE A CA  1 
ATOM   95   C  C   . PHE A 1 16  ? -14.02853 -4.32270  -5.59987  1.000 12.87529 ? 33  PHE A C   1 
ATOM   96   O  O   . PHE A 1 16  ? -13.47786 -4.56429  -4.51963  1.000 18.30047 ? 33  PHE A O   1 
ATOM   97   C  CB  . PHE A 1 16  ? -12.97046 -2.42534  -6.83135  1.000 7.23225  ? 33  PHE A CB  1 
ATOM   98   C  CG  . PHE A 1 16  ? -12.00329 -1.97539  -7.88035  1.000 12.21427 ? 33  PHE A CG  1 
ATOM   99   C  CD1 . PHE A 1 16  ? -12.44486 -1.62298  -9.14546  1.000 9.47716  ? 33  PHE A CD1 1 
ATOM   100  C  CD2 . PHE A 1 16  ? -10.64761 -1.91690  -7.60665  1.000 6.98934  ? 33  PHE A CD2 1 
ATOM   101  C  CE1 . PHE A 1 16  ? -11.54892 -1.21521  -10.11356 1.000 7.53342  ? 33  PHE A CE1 1 
ATOM   102  C  CE2 . PHE A 1 16  ? -9.74960  -1.51005  -8.56758  1.000 8.26034  ? 33  PHE A CE2 1 
ATOM   103  C  CZ  . PHE A 1 16  ? -10.20010 -1.15928  -9.82549  1.000 14.31770 ? 33  PHE A CZ  1 
ATOM   104  N  N   . ALA A 1 17  ? -15.35363 -4.38591  -5.76157  1.000 8.91379  ? 34  ALA A N   1 
ATOM   105  C  CA  . ALA A 1 17  ? -16.22907 -4.83000  -4.68413  1.000 12.04138 ? 34  ALA A CA  1 
ATOM   106  C  C   . ALA A 1 17  ? -16.20030 -6.33862  -4.49303  1.000 11.84454 ? 34  ALA A C   1 
ATOM   107  O  O   . ALA A 1 17  ? -16.58006 -6.82084  -3.42191  1.000 21.81898 ? 34  ALA A O   1 
ATOM   108  C  CB  . ALA A 1 17  ? -17.66752 -4.37684  -4.94689  1.000 10.71414 ? 34  ALA A CB  1 
ATOM   109  N  N   . GLU A 1 18  ? -15.76684 -7.08976  -5.50727  1.000 12.32692 ? 35  GLU A N   1 
ATOM   110  C  CA  . GLU A 1 18  ? -15.65946 -8.53871  -5.37760  1.000 15.89588 ? 35  GLU A CA  1 
ATOM   111  C  C   . GLU A 1 18  ? -14.66525 -8.93091  -4.29307  1.000 20.81475 ? 35  GLU A C   1 
ATOM   112  O  O   . GLU A 1 18  ? -14.86282 -9.93736  -3.60168  1.000 17.56130 ? 35  GLU A O   1 
ATOM   113  C  CB  . GLU A 1 18  ? -15.25511 -9.14011  -6.72411  1.000 18.36259 ? 35  GLU A CB  1 
ATOM   114  C  CG  . GLU A 1 18  ? -15.00132 -10.63622 -6.71863  1.000 29.82027 ? 35  GLU A CG  1 
ATOM   115  C  CD  . GLU A 1 18  ? -14.59615 -11.15414 -8.08880  1.000 28.13133 ? 35  GLU A CD  1 
ATOM   116  O  OE1 . GLU A 1 18  ? -14.51070 -10.33612 -9.03035  1.000 23.90712 ? 35  GLU A OE1 1 
ATOM   117  O  OE2 . GLU A 1 18  ? -14.36194 -12.37490 -8.22520  1.000 46.81432 ? 35  GLU A OE2 1 
ATOM   118  N  N   . TYR A 1 19  ? -13.60045 -8.14749  -4.12577  1.000 18.21998 ? 36  TYR A N   1 
ATOM   119  C  CA  . TYR A 1 19  ? -12.57585 -8.40064  -3.12371  1.000 18.46193 ? 36  TYR A CA  1 
ATOM   120  C  C   . TYR A 1 19  ? -12.60843 -7.39778  -1.97953  1.000 15.32393 ? 36  TYR A C   1 
ATOM   121  O  O   . TYR A 1 19  ? -11.71686 -7.42526  -1.12404  1.000 14.09860 ? 36  TYR A O   1 
ATOM   122  C  CB  . TYR A 1 19  ? -11.19060 -8.39607  -3.77988  1.000 10.74863 ? 36  TYR A CB  1 
ATOM   123  C  CG  . TYR A 1 19  ? -10.96721 -9.57060  -4.70292  1.000 12.91038 ? 36  TYR A CG  1 
ATOM   124  C  CD1 . TYR A 1 19  ? -10.56106 -10.79875 -4.20182  1.000 17.84123 ? 36  TYR A CD1 1 
ATOM   125  C  CD2 . TYR A 1 19  ? -11.17270 -9.45621  -6.07212  1.000 13.25305 ? 36  TYR A CD2 1 
ATOM   126  C  CE1 . TYR A 1 19  ? -10.35933 -11.87980 -5.03569  1.000 18.56589 ? 36  TYR A CE1 1 
ATOM   127  C  CE2 . TYR A 1 19  ? -10.97293 -10.53183 -6.91516  1.000 14.30669 ? 36  TYR A CE2 1 
ATOM   128  C  CZ  . TYR A 1 19  ? -10.56524 -11.74231 -6.39028  1.000 16.02585 ? 36  TYR A CZ  1 
ATOM   129  O  OH  . TYR A 1 19  ? -10.36344 -12.82414 -7.21822  1.000 19.65879 ? 36  TYR A OH  1 
ATOM   130  N  N   . LYS A 1 20  ? -13.60558 -6.51069  -1.95422  1.000 12.85884 ? 37  LYS A N   1 
ATOM   131  C  CA  . LYS A 1 20  ? -13.79651 -5.52599  -0.88613  1.000 15.92250 ? 37  LYS A CA  1 
ATOM   132  C  C   . LYS A 1 20  ? -12.56469 -4.64350  -0.70195  1.000 14.82963 ? 37  LYS A C   1 
ATOM   133  O  O   . LYS A 1 20  ? -12.15621 -4.33775  0.41822   1.000 18.41386 ? 37  LYS A O   1 
ATOM   134  C  CB  . LYS A 1 20  ? -14.20189 -6.21463  0.41994   1.000 19.04741 ? 37  LYS A CB  1 
ATOM   135  C  CG  . LYS A 1 20  ? -15.47811 -7.02507  0.24820   1.000 18.75794 ? 37  LYS A CG  1 
ATOM   136  C  CD  . LYS A 1 20  ? -15.87376 -7.81665  1.47776   1.000 33.60285 ? 37  LYS A CD  1 
ATOM   137  C  CE  . LYS A 1 20  ? -17.21062 -8.49950  1.23712   1.000 41.55922 ? 37  LYS A CE  1 
ATOM   138  N  NZ  . LYS A 1 20  ? -17.65192 -9.30310  2.40456   1.000 53.71454 ? 37  LYS A NZ  1 
ATOM   139  N  N   . VAL A 1 21  ? -11.97924 -4.21527  -1.81663  1.000 11.52385 ? 38  VAL A N   1 
ATOM   140  C  CA  . VAL A 1 21  ? -10.86219 -3.28284  -1.80198  1.000 8.85827  ? 38  VAL A CA  1 
ATOM   141  C  C   . VAL A 1 21  ? -11.29264 -1.99419  -2.48529  1.000 13.21049 ? 38  VAL A C   1 
ATOM   142  O  O   . VAL A 1 21  ? -12.22293 -1.97360  -3.29907  1.000 10.49809 ? 38  VAL A O   1 
ATOM   143  C  CB  . VAL A 1 21  ? -9.60329  -3.86353  -2.48409  1.000 13.65956 ? 38  VAL A CB  1 
ATOM   144  C  CG1 . VAL A 1 21  ? -9.20652  -5.18044  -1.84000  1.000 12.02473 ? 38  VAL A CG1 1 
ATOM   145  C  CG2 . VAL A 1 21  ? -9.84004  -4.04333  -3.97422  1.000 15.97542 ? 38  VAL A CG2 1 
ATOM   146  N  N   . GLU A 1 22  ? -10.62144 -0.90687  -2.12031  1.000 10.42853 ? 39  GLU A N   1 
ATOM   147  C  CA  . GLU A 1 22  ? -10.77202 0.37083   -2.79622  1.000 8.97283  ? 39  GLU A CA  1 
ATOM   148  C  C   . GLU A 1 22  ? -9.72210  0.46455   -3.89217  1.000 12.32734 ? 39  GLU A C   1 
ATOM   149  O  O   . GLU A 1 22  ? -8.57617  0.05142   -3.70146  1.000 11.44896 ? 39  GLU A O   1 
ATOM   150  C  CB  . GLU A 1 22  ? -10.60308 1.52855   -1.81236  1.000 16.36247 ? 39  GLU A CB  1 
ATOM   151  C  CG  . GLU A 1 22  ? -10.69190 2.90726   -2.45034  1.000 22.49800 ? 39  GLU A CG  1 
ATOM   152  C  CD  . GLU A 1 22  ? -12.11823 3.39630   -2.56258  1.000 45.99183 ? 39  GLU A CD  1 
ATOM   153  O  OE1 . GLU A 1 22  ? -12.33506 4.48361   -3.13874  1.000 34.60781 ? 39  GLU A OE1 1 
ATOM   154  O  OE2 . GLU A 1 22  ? -13.02227 2.68914   -2.06510  1.000 52.05448 ? 39  GLU A OE2 1 
ATOM   155  N  N   . GLY A 1 23  ? -10.10519 1.00163   -5.04397  1.000 13.20386 ? 40  GLY A N   1 
ATOM   156  C  CA  . GLY A 1 23  ? -9.10923  1.02751   -6.09680  1.000 8.92051  ? 40  GLY A CA  1 
ATOM   157  C  C   . GLY A 1 23  ? -9.50194  1.90174   -7.26358  1.000 6.91759  ? 40  GLY A C   1 
ATOM   158  O  O   . GLY A 1 23  ? -10.58535 2.49001   -7.30768  1.000 8.60024  ? 40  GLY A O   1 
ATOM   159  N  N   . CYS A 1 24  ? -8.57961  1.98609   -8.21677  1.000 9.49316  ? 41  CYS A N   1 
ATOM   160  C  CA  . CYS A 1 24  ? -8.82082  2.75436   -9.42465  1.000 15.59912 ? 41  CYS A CA  1 
ATOM   161  C  C   . CYS A 1 24  ? -8.08632  2.09407   -10.57903 1.000 11.71169 ? 41  CYS A C   1 
ATOM   162  O  O   . CYS A 1 24  ? -7.05959  1.43554   -10.39192 1.000 6.77168  ? 41  CYS A O   1 
ATOM   163  C  CB  . CYS A 1 24  ? -8.39114  4.21862   -9.25746  1.000 8.50872  ? 41  CYS A CB  1 
ATOM   164  S  SG  . CYS A 1 24  ? -6.61071  4.51778   -9.26117  1.000 17.52450 ? 41  CYS A SG  1 
ATOM   165  N  N   . PHE A 1 25  ? -8.64626  2.25599   -11.77212 1.000 7.69245  ? 42  PHE A N   1 
ATOM   166  C  CA  . PHE A 1 25  ? -8.06981  1.70388   -12.98830 1.000 7.03303  ? 42  PHE A CA  1 
ATOM   167  C  C   . PHE A 1 25  ? -8.11653  2.76242   -14.07686 1.000 9.62510  ? 42  PHE A C   1 
ATOM   168  O  O   . PHE A 1 25  ? -9.12778  3.45536   -14.23038 1.000 7.30929  ? 42  PHE A O   1 
ATOM   169  C  CB  . PHE A 1 25  ? -8.82128  0.44323   -13.43933 1.000 7.46461  ? 42  PHE A CB  1 
ATOM   170  C  CG  . PHE A 1 25  ? -8.13599  -0.31199  -14.53435 1.000 7.10957  ? 42  PHE A CG  1 
ATOM   171  C  CD1 . PHE A 1 25  ? -6.82895  -0.73854  -14.37798 1.000 6.96187  ? 42  PHE A CD1 1 
ATOM   172  C  CD2 . PHE A 1 25  ? -8.79959  -0.60626  -15.71244 1.000 10.87031 ? 42  PHE A CD2 1 
ATOM   173  C  CE1 . PHE A 1 25  ? -6.19179  -1.43631  -15.37682 1.000 7.04773  ? 42  PHE A CE1 1 
ATOM   174  C  CE2 . PHE A 1 25  ? -8.16714  -1.30742  -16.71418 1.000 7.28943  ? 42  PHE A CE2 1 
ATOM   175  C  CZ  . PHE A 1 25  ? -6.86333  -1.72175  -16.54549 1.000 7.14147  ? 42  PHE A CZ  1 
HETATM 176  N  N   . MSE A 1 26  ? -7.01413  2.90148   -14.80529 1.000 8.20166  ? 43  MSE A N   1 
HETATM 177  C  CA  . MSE A 1 26  ? -6.95750  3.77947   -15.97003 1.000 7.22409  ? 43  MSE A CA  1 
HETATM 178  C  C   . MSE A 1 26  ? -6.53664  2.96023   -17.17804 1.000 7.67050  ? 43  MSE A C   1 
HETATM 179  O  O   . MSE A 1 26  ? -5.61322  2.15821   -17.08897 1.000 7.12543  ? 43  MSE A O   1 
HETATM 180  C  CB  . MSE A 1 26  ? -5.98283  4.93373   -15.74841 1.000 7.15973  ? 43  MSE A CB  1 
HETATM 181  C  CG  . MSE A 1 26  ? -6.21994  5.71579   -14.47664 1.000 8.51432  ? 43  MSE A CG  1 
HETATM 182  SE SE  . MSE A 1 26  ? -4.84916  7.06987   -14.20279 0.683 28.15081 ? 43  MSE A SE  1 
HETATM 183  C  CE  . MSE A 1 26  ? -5.64184  8.52212   -15.22161 1.000 13.28632 ? 43  MSE A CE  1 
ATOM   184  N  N   . LEU A 1 27  ? -7.21786  3.15993   -18.30533 1.000 8.10555  ? 44  LEU A N   1 
ATOM   185  C  CA  . LEU A 1 27  ? -6.93067  2.41801   -19.53022 1.000 11.80080 ? 44  LEU A CA  1 
ATOM   186  C  C   . LEU A 1 27  ? -6.97167  3.39236   -20.69876 1.000 9.94355  ? 44  LEU A C   1 
ATOM   187  O  O   . LEU A 1 27  ? -8.03107  3.94295   -21.00951 1.000 12.43453 ? 44  LEU A O   1 
ATOM   188  C  CB  . LEU A 1 27  ? -7.92760  1.27604   -19.72776 1.000 9.88514  ? 44  LEU A CB  1 
ATOM   189  C  CG  . LEU A 1 27  ? -7.78660  0.38743   -20.96578 1.000 7.72616  ? 44  LEU A CG  1 
ATOM   190  C  CD1 . LEU A 1 27  ? -6.46399  -0.34945  -20.96131 1.000 7.57357  ? 44  LEU A CD1 1 
ATOM   191  C  CD2 . LEU A 1 27  ? -8.95282  -0.59411  -21.05149 1.000 12.23718 ? 44  LEU A CD2 1 
ATOM   192  N  N   . PHE A 1 28  ? -5.82151  3.61086   -21.33329 1.000 7.66292  ? 45  PHE A N   1 
ATOM   193  C  CA  . PHE A 1 28  ? -5.70227  4.47986   -22.50021 1.000 7.84164  ? 45  PHE A CA  1 
ATOM   194  C  C   . PHE A 1 28  ? -5.42509  3.59580   -23.70994 1.000 14.28931 ? 45  PHE A C   1 
ATOM   195  O  O   . PHE A 1 28  ? -4.36176  2.97316   -23.79770 1.000 10.61673 ? 45  PHE A O   1 
ATOM   196  C  CB  . PHE A 1 28  ? -4.59630  5.51745   -22.30410 1.000 15.59745 ? 45  PHE A CB  1 
ATOM   197  C  CG  . PHE A 1 28  ? -4.54287  6.56370   -23.38448 1.000 15.45985 ? 45  PHE A CG  1 
ATOM   198  C  CD1 . PHE A 1 28  ? -5.37107  7.67310   -23.33477 1.000 18.70906 ? 45  PHE A CD1 1 
ATOM   199  C  CD2 . PHE A 1 28  ? -3.66431  6.43756   -24.44824 1.000 24.44227 ? 45  PHE A CD2 1 
ATOM   200  C  CE1 . PHE A 1 28  ? -5.32906  8.63512   -24.32756 1.000 21.69290 ? 45  PHE A CE1 1 
ATOM   201  C  CE2 . PHE A 1 28  ? -3.61613  7.39870   -25.44700 1.000 11.65717 ? 45  PHE A CE2 1 
ATOM   202  C  CZ  . PHE A 1 28  ? -4.44914  8.49777   -25.38506 1.000 27.71663 ? 45  PHE A CZ  1 
ATOM   203  N  N   . ASN A 1 29  ? -6.38951  3.52527   -24.62687 1.000 14.88190 ? 46  ASN A N   1 
ATOM   204  C  CA  . ASN A 1 29  ? -6.23581  2.78027   -25.87264 1.000 8.54816  ? 46  ASN A CA  1 
ATOM   205  C  C   . ASN A 1 29  ? -5.64669  3.73053   -26.90883 1.000 22.18394 ? 46  ASN A C   1 
ATOM   206  O  O   . ASN A 1 29  ? -6.30033  4.69428   -27.32015 1.000 16.80257 ? 46  ASN A O   1 
ATOM   207  C  CB  . ASN A 1 29  ? -7.57584  2.20700   -26.33169 1.000 18.57941 ? 46  ASN A CB  1 
ATOM   208  C  CG  . ASN A 1 29  ? -7.42837  1.15842   -27.43078 1.000 20.48846 ? 46  ASN A CG  1 
ATOM   209  O  OD1 . ASN A 1 29  ? -6.59257  1.28707   -28.32826 1.000 21.96443 ? 46  ASN A OD1 1 
ATOM   210  N  ND2 . ASN A 1 29  ? -8.24493  0.11100   -27.35936 1.000 20.09683 ? 46  ASN A ND2 1 
ATOM   211  N  N   . ASN A 1 30  ? -4.40629  3.46273   -27.32320 1.000 21.49042 ? 47  ASN A N   1 
ATOM   212  C  CA  . ASN A 1 30  ? -3.69683  4.39903   -28.18848 1.000 23.41827 ? 47  ASN A CA  1 
ATOM   213  C  C   . ASN A 1 30  ? -4.31751  4.44966   -29.57994 1.000 20.66935 ? 47  ASN A C   1 
ATOM   214  O  O   . ASN A 1 30  ? -4.46080  5.53174   -30.16194 1.000 16.83044 ? 47  ASN A O   1 
ATOM   215  C  CB  . ASN A 1 30  ? -2.21759  4.01646   -28.26265 1.000 20.01359 ? 47  ASN A CB  1 
ATOM   216  C  CG  . ASN A 1 30  ? -1.37229  5.08249   -28.92576 1.000 21.45794 ? 47  ASN A CG  1 
ATOM   217  O  OD1 . ASN A 1 30  ? -1.09970  6.12851   -28.33724 1.000 26.09971 ? 47  ASN A OD1 1 
ATOM   218  N  ND2 . ASN A 1 30  ? -0.94375  4.81953   -30.15400 1.000 15.79156 ? 47  ASN A ND2 1 
ATOM   219  N  N   . SER A 1 31  ? -4.70063  3.29171   -30.12484 1.000 17.80774 ? 48  SER A N   1 
ATOM   220  C  CA  . SER A 1 31  ? -5.28488  3.25675   -31.46251 1.000 24.43043 ? 48  SER A CA  1 
ATOM   221  C  C   . SER A 1 31  ? -6.63680  3.96200   -31.49083 1.000 34.61646 ? 48  SER A C   1 
ATOM   222  O  O   . SER A 1 31  ? -6.85520  4.87713   -32.29350 1.000 37.41320 ? 48  SER A O   1 
ATOM   223  C  CB  . SER A 1 31  ? -5.42370  1.81008   -31.93737 1.000 22.08582 ? 48  SER A CB  1 
ATOM   224  O  OG  . SER A 1 31  ? -6.39504  1.11610   -31.17708 1.000 28.43833 ? 48  SER A OG  1 
ATOM   225  N  N   . GLN A 1 32  ? -7.55931  3.55052   -30.61680 1.000 31.94555 ? 49  GLN A N   1 
ATOM   226  C  CA  . GLN A 1 32  ? -8.88116  4.16427   -30.58000 1.000 21.30938 ? 49  GLN A CA  1 
ATOM   227  C  C   . GLN A 1 32  ? -8.83956  5.58089   -30.02236 1.000 21.40927 ? 49  GLN A C   1 
ATOM   228  O  O   . GLN A 1 32  ? -9.73699  6.37790   -30.30828 1.000 37.78650 ? 49  GLN A O   1 
ATOM   229  C  CB  . GLN A 1 32  ? -9.82915  3.29725   -29.74607 1.000 26.95445 ? 49  GLN A CB  1 
ATOM   230  C  CG  . GLN A 1 32  ? -11.28982 3.72090   -29.77804 1.000 40.77473 ? 49  GLN A CG  1 
ATOM   231  C  CD  . GLN A 1 32  ? -12.09086 2.99793   -30.84140 1.000 48.56752 ? 49  GLN A CD  1 
ATOM   232  O  OE1 . GLN A 1 32  ? -12.11036 3.40320   -32.00213 1.000 37.35480 ? 49  GLN A OE1 1 
ATOM   233  N  NE2 . GLN A 1 32  ? -12.76197 1.92039   -30.44701 1.000 44.75877 ? 49  GLN A NE2 1 
ATOM   234  N  N   . GLY A 1 33  ? -7.81614  5.91939   -29.24771 1.000 23.32137 ? 50  GLY A N   1 
ATOM   235  C  CA  . GLY A 1 33  ? -7.79477  7.19022   -28.55828 1.000 42.94811 ? 50  GLY A CA  1 
ATOM   236  C  C   . GLY A 1 33  ? -8.70062  7.26779   -27.35167 1.000 45.61624 ? 50  GLY A C   1 
ATOM   237  O  O   . GLY A 1 33  ? -8.85429  8.35422   -26.78244 1.000 33.91039 ? 50  GLY A O   1 
ATOM   238  N  N   . THR A 1 34  ? -9.30377  6.15363   -26.94294 1.000 38.90926 ? 51  THR A N   1 
ATOM   239  C  CA  . THR A 1 34  ? -10.20988 6.14820   -25.80418 1.000 34.02224 ? 51  THR A CA  1 
ATOM   240  C  C   . THR A 1 34  ? -9.44014  6.16920   -24.49146 1.000 36.67110 ? 51  THR A C   1 
ATOM   241  O  O   . THR A 1 34  ? -8.33272  5.63819   -24.38505 1.000 20.82427 ? 51  THR A O   1 
ATOM   242  C  CB  . THR A 1 34  ? -11.12828 4.92374   -25.83994 1.000 35.98871 ? 51  THR A CB  1 
ATOM   243  O  OG1 . THR A 1 34  ? -10.40665 3.79289   -26.33635 1.000 35.75663 ? 51  THR A OG1 1 
ATOM   244  C  CG2 . THR A 1 34  ? -12.34601 5.18298   -26.71546 1.000 40.21192 ? 51  THR A CG2 1 
ATOM   245  N  N   . PHE A 1 35  ? -10.05506 6.78099   -23.48093 1.000 37.08616 ? 52  PHE A N   1 
ATOM   246  C  CA  . PHE A 1 35  ? -9.46416  6.90092   -22.14942 1.000 21.33086 ? 52  PHE A CA  1 
ATOM   247  C  C   . PHE A 1 35  ? -10.56650 6.59438   -21.13996 1.000 16.42833 ? 52  PHE A C   1 
ATOM   248  O  O   . PHE A 1 35  ? -11.44158 7.43053   -20.90160 1.000 19.40105 ? 52  PHE A O   1 
ATOM   249  C  CB  . PHE A 1 35  ? -8.87441  8.29129   -21.94322 1.000 22.46998 ? 52  PHE A CB  1 
ATOM   250  C  CG  . PHE A 1 35  ? -7.94057  8.38975   -20.77708 1.000 24.65726 ? 52  PHE A CG  1 
ATOM   251  C  CD1 . PHE A 1 35  ? -7.48436  7.25126   -20.13396 1.000 21.30622 ? 52  PHE A CD1 1 
ATOM   252  C  CD2 . PHE A 1 35  ? -7.52112  9.62614   -20.31983 1.000 26.96592 ? 52  PHE A CD2 1 
ATOM   253  C  CE1 . PHE A 1 35  ? -6.62493  7.34717   -19.05617 1.000 18.70165 ? 52  PHE A CE1 1 
ATOM   254  C  CE2 . PHE A 1 35  ? -6.66254  9.72670   -19.24500 1.000 27.08943 ? 52  PHE A CE2 1 
ATOM   255  C  CZ  . PHE A 1 35  ? -6.21430  8.58774   -18.61299 1.000 24.19549 ? 52  PHE A CZ  1 
ATOM   256  N  N   . LYS A 1 36  ? -10.52860 5.39443   -20.56444 1.000 12.96482 ? 53  LYS A N   1 
ATOM   257  C  CA  . LYS A 1 36  ? -11.52752 4.94219   -19.60386 1.000 16.82746 ? 53  LYS A CA  1 
ATOM   258  C  C   . LYS A 1 36  ? -10.90958 4.85918   -18.21515 1.000 25.03816 ? 53  LYS A C   1 
ATOM   259  O  O   . LYS A 1 36  ? -9.83519  4.27327   -18.04078 1.000 13.14816 ? 53  LYS A O   1 
ATOM   260  C  CB  . LYS A 1 36  ? -12.10524 3.58533   -20.01003 1.000 11.59610 ? 53  LYS A CB  1 
ATOM   261  C  CG  . LYS A 1 36  ? -12.95873 3.64846   -21.26227 1.000 18.01977 ? 53  LYS A CG  1 
ATOM   262  C  CD  . LYS A 1 36  ? -13.46961 2.28070   -21.66195 1.000 15.74210 ? 53  LYS A CD  1 
ATOM   263  C  CE  . LYS A 1 36  ? -14.20462 2.34947   -22.98858 1.000 20.09490 ? 53  LYS A CE  1 
ATOM   264  N  NZ  . LYS A 1 36  ? -15.40099 3.23124   -22.90267 1.000 34.23968 ? 53  LYS A NZ  1 
ATOM   265  N  N   . VAL A 1 37  ? -11.58954 5.44570   -17.23213 1.000 15.80033 ? 54  VAL A N   1 
ATOM   266  C  CA  . VAL A 1 37  ? -11.09360 5.51964   -15.86347 1.000 9.54958  ? 54  VAL A CA  1 
ATOM   267  C  C   . VAL A 1 37  ? -12.20768 5.10253   -14.91560 1.000 13.33089 ? 54  VAL A C   1 
ATOM   268  O  O   . VAL A 1 37  ? -13.35289 5.54361   -15.06319 1.000 13.91342 ? 54  VAL A O   1 
ATOM   269  C  CB  . VAL A 1 37  ? -10.59533 6.93648   -15.51420 1.000 10.49441 ? 54  VAL A CB  1 
ATOM   270  C  CG1 . VAL A 1 37  ? -10.25746 7.03917   -14.03480 1.000 17.64489 ? 54  VAL A CG1 1 
ATOM   271  C  CG2 . VAL A 1 37  ? -9.38358  7.29797   -16.35541 1.000 15.88426 ? 54  VAL A CG2 1 
ATOM   272  N  N   . TYR A 1 38  ? -11.87769 4.24469   -13.95707 1.000 7.67632  ? 55  TYR A N   1 
ATOM   273  C  CA  . TYR A 1 38  ? -12.70587 4.05648   -12.77723 1.000 8.45014  ? 55  TYR A CA  1 
ATOM   274  C  C   . TYR A 1 38  ? -12.05366 4.75475   -11.59163 1.000 9.80119  ? 55  TYR A C   1 
ATOM   275  O  O   . TYR A 1 38  ? -10.83612 4.67089   -11.40499 1.000 11.71722 ? 55  TYR A O   1 
ATOM   276  C  CB  . TYR A 1 38  ? -12.91607 2.57843   -12.45065 1.000 12.74266 ? 55  TYR A CB  1 
ATOM   277  C  CG  . TYR A 1 38  ? -13.54446 2.38759   -11.08961 1.000 18.89388 ? 55  TYR A CG  1 
ATOM   278  C  CD1 . TYR A 1 38  ? -14.88380 2.68494   -10.87716 1.000 20.75607 ? 55  TYR A CD1 1 
ATOM   279  C  CD2 . TYR A 1 38  ? -12.79163 1.94181   -10.00898 1.000 14.69831 ? 55  TYR A CD2 1 
ATOM   280  C  CE1 . TYR A 1 38  ? -15.45873 2.52821   -9.63361  1.000 13.84275 ? 55  TYR A CE1 1 
ATOM   281  C  CE2 . TYR A 1 38  ? -13.35803 1.78290   -8.76596  1.000 9.36783  ? 55  TYR A CE2 1 
ATOM   282  C  CZ  . TYR A 1 38  ? -14.69122 2.07712   -8.58209  1.000 19.87636 ? 55  TYR A CZ  1 
ATOM   283  O  OH  . TYR A 1 38  ? -15.26123 1.91761   -7.34127  1.000 18.46595 ? 55  TYR A OH  1 
ATOM   284  N  N   . ASN A 1 39  ? -12.87352 5.44942   -10.79806 1.000 13.57469 ? 56  ASN A N   1 
ATOM   285  C  CA  . ASN A 1 39  ? -12.43177 6.17043   -9.60338  1.000 7.67144  ? 56  ASN A CA  1 
ATOM   286  C  C   . ASN A 1 39  ? -11.41594 7.25768   -9.97215  1.000 12.19442 ? 56  ASN A C   1 
ATOM   287  O  O   . ASN A 1 39  ? -10.21962 7.16423   -9.69494  1.000 14.53570 ? 56  ASN A O   1 
ATOM   288  C  CB  . ASN A 1 39  ? -11.85935 5.19644   -8.56702  1.000 12.91880 ? 56  ASN A CB  1 
ATOM   289  C  CG  . ASN A 1 39  ? -11.76519 5.80061   -7.17999  1.000 12.02477 ? 56  ASN A CG  1 
ATOM   290  O  OD1 . ASN A 1 39  ? -11.79346 7.02066   -7.00983  1.000 11.77794 ? 56  ASN A OD1 1 
ATOM   291  N  ND2 . ASN A 1 39  ? -11.64718 4.94125   -6.17605  1.000 11.26967 ? 56  ASN A ND2 1 
ATOM   292  N  N   . LEU A 1 40  ? -11.94454 8.30919   -10.60306 1.000 8.25109  ? 57  LEU A N   1 
ATOM   293  C  CA  . LEU A 1 40  ? -11.09083 9.37934   -11.10821 1.000 10.84279 ? 57  LEU A CA  1 
ATOM   294  C  C   . LEU A 1 40  ? -10.43562 10.15527  -9.97424  1.000 11.59287 ? 57  LEU A C   1 
ATOM   295  O  O   . LEU A 1 40  ? -9.28691  10.59290  -10.10061 1.000 12.04333 ? 57  LEU A O   1 
ATOM   296  C  CB  . LEU A 1 40  ? -11.90168 10.31835  -12.00212 1.000 24.14081 ? 57  LEU A CB  1 
ATOM   297  C  CG  . LEU A 1 40  ? -11.12105 11.43902  -12.69395 1.000 27.58864 ? 57  LEU A CG  1 
ATOM   298  C  CD1 . LEU A 1 40  ? -10.10248 10.85851  -13.66620 1.000 18.07349 ? 57  LEU A CD1 1 
ATOM   299  C  CD2 . LEU A 1 40  ? -12.06092 12.41549  -13.39704 1.000 21.09325 ? 57  LEU A CD2 1 
ATOM   300  N  N   . GLU A 1 41  ? -11.14584 10.34036  -8.86148  1.000 7.88511  ? 58  GLU A N   1 
ATOM   301  C  CA  . GLU A 1 41  ? -10.58019 11.11552  -7.76359  1.000 17.14803 ? 58  GLU A CA  1 
ATOM   302  C  C   . GLU A 1 41  ? -9.32837  10.45020  -7.21196  1.000 14.81949 ? 58  GLU A C   1 
ATOM   303  O  O   . GLU A 1 41  ? -8.33754  11.12643  -6.91125  1.000 14.43385 ? 58  GLU A O   1 
ATOM   304  C  CB  . GLU A 1 41  ? -11.62221 11.31426  -6.66392  1.000 21.09080 ? 58  GLU A CB  1 
ATOM   305  C  CG  . GLU A 1 41  ? -12.76493 12.22617  -7.06512  1.000 19.73934 ? 58  GLU A CG  1 
ATOM   306  C  CD  . GLU A 1 41  ? -13.98321 11.46480  -7.54887  1.000 43.30569 ? 58  GLU A CD  1 
ATOM   307  O  OE1 . GLU A 1 41  ? -15.10868 11.82803  -7.14538  1.000 61.45591 ? 58  GLU A OE1 1 
ATOM   308  O  OE2 . GLU A 1 41  ? -13.81627 10.49756  -8.32224  1.000 41.86667 ? 58  GLU A OE2 1 
ATOM   309  N  N   . ARG A 1 42  ? -9.34576  9.12329   -7.09033  1.000 11.35957 ? 59  ARG A N   1 
ATOM   310  C  CA  . ARG A 1 42  ? -8.16192  8.41925   -6.62647  1.000 9.66159  ? 59  ARG A CA  1 
ATOM   311  C  C   . ARG A 1 42  ? -7.04000  8.46035   -7.65814  1.000 14.37218 ? 59  ARG A C   1 
ATOM   312  O  O   . ARG A 1 42  ? -5.86562  8.34989   -7.28758  1.000 9.81060  ? 59  ARG A O   1 
ATOM   313  C  CB  . ARG A 1 42  ? -8.51945  6.97316   -6.28264  1.000 10.39960 ? 59  ARG A CB  1 
ATOM   314  C  CG  . ARG A 1 42  ? -7.44878  6.25460   -5.49146  1.000 12.11944 ? 59  ARG A CG  1 
ATOM   315  C  CD  . ARG A 1 42  ? -7.77376  4.78581   -5.31048  1.000 9.60702  ? 59  ARG A CD  1 
ATOM   316  N  NE  . ARG A 1 42  ? -6.63612  4.05351   -4.76042  1.000 10.88640 ? 59  ARG A NE  1 
ATOM   317  C  CZ  . ARG A 1 42  ? -6.35161  3.98422   -3.46374  1.000 9.22232  ? 59  ARG A CZ  1 
ATOM   318  N  NH1 . ARG A 1 42  ? -7.12773  4.59697   -2.58512  1.000 11.79075 ? 59  ARG A NH1 1 
ATOM   319  N  NH2 . ARG A 1 42  ? -5.29450  3.29993   -3.04512  1.000 9.16875  ? 59  ARG A NH2 1 
ATOM   320  N  N   . SER A 1 43  ? -7.37128  8.62465   -8.94216  1.000 12.12202 ? 60  SER A N   1 
ATOM   321  C  CA  . SER A 1 43  ? -6.33444  8.70191   -9.96343  1.000 10.14716 ? 60  SER A CA  1 
ATOM   322  C  C   . SER A 1 43  ? -5.41464  9.89257   -9.75041  1.000 7.66519  ? 60  SER A C   1 
ATOM   323  O  O   . SER A 1 43  ? -4.26622  9.86118   -10.20023 1.000 6.97684  ? 60  SER A O   1 
ATOM   324  C  CB  . SER A 1 43  ? -6.96359  8.78317   -11.35393 1.000 8.71651  ? 60  SER A CB  1 
ATOM   325  O  OG  . SER A 1 43  ? -7.64819  10.01283  -11.52065 1.000 15.59499 ? 60  SER A OG  1 
ATOM   326  N  N   . GLN A 1 44  ? -5.89707  10.94193  -9.09096  1.000 7.20299  ? 61  GLN A N   1 
ATOM   327  C  CA  . GLN A 1 44  ? -5.10895  12.13618  -8.83628  1.000 9.73698  ? 61  GLN A CA  1 
ATOM   328  C  C   . GLN A 1 44  ? -4.44220  12.12086  -7.46654  1.000 13.79097 ? 61  GLN A C   1 
ATOM   329  O  O   . GLN A 1 44  ? -3.72998  13.07182  -7.13250  1.000 15.44980 ? 61  GLN A O   1 
ATOM   330  C  CB  . GLN A 1 44  ? -5.99358  13.37975  -8.97081  1.000 7.59043  ? 61  GLN A CB  1 
ATOM   331  C  CG  . GLN A 1 44  ? -6.69482  13.50433  -10.31652 1.000 17.87262 ? 61  GLN A CG  1 
ATOM   332  C  CD  . GLN A 1 44  ? -5.72889  13.77656  -11.45339 1.000 31.60145 ? 61  GLN A CD  1 
ATOM   333  O  OE1 . GLN A 1 44  ? -4.87487  14.65826  -11.35864 1.000 37.50508 ? 61  GLN A OE1 1 
ATOM   334  N  NE2 . GLN A 1 44  ? -5.85588  13.01538  -12.53550 1.000 41.96158 ? 61  GLN A NE2 1 
ATOM   335  N  N   . GLN A 1 45  ? -4.65348  11.07153  -6.67109  1.000 9.89933  ? 62  GLN A N   1 
ATOM   336  C  CA  . GLN A 1 45  ? -4.08967  10.98847  -5.32989  1.000 7.66290  ? 62  GLN A CA  1 
ATOM   337  C  C   . GLN A 1 45  ? -2.70215  10.36530  -5.36698  1.000 6.73455  ? 62  GLN A C   1 
ATOM   338  O  O   . GLN A 1 45  ? -2.43601  9.45544   -6.15638  1.000 6.64400  ? 62  GLN A O   1 
ATOM   339  C  CB  . GLN A 1 45  ? -4.99562  10.16972  -4.40733  1.000 18.24847 ? 62  GLN A CB  1 
ATOM   340  C  CG  . GLN A 1 45  ? -6.28576  10.86958  -4.01011  1.000 17.80459 ? 62  GLN A CG  1 
ATOM   341  C  CD  . GLN A 1 45  ? -7.24803  9.94837   -3.28875  1.000 19.25670 ? 62  GLN A CD  1 
ATOM   342  O  OE1 . GLN A 1 45  ? -6.94877  8.77522   -3.05686  1.000 33.10031 ? 62  GLN A OE1 1 
ATOM   343  N  NE2 . GLN A 1 45  ? -8.41603  10.47274  -2.93640  1.000 17.77654 ? 62  GLN A NE2 1 
ATOM   344  N  N   . ARG A 1 46  ? -1.83098  10.84063  -4.47915  1.000 11.11443 ? 63  ARG A N   1 
ATOM   345  C  CA  . ARG A 1 46  ? -0.44791  10.38928  -4.42637  1.000 6.90574  ? 63  ARG A CA  1 
ATOM   346  C  C   . ARG A 1 46  ? -0.28558  9.20759   -3.47511  1.000 9.51795  ? 63  ARG A C   1 
ATOM   347  O  O   . ARG A 1 46  ? -0.83648  9.19706   -2.36967  1.000 10.01868 ? 63  ARG A O   1 
ATOM   348  C  CB  . ARG A 1 46  ? 0.46716   11.53780  -3.99786  1.000 7.11280  ? 63  ARG A CB  1 
ATOM   349  C  CG  . ARG A 1 46  ? 0.62876   12.62936  -5.05178  1.000 7.62192  ? 63  ARG A CG  1 
ATOM   350  C  CD  . ARG A 1 46  ? 2.01458   12.58106  -5.67582  1.000 7.15350  ? 63  ARG A CD  1 
ATOM   351  N  NE  . ARG A 1 46  ? 2.18692   13.53366  -6.77089  1.000 6.70174  ? 63  ARG A NE  1 
ATOM   352  C  CZ  . ARG A 1 46  ? 2.71855   14.74401  -6.63420  1.000 10.18563 ? 63  ARG A CZ  1 
ATOM   353  N  NH1 . ARG A 1 46  ? 3.12579   15.16164  -5.44350  1.000 12.48224 ? 63  ARG A NH1 1 
ATOM   354  N  NH2 . ARG A 1 46  ? 2.84134   15.54036  -7.68762  1.000 11.19183 ? 63  ARG A NH2 1 
ATOM   355  N  N   . PHE A 1 47  ? 0.47824   8.20981   -3.91794  1.000 7.35908  ? 64  PHE A N   1 
ATOM   356  C  CA  . PHE A 1 47  ? 0.81992   7.05425   -3.10139  1.000 7.88743  ? 64  PHE A CA  1 
ATOM   357  C  C   . PHE A 1 47  ? 2.29005   6.72376   -3.31582  1.000 10.46629 ? 64  PHE A C   1 
ATOM   358  O  O   . PHE A 1 47  ? 2.90204   7.14622   -4.30006  1.000 11.82987 ? 64  PHE A O   1 
ATOM   359  C  CB  . PHE A 1 47  ? -0.03828  5.82993   -3.44716  1.000 8.57792  ? 64  PHE A CB  1 
ATOM   360  C  CG  . PHE A 1 47  ? -1.51253  6.10427   -3.46346  1.000 9.86770  ? 64  PHE A CG  1 
ATOM   361  C  CD1 . PHE A 1 47  ? -2.26415  5.98172   -2.30948  1.000 13.65218 ? 64  PHE A CD1 1 
ATOM   362  C  CD2 . PHE A 1 47  ? -2.14822  6.47647   -4.63605  1.000 13.75104 ? 64  PHE A CD2 1 
ATOM   363  C  CE1 . PHE A 1 47  ? -3.62084  6.23208   -2.32267  1.000 11.65077 ? 64  PHE A CE1 1 
ATOM   364  C  CE2 . PHE A 1 47  ? -3.50531  6.72825   -4.65518  1.000 14.26802 ? 64  PHE A CE2 1 
ATOM   365  C  CZ  . PHE A 1 47  ? -4.24136  6.60594   -3.49714  1.000 10.96079 ? 64  PHE A CZ  1 
ATOM   366  N  N   . LEU A 1 48  ? 2.85154   5.95496   -2.38619  1.000 11.80306 ? 65  LEU A N   1 
ATOM   367  C  CA  . LEU A 1 48  ? 4.22038   5.49103   -2.54617  1.000 10.00241 ? 65  LEU A CA  1 
ATOM   368  C  C   . LEU A 1 48  ? 4.29983   4.52690   -3.72885  1.000 6.81666  ? 65  LEU A C   1 
ATOM   369  O  O   . LEU A 1 48  ? 3.38922   3.71837   -3.93656  1.000 8.10202  ? 65  LEU A O   1 
ATOM   370  C  CB  . LEU A 1 48  ? 4.72346   4.80765   -1.27051  1.000 9.34885  ? 65  LEU A CB  1 
ATOM   371  C  CG  . LEU A 1 48  ? 4.32174   3.36146   -0.95391  1.000 9.18089  ? 65  LEU A CG  1 
ATOM   372  C  CD1 . LEU A 1 48  ? 5.14258   2.84822   0.21387   1.000 16.59284 ? 65  LEU A CD1 1 
ATOM   373  C  CD2 . LEU A 1 48  ? 2.83881   3.23421   -0.64862  1.000 17.04761 ? 65  LEU A CD2 1 
ATOM   374  N  N   . PRO A 1 49  ? 5.35967   4.60245   -4.53609  1.000 6.49154  ? 66  PRO A N   1 
ATOM   375  C  CA  . PRO A 1 49  ? 5.42160   3.74846   -5.72908  1.000 6.49375  ? 66  PRO A CA  1 
ATOM   376  C  C   . PRO A 1 49  ? 5.79544   2.30768   -5.44322  1.000 6.03192  ? 66  PRO A C   1 
ATOM   377  O  O   . PRO A 1 49  ? 5.44979   1.43621   -6.25155  1.000 6.47020  ? 66  PRO A O   1 
ATOM   378  C  CB  . PRO A 1 49  ? 6.48984   4.42988   -6.59209  1.000 5.90232  ? 66  PRO A CB  1 
ATOM   379  C  CG  . PRO A 1 49  ? 7.37515   5.12461   -5.59343  1.000 5.89397  ? 66  PRO A CG  1 
ATOM   380  C  CD  . PRO A 1 49  ? 6.45354   5.58945   -4.49855  1.000 5.92899  ? 66  PRO A CD  1 
ATOM   381  N  N   . ALA A 1 50  ? 6.48968   2.02556   -4.33996  1.000 6.90938  ? 67  ALA A N   1 
ATOM   382  C  CA  . ALA A 1 50  ? 6.98179   0.67969   -4.06927  1.000 5.87321  ? 67  ALA A CA  1 
ATOM   383  C  C   . ALA A 1 50  ? 7.78372   0.17099   -5.26288  1.000 5.86617  ? 67  ALA A C   1 
ATOM   384  O  O   . ALA A 1 50  ? 8.51901   0.93669   -5.89326  1.000 5.85024  ? 67  ALA A O   1 
ATOM   385  C  CB  . ALA A 1 50  ? 5.82650   -0.26861  -3.73240  1.000 6.84444  ? 67  ALA A CB  1 
ATOM   386  N  N   . SER A 1 51  ? 7.62508   -1.10537  -5.60839  1.000 5.89583  ? 68  SER A N   1 
ATOM   387  C  CA  . SER A 1 51  ? 8.49934   -1.71255  -6.60702  1.000 5.98335  ? 68  SER A CA  1 
ATOM   388  C  C   . SER A 1 51  ? 8.25620   -1.20565  -8.02263  1.000 5.91478  ? 68  SER A C   1 
ATOM   389  O  O   . SER A 1 51  ? 9.05205   -1.52713  -8.91088  1.000 6.58457  ? 68  SER A O   1 
ATOM   390  C  CB  . SER A 1 51  ? 8.35598   -3.23115  -6.57553  1.000 10.41644 ? 68  SER A CB  1 
ATOM   391  O  OG  . SER A 1 51  ? 8.87842   -3.76513  -5.36815  1.000 10.28483 ? 68  SER A OG  1 
ATOM   392  N  N   . THR A 1 52  ? 7.19673   -0.42908  -8.26798  1.000 5.90869  ? 69  THR A N   1 
ATOM   393  C  CA  . THR A 1 52  ? 7.07356   0.18382   -9.58653  1.000 5.93115  ? 69  THR A CA  1 
ATOM   394  C  C   . THR A 1 52  ? 8.14634   1.23255   -9.83931  1.000 8.63825  ? 69  THR A C   1 
ATOM   395  O  O   . THR A 1 52  ? 8.27545   1.70110   -10.97649 1.000 6.64858  ? 69  THR A O   1 
ATOM   396  C  CB  . THR A 1 52  ? 5.69966   0.82194   -9.78130  1.000 10.51279 ? 69  THR A CB  1 
ATOM   397  O  OG1 . THR A 1 52  ? 5.55665   1.95241   -8.90871  1.000 9.91235  ? 69  THR A OG1 1 
ATOM   398  C  CG2 . THR A 1 52  ? 4.60555   -0.19008  -9.50952  1.000 5.98825  ? 69  THR A CG2 1 
ATOM   399  N  N   . PHE A 1 53  ? 8.91715   1.60594   -8.82258  1.000 7.38301  ? 70  PHE A N   1 
ATOM   400  C  CA  . PHE A 1 53  ? 9.99549   2.56827   -9.00725  1.000 5.87239  ? 70  PHE A CA  1 
ATOM   401  C  C   . PHE A 1 53  ? 11.18568  1.91397   -9.70624  1.000 5.89234  ? 70  PHE A C   1 
ATOM   402  O  O   . PHE A 1 53  ? 12.08158  2.60411   -10.19222 1.000 6.60417  ? 70  PHE A O   1 
ATOM   403  C  CB  . PHE A 1 53  ? 10.42396  3.17064   -7.66585  1.000 6.10259  ? 70  PHE A CB  1 
ATOM   404  C  CG  . PHE A 1 53  ? 11.48075  4.23421   -7.79118  1.000 7.98979  ? 70  PHE A CG  1 
ATOM   405  C  CD1 . PHE A 1 53  ? 11.14737  5.51596   -8.18865  1.000 9.20612  ? 70  PHE A CD1 1 
ATOM   406  C  CD2 . PHE A 1 53  ? 12.80733  3.94691   -7.51823  1.000 5.86451  ? 70  PHE A CD2 1 
ATOM   407  C  CE1 . PHE A 1 53  ? 12.11737  6.49236   -8.31127  1.000 6.50005  ? 70  PHE A CE1 1 
ATOM   408  C  CE2 . PHE A 1 53  ? 13.77987  4.91811   -7.63726  1.000 5.88776  ? 70  PHE A CE2 1 
ATOM   409  C  CZ  . PHE A 1 53  ? 13.43451  6.19224   -8.03576  1.000 13.98306 ? 70  PHE A CZ  1 
HETATM 410  N  N   . KCX A 1 54  ? 11.18573  0.58515   -9.77768  1.000 5.91174  ? 71  KCX A N   1 
HETATM 411  C  CA  . KCX A 1 54  ? 12.26069  -0.13605  -10.46448 1.000 5.95829  ? 71  KCX A CA  1 
HETATM 412  C  CB  . KCX A 1 54  ? 12.09278  -1.65108  -10.30321 1.000 6.00193  ? 71  KCX A CB  1 
HETATM 413  C  CG  . KCX A 1 54  ? 12.54272  -2.17631  -8.94290  1.000 8.13055  ? 71  KCX A CG  1 
HETATM 414  C  CD  . KCX A 1 54  ? 12.45423  -3.69747  -8.84786  1.000 6.07731  ? 71  KCX A CD  1 
HETATM 415  C  CE  . KCX A 1 54  ? 12.82941  -4.20511  -7.44957  1.000 6.10170  ? 71  KCX A CE  1 
HETATM 416  N  NZ  . KCX A 1 54  ? 11.86598  -3.72207  -6.42301  1.000 6.04420  ? 71  KCX A NZ  1 
HETATM 417  C  C   . KCX A 1 54  ? 12.33284  0.23476   -11.94636 1.000 6.00124  ? 71  KCX A C   1 
HETATM 418  O  O   . KCX A 1 54  ? 13.38810  0.12645   -12.56778 1.000 8.92024  ? 71  KCX A O   1 
HETATM 419  C  CX  . KCX A 1 54  ? 12.13431  -2.65621  -5.66937  1.000 5.99358  ? 71  KCX A CX  1 
HETATM 420  O  OQ1 . KCX A 1 54  ? 13.21002  -2.04814  -5.80556  1.000 5.99004  ? 71  KCX A OQ1 1 
HETATM 421  O  OQ2 . KCX A 1 54  ? 11.29994  -2.27250  -4.83019  1.000 5.96427  ? 71  KCX A OQ2 1 
ATOM   422  N  N   . ILE A 1 55  ? 11.21498  0.67838   -12.51058 1.000 6.00732  ? 72  ILE A N   1 
ATOM   423  C  CA  . ILE A 1 55  ? 11.21189  1.17083   -13.88354 1.000 6.71417  ? 72  ILE A CA  1 
ATOM   424  C  C   . ILE A 1 55  ? 12.15658  2.36350   -13.99066 1.000 6.97701  ? 72  ILE A C   1 
ATOM   425  O  O   . ILE A 1 55  ? 13.04200  2.39390   -14.84552 1.000 11.48095 ? 72  ILE A O   1 
ATOM   426  C  CB  . ILE A 1 55  ? 9.79813   1.55066   -14.33897 1.000 6.52040  ? 72  ILE A CB  1 
ATOM   427  C  CG1 . ILE A 1 55  ? 8.86533   0.34187   -14.24167 1.000 6.11025  ? 72  ILE A CG1 1 
ATOM   428  C  CG2 . ILE A 1 55  ? 9.83023   2.10347   -15.75481 1.000 9.25777  ? 72  ILE A CG2 1 
ATOM   429  C  CD1 . ILE A 1 55  ? 7.43769   0.64288   -14.65060 1.000 6.15270  ? 72  ILE A CD1 1 
ATOM   430  N  N   . PHE A 1 56  ? 11.96119  3.33370   -13.09332 1.000 6.02025  ? 73  PHE A N   1 
ATOM   431  C  CA  . PHE A 1 56  ? 12.79117  4.53485   -13.07418 1.000 6.03297  ? 73  PHE A CA  1 
ATOM   432  C  C   . PHE A 1 56  ? 14.21749  4.21689   -12.63990 1.000 12.88381 ? 73  PHE A C   1 
ATOM   433  O  O   . PHE A 1 56  ? 15.18132  4.76917   -13.18839 1.000 7.08760  ? 73  PHE A O   1 
ATOM   434  C  CB  . PHE A 1 56  ? 12.15702  5.56783   -12.14023 1.000 9.61209  ? 73  PHE A CB  1 
ATOM   435  C  CG  . PHE A 1 56  ? 12.79331  6.92644   -12.19765 1.000 8.38958  ? 73  PHE A CG  1 
ATOM   436  C  CD1 . PHE A 1 56  ? 13.84550  7.25040   -11.35834 1.000 8.07339  ? 73  PHE A CD1 1 
ATOM   437  C  CD2 . PHE A 1 56  ? 12.31941  7.88971   -13.07419 1.000 13.10506 ? 73  PHE A CD2 1 
ATOM   438  C  CE1 . PHE A 1 56  ? 14.42754  8.50397   -11.40626 1.000 6.08525  ? 73  PHE A CE1 1 
ATOM   439  C  CE2 . PHE A 1 56  ? 12.89486  9.14315   -13.12391 1.000 11.67293 ? 73  PHE A CE2 1 
ATOM   440  C  CZ  . PHE A 1 56  ? 13.94863  9.45009   -12.28646 1.000 9.96688  ? 73  PHE A CZ  1 
ATOM   441  N  N   . ASN A 1 57  ? 14.36687  3.33286   -11.64989 1.000 5.99648  ? 74  ASN A N   1 
ATOM   442  C  CA  . ASN A 1 57  ? 15.68930  2.98073   -11.14509 1.000 7.99565  ? 74  ASN A CA  1 
ATOM   443  C  C   . ASN A 1 57  ? 16.50967  2.26275   -12.20820 1.000 10.30831 ? 74  ASN A C   1 
ATOM   444  O  O   . ASN A 1 57  ? 17.73022  2.44943   -12.29215 1.000 9.06389  ? 74  ASN A O   1 
ATOM   445  C  CB  . ASN A 1 57  ? 15.54700  2.11108   -9.89342  1.000 9.96703  ? 74  ASN A CB  1 
ATOM   446  C  CG  . ASN A 1 57  ? 16.74493  2.21669   -8.96490  1.000 21.35440 ? 74  ASN A CG  1 
ATOM   447  O  OD1 . ASN A 1 57  ? 17.61731  3.06767   -9.14843  1.000 12.50458 ? 74  ASN A OD1 1 
ATOM   448  N  ND2 . ASN A 1 57  ? 16.78381  1.35769   -7.95154  1.000 12.24341 ? 74  ASN A ND2 1 
ATOM   449  N  N   . SER A 1 58  ? 15.85521  1.43657   -13.02856 1.000 6.66019  ? 75  SER A N   1 
ATOM   450  C  CA  . SER A 1 58  ? 16.55695  0.75999   -14.11231 1.000 6.17973  ? 75  SER A CA  1 
ATOM   451  C  C   . SER A 1 58  ? 17.02473  1.74889   -15.17201 1.000 9.36340  ? 75  SER A C   1 
ATOM   452  O  O   . SER A 1 58  ? 18.15316  1.64420   -15.66736 1.000 9.97505  ? 75  SER A O   1 
ATOM   453  C  CB  . SER A 1 58  ? 15.65507  -0.30324  -14.73328 1.000 7.93509  ? 75  SER A CB  1 
ATOM   454  O  OG  . SER A 1 58  ? 15.34072  -1.30317  -13.78547 1.000 7.42466  ? 75  SER A OG  1 
ATOM   455  N  N   . LEU A 1 59  ? 16.16817  2.70866   -15.53794 1.000 6.21513  ? 76  LEU A N   1 
ATOM   456  C  CA  . LEU A 1 59  ? 16.54438  3.71059   -16.53174 1.000 6.28512  ? 76  LEU A CA  1 
ATOM   457  C  C   . LEU A 1 59  ? 17.77440  4.48999   -16.08742 1.000 6.73552  ? 76  LEU A C   1 
ATOM   458  O  O   . LEU A 1 59  ? 18.73945  4.63453   -16.84549 1.000 7.72760  ? 76  LEU A O   1 
ATOM   459  C  CB  . LEU A 1 59  ? 15.37623  4.66404   -16.78488 1.000 6.28479  ? 76  LEU A CB  1 
ATOM   460  C  CG  . LEU A 1 59  ? 14.14873  4.14116   -17.52737 1.000 6.32058  ? 76  LEU A CG  1 
ATOM   461  C  CD1 . LEU A 1 59  ? 12.96930  5.07581   -17.29831 1.000 6.31002  ? 76  LEU A CD1 1 
ATOM   462  C  CD2 . LEU A 1 59  ? 14.44139  4.01143   -19.01645 1.000 6.44611  ? 76  LEU A CD2 1 
ATOM   463  N  N   . VAL A 1 60  ? 17.75393  5.00683   -14.85669 1.000 6.24089  ? 77  VAL A N   1 
ATOM   464  C  CA  . VAL A 1 60  ? 18.87700  5.80200   -14.36980 1.000 8.34603  ? 77  VAL A CA  1 
ATOM   465  C  C   . VAL A 1 60  ? 20.12171  4.93480   -14.21999 1.000 6.27204  ? 77  VAL A C   1 
ATOM   466  O  O   . VAL A 1 60  ? 21.22988  5.34547   -14.58832 1.000 7.10121  ? 77  VAL A O   1 
ATOM   467  C  CB  . VAL A 1 60  ? 18.50154  6.49890   -13.04878 1.000 7.63288  ? 77  VAL A CB  1 
ATOM   468  C  CG1 . VAL A 1 60  ? 19.65244  7.37118   -12.55868 1.000 13.76909 ? 77  VAL A CG1 1 
ATOM   469  C  CG2 . VAL A 1 60  ? 17.24763  7.33114   -13.23500 1.000 7.55589  ? 77  VAL A CG2 1 
ATOM   470  N  N   . GLY A 1 61  ? 19.96379  3.72257   -13.68591 1.000 7.22020  ? 78  GLY A N   1 
ATOM   471  C  CA  . GLY A 1 61  ? 21.10705  2.83354   -13.55976 1.000 6.30554  ? 78  GLY A CA  1 
ATOM   472  C  C   . GLY A 1 61  ? 21.76061  2.53903   -14.89632 1.000 8.25237  ? 78  GLY A C   1 
ATOM   473  O  O   . GLY A 1 61  ? 22.98759  2.56130   -15.01793 1.000 6.49193  ? 78  GLY A O   1 
ATOM   474  N  N   . LEU A 1 62  ? 20.94649  2.27205   -15.92041 1.000 6.42971  ? 79  LEU A N   1 
ATOM   475  C  CA  . LEU A 1 62  ? 21.48104  2.03645   -17.25888 1.000 9.07551  ? 79  LEU A CA  1 
ATOM   476  C  C   . LEU A 1 62  ? 22.06978  3.30844   -17.85819 1.000 10.18374 ? 79  LEU A C   1 
ATOM   477  O  O   . LEU A 1 62  ? 23.14143  3.26951   -18.47481 1.000 11.47231 ? 79  LEU A O   1 
ATOM   478  C  CB  . LEU A 1 62  ? 20.38487  1.47464   -18.16460 1.000 6.57237  ? 79  LEU A CB  1 
ATOM   479  C  CG  . LEU A 1 62  ? 19.95311  0.03981   -17.86451 1.000 11.12236 ? 79  LEU A CG  1 
ATOM   480  C  CD1 . LEU A 1 62  ? 18.61219  -0.26568  -18.51575 1.000 13.76152 ? 79  LEU A CD1 1 
ATOM   481  C  CD2 . LEU A 1 62  ? 21.01809  -0.94060  -18.33887 1.000 9.04560  ? 79  LEU A CD2 1 
ATOM   482  N  N   . GLU A 1 63  ? 21.38703  4.44510   -17.68869 1.000 10.12376 ? 80  GLU A N   1 
ATOM   483  C  CA  . GLU A 1 63  ? 21.83506  5.67894   -18.32971 1.000 9.75513  ? 80  GLU A CA  1 
ATOM   484  C  C   . GLU A 1 63  ? 23.16888  6.14977   -17.76023 1.000 19.86783 ? 80  GLU A C   1 
ATOM   485  O  O   . GLU A 1 63  ? 24.03478  6.62232   -18.50521 1.000 18.12700 ? 80  GLU A O   1 
ATOM   486  C  CB  . GLU A 1 63  ? 20.77121  6.76931   -18.17958 1.000 9.33154  ? 80  GLU A CB  1 
ATOM   487  C  CG  . GLU A 1 63  ? 21.09202  8.08312   -18.89425 1.000 13.50053 ? 80  GLU A CG  1 
ATOM   488  C  CD  . GLU A 1 63  ? 20.87281  8.00902   -20.39432 1.000 15.22225 ? 80  GLU A CD  1 
ATOM   489  O  OE1 . GLU A 1 63  ? 21.33020  8.92410   -21.11419 1.000 13.47888 ? 80  GLU A OE1 1 
ATOM   490  O  OE2 . GLU A 1 63  ? 20.23945  7.03410   -20.85426 1.000 10.72391 ? 80  GLU A OE2 1 
ATOM   491  N  N   . THR A 1 64  ? 23.35815  6.02477   -16.44745 1.000 10.98711 ? 81  THR A N   1 
ATOM   492  C  CA  . THR A 1 64  ? 24.59098  6.47942   -15.81814 1.000 7.19180  ? 81  THR A CA  1 
ATOM   493  C  C   . THR A 1 64  ? 25.73109  5.47807   -15.94167 1.000 11.33699 ? 81  THR A C   1 
ATOM   494  O  O   . THR A 1 64  ? 26.86934  5.81762   -15.59938 1.000 11.51710 ? 81  THR A O   1 
ATOM   495  C  CB  . THR A 1 64  ? 24.34918  6.78267   -14.33887 1.000 7.03369  ? 81  THR A CB  1 
ATOM   496  O  OG1 . THR A 1 64  ? 23.88851  5.59790   -13.67982 1.000 6.45319  ? 81  THR A OG1 1 
ATOM   497  C  CG2 . THR A 1 64  ? 23.30623  7.87959   -14.18477 1.000 8.23492  ? 81  THR A CG2 1 
ATOM   498  N  N   . GLY A 1 65  ? 25.46149  4.26517   -16.41695 1.000 7.61615  ? 82  GLY A N   1 
ATOM   499  C  CA  . GLY A 1 65  ? 26.48941  3.25484   -16.53945 1.000 10.54174 ? 82  GLY A CA  1 
ATOM   500  C  C   . GLY A 1 65  ? 26.63644  2.34689   -15.34042 1.000 8.53068  ? 82  GLY A C   1 
ATOM   501  O  O   . GLY A 1 65  ? 27.46792  1.43102   -15.37679 1.000 10.58128 ? 82  GLY A O   1 
ATOM   502  N  N   . VAL A 1 66  ? 25.85656  2.56824   -14.28029 1.000 10.13804 ? 83  VAL A N   1 
ATOM   503  C  CA  . VAL A 1 66  ? 25.95234  1.72752   -13.08954 1.000 8.09385  ? 83  VAL A CA  1 
ATOM   504  C  C   . VAL A 1 66  ? 25.57800  0.29060   -13.42203 1.000 8.06657  ? 83  VAL A C   1 
ATOM   505  O  O   . VAL A 1 66  ? 26.23781  -0.65854  -12.98123 1.000 8.33778  ? 83  VAL A O   1 
ATOM   506  C  CB  . VAL A 1 66  ? 25.07197  2.29972   -11.96316 1.000 8.16976  ? 83  VAL A CB  1 
ATOM   507  C  CG1 . VAL A 1 66  ? 24.90274  1.27680   -10.84890 1.000 9.24316  ? 83  VAL A CG1 1 
ATOM   508  C  CG2 . VAL A 1 66  ? 25.67791  3.58663   -11.43302 1.000 7.21769  ? 83  VAL A CG2 1 
ATOM   509  N  N   . ILE A 1 67  ? 24.51281  0.10896   -14.19409 1.000 7.85859  ? 84  ILE A N   1 
ATOM   510  C  CA  . ILE A 1 67  ? 24.12540  -1.19072  -14.72910 1.000 9.42154  ? 84  ILE A CA  1 
ATOM   511  C  C   . ILE A 1 67  ? 24.62498  -1.24163  -16.16577 1.000 11.13895 ? 84  ILE A C   1 
ATOM   512  O  O   . ILE A 1 67  ? 24.16345  -0.46784  -17.01167 1.000 8.77857  ? 84  ILE A O   1 
ATOM   513  C  CB  . ILE A 1 67  ? 22.60697  -1.39750  -14.66741 1.000 7.75750  ? 84  ILE A CB  1 
ATOM   514  C  CG1 . ILE A 1 67  ? 22.07588  -1.10624  -13.26322 1.000 8.76401  ? 84  ILE A CG1 1 
ATOM   515  C  CG2 . ILE A 1 67  ? 22.24063  -2.80193  -15.10505 1.000 9.44303  ? 84  ILE A CG2 1 
ATOM   516  C  CD1 . ILE A 1 67  ? 20.58883  -0.87317  -13.23249 1.000 7.24115  ? 84  ILE A CD1 1 
ATOM   517  N  N   . LYS A 1 68  ? 25.56725  -2.14484  -16.45088 1.000 7.58160  ? 85  LYS A N   1 
ATOM   518  C  CA  . LYS A 1 68  ? 26.13267  -2.21917  -17.79556 1.000 12.31786 ? 85  LYS A CA  1 
ATOM   519  C  C   . LYS A 1 68  ? 25.05875  -2.55836  -18.82273 1.000 17.47759 ? 85  LYS A C   1 
ATOM   520  O  O   . LYS A 1 68  ? 24.88235  -1.84350  -19.81648 1.000 16.35579 ? 85  LYS A O   1 
ATOM   521  C  CB  . LYS A 1 68  ? 27.26689  -3.24397  -17.84531 1.000 8.40997  ? 85  LYS A CB  1 
ATOM   522  C  CG  . LYS A 1 68  ? 28.13131  -3.11710  -19.09918 1.000 12.15316 ? 85  LYS A CG  1 
ATOM   523  C  CD  . LYS A 1 68  ? 29.20870  -4.19084  -19.18559 1.000 28.27303 ? 85  LYS A CD  1 
ATOM   524  C  CE  . LYS A 1 68  ? 28.67679  -5.47004  -19.81069 1.000 31.77181 ? 85  LYS A CE  1 
ATOM   525  N  NZ  . LYS A 1 68  ? 29.77321  -6.38066  -20.25233 1.000 34.46889 ? 85  LYS A NZ  1 
ATOM   526  N  N   . ASP A 1 69  ? 24.33540  -3.65265  -18.60014 1.000 9.05322  ? 86  ASP A N   1 
ATOM   527  C  CA  . ASP A 1 69  ? 23.23717  -4.05693  -19.47164 1.000 13.48494 ? 86  ASP A CA  1 
ATOM   528  C  C   . ASP A 1 69  ? 22.26033  -4.89002  -18.65103 1.000 10.64996 ? 86  ASP A C   1 
ATOM   529  O  O   . ASP A 1 69  ? 22.37969  -4.98893  -17.42684 1.000 14.40835 ? 86  ASP A O   1 
ATOM   530  C  CB  . ASP A 1 69  ? 23.75970  -4.81517  -20.69940 1.000 8.11446  ? 86  ASP A CB  1 
ATOM   531  C  CG  . ASP A 1 69  ? 24.76721  -5.88637  -20.34165 1.000 16.89137 ? 86  ASP A CG  1 
ATOM   532  O  OD1 . ASP A 1 69  ? 24.49993  -6.68234  -19.41754 1.000 20.62556 ? 86  ASP A OD1 1 
ATOM   533  O  OD2 . ASP A 1 69  ? 25.82691  -5.93858  -20.99790 1.000 20.27544 ? 86  ASP A OD2 1 
ATOM   534  N  N   . THR A 1 70  ? 21.29378  -5.50821  -19.33083 1.000 11.92083 ? 87  THR A N   1 
ATOM   535  C  CA  . THR A 1 70  ? 20.25900  -6.26252  -18.63191 1.000 11.02739 ? 87  THR A CA  1 
ATOM   536  C  C   . THR A 1 70  ? 20.75493  -7.58660  -18.06546 1.000 11.98611 ? 87  THR A C   1 
ATOM   537  O  O   . THR A 1 70  ? 19.99268  -8.25438  -17.36032 1.000 9.84934  ? 87  THR A O   1 
ATOM   538  C  CB  . THR A 1 70  ? 19.07195  -6.52871  -19.55839 1.000 10.56580 ? 87  THR A CB  1 
ATOM   539  O  OG1 . THR A 1 70  ? 19.47642  -7.40464  -20.61876 1.000 9.42041  ? 87  THR A OG1 1 
ATOM   540  C  CG2 . THR A 1 70  ? 18.55006  -5.22321  -20.14395 1.000 9.38109  ? 87  THR A CG2 1 
ATOM   541  N  N   . SER A 1 71  ? 21.98940  -7.98952  -18.35436 1.000 9.20496  ? 88  SER A N   1 
ATOM   542  C  CA  . SER A 1 71  ? 22.56172  -9.19572  -17.77049 1.000 8.81974  ? 88  SER A CA  1 
ATOM   543  C  C   . SER A 1 71  ? 23.47597  -8.90222  -16.58563 1.000 13.31008 ? 88  SER A C   1 
ATOM   544  O  O   . SER A 1 71  ? 23.99570  -9.84087  -15.97394 1.000 14.50265 ? 88  SER A O   1 
ATOM   545  C  CB  . SER A 1 71  ? 23.33015  -9.98406  -18.83761 1.000 17.31983 ? 88  SER A CB  1 
ATOM   546  O  OG  . SER A 1 71  ? 24.43206  -9.23689  -19.32859 1.000 30.38155 ? 88  SER A OG  1 
ATOM   547  N  N   . PHE A 1 72  ? 23.66328  -7.62730  -16.24403 1.000 11.30606 ? 89  PHE A N   1 
ATOM   548  C  CA  . PHE A 1 72  ? 24.58711  -7.22206  -15.18880 1.000 10.19521 ? 89  PHE A CA  1 
ATOM   549  C  C   . PHE A 1 72  ? 24.21441  -7.85428  -13.85214 1.000 10.69721 ? 89  PHE A C   1 
ATOM   550  O  O   . PHE A 1 72  ? 23.08460  -7.71161  -13.37597 1.000 9.26195  ? 89  PHE A O   1 
ATOM   551  C  CB  . PHE A 1 72  ? 24.58147  -5.69700  -15.08242 1.000 13.71276 ? 89  PHE A CB  1 
ATOM   552  C  CG  . PHE A 1 72  ? 25.59901  -5.14013  -14.12918 1.000 12.85563 ? 89  PHE A CG  1 
ATOM   553  C  CD1 . PHE A 1 72  ? 26.95160  -5.20958  -14.41707 1.000 13.32899 ? 89  PHE A CD1 1 
ATOM   554  C  CD2 . PHE A 1 72  ? 25.19735  -4.51161  -12.96317 1.000 7.34839  ? 89  PHE A CD2 1 
ATOM   555  C  CE1 . PHE A 1 72  ? 27.88827  -4.68404  -13.54356 1.000 17.11223 ? 89  PHE A CE1 1 
ATOM   556  C  CE2 . PHE A 1 72  ? 26.12399  -3.98119  -12.08766 1.000 11.02971 ? 89  PHE A CE2 1 
ATOM   557  C  CZ  . PHE A 1 72  ? 27.47040  -4.06637  -12.37439 1.000 15.87039 ? 89  PHE A CZ  1 
ATOM   558  N  N   . VAL A 1 73  ? 25.17796  -8.53885  -13.23782 1.000 11.14493 ? 90  VAL A N   1 
ATOM   559  C  CA  . VAL A 1 73  ? 24.95512  -9.30034  -12.01186 1.000 7.65318  ? 90  VAL A CA  1 
ATOM   560  C  C   . VAL A 1 73  ? 25.42806  -8.48779  -10.81333 1.000 10.36762 ? 90  VAL A C   1 
ATOM   561  O  O   . VAL A 1 73  ? 26.56334  -7.99597  -10.79156 1.000 10.72925 ? 90  VAL A O   1 
ATOM   562  C  CB  . VAL A 1 73  ? 25.67659  -10.65904 -12.06687 1.000 10.68517 ? 90  VAL A CB  1 
ATOM   563  C  CG1 . VAL A 1 73  ? 25.62164  -11.35108 -10.71395 1.000 8.26985  ? 90  VAL A CG1 1 
ATOM   564  C  CG2 . VAL A 1 73  ? 25.05935  -11.53875 -13.13206 1.000 15.22882 ? 90  VAL A CG2 1 
ATOM   565  N  N   . ILE A 1 74  ? 24.56334  -8.34931  -9.81673  1.000 12.80477 ? 91  ILE A N   1 
ATOM   566  C  CA  . ILE A 1 74  ? 24.93685  -7.87065  -8.49064  1.000 7.55140  ? 91  ILE A CA  1 
ATOM   567  C  C   . ILE A 1 74  ? 24.80363  -9.05222  -7.53050  1.000 11.50273 ? 91  ILE A C   1 
ATOM   568  O  O   . ILE A 1 74  ? 23.69735  -9.57673  -7.36169  1.000 12.23417 ? 91  ILE A O   1 
ATOM   569  C  CB  . ILE A 1 74  ? 24.06764  -6.69022  -8.03251  1.000 11.65162 ? 91  ILE A CB  1 
ATOM   570  C  CG1 . ILE A 1 74  ? 24.30179  -5.47610  -8.93142  1.000 7.33655  ? 91  ILE A CG1 1 
ATOM   571  C  CG2 . ILE A 1 74  ? 24.37370  -6.33962  -6.58598  1.000 7.43396  ? 91  ILE A CG2 1 
ATOM   572  C  CD1 . ILE A 1 74  ? 23.68126  -4.20145  -8.39625  1.000 7.23910  ? 91  ILE A CD1 1 
ATOM   573  N  N   . PRO A 1 75  ? 25.88607  -9.50663  -6.90942  1.000 10.86826 ? 92  PRO A N   1 
ATOM   574  C  CA  . PRO A 1 75  ? 25.81259  -10.74290 -6.12326  1.000 10.38602 ? 92  PRO A CA  1 
ATOM   575  C  C   . PRO A 1 75  ? 25.01292  -10.57185 -4.84097  1.000 14.81817 ? 92  PRO A C   1 
ATOM   576  O  O   . PRO A 1 75  ? 24.86138  -9.47362  -4.30079  1.000 11.80730 ? 92  PRO A O   1 
ATOM   577  C  CB  . PRO A 1 75  ? 27.28068  -11.06410 -5.82170  1.000 13.29534 ? 92  PRO A CB  1 
ATOM   578  C  CG  . PRO A 1 75  ? 28.00037  -9.76529  -5.97032  1.000 20.06405 ? 92  PRO A CG  1 
ATOM   579  C  CD  . PRO A 1 75  ? 27.26014  -8.98851  -7.01721  1.000 13.67594 ? 92  PRO A CD  1 
ATOM   580  N  N   . TRP A 1 76  ? 24.48818  -11.70255 -4.36802  1.000 10.21228 ? 93  TRP A N   1 
ATOM   581  C  CA  . TRP A 1 76  ? 23.75983  -11.74971 -3.10672  1.000 16.28865 ? 93  TRP A CA  1 
ATOM   582  C  C   . TRP A 1 76  ? 24.65041  -11.29152 -1.95861  1.000 13.69392 ? 93  TRP A C   1 
ATOM   583  O  O   . TRP A 1 76  ? 25.76035  -11.79943 -1.77742  1.000 16.61137 ? 93  TRP A O   1 
ATOM   584  C  CB  . TRP A 1 76  ? 23.25817  -13.17445 -2.86323  1.000 16.21817 ? 93  TRP A CB  1 
ATOM   585  C  CG  . TRP A 1 76  ? 22.59290  -13.40152 -1.54294  1.000 11.71176 ? 93  TRP A CG  1 
ATOM   586  C  CD1 . TRP A 1 76  ? 21.61494  -12.64137 -0.97530  1.000 10.83446 ? 93  TRP A CD1 1 
ATOM   587  C  CD2 . TRP A 1 76  ? 22.82782  -14.49213 -0.64191  1.000 8.97392  ? 93  TRP A CD2 1 
ATOM   588  N  NE1 . TRP A 1 76  ? 21.23992  -13.17828 0.23337   1.000 14.31222 ? 93  TRP A NE1 1 
ATOM   589  C  CE2 . TRP A 1 76  ? 21.96824  -14.31597 0.45983   1.000 16.45984 ? 93  TRP A CE2 1 
ATOM   590  C  CE3 . TRP A 1 76  ? 23.68934  -15.59345 -0.65588  1.000 21.11501 ? 93  TRP A CE3 1 
ATOM   591  C  CZ2 . TRP A 1 76  ? 21.94437  -15.19946 1.53797   1.000 16.19424 ? 93  TRP A CZ2 1 
ATOM   592  C  CZ3 . TRP A 1 76  ? 23.66442  -16.47059 0.41515   1.000 13.51795 ? 93  TRP A CZ3 1 
ATOM   593  C  CH2 . TRP A 1 76  ? 22.79813  -16.26749 1.49700   1.000 16.47468 ? 93  TRP A CH2 1 
ATOM   594  N  N   . ASP A 1 77  ? 24.15811  -10.32456 -1.17969  1.000 13.81403 ? 94  ASP A N   1 
ATOM   595  C  CA  . ASP A 1 77  ? 24.93688  -9.73183  -0.09192  1.000 16.56668 ? 94  ASP A CA  1 
ATOM   596  C  C   . ASP A 1 77  ? 25.05586  -10.63362 1.12634   1.000 13.63585 ? 94  ASP A C   1 
ATOM   597  O  O   . ASP A 1 77  ? 25.55092  -10.15165 2.15243   1.000 15.39756 ? 94  ASP A O   1 
ATOM   598  C  CB  . ASP A 1 77  ? 24.33080  -8.38884  0.32236   1.000 20.32131 ? 94  ASP A CB  1 
ATOM   599  C  CG  . ASP A 1 77  ? 22.98338  -8.53566  1.01764   1.000 19.59085 ? 94  ASP A CG  1 
ATOM   600  O  OD1 . ASP A 1 77  ? 22.39074  -9.63600  0.99164   1.000 18.39781 ? 94  ASP A OD1 1 
ATOM   601  O  OD2 . ASP A 1 77  ? 22.51674  -7.53743  1.59994   1.000 19.79829 ? 94  ASP A OD2 1 
ATOM   602  N  N   . GLY A 1 78  ? 24.61381  -11.88936 1.05114   1.000 16.35488 ? 95  GLY A N   1 
ATOM   603  C  CA  . GLY A 1 78  ? 24.72350  -12.81850 2.15424   1.000 12.09484 ? 95  GLY A CA  1 
ATOM   604  C  C   . GLY A 1 78  ? 23.64623  -12.70883 3.21168   1.000 14.55787 ? 95  GLY A C   1 
ATOM   605  O  O   . GLY A 1 78  ? 23.63955  -13.51833 4.14926   1.000 18.49323 ? 95  GLY A O   1 
ATOM   606  N  N   . VAL A 1 79  ? 22.74007  -11.74214 3.10486   1.000 12.77486 ? 96  VAL A N   1 
ATOM   607  C  CA  . VAL A 1 79  ? 21.68267  -11.55329 4.09258   1.000 15.59082 ? 96  VAL A CA  1 
ATOM   608  C  C   . VAL A 1 79  ? 20.46685  -12.35832 3.64740   1.000 18.06834 ? 96  VAL A C   1 
ATOM   609  O  O   . VAL A 1 79  ? 19.81262  -12.01743 2.65876   1.000 17.13688 ? 96  VAL A O   1 
ATOM   610  C  CB  . VAL A 1 79  ? 21.33401  -10.07079 4.26945   1.000 17.02364 ? 96  VAL A CB  1 
ATOM   611  C  CG1 . VAL A 1 79  ? 20.15316  -9.91446  5.21138   1.000 17.96999 ? 96  VAL A CG1 1 
ATOM   612  C  CG2 . VAL A 1 79  ? 22.53129  -9.30822  4.79551   1.000 13.62011 ? 96  VAL A CG2 1 
ATOM   613  N  N   . THR A 1 80  ? 20.16095  -13.42529 4.38391   1.000 16.51194 ? 97  THR A N   1 
ATOM   614  C  CA  . THR A 1 80  ? 18.99592  -14.25171 4.08711   1.000 15.74682 ? 97  THR A CA  1 
ATOM   615  C  C   . THR A 1 80  ? 17.71797  -13.47409 4.38135   1.000 20.46656 ? 97  THR A C   1 
ATOM   616  O  O   . THR A 1 80  ? 17.49124  -13.04806 5.51885   1.000 25.26030 ? 97  THR A O   1 
ATOM   617  C  CB  . THR A 1 80  ? 19.04066  -15.53691 4.91018   1.000 20.62837 ? 97  THR A CB  1 
ATOM   618  O  OG1 . THR A 1 80  ? 20.31538  -16.16840 4.73873   1.000 22.96943 ? 97  THR A OG1 1 
ATOM   619  C  CG2 . THR A 1 80  ? 17.94198  -16.49410 4.47002   1.000 18.47172 ? 97  THR A CG2 1 
ATOM   620  N  N   . ARG A 1 81  ? 16.88340  -13.29158 3.36222   1.000 15.51211 ? 98  ARG A N   1 
ATOM   621  C  CA  . ARG A 1 81  ? 15.65702  -12.51688 3.47844   1.000 15.91264 ? 98  ARG A CA  1 
ATOM   622  C  C   . ARG A 1 81  ? 14.44160  -13.40650 3.24281   1.000 22.07006 ? 98  ARG A C   1 
ATOM   623  O  O   . ARG A 1 81  ? 14.55765  -14.56473 2.83374   1.000 27.09350 ? 98  ARG A O   1 
ATOM   624  C  CB  . ARG A 1 81  ? 15.66322  -11.33442 2.50354   1.000 13.76602 ? 98  ARG A CB  1 
ATOM   625  C  CG  . ARG A 1 81  ? 16.69795  -10.27916 2.85626   1.000 16.50452 ? 98  ARG A CG  1 
ATOM   626  C  CD  . ARG A 1 81  ? 16.74991  -9.18247  1.81775   1.000 16.76594 ? 98  ARG A CD  1 
ATOM   627  N  NE  . ARG A 1 81  ? 17.73661  -8.16692  2.16529   1.000 14.06062 ? 98  ARG A NE  1 
ATOM   628  C  CZ  . ARG A 1 81  ? 19.02495  -8.23735  1.84870   1.000 20.22413 ? 98  ARG A CZ  1 
ATOM   629  N  NH1 . ARG A 1 81  ? 19.48973  -9.27850  1.17058   1.000 14.39919 ? 98  ARG A NH1 1 
ATOM   630  N  NH2 . ARG A 1 81  ? 19.84958  -7.26375  2.20732   1.000 10.03325 ? 98  ARG A NH2 1 
ATOM   631  N  N   . ASP A 1 82  ? 13.25881  -12.83882 3.50535   1.000 25.78631 ? 99  ASP A N   1 
ATOM   632  C  CA  . ASP A 1 82  ? 12.01796  -13.60907 3.53248   1.000 28.53439 ? 99  ASP A CA  1 
ATOM   633  C  C   . ASP A 1 82  ? 11.57004  -14.08493 2.15626   1.000 31.30763 ? 99  ASP A C   1 
ATOM   634  O  O   . ASP A 1 82  ? 10.63648  -14.89167 2.07548   1.000 26.22769 ? 99  ASP A O   1 
ATOM   635  C  CB  . ASP A 1 82  ? 10.90468  -12.78128 4.17760   1.000 31.94959 ? 99  ASP A CB  1 
ATOM   636  C  CG  . ASP A 1 82  ? 10.72906  -11.42944 3.51808   1.000 46.18988 ? 99  ASP A CG  1 
ATOM   637  O  OD1 . ASP A 1 82  ? 11.64049  -11.00791 2.77577   1.000 53.29207 ? 99  ASP A OD1 1 
ATOM   638  O  OD2 . ASP A 1 82  ? 9.68200   -10.78600 3.74279   1.000 52.13221 ? 99  ASP A OD2 1 
HETATM 639  N  N   . MSE A 1 83  ? 12.19394  -13.60535 1.08554   1.000 34.97043 ? 100 MSE A N   1 
HETATM 640  C  CA  . MSE A 1 83  ? 11.88160  -14.06671 -0.26013  1.000 31.02536 ? 100 MSE A CA  1 
HETATM 641  C  C   . MSE A 1 83  ? 13.03302  -14.89882 -0.80623  1.000 24.53847 ? 100 MSE A C   1 
HETATM 642  O  O   . MSE A 1 83  ? 14.12120  -14.37417 -1.04417  1.000 24.59216 ? 100 MSE A O   1 
HETATM 643  C  CB  . MSE A 1 83  ? 11.59126  -12.88431 -1.18691  1.000 23.38598 ? 100 MSE A CB  1 
HETATM 644  C  CG  . MSE A 1 83  ? 10.37394  -12.06778 -0.78510  1.000 30.61075 ? 100 MSE A CG  1 
HETATM 645  SE SE  . MSE A 1 83  ? 8.74558   -13.14016 -0.67918  0.610 78.99445 ? 100 MSE A SE  1 
HETATM 646  C  CE  . MSE A 1 83  ? 8.53082   -13.57040 -2.56861  1.000 37.92138 ? 100 MSE A CE  1 
ATOM   647  N  N   . PRO A 1 84  ? 12.79099  -16.19955 -0.98793  1.000 28.04994 ? 101 PRO A N   1 
ATOM   648  C  CA  . PRO A 1 84  ? 13.87521  -17.08682 -1.44751  1.000 25.63589 ? 101 PRO A CA  1 
ATOM   649  C  C   . PRO A 1 84  ? 14.49948  -16.65197 -2.76271  1.000 23.07714 ? 101 PRO A C   1 
ATOM   650  O  O   . PRO A 1 84  ? 15.72381  -16.74091 -2.92164  1.000 19.96714 ? 101 PRO A O   1 
ATOM   651  C  CB  . PRO A 1 84  ? 13.17902  -18.45139 -1.56473  1.000 25.08804 ? 101 PRO A CB  1 
ATOM   652  C  CG  . PRO A 1 84  ? 12.00631  -18.36379 -0.63134  1.000 23.27817 ? 101 PRO A CG  1 
ATOM   653  C  CD  . PRO A 1 84  ? 11.54952  -16.93308 -0.68674  1.000 29.64134 ? 101 PRO A CD  1 
ATOM   654  N  N   . GLU A 1 85  ? 13.69058  -16.16606 -3.70778  1.000 25.52291 ? 102 GLU A N   1 
ATOM   655  C  CA  . GLU A 1 85  ? 14.21202  -15.73932 -5.00190  1.000 24.68729 ? 102 GLU A CA  1 
ATOM   656  C  C   . GLU A 1 85  ? 15.16946  -14.55674 -4.89561  1.000 25.45663 ? 102 GLU A C   1 
ATOM   657  O  O   . GLU A 1 85  ? 15.92706  -14.30732 -5.84011  1.000 23.16417 ? 102 GLU A O   1 
ATOM   658  C  CB  . GLU A 1 85  ? 13.05449  -15.39468 -5.94382  1.000 24.88099 ? 102 GLU A CB  1 
ATOM   659  C  CG  . GLU A 1 85  ? 12.17934  -16.58549 -6.29985  1.000 45.99929 ? 102 GLU A CG  1 
ATOM   660  C  CD  . GLU A 1 85  ? 10.96949  -16.20055 -7.13051  1.000 75.13887 ? 102 GLU A CD  1 
ATOM   661  O  OE1 . GLU A 1 85  ? 10.76828  -16.80443 -8.20671  1.000 74.67170 ? 102 GLU A OE1 1 
ATOM   662  O  OE2 . GLU A 1 85  ? 10.22228  -15.29182 -6.70750  1.000 66.27278 ? 102 GLU A OE2 1 
ATOM   663  N  N   . TRP A 1 86  ? 15.16052  -13.82335 -3.78061  1.000 12.42716 ? 103 TRP A N   1 
ATOM   664  C  CA  . TRP A 1 86  ? 16.09787  -12.71593 -3.63465  1.000 12.34913 ? 103 TRP A CA  1 
ATOM   665  C  C   . TRP A 1 86  ? 17.47360  -13.15916 -3.16241  1.000 17.31090 ? 103 TRP A C   1 
ATOM   666  O  O   . TRP A 1 86  ? 18.43392  -12.38827 -3.27806  1.000 17.14683 ? 103 TRP A O   1 
ATOM   667  C  CB  . TRP A 1 86  ? 15.57087  -11.68117 -2.64530  1.000 13.76519 ? 103 TRP A CB  1 
ATOM   668  C  CG  . TRP A 1 86  ? 14.30087  -11.00275 -3.03424  1.000 17.58050 ? 103 TRP A CG  1 
ATOM   669  C  CD1 . TRP A 1 86  ? 13.57668  -11.18013 -4.17814  1.000 17.09297 ? 103 TRP A CD1 1 
ATOM   670  C  CD2 . TRP A 1 86  ? 13.60267  -10.02183 -2.26325  1.000 16.13929 ? 103 TRP A CD2 1 
ATOM   671  N  NE1 . TRP A 1 86  ? 12.46505  -10.36956 -4.16201  1.000 15.49687 ? 103 TRP A NE1 1 
ATOM   672  C  CE2 . TRP A 1 86  ? 12.45974  -9.64829  -2.99652  1.000 15.05783 ? 103 TRP A CE2 1 
ATOM   673  C  CE3 . TRP A 1 86  ? 13.83196  -9.42806  -1.01765  1.000 10.60168 ? 103 TRP A CE3 1 
ATOM   674  C  CZ2 . TRP A 1 86  ? 11.55004  -8.70740  -2.52686  1.000 14.83351 ? 103 TRP A CZ2 1 
ATOM   675  C  CZ3 . TRP A 1 86  ? 12.93109  -8.49442  -0.55282  1.000 12.44519 ? 103 TRP A CZ3 1 
ATOM   676  C  CH2 . TRP A 1 86  ? 11.80328  -8.14217  -1.30467  1.000 14.75576 ? 103 TRP A CH2 1 
ATOM   677  N  N   . ASN A 1 87  ? 17.58678  -14.36482 -2.61498  1.000 13.58563 ? 104 ASN A N   1 
ATOM   678  C  CA  . ASN A 1 87  ? 18.82334  -14.81507 -1.97845  1.000 16.66015 ? 104 ASN A CA  1 
ATOM   679  C  C   . ASN A 1 87  ? 19.77290  -15.47269 -2.95833  1.000 13.83567 ? 104 ASN A C   1 
ATOM   680  O  O   . ASN A 1 87  ? 20.35094  -16.52085 -2.66939  1.000 17.62029 ? 104 ASN A O   1 
ATOM   681  C  CB  . ASN A 1 87  ? 18.49750  -15.75365 -0.82066  1.000 10.13131 ? 104 ASN A CB  1 
ATOM   682  C  CG  . ASN A 1 87  ? 17.58308  -15.11169 0.20287   1.000 13.58185 ? 104 ASN A CG  1 
ATOM   683  O  OD1 . ASN A 1 87  ? 17.70068  -13.92048 0.49447   1.000 17.75428 ? 104 ASN A OD1 1 
ATOM   684  N  ND2 . ASN A 1 87  ? 16.66068  -15.89642 0.74975   1.000 20.66435 ? 104 ASN A ND2 1 
ATOM   685  N  N   . HIS A 1 88  ? 19.95717  -14.86939 -4.12679  1.000 12.52237 ? 105 HIS A N   1 
ATOM   686  C  CA  . HIS A 1 88  ? 20.84629  -15.40557 -5.13920  1.000 9.91451  ? 105 HIS A CA  1 
ATOM   687  C  C   . HIS A 1 88  ? 21.51221  -14.25410 -5.87457  1.000 18.72073 ? 105 HIS A C   1 
ATOM   688  O  O   . HIS A 1 88  ? 21.04019  -13.11413 -5.84663  1.000 13.99641 ? 105 HIS A O   1 
ATOM   689  C  CB  . HIS A 1 88  ? 20.09596  -16.29004 -6.14025  1.000 17.72764 ? 105 HIS A CB  1 
ATOM   690  C  CG  . HIS A 1 88  ? 19.28130  -17.37380 -5.50595  1.000 20.45450 ? 105 HIS A CG  1 
ATOM   691  N  ND1 . HIS A 1 88  ? 17.96819  -17.19421 -5.12843  1.000 20.05803 ? 105 HIS A ND1 1 
ATOM   692  C  CD2 . HIS A 1 88  ? 19.59073  -18.65456 -5.19274  1.000 21.19180 ? 105 HIS A CD2 1 
ATOM   693  C  CE1 . HIS A 1 88  ? 17.50422  -18.31729 -4.60924  1.000 23.53979 ? 105 HIS A CE1 1 
ATOM   694  N  NE2 . HIS A 1 88  ? 18.46940  -19.21842 -4.63454  1.000 25.89469 ? 105 HIS A NE2 1 
ATOM   695  N  N   . ASP A 1 89  ? 22.62798  -14.56109 -6.52905  1.000 21.77922 ? 106 ASP A N   1 
ATOM   696  C  CA  . ASP A 1 89  ? 23.22456  -13.60723 -7.45271  1.000 12.89967 ? 106 ASP A CA  1 
ATOM   697  C  C   . ASP A 1 89  ? 22.31670  -13.48248 -8.66775  1.000 17.70905 ? 106 ASP A C   1 
ATOM   698  O  O   . ASP A 1 89  ? 22.02268  -14.47812 -9.33871  1.000 18.48282 ? 106 ASP A O   1 
ATOM   699  C  CB  . ASP A 1 89  ? 24.62525  -14.05179 -7.86198  1.000 14.33008 ? 106 ASP A CB  1 
ATOM   700  C  CG  . ASP A 1 89  ? 25.56541  -14.18617 -6.67651  1.000 12.22419 ? 106 ASP A CG  1 
ATOM   701  O  OD1 . ASP A 1 89  ? 25.17838  -13.79486 -5.55979  1.000 9.17391  ? 106 ASP A OD1 1 
ATOM   702  O  OD2 . ASP A 1 89  ? 26.69112  -14.69295 -6.86070  1.000 17.65641 ? 106 ASP A OD2 1 
ATOM   703  N  N   . LEU A 1 90  ? 21.86122  -12.26669 -8.94158  1.000 17.07495 ? 107 LEU A N   1 
ATOM   704  C  CA  . LEU A 1 90  ? 20.83247  -12.02548 -9.93978  1.000 16.20261 ? 107 LEU A CA  1 
ATOM   705  C  C   . LEU A 1 90  ? 21.31917  -11.03006 -10.97978 1.000 13.08893 ? 107 LEU A C   1 
ATOM   706  O  O   . LEU A 1 90  ? 21.99250  -10.04939 -10.64834 1.000 7.57298  ? 107 LEU A O   1 
ATOM   707  C  CB  . LEU A 1 90  ? 19.55587  -11.49346 -9.28667  1.000 14.77589 ? 107 LEU A CB  1 
ATOM   708  C  CG  . LEU A 1 90  ? 18.89299  -12.41540 -8.26487  1.000 15.50357 ? 107 LEU A CG  1 
ATOM   709  C  CD1 . LEU A 1 90  ? 17.82580  -11.66373 -7.48682  1.000 16.30993 ? 107 LEU A CD1 1 
ATOM   710  C  CD2 . LEU A 1 90  ? 18.30278  -13.63817 -8.95163  1.000 12.73866 ? 107 LEU A CD2 1 
ATOM   711  N  N   . SER A 1 91  ? 20.97433  -11.29026 -12.23716 1.000 7.66619  ? 108 SER A N   1 
ATOM   712  C  CA  . SER A 1 91  ? 21.10949  -10.27169 -13.26259 1.000 9.00234  ? 108 SER A CA  1 
ATOM   713  C  C   . SER A 1 91  ? 19.99727  -9.24406  -13.10165 1.000 8.62259  ? 108 SER A C   1 
ATOM   714  O  O   . SER A 1 91  ? 18.99027  -9.48672  -12.43060 1.000 12.73391 ? 108 SER A O   1 
ATOM   715  C  CB  . SER A 1 91  ? 21.04619  -10.89253 -14.65641 1.000 11.22758 ? 108 SER A CB  1 
ATOM   716  O  OG  . SER A 1 91  ? 19.77895  -11.48229 -14.87967 1.000 12.00269 ? 108 SER A OG  1 
HETATM 717  N  N   . MSE A 1 92  ? 20.17998  -8.08819  -13.73199 1.000 9.27752  ? 109 MSE A N   1 
HETATM 718  C  CA  . MSE A 1 92  ? 19.18502  -7.02161  -13.64033 1.000 7.25968  ? 109 MSE A CA  1 
HETATM 719  C  C   . MSE A 1 92  ? 17.81683  -7.47737  -14.15063 1.000 11.61777 ? 109 MSE A C   1 
HETATM 720  O  O   . MSE A 1 92  ? 16.78038  -7.08615  -13.60845 1.000 9.69088  ? 109 MSE A O   1 
HETATM 721  C  CB  . MSE A 1 92  ? 19.64387  -5.78870  -14.41889 1.000 10.16306 ? 109 MSE A CB  1 
HETATM 722  C  CG  . MSE A 1 92  ? 18.86296  -4.52816  -14.08495 1.000 15.45335 ? 109 MSE A CG  1 
HETATM 723  SE SE  . MSE A 1 92  ? 18.40406  -3.50263  -15.66723 0.577 48.52047 ? 109 MSE A SE  1 
HETATM 724  C  CE  . MSE A 1 92  ? 17.34180  -4.85844  -16.56607 1.000 12.80460 ? 109 MSE A CE  1 
ATOM   725  N  N   . GLN A 1 93  ? 17.81824  -8.31247  -15.19260 1.000 7.38013  ? 110 GLN A N   1 
ATOM   726  C  CA  . GLN A 1 93  ? 16.55903  -8.79397  -15.75107 1.000 11.07012 ? 110 GLN A CA  1 
ATOM   727  C  C   . GLN A 1 93  ? 15.83935  -9.71146  -14.76989 1.000 10.39223 ? 110 GLN A C   1 
ATOM   728  O  O   . GLN A 1 93  ? 14.62768  -9.58367  -14.56098 1.000 15.41699 ? 110 GLN A O   1 
ATOM   729  C  CB  . GLN A 1 93  ? 16.80984  -9.50928  -17.07937 1.000 13.27037 ? 110 GLN A CB  1 
ATOM   730  C  CG  . GLN A 1 93  ? 15.53874  -9.97740  -17.77878 1.000 32.66235 ? 110 GLN A CG  1 
ATOM   731  C  CD  . GLN A 1 93  ? 15.80179  -10.54014 -19.16124 1.000 35.14487 ? 110 GLN A CD  1 
ATOM   732  O  OE1 . GLN A 1 93  ? 15.71434  -11.74881 -19.37835 1.000 44.89920 ? 110 GLN A OE1 1 
ATOM   733  N  NE2 . GLN A 1 93  ? 16.12404  -9.66332  -20.10640 1.000 44.06713 ? 110 GLN A NE2 1 
ATOM   734  N  N   . GLN A 1 94  ? 16.57227  -10.64376 -14.15486 1.000 14.29027 ? 111 GLN A N   1 
ATOM   735  C  CA  . GLN A 1 94  ? 15.96629  -11.51901 -13.15711 1.000 7.68292  ? 111 GLN A CA  1 
ATOM   736  C  C   . GLN A 1 94  ? 15.46852  -10.72125 -11.95941 1.000 11.92874 ? 111 GLN A C   1 
ATOM   737  O  O   . GLN A 1 94  ? 14.35884  -10.95374 -11.46642 1.000 14.64070 ? 111 GLN A O   1 
ATOM   738  C  CB  . GLN A 1 94  ? 16.97194  -12.57959 -12.70976 1.000 15.55389 ? 111 GLN A CB  1 
ATOM   739  C  CG  . GLN A 1 94  ? 17.42465  -13.52072 -13.81264 1.000 31.25941 ? 111 GLN A CG  1 
ATOM   740  C  CD  . GLN A 1 94  ? 18.57792  -14.41158 -13.38503 1.000 33.34177 ? 111 GLN A CD  1 
ATOM   741  O  OE1 . GLN A 1 94  ? 19.53183  -13.95531 -12.74995 1.000 22.27216 ? 111 GLN A OE1 1 
ATOM   742  N  NE2 . GLN A 1 94  ? 18.49393  -15.69132 -13.73032 1.000 41.99619 ? 111 GLN A NE2 1 
ATOM   743  N  N   . ALA A 1 95  ? 16.27659  -9.76790  -11.48483 1.000 19.96683 ? 112 ALA A N   1 
ATOM   744  C  CA  . ALA A 1 95  ? 15.90884  -8.98214  -10.30930 1.000 8.06901  ? 112 ALA A CA  1 
ATOM   745  C  C   . ALA A 1 95  ? 14.68300  -8.12124  -10.57584 1.000 8.75555  ? 112 ALA A C   1 
ATOM   746  O  O   . ALA A 1 95  ? 13.81474  -7.97848  -9.70643  1.000 11.45922 ? 112 ALA A O   1 
ATOM   747  C  CB  . ALA A 1 95  ? 17.08700  -8.10948  -9.87705  1.000 7.32416  ? 112 ALA A CB  1 
ATOM   748  N  N   . PHE A 1 96  ? 14.60663  -7.52316  -11.76487 1.000 11.35018 ? 113 PHE A N   1 
ATOM   749  C  CA  . PHE A 1 96  ? 13.44471  -6.71626  -12.11816 1.000 10.00838 ? 113 PHE A CA  1 
ATOM   750  C  C   . PHE A 1 96  ? 12.17207  -7.55039  -12.07095 1.000 13.34527 ? 113 PHE A C   1 
ATOM   751  O  O   . PHE A 1 96  ? 11.15696  -7.12093  -11.51079 1.000 8.57602  ? 113 PHE A O   1 
ATOM   752  C  CB  . PHE A 1 96  ? 13.65457  -6.10698  -13.50760 1.000 9.77643  ? 113 PHE A CB  1 
ATOM   753  C  CG  . PHE A 1 96  ? 12.61801  -5.09297  -13.90618 1.000 7.24159  ? 113 PHE A CG  1 
ATOM   754  C  CD1 . PHE A 1 96  ? 11.43182  -5.49025  -14.50509 1.000 7.34140  ? 113 PHE A CD1 1 
ATOM   755  C  CD2 . PHE A 1 96  ? 12.84472  -3.73769  -13.71670 1.000 8.41934  ? 113 PHE A CD2 1 
ATOM   756  C  CE1 . PHE A 1 96  ? 10.48333  -4.55787  -14.88530 1.000 7.34900  ? 113 PHE A CE1 1 
ATOM   757  C  CE2 . PHE A 1 96  ? 11.89864  -2.79805  -14.09999 1.000 7.15384  ? 113 PHE A CE2 1 
ATOM   758  C  CZ  . PHE A 1 96  ? 10.71647  -3.21094  -14.68340 1.000 7.25442  ? 113 PHE A CZ  1 
ATOM   759  N  N   . ARG A 1 97  ? 12.22171  -8.76439  -12.61916 1.000 7.53339  ? 114 ARG A N   1 
ATOM   760  C  CA  . ARG A 1 97  ? 11.01264  -9.55850  -12.78642 1.000 16.57790 ? 114 ARG A CA  1 
ATOM   761  C  C   . ARG A 1 97  ? 10.57578  -10.23893 -11.49543 1.000 13.71843 ? 114 ARG A C   1 
ATOM   762  O  O   . ARG A 1 97  ? 9.37222   -10.42395 -11.28103 1.000 14.26820 ? 114 ARG A O   1 
ATOM   763  C  CB  . ARG A 1 97  ? 11.22569  -10.58362 -13.89911 1.000 18.72669 ? 114 ARG A CB  1 
ATOM   764  C  CG  . ARG A 1 97  ? 11.44512  -9.93005  -15.25274 1.000 23.14766 ? 114 ARG A CG  1 
ATOM   765  C  CD  . ARG A 1 97  ? 11.65596  -10.94660 -16.35911 1.000 30.60534 ? 114 ARG A CD  1 
ATOM   766  N  NE  . ARG A 1 97  ? 11.52851  -10.32590 -17.67504 1.000 33.97970 ? 114 ARG A NE  1 
ATOM   767  C  CZ  . ARG A 1 97  ? 11.69185  -10.96942 -18.82574 1.000 36.73459 ? 114 ARG A CZ  1 
ATOM   768  N  NH1 . ARG A 1 97  ? 11.99657  -12.26060 -18.82780 1.000 33.28670 ? 114 ARG A NH1 1 
ATOM   769  N  NH2 . ARG A 1 97  ? 11.55266  -10.32029 -19.97461 1.000 28.70249 ? 114 ARG A NH2 1 
ATOM   770  N  N   . VAL A 1 98  ? 11.52272  -10.62365 -10.63068 1.000 13.92485 ? 115 VAL A N   1 
ATOM   771  C  CA  . VAL A 1 98  ? 11.17621  -11.11046 -9.29850  1.000 9.60862  ? 115 VAL A CA  1 
ATOM   772  C  C   . VAL A 1 98  ? 11.11772  -9.98496  -8.27644  1.000 15.10318 ? 115 VAL A C   1 
ATOM   773  O  O   . VAL A 1 98  ? 10.88036  -10.24979 -7.08983  1.000 11.03182 ? 115 VAL A O   1 
ATOM   774  C  CB  . VAL A 1 98  ? 12.16073  -12.18963 -8.79866  1.000 14.52396 ? 115 VAL A CB  1 
ATOM   775  C  CG1 . VAL A 1 98  ? 12.33754  -13.28061 -9.84310  1.000 17.84743 ? 115 VAL A CG1 1 
ATOM   776  C  CG2 . VAL A 1 98  ? 13.49707  -11.56546 -8.41369  1.000 9.21961  ? 115 VAL A CG2 1 
ATOM   777  N  N   . SER A 1 99  ? 11.33736  -8.73855  -8.69902  1.000 8.65487  ? 116 SER A N   1 
ATOM   778  C  CA  . SER A 1 99  ? 11.18320  -7.56438  -7.84239  1.000 7.49476  ? 116 SER A CA  1 
ATOM   779  C  C   . SER A 1 99  ? 12.13531  -7.62850  -6.64911  1.000 11.23480 ? 116 SER A C   1 
ATOM   780  O  O   . SER A 1 99  ? 11.74950  -7.41532  -5.49695  1.000 13.97009 ? 116 SER A O   1 
ATOM   781  C  CB  . SER A 1 99  ? 9.72902   -7.41109  -7.39198  1.000 11.60285 ? 116 SER A CB  1 
ATOM   782  O  OG  . SER A 1 99  ? 9.46028   -6.07559  -7.01094  1.000 12.11838 ? 116 SER A OG  1 
ATOM   783  N  N   . ALA A 1 100 ? 13.39939  -7.92201  -6.94184  1.000 7.43037  ? 117 ALA A N   1 
ATOM   784  C  CA  . ALA A 1 100 ? 14.42318  -8.11944  -5.91639  1.000 8.17472  ? 117 ALA A CA  1 
ATOM   785  C  C   . ALA A 1 100 ? 14.89380  -6.76246  -5.40779  1.000 10.40390 ? 117 ALA A C   1 
ATOM   786  O  O   . ALA A 1 100 ? 15.79397  -6.13530  -5.97830  1.000 9.71826  ? 117 ALA A O   1 
ATOM   787  C  CB  . ALA A 1 100 ? 15.58165  -8.93876  -6.47080  1.000 13.02393 ? 117 ALA A CB  1 
ATOM   788  N  N   . VAL A 1 101 ? 14.28648  -6.31492  -4.31240  1.000 7.32726  ? 118 VAL A N   1 
ATOM   789  C  CA  . VAL A 1 101 ? 14.63413  -5.03245  -3.70576  1.000 7.23991  ? 118 VAL A CA  1 
ATOM   790  C  C   . VAL A 1 101 ? 16.13072  -4.91179  -3.42090  1.000 8.50447  ? 118 VAL A C   1 
ATOM   791  O  O   . VAL A 1 101 ? 16.70300  -3.84947  -3.70790  1.000 7.13011  ? 118 VAL A O   1 
ATOM   792  C  CB  . VAL A 1 101 ? 13.80553  -4.79101  -2.43429  1.000 9.83950  ? 118 VAL A CB  1 
ATOM   793  C  CG1 . VAL A 1 101 ? 14.07519  -3.40300  -1.86526  1.000 7.30105  ? 118 VAL A CG1 1 
ATOM   794  C  CG2 . VAL A 1 101 ? 12.32072  -4.97032  -2.72681  1.000 12.46899 ? 118 VAL A CG2 1 
ATOM   795  N  N   . PRO A 1 102 ? 16.80951  -5.93325  -2.86878  1.000 7.30182  ? 119 PRO A N   1 
ATOM   796  C  CA  . PRO A 1 102 ? 18.23884  -5.74547  -2.55864  1.000 12.27752 ? 119 PRO A CA  1 
ATOM   797  C  C   . PRO A 1 102 ? 19.07266  -5.35001  -3.76129  1.000 7.23687  ? 119 PRO A C   1 
ATOM   798  O  O   . PRO A 1 102 ? 19.96336  -4.49945  -3.63851  1.000 8.95912  ? 119 PRO A O   1 
ATOM   799  C  CB  . PRO A 1 102 ? 18.66002  -7.11282  -2.00356  1.000 9.48304  ? 119 PRO A CB  1 
ATOM   800  C  CG  . PRO A 1 102 ? 17.41212  -7.68819  -1.46234  1.000 13.32712 ? 119 PRO A CG  1 
ATOM   801  C  CD  . PRO A 1 102 ? 16.33434  -7.24868  -2.39891  1.000 12.61399 ? 119 PRO A CD  1 
ATOM   802  N  N   . TYR A 1 103 ? 18.80017  -5.94079  -4.92617  1.000 8.03487  ? 120 TYR A N   1 
ATOM   803  C  CA  . TYR A 1 103 ? 19.54332  -5.58680  -6.13136  1.000 7.42037  ? 120 TYR A CA  1 
ATOM   804  C  C   . TYR A 1 103 ? 19.45571  -4.09256  -6.39835  1.000 7.09304  ? 120 TYR A C   1 
ATOM   805  O  O   . TYR A 1 103 ? 20.47308  -3.42469  -6.61343  1.000 7.07762  ? 120 TYR A O   1 
ATOM   806  C  CB  . TYR A 1 103 ? 19.01247  -6.38689  -7.32680  1.000 7.21963  ? 120 TYR A CB  1 
ATOM   807  C  CG  . TYR A 1 103 ? 19.80357  -6.22307  -8.61472  1.000 7.20310  ? 120 TYR A CG  1 
ATOM   808  C  CD1 . TYR A 1 103 ? 19.70609  -5.06321  -9.37187  1.000 8.51775  ? 120 TYR A CD1 1 
ATOM   809  C  CD2 . TYR A 1 103 ? 20.62721  -7.23980  -9.08509  1.000 7.29376  ? 120 TYR A CD2 1 
ATOM   810  C  CE1 . TYR A 1 103 ? 20.42097  -4.90725  -10.54766 1.000 9.01012  ? 120 TYR A CE1 1 
ATOM   811  C  CE2 . TYR A 1 103 ? 21.34756  -7.09286  -10.26674 1.000 7.80164  ? 120 TYR A CE2 1 
ATOM   812  C  CZ  . TYR A 1 103 ? 21.23902  -5.92375  -10.99259 1.000 7.21023  ? 120 TYR A CZ  1 
ATOM   813  O  OH  . TYR A 1 103 ? 21.94643  -5.75954  -12.16509 1.000 9.21653  ? 120 TYR A OH  1 
ATOM   814  N  N   . PHE A 1 104 ? 18.24468  -3.54585  -6.36686  1.000 7.04650  ? 121 PHE A N   1 
ATOM   815  C  CA  . PHE A 1 104 ? 18.05493  -2.15655  -6.75121  1.000 6.97098  ? 121 PHE A CA  1 
ATOM   816  C  C   . PHE A 1 104 ? 18.34329  -1.17918  -5.61958  1.000 8.45335  ? 121 PHE A C   1 
ATOM   817  O  O   . PHE A 1 104 ? 18.53619  0.01338   -5.88506  1.000 6.91593  ? 121 PHE A O   1 
ATOM   818  C  CB  . PHE A 1 104 ? 16.63872  -1.97080  -7.29742  1.000 8.29859  ? 121 PHE A CB  1 
ATOM   819  C  CG  . PHE A 1 104 ? 16.43833  -2.60893  -8.64595  1.000 8.48510  ? 121 PHE A CG  1 
ATOM   820  C  CD1 . PHE A 1 104 ? 16.68179  -1.89360  -9.80691  1.000 12.00387 ? 121 PHE A CD1 1 
ATOM   821  C  CD2 . PHE A 1 104 ? 16.04462  -3.93281  -8.75150  1.000 10.65343 ? 121 PHE A CD2 1 
ATOM   822  C  CE1 . PHE A 1 104 ? 16.51488  -2.48136  -11.05011 1.000 9.04987  ? 121 PHE A CE1 1 
ATOM   823  C  CE2 . PHE A 1 104 ? 15.87841  -4.52558  -9.99115  1.000 9.54768  ? 121 PHE A CE2 1 
ATOM   824  C  CZ  . PHE A 1 104 ? 16.11378  -3.79913  -11.13882 1.000 7.03057  ? 121 PHE A CZ  1 
ATOM   825  N  N   . GLN A 1 105 ? 18.38421  -1.64437  -4.36849  1.000 7.00448  ? 122 GLN A N   1 
ATOM   826  C  CA  . GLN A 1 105 ? 18.94507  -0.80406  -3.31658  1.000 7.68163  ? 122 GLN A CA  1 
ATOM   827  C  C   . GLN A 1 105 ? 20.42291  -0.54988  -3.57130  1.000 7.03276  ? 122 GLN A C   1 
ATOM   828  O  O   . GLN A 1 105 ? 20.90341  0.57828   -3.42184  1.000 7.02375  ? 122 GLN A O   1 
ATOM   829  C  CB  . GLN A 1 105 ? 18.74043  -1.44792  -1.94497  1.000 9.30511  ? 122 GLN A CB  1 
ATOM   830  C  CG  . GLN A 1 105 ? 17.31614  -1.37593  -1.43174  1.000 12.20968 ? 122 GLN A CG  1 
ATOM   831  C  CD  . GLN A 1 105 ? 17.17016  -1.98712  -0.05584  1.000 13.57746 ? 122 GLN A CD  1 
ATOM   832  O  OE1 . GLN A 1 105 ? 17.49760  -3.15537  0.15277   1.000 12.41630 ? 122 GLN A OE1 1 
ATOM   833  N  NE2 . GLN A 1 105 ? 16.68694  -1.19579  0.89714   1.000 7.19023  ? 122 GLN A NE2 1 
ATOM   834  N  N   . GLU A 1 106 ? 21.15966  -1.58886  -3.96777  1.000 7.08247  ? 123 GLU A N   1 
ATOM   835  C  CA  . GLU A 1 106 ? 22.56510  -1.39837  -4.30645  1.000 7.12773  ? 123 GLU A CA  1 
ATOM   836  C  C   . GLU A 1 106 ? 22.71340  -0.49473  -5.52313  1.000 7.80320  ? 123 GLU A C   1 
ATOM   837  O  O   . GLU A 1 106 ? 23.61458  0.35071   -5.57116  1.000 8.22543  ? 123 GLU A O   1 
ATOM   838  C  CB  . GLU A 1 106 ? 23.23773  -2.74891  -4.54829  1.000 7.21101  ? 123 GLU A CB  1 
ATOM   839  C  CG  . GLU A 1 106 ? 24.73026  -2.66610  -4.83697  1.000 7.29296  ? 123 GLU A CG  1 
ATOM   840  C  CD  . GLU A 1 106 ? 25.53181  -2.11039  -3.67380  1.000 9.73610  ? 123 GLU A CD  1 
ATOM   841  O  OE1 . GLU A 1 106 ? 25.00877  -2.06639  -2.53911  1.000 10.39928 ? 123 GLU A OE1 1 
ATOM   842  O  OE2 . GLU A 1 106 ? 26.69463  -1.71611  -3.89375  1.000 9.33548  ? 123 GLU A OE2 1 
ATOM   843  N  N   . VAL A 1 107 ? 21.82485  -0.64599  -6.50887  1.000 7.01931  ? 124 VAL A N   1 
ATOM   844  C  CA  . VAL A 1 107 ? 21.85478  0.22481   -7.68278  1.000 6.98412  ? 124 VAL A CA  1 
ATOM   845  C  C   . VAL A 1 107 ? 21.70162  1.68569   -7.26915  1.000 6.95964  ? 124 VAL A C   1 
ATOM   846  O  O   . VAL A 1 107 ? 22.44677  2.56003   -7.72749  1.000 8.44248  ? 124 VAL A O   1 
ATOM   847  C  CB  . VAL A 1 107 ? 20.76703  -0.19315  -8.68813  1.000 6.94280  ? 124 VAL A CB  1 
ATOM   848  C  CG1 . VAL A 1 107 ? 20.65333  0.83447   -9.79854  1.000 6.91742  ? 124 VAL A CG1 1 
ATOM   849  C  CG2 . VAL A 1 107 ? 21.06828  -1.57229  -9.25663  1.000 6.99041  ? 124 VAL A CG2 1 
ATOM   850  N  N   . ALA A 1 108 ? 20.73525  1.97153   -6.39099  1.000 6.92874  ? 125 ALA A N   1 
ATOM   851  C  CA  . ALA A 1 108 ? 20.54221  3.34227   -5.92294  1.000 6.92348  ? 125 ALA A CA  1 
ATOM   852  C  C   . ALA A 1 108 ? 21.76581  3.85737   -5.17383  1.000 6.98929  ? 125 ALA A C   1 
ATOM   853  O  O   . ALA A 1 108 ? 22.11687  5.03798   -5.28863  1.000 7.01684  ? 125 ALA A O   1 
ATOM   854  C  CB  . ALA A 1 108 ? 19.30037  3.42709   -5.03612  1.000 6.90169  ? 125 ALA A CB  1 
ATOM   855  N  N   . ARG A 1 109 ? 22.42247  2.99000   -4.39365  1.000 7.03743  ? 126 ARG A N   1 
ATOM   856  C  CA  . ARG A 1 109 ? 23.60577  3.41586   -3.65080  1.000 7.45761  ? 126 ARG A CA  1 
ATOM   857  C  C   . ARG A 1 109 ? 24.72746  3.83257   -4.59455  1.000 10.79533 ? 126 ARG A C   1 
ATOM   858  O  O   . ARG A 1 109 ? 25.41669  4.82916   -4.34874  1.000 7.25470  ? 126 ARG A O   1 
ATOM   859  C  CB  . ARG A 1 109 ? 24.08240  2.29869   -2.72010  1.000 7.18902  ? 126 ARG A CB  1 
ATOM   860  C  CG  . ARG A 1 109 ? 23.10544  1.94457   -1.60425  1.000 8.21403  ? 126 ARG A CG  1 
ATOM   861  C  CD  . ARG A 1 109 ? 23.67913  0.88751   -0.66450  1.000 9.54384  ? 126 ARG A CD  1 
ATOM   862  N  NE  . ARG A 1 109 ? 22.63084  0.25925   0.13406   1.000 12.59285 ? 126 ARG A NE  1 
ATOM   863  C  CZ  . ARG A 1 109 ? 22.28106  -1.01878  0.03594   1.000 18.75435 ? 126 ARG A CZ  1 
ATOM   864  N  NH1 . ARG A 1 109 ? 21.30660  -1.50083  0.79477   1.000 21.11534 ? 126 ARG A NH1 1 
ATOM   865  N  NH2 . ARG A 1 109 ? 22.91757  -1.82056  -0.80722  1.000 8.41701  ? 126 ARG A NH2 1 
ATOM   866  N  N   . ARG A 1 110 ? 24.92196  3.08449   -5.68569  1.000 7.17229  ? 127 ARG A N   1 
ATOM   867  C  CA  . ARG A 1 110 ? 25.99509  3.41172   -6.61909  1.000 7.24666  ? 127 ARG A CA  1 
ATOM   868  C  C   . ARG A 1 110 ? 25.65261  4.63151   -7.46199  1.000 7.22340  ? 127 ARG A C   1 
ATOM   869  O  O   . ARG A 1 110 ? 26.55621  5.36457   -7.87805  1.000 7.31560  ? 127 ARG A O   1 
ATOM   870  C  CB  . ARG A 1 110 ? 26.30378  2.20091   -7.49985  1.000 7.26010  ? 127 ARG A CB  1 
ATOM   871  C  CG  . ARG A 1 110 ? 26.72710  0.97818   -6.69760  1.000 7.31553  ? 127 ARG A CG  1 
ATOM   872  C  CD  . ARG A 1 110 ? 27.02119  -0.22221  -7.57526  1.000 16.37724 ? 127 ARG A CD  1 
ATOM   873  N  NE  . ARG A 1 110 ? 27.40044  -1.38581  -6.77680  1.000 7.42428  ? 127 ARG A NE  1 
ATOM   874  C  CZ  . ARG A 1 110 ? 27.75461  -2.55995  -7.28641  1.000 14.15580 ? 127 ARG A CZ  1 
ATOM   875  N  NH1 . ARG A 1 110 ? 27.77892  -2.73396  -8.60038  1.000 8.71168  ? 127 ARG A NH1 1 
ATOM   876  N  NH2 . ARG A 1 110 ? 28.08173  -3.56098  -6.48132  1.000 10.12403 ? 127 ARG A NH2 1 
ATOM   877  N  N   . ILE A 1 111 ? 24.36339  4.86814   -7.71773  1.000 7.12512  ? 128 ILE A N   1 
ATOM   878  C  CA  . ILE A 1 111 ? 23.95597  6.08927   -8.40643  1.000 7.12163  ? 128 ILE A CA  1 
ATOM   879  C  C   . ILE A 1 111 ? 24.26535  7.30426   -7.54227  1.000 15.47950 ? 128 ILE A C   1 
ATOM   880  O  O   . ILE A 1 111 ? 24.63923  8.36974   -8.05279  1.000 15.67002 ? 128 ILE A O   1 
ATOM   881  C  CB  . ILE A 1 111 ? 22.46128  6.01507   -8.77591  1.000 7.02638  ? 128 ILE A CB  1 
ATOM   882  C  CG1 . ILE A 1 111 ? 22.21434  4.91551   -9.81112  1.000 6.99181  ? 128 ILE A CG1 1 
ATOM   883  C  CG2 . ILE A 1 111 ? 21.95611  7.34253   -9.30367  1.000 11.24324 ? 128 ILE A CG2 1 
ATOM   884  C  CD1 . ILE A 1 111 ? 20.74824  4.72236   -10.14259 1.000 6.92450  ? 128 ILE A CD1 1 
ATOM   885  N  N   . THR A 1 112 ? 24.12994  7.14847   -6.21784  1.000 9.08995  ? 129 THR A N   1 
ATOM   886  C  CA  . THR A 1 112 ? 24.33893  8.17580   -5.19640  1.000 10.70547 ? 129 THR A CA  1 
ATOM   887  C  C   . THR A 1 112 ? 23.20210  9.19756   -5.20355  1.000 14.50084 ? 129 THR A C   1 
ATOM   888  O  O   . THR A 1 112 ? 22.54757  9.40217   -6.23071  1.000 12.26112 ? 129 THR A O   1 
ATOM   889  C  CB  . THR A 1 112 ? 25.70917  8.84487   -5.36965  1.000 8.54671  ? 129 THR A CB  1 
ATOM   890  O  OG1 . THR A 1 112 ? 26.69523  7.83564   -5.62095  1.000 19.46666 ? 129 THR A OG1 1 
ATOM   891  C  CG2 . THR A 1 112 ? 26.10645  9.58803   -4.11284  1.000 39.78348 ? 129 THR A CG2 1 
ATOM   892  N  N   . LYS A 1 113 ? 22.94649  9.82373   -4.04949  1.000 13.59326 ? 130 LYS A N   1 
ATOM   893  C  CA  . LYS A 1 113 ? 21.74407  10.64109  -3.88728  1.000 15.59962 ? 130 LYS A CA  1 
ATOM   894  C  C   . LYS A 1 113 ? 21.72835  11.89152  -4.76051  1.000 17.59076 ? 130 LYS A C   1 
ATOM   895  O  O   . LYS A 1 113 ? 20.67709  12.17721  -5.35907  1.000 15.08359 ? 130 LYS A O   1 
ATOM   896  C  CB  . LYS A 1 113 ? 21.56011  10.99974  -2.40688  1.000 17.96730 ? 130 LYS A CB  1 
ATOM   897  C  CG  . LYS A 1 113 ? 20.28294  11.78510  -2.11180  1.000 22.31218 ? 130 LYS A CG  1 
ATOM   898  C  CD  . LYS A 1 113 ? 20.42013  12.68008  -0.88352  1.000 28.28357 ? 130 LYS A CD  1 
ATOM   899  C  CE  . LYS A 1 113 ? 20.26813  11.90537  0.41557   1.000 27.75898 ? 130 LYS A CE  1 
ATOM   900  N  NZ  . LYS A 1 113 ? 20.22406  12.82179  1.59496   1.000 38.09212 ? 130 LYS A NZ  1 
ATOM   901  N  N   . PRO A 1 114 ? 22.80633  12.68567  -4.86434  1.000 14.78930 ? 131 PRO A N   1 
ATOM   902  C  CA  . PRO A 1 114 ? 22.73419  13.87803  -5.72967  1.000 11.94595 ? 131 PRO A CA  1 
ATOM   903  C  C   . PRO A 1 114 ? 22.38991  13.56556  -7.17314  1.000 11.70188 ? 131 PRO A C   1 
ATOM   904  O  O   . PRO A 1 114 ? 21.60208  14.29926  -7.78183  1.000 13.42253 ? 131 PRO A O   1 
ATOM   905  C  CB  . PRO A 1 114 ? 24.13799  14.48563  -5.61142  1.000 20.62436 ? 131 PRO A CB  1 
ATOM   906  C  CG  . PRO A 1 114 ? 24.66078  13.99171  -4.32757  1.000 23.07381 ? 131 PRO A CG  1 
ATOM   907  C  CD  . PRO A 1 114 ? 24.07605  12.63480  -4.11686  1.000 15.29340 ? 131 PRO A CD  1 
ATOM   908  N  N   . VAL A 1 115 ? 22.96516  12.51044  -7.75258  1.000 13.14169 ? 132 VAL A N   1 
ATOM   909  C  CA  . VAL A 1 115 ? 22.59826  12.15198  -9.11905  1.000 12.98531 ? 132 VAL A CA  1 
ATOM   910  C  C   . VAL A 1 115 ? 21.14076  11.70656  -9.17179  1.000 15.96961 ? 132 VAL A C   1 
ATOM   911  O  O   . VAL A 1 115 ? 20.36338  12.17904  -10.00887 1.000 11.94949 ? 132 VAL A O   1 
ATOM   912  C  CB  . VAL A 1 115 ? 23.54721  11.07783  -9.68210  1.000 15.99995 ? 132 VAL A CB  1 
ATOM   913  C  CG1 . VAL A 1 115 ? 22.94154  10.45229  -10.93054 1.000 31.89260 ? 132 VAL A CG1 1 
ATOM   914  C  CG2 . VAL A 1 115 ? 24.91644  11.68826  -10.00096 1.000 32.19858 ? 132 VAL A CG2 1 
HETATM 915  N  N   . MSE A 1 116 ? 20.74041  10.82301  -8.25921  1.000 17.36621 ? 133 MSE A N   1 
HETATM 916  C  CA  . MSE A 1 116 ? 19.34913  10.38013  -8.17461  1.000 8.85551  ? 133 MSE A CA  1 
HETATM 917  C  C   . MSE A 1 116 ? 18.38160  11.56188  -8.08801  1.000 10.91454 ? 133 MSE A C   1 
HETATM 918  O  O   . MSE A 1 116 ? 17.34291  11.57882  -8.74830  1.000 8.94924  ? 133 MSE A O   1 
HETATM 919  C  CB  . MSE A 1 116 ? 19.15496  9.46160   -6.96760  1.000 10.46487 ? 133 MSE A CB  1 
HETATM 920  C  CG  . MSE A 1 116 ? 17.74994  8.90815   -6.83092  1.000 11.32706 ? 133 MSE A CG  1 
HETATM 921  SE SE  . MSE A 1 116 ? 17.31752  7.60263   -8.21895  1.000 38.71636 ? 133 MSE A SE  1 
HETATM 922  C  CE  . MSE A 1 116 ? 18.43966  6.11304   -7.64208  1.000 18.33076 ? 133 MSE A CE  1 
ATOM   923  N  N   . GLN A 1 117 ? 18.73998  12.55765  -7.27401  1.000 11.82094 ? 134 GLN A N   1 
ATOM   924  C  CA  . GLN A 1 117 ? 17.89150  13.73496  -7.13072  1.000 8.76217  ? 134 GLN A CA  1 
ATOM   925  C  C   . GLN A 1 117 ? 17.81275  14.51376  -8.43517  1.000 10.91773 ? 134 GLN A C   1 
ATOM   926  O  O   . GLN A 1 117 ? 16.75872  15.06057  -8.78100  1.000 11.73662 ? 134 GLN A O   1 
ATOM   927  C  CB  . GLN A 1 117 ? 18.42174  14.63066  -6.01286  1.000 15.91891 ? 134 GLN A CB  1 
ATOM   928  C  CG  . GLN A 1 117 ? 17.52152  15.80511  -5.69819  1.000 9.73696  ? 134 GLN A CG  1 
ATOM   929  C  CD  . GLN A 1 117 ? 16.23030  15.36805  -5.04411  1.000 16.38098 ? 134 GLN A CD  1 
ATOM   930  O  OE1 . GLN A 1 117 ? 16.24247  14.71986  -3.99719  1.000 16.66852 ? 134 GLN A OE1 1 
ATOM   931  N  NE2 . GLN A 1 117 ? 15.10549  15.71038  -5.66184  1.000 22.42992 ? 134 GLN A NE2 1 
ATOM   932  N  N   . HIS A 1 118 ? 18.92596  14.57558  -9.16900  1.000 11.54535 ? 135 HIS A N   1 
ATOM   933  C  CA  . HIS A 1 118 ? 18.96152  15.31674  -10.42591 1.000 19.15921 ? 135 HIS A CA  1 
ATOM   934  C  C   . HIS A 1 118 ? 18.00745  14.72051  -11.45079 1.000 14.77964 ? 135 HIS A C   1 
ATOM   935  O  O   . HIS A 1 118 ? 17.33306  15.45081  -12.18801 1.000 17.55076 ? 135 HIS A O   1 
ATOM   936  C  CB  . HIS A 1 118 ? 20.38744  15.33235  -10.97662 1.000 26.23687 ? 135 HIS A CB  1 
ATOM   937  C  CG  . HIS A 1 118 ? 20.49964  15.94614  -12.33641 1.000 22.08839 ? 135 HIS A CG  1 
ATOM   938  N  ND1 . HIS A 1 118 ? 20.66810  15.19665  -13.48098 1.000 22.97643 ? 135 HIS A ND1 1 
ATOM   939  C  CD2 . HIS A 1 118 ? 20.45507  17.23866  -12.73645 1.000 24.05817 ? 135 HIS A CD2 1 
ATOM   940  C  CE1 . HIS A 1 118 ? 20.72783  16.00153  -14.52660 1.000 28.27876 ? 135 HIS A CE1 1 
ATOM   941  N  NE2 . HIS A 1 118 ? 20.59930  17.24564  -14.10234 1.000 25.91509 ? 135 HIS A NE2 1 
ATOM   942  N  N   . TRP A 1 119 ? 17.94128  13.39301  -11.51640 1.000 12.32179 ? 136 TRP A N   1 
ATOM   943  C  CA  . TRP A 1 119 ? 17.05602  12.75180  -12.48025 1.000 12.63708 ? 136 TRP A CA  1 
ATOM   944  C  C   . TRP A 1 119 ? 15.59552  12.86276  -12.06490 1.000 15.60629 ? 136 TRP A C   1 
ATOM   945  O  O   . TRP A 1 119 ? 14.70815  12.88367  -12.92632 1.000 16.32350 ? 136 TRP A O   1 
ATOM   946  C  CB  . TRP A 1 119 ? 17.46225  11.29072  -12.67266 1.000 11.83696 ? 136 TRP A CB  1 
ATOM   947  C  CG  . TRP A 1 119 ? 18.66218  11.13460  -13.55490 1.000 17.49719 ? 136 TRP A CG  1 
ATOM   948  C  CD1 . TRP A 1 119 ? 19.94500  10.86908  -13.16277 1.000 21.76018 ? 136 TRP A CD1 1 
ATOM   949  C  CD2 . TRP A 1 119 ? 18.69360  11.23850  -14.98311 1.000 17.35879 ? 136 TRP A CD2 1 
ATOM   950  N  NE1 . TRP A 1 119 ? 20.77072  10.79865  -14.26017 1.000 19.18478 ? 136 TRP A NE1 1 
ATOM   951  C  CE2 . TRP A 1 119 ? 20.02676  11.02320  -15.38918 1.000 20.70565 ? 136 TRP A CE2 1 
ATOM   952  C  CE3 . TRP A 1 119 ? 17.72446  11.49179  -15.95851 1.000 18.74654 ? 136 TRP A CE3 1 
ATOM   953  C  CZ2 . TRP A 1 119 ? 20.41237  11.05358  -16.72762 1.000 21.62512 ? 136 TRP A CZ2 1 
ATOM   954  C  CZ3 . TRP A 1 119 ? 18.11093  11.52149  -17.28624 1.000 15.49518 ? 136 TRP A CZ3 1 
ATOM   955  C  CH2 . TRP A 1 119 ? 19.44168  11.30427  -17.65785 1.000 17.26052 ? 136 TRP A CH2 1 
ATOM   956  N  N   . LEU A 1 120 ? 15.32808  12.94085  -10.75949 1.000 17.52405 ? 137 LEU A N   1 
ATOM   957  C  CA  . LEU A 1 120 ? 13.95740  13.13955  -10.29353 1.000 18.56101 ? 137 LEU A CA  1 
ATOM   958  C  C   . LEU A 1 120 ? 13.45801  14.54128  -10.61750 1.000 12.15771 ? 137 LEU A C   1 
ATOM   959  O  O   . LEU A 1 120 ? 12.30892  14.71276  -11.03805 1.000 15.14124 ? 137 LEU A O   1 
ATOM   960  C  CB  . LEU A 1 120 ? 13.85725  12.87949  -8.79012  1.000 12.37537 ? 137 LEU A CB  1 
ATOM   961  C  CG  . LEU A 1 120 ? 13.97693  11.42370  -8.33867  1.000 12.39854 ? 137 LEU A CG  1 
ATOM   962  C  CD1 . LEU A 1 120 ? 13.99278  11.34607  -6.82432  1.000 24.12977 ? 137 LEU A CD1 1 
ATOM   963  C  CD2 . LEU A 1 120 ? 12.83755  10.58809  -8.89965  1.000 9.89366  ? 137 LEU A CD2 1 
ATOM   964  N  N   . ASP A 1 121 ? 14.30473  15.55740  -10.43518 1.000 19.47308 ? 138 ASP A N   1 
ATOM   965  C  CA  . ASP A 1 121 ? 13.89591  16.91866  -10.77320 1.000 20.16647 ? 138 ASP A CA  1 
ATOM   966  C  C   . ASP A 1 121 ? 13.76265  17.09773  -12.28148 1.000 22.42885 ? 138 ASP A C   1 
ATOM   967  O  O   . ASP A 1 121 ? 12.87135  17.81604  -12.75148 1.000 27.62001 ? 138 ASP A O   1 
ATOM   968  C  CB  . ASP A 1 121 ? 14.88870  17.93016  -10.19723 1.000 13.08208 ? 138 ASP A CB  1 
ATOM   969  C  CG  . ASP A 1 121 ? 14.97453  17.86515  -8.68154  1.000 16.97042 ? 138 ASP A CG  1 
ATOM   970  O  OD1 . ASP A 1 121 ? 14.01274  17.37954  -8.04533  1.000 19.48739 ? 138 ASP A OD1 1 
ATOM   971  O  OD2 . ASP A 1 121 ? 15.99810  18.31234  -8.12350  1.000 21.23787 ? 138 ASP A OD2 1 
ATOM   972  N  N   . THR A 1 122 ? 14.63881  16.45122  -13.05450 1.000 24.33457 ? 139 THR A N   1 
ATOM   973  C  CA  . THR A 1 122 ? 14.60648  16.59452  -14.50803 1.000 15.08190 ? 139 THR A CA  1 
ATOM   974  C  C   . THR A 1 122 ? 13.33830  15.98196  -15.09815 1.000 16.95312 ? 139 THR A C   1 
ATOM   975  O  O   . THR A 1 122 ? 12.65973  16.60177  -15.92663 1.000 16.80596 ? 139 THR A O   1 
ATOM   976  C  CB  . THR A 1 122 ? 15.85487  15.94954  -15.11570 1.000 14.56675 ? 139 THR A CB  1 
ATOM   977  O  OG1 . THR A 1 122 ? 17.02466  16.59529  -14.60059 1.000 17.32562 ? 139 THR A OG1 1 
ATOM   978  C  CG2 . THR A 1 122 ? 15.84641  16.05512  -16.63553 1.000 17.46642 ? 139 THR A CG2 1 
ATOM   979  N  N   . VAL A 1 123 ? 13.01181  14.75527  -14.69164 1.000 9.55229  ? 140 VAL A N   1 
ATOM   980  C  CA  . VAL A 1 123 ? 11.79839  14.09639  -15.16424 1.000 16.87714 ? 140 VAL A CA  1 
ATOM   981  C  C   . VAL A 1 123 ? 10.55016  14.62061  -14.45843 1.000 20.12732 ? 140 VAL A C   1 
ATOM   982  O  O   . VAL A 1 123 ? 9.43925   14.47350  -14.98652 1.000 13.40122 ? 140 VAL A O   1 
ATOM   983  C  CB  . VAL A 1 123 ? 11.96237  12.57474  -14.98736 1.000 17.80839 ? 140 VAL A CB  1 
ATOM   984  C  CG1 . VAL A 1 123 ? 10.71092  11.81134  -15.40434 1.000 22.74113 ? 140 VAL A CG1 1 
ATOM   985  C  CG2 . VAL A 1 123 ? 13.16536  12.08795  -15.78021 1.000 19.98116 ? 140 VAL A CG2 1 
ATOM   986  N  N   . LYS A 1 124 ? 10.70685  15.26116  -13.29715 1.000 16.78561 ? 141 LYS A N   1 
ATOM   987  C  CA  . LYS A 1 124 ? 9.58663   15.68366  -12.45307 1.000 8.34164  ? 141 LYS A CA  1 
ATOM   988  C  C   . LYS A 1 124 ? 8.73160   14.47531  -12.06430 1.000 14.63176 ? 141 LYS A C   1 
ATOM   989  O  O   . LYS A 1 124 ? 7.54952   14.37134  -12.39457 1.000 18.05922 ? 141 LYS A O   1 
ATOM   990  C  CB  . LYS A 1 124 ? 8.75272   16.77236  -13.13707 1.000 8.54012  ? 141 LYS A CB  1 
ATOM   991  C  CG  . LYS A 1 124 ? 9.57153   17.97777  -13.56434 1.000 19.34666 ? 141 LYS A CG  1 
ATOM   992  C  CD  . LYS A 1 124 ? 8.68184   19.12526  -14.00176 1.000 27.27861 ? 141 LYS A CD  1 
ATOM   993  C  CE  . LYS A 1 124 ? 9.50219   20.35962  -14.33292 1.000 28.09203 ? 141 LYS A CE  1 
ATOM   994  N  NZ  . LYS A 1 124 ? 10.35866  20.15236  -15.53088 1.000 31.83572 ? 141 LYS A NZ  1 
ATOM   995  N  N   . PHE A 1 125 ? 9.36687   13.55952  -11.33701 1.000 14.12142 ? 142 PHE A N   1 
ATOM   996  C  CA  . PHE A 1 125 ? 8.78654   12.26222  -10.99747 1.000 13.33684 ? 142 PHE A CA  1 
ATOM   997  C  C   . PHE A 1 125 ? 8.11523   12.36016  -9.63132  1.000 15.05543 ? 142 PHE A C   1 
ATOM   998  O  O   . PHE A 1 125 ? 8.77941   12.29290  -8.59417  1.000 11.66616 ? 142 PHE A O   1 
ATOM   999  C  CB  . PHE A 1 125 ? 9.87123   11.19067  -11.01348 1.000 10.25003 ? 142 PHE A CB  1 
ATOM   1000 C  CG  . PHE A 1 125 ? 9.35443   9.79012   -10.84426 1.000 9.16908  ? 142 PHE A CG  1 
ATOM   1001 C  CD1 . PHE A 1 125 ? 9.01054   9.02885   -11.94876 1.000 8.55151  ? 142 PHE A CD1 1 
ATOM   1002 C  CD2 . PHE A 1 125 ? 9.22594   9.22900   -9.58434  1.000 7.19945  ? 142 PHE A CD2 1 
ATOM   1003 C  CE1 . PHE A 1 125 ? 8.53894   7.73901   -11.79976 1.000 14.04109 ? 142 PHE A CE1 1 
ATOM   1004 C  CE2 . PHE A 1 125 ? 8.75382   7.93882   -9.42995  1.000 7.18452  ? 142 PHE A CE2 1 
ATOM   1005 C  CZ  . PHE A 1 125 ? 8.41156   7.19254   -10.53742 1.000 7.20097  ? 142 PHE A CZ  1 
ATOM   1006 N  N   . GLY A 1 126 ? 6.78945   12.50289  -9.62867  1.000 11.44819 ? 143 GLY A N   1 
ATOM   1007 C  CA  . GLY A 1 126 ? 6.05681   12.54005  -8.37073  1.000 8.60304  ? 143 GLY A CA  1 
ATOM   1008 C  C   . GLY A 1 126 ? 6.37898   13.79436  -7.57960  1.000 15.72386 ? 143 GLY A C   1 
ATOM   1009 O  O   . GLY A 1 126 ? 6.55227   14.88175  -8.14254  1.000 9.00247  ? 143 GLY A O   1 
ATOM   1010 N  N   . ASN A 1 127 ? 6.46595   13.64969  -6.25253  1.000 15.09819 ? 144 ASN A N   1 
ATOM   1011 C  CA  . ASN A 1 127 ? 6.87067   14.77337  -5.41217  1.000 13.80746 ? 144 ASN A CA  1 
ATOM   1012 C  C   . ASN A 1 127 ? 8.38157   14.96337  -5.35964  1.000 12.84872 ? 144 ASN A C   1 
ATOM   1013 O  O   . ASN A 1 127 ? 8.84407   15.90962  -4.71117  1.000 13.88084 ? 144 ASN A O   1 
ATOM   1014 C  CB  . ASN A 1 127 ? 6.31627   14.62031  -3.99002  1.000 13.67410 ? 144 ASN A CB  1 
ATOM   1015 C  CG  . ASN A 1 127 ? 6.78779   13.35445  -3.30153  1.000 13.43120 ? 144 ASN A CG  1 
ATOM   1016 O  OD1 . ASN A 1 127 ? 7.57291   12.58124  -3.85173  1.000 12.27316 ? 144 ASN A OD1 1 
ATOM   1017 N  ND2 . ASN A 1 127 ? 6.31039   13.13973  -2.08199  1.000 9.25788  ? 144 ASN A ND2 1 
HETATM 1018 N  N   . MSE A 1 128 ? 9.14631   14.09399  -6.01791  1.000 11.87951 ? 145 MSE A N   1 
HETATM 1019 C  CA  . MSE A 1 128 ? 10.59491  14.25056  -6.17104  1.000 15.93828 ? 145 MSE A CA  1 
HETATM 1020 C  C   . MSE A 1 128 ? 11.34536  14.31540  -4.84467  1.000 14.62841 ? 145 MSE A C   1 
HETATM 1021 O  O   . MSE A 1 128 ? 12.38586  14.96248  -4.75512  1.000 15.27137 ? 145 MSE A O   1 
HETATM 1022 C  CB  . MSE A 1 128 ? 10.90853  15.50888  -6.98458  1.000 20.97511 ? 145 MSE A CB  1 
HETATM 1023 C  CG  . MSE A 1 128 ? 10.28729  15.53998  -8.37067  1.000 19.44295 ? 145 MSE A CG  1 
HETATM 1024 SE SE  . MSE A 1 128 ? 10.07615  17.36350  -9.03068  0.799 37.12146 ? 145 MSE A SE  1 
HETATM 1025 C  CE  . MSE A 1 128 ? 8.41472   17.79277  -8.11075  1.000 15.91587 ? 145 MSE A CE  1 
ATOM   1026 N  N   . LYS A 1 129 ? 10.82350  13.64732  -3.81993  1.000 14.55456 ? 146 LYS A N   1 
ATOM   1027 C  CA  . LYS A 1 129 ? 11.39544  13.71493  -2.48184  1.000 12.82407 ? 146 LYS A CA  1 
ATOM   1028 C  C   . LYS A 1 129 ? 12.16378  12.43772  -2.16982  1.000 17.31226 ? 146 LYS A C   1 
ATOM   1029 O  O   . LYS A 1 129 ? 11.66514  11.33246  -2.40793  1.000 13.18946 ? 146 LYS A O   1 
ATOM   1030 C  CB  . LYS A 1 129 ? 10.30661  13.95691  -1.43492  1.000 18.75948 ? 146 LYS A CB  1 
ATOM   1031 C  CG  . LYS A 1 129 ? 10.53147  15.22431  -0.61673  1.000 32.20483 ? 146 LYS A CG  1 
ATOM   1032 C  CD  . LYS A 1 129 ? 9.56858   15.33060  0.55645   1.000 30.66425 ? 146 LYS A CD  1 
ATOM   1033 C  CE  . LYS A 1 129 ? 8.24904   15.96324  0.14538   1.000 31.18109 ? 146 LYS A CE  1 
ATOM   1034 N  NZ  . LYS A 1 129 ? 7.35403   16.17148  1.31867   1.000 39.02557 ? 146 LYS A NZ  1 
ATOM   1035 N  N   . ILE A 1 130 ? 13.37244  12.59787  -1.63175  1.000 8.26556  ? 147 ILE A N   1 
ATOM   1036 C  CA  . ILE A 1 130 ? 14.23462  11.48485  -1.24654  1.000 13.75156 ? 147 ILE A CA  1 
ATOM   1037 C  C   . ILE A 1 130 ? 14.45988  11.55161  0.25833   1.000 13.95518 ? 147 ILE A C   1 
ATOM   1038 O  O   . ILE A 1 130 ? 14.91435  12.57785  0.77769   1.000 9.22123  ? 147 ILE A O   1 
ATOM   1039 C  CB  . ILE A 1 130 ? 15.58010  11.51782  -1.98899  1.000 10.60999 ? 147 ILE A CB  1 
ATOM   1040 C  CG1 . ILE A 1 130 ? 15.36961  11.37783  -3.49412  1.000 10.81727 ? 147 ILE A CG1 1 
ATOM   1041 C  CG2 . ILE A 1 130 ? 16.51152  10.42780  -1.46555  1.000 7.11997  ? 147 ILE A CG2 1 
ATOM   1042 C  CD1 . ILE A 1 130 ? 16.65676  11.40736  -4.28461  1.000 13.03063 ? 147 ILE A CD1 1 
ATOM   1043 N  N   . SER A 1 131 ? 14.15656  10.45793  0.95574   1.000 13.04106 ? 148 SER A N   1 
ATOM   1044 C  CA  . SER A 1 131 ? 14.52194  10.34178  2.36196   1.000 11.45581 ? 148 SER A CA  1 
ATOM   1045 C  C   . SER A 1 131 ? 15.92357  9.75352   2.48631   1.000 12.32780 ? 148 SER A C   1 
ATOM   1046 O  O   . SER A 1 131 ? 16.90290  10.49225  2.63656   1.000 17.37022 ? 148 SER A O   1 
ATOM   1047 C  CB  . SER A 1 131 ? 13.50372  9.48275   3.10858   1.000 7.31003  ? 148 SER A CB  1 
ATOM   1048 O  OG  . SER A 1 131 ? 13.40618  8.20369   2.50902   1.000 11.70345 ? 148 SER A OG  1 
ATOM   1049 N  N   . LYS A 1 132 ? 16.02513  8.42839   2.42484   1.000 9.89385  ? 149 LYS A N   1 
ATOM   1050 C  CA  . LYS A 1 132 ? 17.29318  7.71847   2.34628   1.000 14.65254 ? 149 LYS A CA  1 
ATOM   1051 C  C   . LYS A 1 132 ? 17.47660  7.16273   0.93976   1.000 9.77779  ? 149 LYS A C   1 
ATOM   1052 O  O   . LYS A 1 132 ? 16.50538  6.90760   0.22575   1.000 10.15372 ? 149 LYS A O   1 
ATOM   1053 C  CB  . LYS A 1 132 ? 17.35488  6.57736   3.36714   1.000 14.47502 ? 149 LYS A CB  1 
ATOM   1054 C  CG  . LYS A 1 132 ? 17.53993  7.02156   4.80610   1.000 31.09793 ? 149 LYS A CG  1 
ATOM   1055 C  CD  . LYS A 1 132 ? 17.24001  5.88018   5.77403   1.000 24.21938 ? 149 LYS A CD  1 
ATOM   1056 C  CE  . LYS A 1 132 ? 17.98091  4.60554   5.38990   1.000 34.65670 ? 149 LYS A CE  1 
ATOM   1057 N  NZ  . LYS A 1 132 ? 17.65933  3.46677   6.29791   1.000 48.56265 ? 149 LYS A NZ  1 
ATOM   1058 N  N   . ILE A 1 133 ? 18.74067  6.94945   0.55718   1.000 13.60015 ? 150 ILE A N   1 
ATOM   1059 C  CA  . ILE A 1 133 ? 19.05422  6.60175   -0.82826  1.000 13.82133 ? 150 ILE A CA  1 
ATOM   1060 C  C   . ILE A 1 133 ? 18.53230  5.21374   -1.19433  1.000 9.02828  ? 150 ILE A C   1 
ATOM   1061 O  O   . ILE A 1 133 ? 18.21396  4.95532   -2.36225  1.000 13.19045 ? 150 ILE A O   1 
ATOM   1062 C  CB  . ILE A 1 133 ? 20.57236  6.72377   -1.07388  1.000 11.40796 ? 150 ILE A CB  1 
ATOM   1063 C  CG1 . ILE A 1 133 ? 20.90598  6.51241   -2.55330  1.000 11.76529 ? 150 ILE A CG1 1 
ATOM   1064 C  CG2 . ILE A 1 133 ? 21.33929  5.72676   -0.21909  1.000 9.79044  ? 150 ILE A CG2 1 
ATOM   1065 C  CD1 . ILE A 1 133 ? 20.13230  7.40779   -3.49732  1.000 9.67199  ? 150 ILE A CD1 1 
ATOM   1066 N  N   . ASP A 1 134 ? 18.42121  4.29951   -0.22599  1.000 14.07108 ? 151 ASP A N   1 
ATOM   1067 C  CA  . ASP A 1 134 ? 17.99554  2.93479   -0.52556  1.000 10.10967 ? 151 ASP A CA  1 
ATOM   1068 C  C   . ASP A 1 134 ? 16.64139  2.58865   0.08659   1.000 14.35745 ? 151 ASP A C   1 
ATOM   1069 O  O   . ASP A 1 134 ? 16.28483  1.40730   0.15774   1.000 7.48321  ? 151 ASP A O   1 
ATOM   1070 C  CB  . ASP A 1 134 ? 19.05617  1.91527   -0.09012  1.000 12.45266 ? 151 ASP A CB  1 
ATOM   1071 C  CG  . ASP A 1 134 ? 19.47244  2.06430   1.36633   1.000 14.86477 ? 151 ASP A CG  1 
ATOM   1072 O  OD1 . ASP A 1 134 ? 18.96958  2.97223   2.06351   1.000 12.51513 ? 151 ASP A OD1 1 
ATOM   1073 O  OD2 . ASP A 1 134 ? 20.31900  1.26192   1.81320   1.000 11.23362 ? 151 ASP A OD2 1 
ATOM   1074 N  N   . THR A 1 135 ? 15.86777  3.58873   0.51890   1.000 10.20383 ? 152 THR A N   1 
ATOM   1075 C  CA  . THR A 1 135 ? 14.51992  3.32117   1.01634   1.000 9.75360  ? 152 THR A CA  1 
ATOM   1076 C  C   . THR A 1 135 ? 13.45131  4.27427   0.49867   1.000 7.09084  ? 152 THR A C   1 
ATOM   1077 O  O   . THR A 1 135 ? 12.27402  4.02298   0.76461   1.000 10.06664 ? 152 THR A O   1 
ATOM   1078 C  CB  . THR A 1 135 ? 14.47639  3.36446   2.55656   1.000 13.42512 ? 152 THR A CB  1 
ATOM   1079 O  OG1 . THR A 1 135 ? 14.72587  4.70358   3.00210   1.000 11.39419 ? 152 THR A OG1 1 
ATOM   1080 C  CG2 . THR A 1 135 ? 15.49817  2.41885   3.17194   1.000 10.57295 ? 152 THR A CG2 1 
ATOM   1081 N  N   . PHE A 1 136 ? 13.79692  5.33950   -0.23036  1.000 7.05139  ? 153 PHE A N   1 
ATOM   1082 C  CA  . PHE A 1 136 ? 12.85359  6.43616   -0.42948  1.000 10.05168 ? 153 PHE A CA  1 
ATOM   1083 C  C   . PHE A 1 136 ? 11.64988  6.05997   -1.28446  1.000 12.26173 ? 153 PHE A C   1 
ATOM   1084 O  O   . PHE A 1 136 ? 10.64477  6.77662   -1.24873  1.000 7.25863  ? 153 PHE A O   1 
ATOM   1085 C  CB  . PHE A 1 136 ? 13.56669  7.64136   -1.04399  1.000 9.45154  ? 153 PHE A CB  1 
ATOM   1086 C  CG  . PHE A 1 136 ? 14.11885  7.39040   -2.41514  1.000 6.99881  ? 153 PHE A CG  1 
ATOM   1087 C  CD1 . PHE A 1 136 ? 13.40390  7.75898   -3.54298  1.000 10.62346 ? 153 PHE A CD1 1 
ATOM   1088 C  CD2 . PHE A 1 136 ? 15.35548  6.79162   -2.57779  1.000 6.96352  ? 153 PHE A CD2 1 
ATOM   1089 C  CE1 . PHE A 1 136 ? 13.91211  7.53257   -4.80162  1.000 6.95363  ? 153 PHE A CE1 1 
ATOM   1090 C  CE2 . PHE A 1 136 ? 15.87136  6.56166   -3.83660  1.000 6.92370  ? 153 PHE A CE2 1 
ATOM   1091 C  CZ  . PHE A 1 136 ? 15.14863  6.93397   -4.94946  1.000 7.85526  ? 153 PHE A CZ  1 
ATOM   1092 N  N   . TRP A 1 137 ? 11.71924  4.97918   -2.05654  1.000 8.32607  ? 154 TRP A N   1 
ATOM   1093 C  CA  . TRP A 1 137 ? 10.56745  4.55705   -2.84106  1.000 7.08654  ? 154 TRP A CA  1 
ATOM   1094 C  C   . TRP A 1 137 ? 9.67338   3.58474   -2.08205  1.000 10.26468 ? 154 TRP A C   1 
ATOM   1095 O  O   . TRP A 1 137 ? 8.63236   3.17595   -2.60941  1.000 8.53192  ? 154 TRP A O   1 
ATOM   1096 C  CB  . TRP A 1 137 ? 11.02548  3.94037   -4.17474  1.000 7.03022  ? 154 TRP A CB  1 
ATOM   1097 C  CG  . TRP A 1 137 ? 11.76149  2.62717   -4.06863  1.000 7.00841  ? 154 TRP A CG  1 
ATOM   1098 C  CD1 . TRP A 1 137 ? 11.21503  1.37892   -4.11629  1.000 7.05731  ? 154 TRP A CD1 1 
ATOM   1099 C  CD2 . TRP A 1 137 ? 13.17773  2.43812   -3.92055  1.000 6.95897  ? 154 TRP A CD2 1 
ATOM   1100 N  NE1 . TRP A 1 137 ? 12.19676  0.42737   -3.99514  1.000 7.03923  ? 154 TRP A NE1 1 
ATOM   1101 C  CE2 . TRP A 1 137 ? 13.41032  1.05000   -3.87363  1.000 6.97949  ? 154 TRP A CE2 1 
ATOM   1102 C  CE3 . TRP A 1 137 ? 14.26741  3.30675   -3.81716  1.000 6.92282  ? 154 TRP A CE3 1 
ATOM   1103 C  CZ2 . TRP A 1 137 ? 14.69009  0.50758   -3.73179  1.000 7.69977  ? 154 TRP A CZ2 1 
ATOM   1104 C  CZ3 . TRP A 1 137 ? 15.53948  2.76460   -3.67225  1.000 8.07798  ? 154 TRP A CZ3 1 
ATOM   1105 C  CH2 . TRP A 1 137 ? 15.73681  1.37804   -3.62967  1.000 6.93013  ? 154 TRP A CH2 1 
ATOM   1106 N  N   . LEU A 1 138 ? 10.04976  3.22578   -0.85016  1.000 7.49332  ? 155 LEU A N   1 
ATOM   1107 C  CA  . LEU A 1 138 ? 9.30300   2.29090   -0.02358  1.000 7.55886  ? 155 LEU A CA  1 
ATOM   1108 C  C   . LEU A 1 138 ? 8.81572   2.87639   1.29446   1.000 10.51705 ? 155 LEU A C   1 
ATOM   1109 O  O   . LEU A 1 138 ? 7.92821   2.28160   1.91700   1.000 13.28432 ? 155 LEU A O   1 
ATOM   1110 C  CB  . LEU A 1 138 ? 10.16184  1.05536   0.29474   1.000 8.32562  ? 155 LEU A CB  1 
ATOM   1111 C  CG  . LEU A 1 138 ? 10.65767  0.20154   -0.86857  1.000 12.01509 ? 155 LEU A CG  1 
ATOM   1112 C  CD1 . LEU A 1 138 ? 11.98899  -0.43099  -0.51511  1.000 16.41670 ? 155 LEU A CD1 1 
ATOM   1113 C  CD2 . LEU A 1 138 ? 9.63407   -0.86434  -1.19289  1.000 20.79569 ? 155 LEU A CD2 1 
ATOM   1114 N  N   . ASP A 1 139 ? 9.36228   4.00948   1.73966   1.000 12.17131 ? 156 ASP A N   1 
ATOM   1115 C  CA  . ASP A 1 139 ? 9.09153   4.53450   3.07125   1.000 7.62057  ? 156 ASP A CA  1 
ATOM   1116 C  C   . ASP A 1 139 ? 8.08381   5.67758   3.06342   1.000 17.76185 ? 156 ASP A C   1 
ATOM   1117 O  O   . ASP A 1 139 ? 8.02919   6.45029   4.02660   1.000 17.69966 ? 156 ASP A O   1 
ATOM   1118 C  CB  . ASP A 1 139 ? 10.39574  4.97895   3.74025   1.000 8.18749  ? 156 ASP A CB  1 
ATOM   1119 C  CG  . ASP A 1 139 ? 11.04613  6.17060   3.04811   1.000 10.66339 ? 156 ASP A CG  1 
ATOM   1120 O  OD1 . ASP A 1 139 ? 10.54196  6.62710   2.00043   1.000 7.35482  ? 156 ASP A OD1 1 
ATOM   1121 O  OD2 . ASP A 1 139 ? 12.07626  6.65593   3.56041   1.000 8.39291  ? 156 ASP A OD2 1 
ATOM   1122 N  N   . ASN A 1 140 ? 7.30056   5.80786   1.99300   1.000 8.43854  ? 157 ASN A N   1 
ATOM   1123 C  CA  . ASN A 1 140 ? 6.25967   6.81932   1.83388   1.000 8.61328  ? 157 ASN A CA  1 
ATOM   1124 C  C   . ASN A 1 140 ? 6.81276   8.23812   1.75061   1.000 10.11456 ? 157 ASN A C   1 
ATOM   1125 O  O   . ASN A 1 140 ? 6.03705   9.20128   1.82407   1.000 16.58238 ? 157 ASN A O   1 
ATOM   1126 C  CB  . ASN A 1 140 ? 5.21355   6.73927   2.95631   1.000 14.08315 ? 157 ASN A CB  1 
ATOM   1127 C  CG  . ASN A 1 140 ? 3.86954   7.31788   2.55166   1.000 18.70324 ? 157 ASN A CG  1 
ATOM   1128 O  OD1 . ASN A 1 140 ? 3.47971   7.25759   1.38637   1.000 26.90966 ? 157 ASN A OD1 1 
ATOM   1129 N  ND2 . ASN A 1 140 ? 3.15297   7.88170   3.51748   1.000 25.60510 ? 157 ASN A ND2 1 
ATOM   1130 N  N   . SER A 1 141 ? 8.12764   8.40849   1.59819   1.000 7.45130  ? 158 SER A N   1 
ATOM   1131 C  CA  . SER A 1 141 ? 8.65470   9.73464   1.28646   1.000 10.64975 ? 158 SER A CA  1 
ATOM   1132 C  C   . SER A 1 141 ? 8.31332   10.12107  -0.14825  1.000 13.50521 ? 158 SER A C   1 
ATOM   1133 O  O   . SER A 1 141 ? 7.56112   11.07311  -0.38911  1.000 7.50443  ? 158 SER A O   1 
ATOM   1134 C  CB  . SER A 1 141 ? 10.16781  9.78075   1.52227   1.000 9.61315  ? 158 SER A CB  1 
ATOM   1135 O  OG  . SER A 1 141 ? 10.84106  8.76568   0.79935   1.000 10.76948 ? 158 SER A OG  1 
ATOM   1136 N  N   . LEU A 1 142 ? 8.85348   9.38323   -1.11582  1.000 8.45219  ? 159 LEU A N   1 
ATOM   1137 C  CA  . LEU A 1 142 ? 8.47920   9.58137   -2.50793  1.000 9.40153  ? 159 LEU A CA  1 
ATOM   1138 C  C   . LEU A 1 142 ? 7.04670   9.11594   -2.73991  1.000 8.15248  ? 159 LEU A C   1 
ATOM   1139 O  O   . LEU A 1 142 ? 6.62771   8.06779   -2.24284  1.000 7.42351  ? 159 LEU A O   1 
ATOM   1140 C  CB  . LEU A 1 142 ? 9.43763   8.82171   -3.42633  1.000 15.43568 ? 159 LEU A CB  1 
ATOM   1141 C  CG  . LEU A 1 142 ? 9.25137   8.99731   -4.93580  1.000 9.62073  ? 159 LEU A CG  1 
ATOM   1142 C  CD1 . LEU A 1 142 ? 9.44245   10.45190  -5.34208  1.000 14.95236 ? 159 LEU A CD1 1 
ATOM   1143 C  CD2 . LEU A 1 142 ? 10.21151  8.09804   -5.69242  1.000 7.10113  ? 159 LEU A CD2 1 
ATOM   1144 N  N   . GLN A 1 143 ? 6.28972   9.90956   -3.49299  1.000 7.48012  ? 160 GLN A N   1 
ATOM   1145 C  CA  . GLN A 1 143 ? 4.90614   9.58952   -3.81089  1.000 9.40607  ? 160 GLN A CA  1 
ATOM   1146 C  C   . GLN A 1 143 ? 4.60651   10.01426  -5.23922  1.000 9.80795  ? 160 GLN A C   1 
ATOM   1147 O  O   . GLN A 1 143 ? 5.19533   10.96906  -5.75426  1.000 8.46689  ? 160 GLN A O   1 
ATOM   1148 C  CB  . GLN A 1 143 ? 3.92104   10.27747  -2.85563  1.000 14.41283 ? 160 GLN A CB  1 
ATOM   1149 C  CG  . GLN A 1 143 ? 3.97311   9.78033   -1.42095  1.000 12.54988 ? 160 GLN A CG  1 
ATOM   1150 C  CD  . GLN A 1 143 ? 2.92678   10.44775  -0.55446  1.000 15.75821 ? 160 GLN A CD  1 
ATOM   1151 O  OE1 . GLN A 1 143 ? 2.44731   11.53328  -0.87246  1.000 14.77529 ? 160 GLN A OE1 1 
ATOM   1152 N  NE2 . GLN A 1 143 ? 2.55710   9.79569   0.53941   1.000 22.25443 ? 160 GLN A NE2 1 
ATOM   1153 N  N   . ILE A 1 144 ? 3.67182   9.30316   -5.86653  1.000 7.69645  ? 161 ILE A N   1 
ATOM   1154 C  CA  . ILE A 1 144 ? 3.30762   9.55636   -7.25612  1.000 7.74276  ? 161 ILE A CA  1 
ATOM   1155 C  C   . ILE A 1 144 ? 1.88454   9.06047   -7.46335  1.000 7.90511  ? 161 ILE A C   1 
ATOM   1156 O  O   . ILE A 1 144 ? 1.46963   8.06385   -6.86808  1.000 8.00637  ? 161 ILE A O   1 
ATOM   1157 C  CB  . ILE A 1 144 ? 4.31247   8.88235   -8.22226  1.000 7.60677  ? 161 ILE A CB  1 
ATOM   1158 C  CG1 . ILE A 1 144 ? 4.01231   9.25810   -9.67125  1.000 7.66464  ? 161 ILE A CG1 1 
ATOM   1159 C  CG2 . ILE A 1 144 ? 4.29759   7.37217   -8.04618  1.000 7.66976  ? 161 ILE A CG2 1 
ATOM   1160 C  CD1 . ILE A 1 144 ? 5.09982   8.85606   -10.63870 1.000 7.54615  ? 161 ILE A CD1 1 
ATOM   1161 N  N   . SER A 1 145 ? 1.13308   9.76617   -8.30062  1.000 8.03367  ? 162 SER A N   1 
ATOM   1162 C  CA  . SER A 1 145 ? -0.25701  9.38193   -8.48938  1.000 8.22401  ? 162 SER A CA  1 
ATOM   1163 C  C   . SER A 1 145 ? -0.39422  8.38294   -9.62979  1.000 8.22654  ? 162 SER A C   1 
ATOM   1164 O  O   . SER A 1 145 ? 0.48469   8.28346   -10.49033 1.000 8.67747  ? 162 SER A O   1 
ATOM   1165 C  CB  . SER A 1 145 ? -1.10935  10.61594  -8.77048  1.000 8.40459  ? 162 SER A CB  1 
ATOM   1166 O  OG  . SER A 1 145 ? -0.81153  11.17182  -10.03632 1.000 12.63392 ? 162 SER A OG  1 
ATOM   1167 N  N   . PRO A 1 146 ? -1.48370  7.60348   -9.65296  1.000 7.74192  ? 163 PRO A N   1 
ATOM   1168 C  CA  . PRO A 1 146 ? -1.72568  6.72954   -10.81488 1.000 7.47518  ? 163 PRO A CA  1 
ATOM   1169 C  C   . PRO A 1 146 ? -1.71839  7.48343   -12.13393 1.000 7.46046  ? 163 PRO A C   1 
ATOM   1170 O  O   . PRO A 1 146 ? -1.16837  6.98785   -13.12517 1.000 7.35942  ? 163 PRO A O   1 
ATOM   1171 C  CB  . PRO A 1 146 ? -3.10052  6.12145   -10.50601 1.000 7.54352  ? 163 PRO A CB  1 
ATOM   1172 C  CG  . PRO A 1 146 ? -3.17270  6.10989   -9.02118  1.000 7.63626  ? 163 PRO A CG  1 
ATOM   1173 C  CD  . PRO A 1 146 ? -2.45112  7.35603   -8.56703  1.000 9.59117  ? 163 PRO A CD  1 
ATOM   1174 N  N   . ASP A 1 147 ? -2.30275  8.68457   -12.16128 1.000 7.57980  ? 164 ASP A N   1 
ATOM   1175 C  CA  . ASP A 1 147 ? -2.27173  9.50562   -13.36819 1.000 7.59578  ? 164 ASP A CA  1 
ATOM   1176 C  C   . ASP A 1 147 ? -0.84203  9.82915   -13.77616 1.000 7.52709  ? 164 ASP A C   1 
ATOM   1177 O  O   . ASP A 1 147 ? -0.50991  9.82286   -14.96719 1.000 8.36859  ? 164 ASP A O   1 
ATOM   1178 C  CB  . ASP A 1 147 ? -3.06918  10.79219  -13.14523 1.000 7.76901  ? 164 ASP A CB  1 
ATOM   1179 C  CG  . ASP A 1 147 ? -3.11152  11.67691  -14.37744 1.000 22.14349 ? 164 ASP A CG  1 
ATOM   1180 O  OD1 . ASP A 1 147 ? -3.61339  11.21260  -15.42001 1.000 27.60870 ? 164 ASP A OD1 1 
ATOM   1181 O  OD2 . ASP A 1 147 ? -2.65080  12.83578  -14.30536 1.000 19.87808 ? 164 ASP A OD2 1 
ATOM   1182 N  N   . GLU A 1 148 ? 0.02204   10.10935  -12.80142 1.000 7.54041  ? 165 GLU A N   1 
ATOM   1183 C  CA  . GLU A 1 148 ? 1.40008   10.45745  -13.12235 1.000 7.50374  ? 165 GLU A CA  1 
ATOM   1184 C  C   . GLU A 1 148 ? 2.19164   9.24352   -13.58499 1.000 7.36971  ? 165 GLU A C   1 
ATOM   1185 O  O   . GLU A 1 148 ? 3.11152   9.38028   -14.39689 1.000 7.57511  ? 165 GLU A O   1 
ATOM   1186 C  CB  . GLU A 1 148 ? 2.06716   11.11776  -11.91602 1.000 7.82495  ? 165 GLU A CB  1 
ATOM   1187 C  CG  . GLU A 1 148 ? 1.61016   12.55000  -11.67110 1.000 7.76333  ? 165 GLU A CG  1 
ATOM   1188 C  CD  . GLU A 1 148 ? 2.12913   13.11901  -10.36416 1.000 17.49745 ? 165 GLU A CD  1 
ATOM   1189 O  OE1 . GLU A 1 148 ? 2.40550   12.33031  -9.43578  1.000 11.70907 ? 165 GLU A OE1 1 
ATOM   1190 O  OE2 . GLU A 1 148 ? 2.25650   14.35558  -10.26471 1.000 18.47773 ? 165 GLU A OE2 1 
ATOM   1191 N  N   . GLU A 1 149 ? 1.84840   8.05255   -13.09470 1.000 7.30978  ? 166 GLU A N   1 
ATOM   1192 C  CA  . GLU A 1 149 ? 2.51500   6.84556   -13.57082 1.000 7.20414  ? 166 GLU A CA  1 
ATOM   1193 C  C   . GLU A 1 149 ? 2.03345   6.43299   -14.95495 1.000 11.54999 ? 166 GLU A C   1 
ATOM   1194 O  O   . GLU A 1 149 ? 2.81235   5.87296   -15.73431 1.000 14.43162 ? 166 GLU A O   1 
ATOM   1195 C  CB  . GLU A 1 149 ? 2.31594   5.69407   -12.58312 1.000 9.45709  ? 166 GLU A CB  1 
ATOM   1196 C  CG  . GLU A 1 149 ? 3.26538   5.75155   -11.40050 1.000 11.78293 ? 166 GLU A CG  1 
ATOM   1197 C  CD  . GLU A 1 149 ? 3.62300   4.37967   -10.86589 1.000 17.68203 ? 166 GLU A CD  1 
ATOM   1198 O  OE1 . GLU A 1 149 ? 3.23440   3.36848   -11.49097 1.000 16.21797 ? 166 GLU A OE1 1 
ATOM   1199 O  OE2 . GLU A 1 149 ? 4.29899   4.31560   -9.81700  1.000 19.44016 ? 166 GLU A OE2 1 
ATOM   1200 N  N   . LEU A 1 150 ? 0.76617   6.69100   -15.27842 1.000 13.45583 ? 167 LEU A N   1 
ATOM   1201 C  CA  . LEU A 1 150 ? 0.28909   6.42322   -16.63065 1.000 8.26920  ? 167 LEU A CA  1 
ATOM   1202 C  C   . LEU A 1 150 ? 1.04293   7.27186   -17.64810 1.000 8.01804  ? 167 LEU A C   1 
ATOM   1203 O  O   . LEU A 1 150 ? 1.51961   6.76322   -18.66879 1.000 7.14633  ? 167 LEU A O   1 
ATOM   1204 C  CB  . LEU A 1 150 ? -1.21600  6.67702   -16.71611 1.000 7.25125  ? 167 LEU A CB  1 
ATOM   1205 C  CG  . LEU A 1 150 ? -1.86385  6.31845   -18.05339 1.000 9.38397  ? 167 LEU A CG  1 
ATOM   1206 C  CD1 . LEU A 1 150 ? -1.56649  4.87445   -18.40105 1.000 12.42633 ? 167 LEU A CD1 1 
ATOM   1207 C  CD2 . LEU A 1 150 ? -3.36017  6.55898   -18.01543 1.000 12.44631 ? 167 LEU A CD2 1 
ATOM   1208 N  N   . GLY A 1 151 ? 1.17191   8.57189   -17.37778 1.000 9.98912  ? 168 GLY A N   1 
ATOM   1209 C  CA  . GLY A 1 151 ? 1.89572   9.43763   -18.29014 1.000 8.36029  ? 168 GLY A CA  1 
ATOM   1210 C  C   . GLY A 1 151 ? 3.36800   9.10113   -18.38402 1.000 7.66053  ? 168 GLY A C   1 
ATOM   1211 O  O   . GLY A 1 151 ? 3.99751   9.34129   -19.41851 1.000 9.28799  ? 168 GLY A O   1 
ATOM   1212 N  N   . PHE A 1 152 ? 3.93209   8.53466   -17.31649 1.000 7.22906  ? 169 PHE A N   1 
ATOM   1213 C  CA  . PHE A 1 152 ? 5.34265   8.17075   -17.31600 1.000 7.20392  ? 169 PHE A CA  1 
ATOM   1214 C  C   . PHE A 1 152 ? 5.60429   6.98524   -18.23583 1.000 7.13286  ? 169 PHE A C   1 
ATOM   1215 O  O   . PHE A 1 152 ? 6.53579   7.01321   -19.04847 1.000 7.93013  ? 169 PHE A O   1 
ATOM   1216 C  CB  . PHE A 1 152 ? 5.78877   7.86781   -15.88433 1.000 7.19802  ? 169 PHE A CB  1 
ATOM   1217 C  CG  . PHE A 1 152 ? 7.15313   7.25105   -15.78408 1.000 7.18207  ? 169 PHE A CG  1 
ATOM   1218 C  CD1 . PHE A 1 152 ? 8.29129   8.01682   -15.96001 1.000 10.69344 ? 169 PHE A CD1 1 
ATOM   1219 C  CD2 . PHE A 1 152 ? 7.29673   5.90812   -15.48554 1.000 15.88142 ? 169 PHE A CD2 1 
ATOM   1220 C  CE1 . PHE A 1 152 ? 9.55266   7.44715   -15.85539 1.000 15.77236 ? 169 PHE A CE1 1 
ATOM   1221 C  CE2 . PHE A 1 152 ? 8.54824   5.33634   -15.38059 1.000 19.12926 ? 169 PHE A CE2 1 
ATOM   1222 C  CZ  . PHE A 1 152 ? 9.67722   6.10567   -15.56489 1.000 13.16910 ? 169 PHE A CZ  1 
ATOM   1223 N  N   . VAL A 1 153 ? 4.79416   5.92858   -18.11990 1.000 7.45259  ? 170 VAL A N   1 
ATOM   1224 C  CA  . VAL A 1 153 ? 5.00506   4.74448   -18.94468 1.000 7.01767  ? 170 VAL A CA  1 
ATOM   1225 C  C   . VAL A 1 153 ? 4.59215   4.98833   -20.38687 1.000 7.03841  ? 170 VAL A C   1 
ATOM   1226 O  O   . VAL A 1 153 ? 5.07838   4.29741   -21.28889 1.000 9.60903  ? 170 VAL A O   1 
ATOM   1227 C  CB  . VAL A 1 153 ? 4.25758   3.52702   -18.36792 1.000 13.78512 ? 170 VAL A CB  1 
ATOM   1228 C  CG1 . VAL A 1 153 ? 4.81024   3.17555   -17.00286 1.000 13.47546 ? 170 VAL A CG1 1 
ATOM   1229 C  CG2 . VAL A 1 153 ? 2.76142   3.79117   -18.31246 1.000 11.06913 ? 170 VAL A CG2 1 
ATOM   1230 N  N   . LYS A 1 154 ? 3.70531   5.95451   -20.63390 1.000 7.08770  ? 171 LYS A N   1 
ATOM   1231 C  CA  . LYS A 1 154 ? 3.40965   6.33974   -22.00994 1.000 12.73058 ? 171 LYS A CA  1 
ATOM   1232 C  C   . LYS A 1 154 ? 4.62427   6.99614   -22.65457 1.000 12.08270 ? 171 LYS A C   1 
ATOM   1233 O  O   . LYS A 1 154 ? 5.00712   6.65278   -23.77988 1.000 11.56666 ? 171 LYS A O   1 
ATOM   1234 C  CB  . LYS A 1 154 ? 2.19277   7.26995   -22.05358 1.000 10.44221 ? 171 LYS A CB  1 
ATOM   1235 C  CG  . LYS A 1 154 ? 1.79737   7.68470   -23.45961 1.000 25.53960 ? 171 LYS A CG  1 
ATOM   1236 C  CD  . LYS A 1 154 ? 0.29093   7.86371   -23.59192 1.000 32.63384 ? 171 LYS A CD  1 
ATOM   1237 C  CE  . LYS A 1 154 ? -0.20746  9.05217   -22.79336 1.000 21.46579 ? 171 LYS A CE  1 
ATOM   1238 N  NZ  . LYS A 1 154 ? 0.36518   10.33080  -23.29944 1.000 32.25847 ? 171 LYS A NZ  1 
ATOM   1239 N  N   . LYS A 1 155 ? 5.26288   7.92285   -21.93754 1.000 7.23823  ? 172 LYS A N   1 
ATOM   1240 C  CA  . LYS A 1 155 ? 6.46812   8.56282   -22.45528 1.000 7.31432  ? 172 LYS A CA  1 
ATOM   1241 C  C   . LYS A 1 155 ? 7.59681   7.55651   -22.64193 1.000 8.57450  ? 172 LYS A C   1 
ATOM   1242 O  O   . LYS A 1 155 ? 8.39980   7.67715   -23.57574 1.000 11.95595 ? 172 LYS A O   1 
ATOM   1243 C  CB  . LYS A 1 155 ? 6.91141   9.68649   -21.52120 1.000 7.37993  ? 172 LYS A CB  1 
ATOM   1244 C  CG  . LYS A 1 155 ? 5.98060   10.88305  -21.48643 1.000 8.83949  ? 172 LYS A CG  1 
ATOM   1245 C  CD  . LYS A 1 155 ? 6.68589   12.06818  -20.84675 1.000 10.56745 ? 172 LYS A CD  1 
ATOM   1246 C  CE  . LYS A 1 155 ? 5.87836   13.35346  -20.96074 1.000 31.21388 ? 172 LYS A CE  1 
ATOM   1247 N  NZ  . LYS A 1 155 ? 4.85976   13.48467  -19.88286 1.000 37.89109 ? 172 LYS A NZ  1 
ATOM   1248 N  N   . LEU A 1 156 ? 7.67669   6.55600   -21.76304 1.000 7.20229  ? 173 LEU A N   1 
ATOM   1249 C  CA  . LEU A 1 156 ? 8.70389   5.53134   -21.91158 1.000 7.19306  ? 173 LEU A CA  1 
ATOM   1250 C  C   . LEU A 1 156 ? 8.48110   4.70922   -23.17263 1.000 7.18734  ? 173 LEU A C   1 
ATOM   1251 O  O   . LEU A 1 156 ? 9.43575   4.38883   -23.88973 1.000 7.24588  ? 173 LEU A O   1 
ATOM   1252 C  CB  . LEU A 1 156 ? 8.72140   4.62298   -20.68393 1.000 7.12700  ? 173 LEU A CB  1 
ATOM   1253 C  CG  . LEU A 1 156 ? 9.49760   3.31043   -20.82470 1.000 7.56470  ? 173 LEU A CG  1 
ATOM   1254 C  CD1 . LEU A 1 156 ? 11.00561  3.53666   -20.81816 1.000 7.44229  ? 173 LEU A CD1 1 
ATOM   1255 C  CD2 . LEU A 1 156 ? 9.08850   2.34184   -19.73244 1.000 7.05970  ? 173 LEU A CD2 1 
ATOM   1256 N  N   . TYR A 1 157 ? 7.22559   4.36352   -23.45857 1.000 7.13660  ? 174 TYR A N   1 
ATOM   1257 C  CA  . TYR A 1 157 ? 6.92343   3.52812   -24.61493 1.000 10.61784 ? 174 TYR A CA  1 
ATOM   1258 C  C   . TYR A 1 157 ? 7.26640   4.23994   -25.91946 1.000 8.84029  ? 174 TYR A C   1 
ATOM   1259 O  O   . TYR A 1 157 ? 7.71782   3.60617   -26.87991 1.000 8.08556  ? 174 TYR A O   1 
ATOM   1260 C  CB  . TYR A 1 157 ? 5.44736   3.12724   -24.58076 1.000 13.24067 ? 174 TYR A CB  1 
ATOM   1261 C  CG  . TYR A 1 157 ? 5.03050   2.15697   -25.66186 1.000 8.21815  ? 174 TYR A CG  1 
ATOM   1262 C  CD1 . TYR A 1 157 ? 4.57896   2.61369   -26.89236 1.000 9.92598  ? 174 TYR A CD1 1 
ATOM   1263 C  CD2 . TYR A 1 157 ? 5.08015   0.78399   -25.45007 1.000 7.05273  ? 174 TYR A CD2 1 
ATOM   1264 C  CE1 . TYR A 1 157 ? 4.19646   1.73663   -27.87770 1.000 8.03052  ? 174 TYR A CE1 1 
ATOM   1265 C  CE2 . TYR A 1 157 ? 4.69521   -0.10278  -26.43474 1.000 8.11036  ? 174 TYR A CE2 1 
ATOM   1266 C  CZ  . TYR A 1 157 ? 4.25406   0.37979   -27.64661 1.000 7.26865  ? 174 TYR A CZ  1 
ATOM   1267 O  OH  . TYR A 1 157 ? 3.86902   -0.48828  -28.63907 1.000 10.56340 ? 174 TYR A OH  1 
ATOM   1268 N  N   . PHE A 1 158 ? 7.07232   5.55578   -25.97252 1.000 9.00974  ? 175 PHE A N   1 
ATOM   1269 C  CA  . PHE A 1 158 ? 7.30846   6.32279   -27.18627 1.000 8.48704  ? 175 PHE A CA  1 
ATOM   1270 C  C   . PHE A 1 158 ? 8.65216   7.04899   -27.17970 1.000 16.95721 ? 175 PHE A C   1 
ATOM   1271 O  O   . PHE A 1 158 ? 8.83592   7.99854   -27.95145 1.000 7.61812  ? 175 PHE A O   1 
ATOM   1272 C  CB  . PHE A 1 158 ? 6.16419   7.31245   -27.40944 1.000 11.10117 ? 175 PHE A CB  1 
ATOM   1273 C  CG  . PHE A 1 158 ? 4.85337   6.65218   -27.73542 1.000 20.60120 ? 175 PHE A CG  1 
ATOM   1274 C  CD1 . PHE A 1 158 ? 4.65965   6.03911   -28.96426 1.000 18.32001 ? 175 PHE A CD1 1 
ATOM   1275 C  CD2 . PHE A 1 158 ? 3.81547   6.64272   -26.81712 1.000 15.88385 ? 175 PHE A CD2 1 
ATOM   1276 C  CE1 . PHE A 1 158 ? 3.45800   5.42605   -29.27003 1.000 19.41276 ? 175 PHE A CE1 1 
ATOM   1277 C  CE2 . PHE A 1 158 ? 2.60976   6.03205   -27.11943 1.000 19.67593 ? 175 PHE A CE2 1 
ATOM   1278 C  CZ  . PHE A 1 158 ? 2.43308   5.42330   -28.34712 1.000 18.71219 ? 175 PHE A CZ  1 
ATOM   1279 N  N   . ASP A 1 159 ? 9.59390   6.61639   -26.33391 1.000 12.18556 ? 176 ASP A N   1 
ATOM   1280 C  CA  . ASP A 1 159 ? 10.94916  7.17581   -26.28731 1.000 7.80412  ? 176 ASP A CA  1 
ATOM   1281 C  C   . ASP A 1 159 ? 10.94858  8.67231   -25.99274 1.000 9.51593  ? 176 ASP A C   1 
ATOM   1282 O  O   . ASP A 1 159 ? 11.81066  9.40793   -26.47756 1.000 8.09124  ? 176 ASP A O   1 
ATOM   1283 C  CB  . ASP A 1 159 ? 11.71242  6.90207   -27.58833 1.000 13.68353 ? 176 ASP A CB  1 
ATOM   1284 C  CG  . ASP A 1 159 ? 11.99512  5.43075   -27.80115 1.000 14.43782 ? 176 ASP A CG  1 
ATOM   1285 O  OD1 . ASP A 1 159 ? 12.21430  4.71008   -26.80711 1.000 15.91962 ? 176 ASP A OD1 1 
ATOM   1286 O  OD2 . ASP A 1 159 ? 12.00089  4.99358   -28.96928 1.000 25.40930 ? 176 ASP A OD2 1 
ATOM   1287 N  N   . GLN A 1 160 ? 9.98632   9.13912   -25.20145 1.000 8.04985  ? 177 GLN A N   1 
ATOM   1288 C  CA  . GLN A 1 160 ? 9.82134   10.56395  -24.94204 1.000 11.12176 ? 177 GLN A CA  1 
ATOM   1289 C  C   . GLN A 1 160 ? 10.48047  11.01591  -23.64482 1.000 15.75246 ? 177 GLN A C   1 
ATOM   1290 O  O   . GLN A 1 160 ? 10.30969  12.17306  -23.24575 1.000 8.29019  ? 177 GLN A O   1 
ATOM   1291 C  CB  . GLN A 1 160 ? 8.33665   10.92443  -24.92519 1.000 7.64632  ? 177 GLN A CB  1 
ATOM   1292 C  CG  . GLN A 1 160 ? 7.63719   10.67953  -26.24381 1.000 7.67063  ? 177 GLN A CG  1 
ATOM   1293 C  CD  . GLN A 1 160 ? 6.16733   11.00044  -26.17154 1.000 15.10264 ? 177 GLN A CD  1 
ATOM   1294 O  OE1 . GLN A 1 160 ? 5.42544   10.39091  -25.40360 1.000 15.93468 ? 177 GLN A OE1 1 
ATOM   1295 N  NE2 . GLN A 1 160 ? 5.73591   11.97368  -26.96526 1.000 17.75884 ? 177 GLN A NE2 1 
ATOM   1296 N  N   . LEU A 1 161 ? 11.21782  10.14627  -22.99146 1.000 12.66689 ? 178 LEU A N   1 
ATOM   1297 C  CA  . LEU A 1 161 ? 11.93972  10.47349  -21.77500 1.000 8.45844  ? 178 LEU A CA  1 
ATOM   1298 C  C   . LEU A 1 161 ? 13.35927  10.92350  -22.10877 1.000 10.37459 ? 178 LEU A C   1 
ATOM   1299 O  O   . LEU A 1 161 ? 13.92060  10.51388  -23.12800 1.000 12.51184 ? 178 LEU A O   1 
ATOM   1300 C  CB  . LEU A 1 161 ? 11.97884  9.26446   -20.84539 1.000 8.09362  ? 178 LEU A CB  1 
ATOM   1301 C  CG  . LEU A 1 161 ? 10.61944  8.80774   -20.31457 1.000 7.42539  ? 178 LEU A CG  1 
ATOM   1302 C  CD1 . LEU A 1 161 ? 10.76291  7.56118   -19.44781 1.000 7.34125  ? 178 LEU A CD1 1 
ATOM   1303 C  CD2 . LEU A 1 161 ? 9.94990   9.93740   -19.54089 1.000 7.45712  ? 178 LEU A CD2 1 
ATOM   1304 N  N   . PRO A 1 162 ? 13.95476  11.78439  -21.27262 1.000 11.65730 ? 179 PRO A N   1 
ATOM   1305 C  CA  . PRO A 1 162 ? 15.31427  12.27867  -21.54457 1.000 8.05076  ? 179 PRO A CA  1 
ATOM   1306 C  C   . PRO A 1 162 ? 16.40147  11.24715  -21.27722 1.000 18.32696 ? 179 PRO A C   1 
ATOM   1307 O  O   . PRO A 1 162 ? 17.39247  11.53517  -20.59690 1.000 18.70537 ? 179 PRO A O   1 
ATOM   1308 C  CB  . PRO A 1 162 ? 15.43802  13.47689  -20.59601 1.000 12.71447 ? 179 PRO A CB  1 
ATOM   1309 C  CG  . PRO A 1 162 ? 14.49889  13.15694  -19.46761 1.000 21.83236 ? 179 PRO A CG  1 
ATOM   1310 C  CD  . PRO A 1 162 ? 13.34813  12.42710  -20.09287 1.000 10.10803 ? 179 PRO A CD  1 
ATOM   1311 N  N   . PHE A 1 163 ? 16.21820  10.04129  -21.80203 1.000 7.97298  ? 180 PHE A N   1 
ATOM   1312 C  CA  . PHE A 1 163 ? 17.20976  8.97850   -21.75098 1.000 9.71508  ? 180 PHE A CA  1 
ATOM   1313 C  C   . PHE A 1 163 ? 17.59243  8.58219   -23.16940 1.000 12.22366 ? 180 PHE A C   1 
ATOM   1314 O  O   . PHE A 1 163 ? 16.93011  8.94753   -24.14168 1.000 13.17079 ? 180 PHE A O   1 
ATOM   1315 C  CB  . PHE A 1 163 ? 16.68536  7.74644   -21.00016 1.000 13.16647 ? 180 PHE A CB  1 
ATOM   1316 C  CG  . PHE A 1 163 ? 16.24489  8.02728   -19.59630 1.000 11.45631 ? 180 PHE A CG  1 
ATOM   1317 C  CD1 . PHE A 1 163 ? 17.16460  8.06812   -18.56159 1.000 12.66260 ? 180 PHE A CD1 1 
ATOM   1318 C  CD2 . PHE A 1 163 ? 14.90720  8.23662   -19.30722 1.000 9.41168  ? 180 PHE A CD2 1 
ATOM   1319 C  CE1 . PHE A 1 163 ? 16.75586  8.32024   -17.26467 1.000 9.41909  ? 180 PHE A CE1 1 
ATOM   1320 C  CE2 . PHE A 1 163 ? 14.49193  8.49065   -18.01526 1.000 7.62785  ? 180 PHE A CE2 1 
ATOM   1321 C  CZ  . PHE A 1 163 ? 15.41756  8.53211   -16.99270 1.000 15.19851 ? 180 PHE A CZ  1 
ATOM   1322 N  N   . HIS A 1 164 ? 18.66844  7.81323   -23.27987 1.000 11.59997 ? 181 HIS A N   1 
ATOM   1323 C  CA  . HIS A 1 164 ? 19.07195  7.29314   -24.57596 1.000 15.62377 ? 181 HIS A CA  1 
ATOM   1324 C  C   . HIS A 1 164 ? 18.12315  6.18126   -25.01221 1.000 17.86292 ? 181 HIS A C   1 
ATOM   1325 O  O   . HIS A 1 164 ? 17.52340  5.48554   -24.18722 1.000 15.14046 ? 181 HIS A O   1 
ATOM   1326 C  CB  . HIS A 1 164 ? 20.50898  6.77837   -24.51688 1.000 20.44342 ? 181 HIS A CB  1 
ATOM   1327 C  CG  . HIS A 1 164 ? 21.15577  6.63473   -25.85806 1.000 16.52929 ? 181 HIS A CG  1 
ATOM   1328 N  ND1 . HIS A 1 164 ? 21.06609  5.48134   -26.60637 1.000 19.97533 ? 181 HIS A ND1 1 
ATOM   1329 C  CD2 . HIS A 1 164 ? 21.90045  7.49960   -26.58686 1.000 29.24392 ? 181 HIS A CD2 1 
ATOM   1330 C  CE1 . HIS A 1 164 ? 21.72925  5.64009   -27.73773 1.000 25.27080 ? 181 HIS A CE1 1 
ATOM   1331 N  NE2 . HIS A 1 164 ? 22.24326  6.85688   -27.75210 1.000 34.79641 ? 181 HIS A NE2 1 
ATOM   1332 N  N   . LYS A 1 165 ? 17.98898  6.01918   -26.33179 1.000 18.67622 ? 182 LYS A N   1 
ATOM   1333 C  CA  . LYS A 1 165 ? 17.00847  5.07387   -26.86044 1.000 16.13880 ? 182 LYS A CA  1 
ATOM   1334 C  C   . LYS A 1 165 ? 17.34095  3.63598   -26.48818 1.000 14.98417 ? 182 LYS A C   1 
ATOM   1335 O  O   . LYS A 1 165 ? 16.43282  2.81321   -26.32097 1.000 12.52934 ? 182 LYS A O   1 
ATOM   1336 C  CB  . LYS A 1 165 ? 16.89998  5.21413   -28.37703 1.000 26.60393 ? 182 LYS A CB  1 
ATOM   1337 C  CG  . LYS A 1 165 ? 16.24958  6.50965   -28.82410 1.000 22.91620 ? 182 LYS A CG  1 
ATOM   1338 C  CD  . LYS A 1 165 ? 15.40688  6.28950   -30.06911 1.000 23.15222 ? 182 LYS A CD  1 
ATOM   1339 C  CE  . LYS A 1 165 ? 14.73008  7.57005   -30.51692 1.000 37.40124 ? 182 LYS A CE  1 
ATOM   1340 N  NZ  . LYS A 1 165 ? 15.70422  8.49898   -31.14804 1.000 38.87221 ? 182 LYS A NZ  1 
ATOM   1341 N  N   . VAL A 1 166 ? 18.62636  3.30917   -26.35275 1.000 15.84092 ? 183 VAL A N   1 
ATOM   1342 C  CA  . VAL A 1 166 ? 18.99305  1.95287   -25.95593 1.000 8.18400  ? 183 VAL A CA  1 
ATOM   1343 C  C   . VAL A 1 166 ? 18.63636  1.71281   -24.49385 1.000 8.07731  ? 183 VAL A C   1 
ATOM   1344 O  O   . VAL A 1 166 ? 18.20777  0.61372   -24.11654 1.000 8.54409  ? 183 VAL A O   1 
ATOM   1345 C  CB  . VAL A 1 166 ? 20.48577  1.68684   -26.23635 1.000 16.66651 ? 183 VAL A CB  1 
ATOM   1346 C  CG1 . VAL A 1 166 ? 21.37671  2.59206   -25.39687 1.000 16.98343 ? 183 VAL A CG1 1 
ATOM   1347 C  CG2 . VAL A 1 166 ? 20.81958  0.21954   -25.99214 1.000 22.79383 ? 183 VAL A CG2 1 
ATOM   1348 N  N   . THR A 1 167 ? 18.79402  2.73763   -23.65065 1.000 8.04227  ? 184 THR A N   1 
ATOM   1349 C  CA  . THR A 1 167 ? 18.37834  2.62785   -22.25578 1.000 7.92774  ? 184 THR A CA  1 
ATOM   1350 C  C   . THR A 1 167 ? 16.90141  2.27127   -22.16029 1.000 10.96193 ? 184 THR A C   1 
ATOM   1351 O  O   . THR A 1 167 ? 16.51991  1.31421   -21.47727 1.000 11.52867 ? 184 THR A O   1 
ATOM   1352 C  CB  . THR A 1 167 ? 18.65511  3.94196   -21.51957 1.000 12.56012 ? 184 THR A CB  1 
ATOM   1353 O  OG1 . THR A 1 167 ? 20.06306  4.22603   -21.53521 1.000 13.67242 ? 184 THR A OG1 1 
ATOM   1354 C  CG2 . THR A 1 167 ? 18.15612  3.86547   -20.07745 1.000 8.66876  ? 184 THR A CG2 1 
HETATM 1355 N  N   . MSE A 1 168 ? 16.05884  3.01741   -22.86308 1.000 9.97695  ? 185 MSE A N   1 
HETATM 1356 C  CA  . MSE A 1 168 ? 14.61931  2.82390   -22.79365 1.000 7.53687  ? 185 MSE A CA  1 
HETATM 1357 C  C   . MSE A 1 168 ? 14.18711  1.52217   -23.44419 1.000 7.50106  ? 185 MSE A C   1 
HETATM 1358 O  O   . MSE A 1 168 ? 13.27438  0.85371   -22.96374 1.000 7.39419  ? 185 MSE A O   1 
HETATM 1359 C  CB  . MSE A 1 168 ? 13.91067  4.01188   -23.43216 1.000 10.36173 ? 185 MSE A CB  1 
HETATM 1360 C  CG  . MSE A 1 168 ? 14.10642  5.27427   -22.62326 1.000 10.33937 ? 185 MSE A CG  1 
HETATM 1361 SE SE  . MSE A 1 168 ? 13.16058  6.81624   -23.29935 1.000 39.31318 ? 185 MSE A SE  1 
HETATM 1362 C  CE  . MSE A 1 168 ? 14.27370  7.16276   -24.86418 1.000 22.68403 ? 185 MSE A CE  1 
ATOM   1363 N  N   . GLN A 1 169 ? 14.85556  1.15551   -24.53774 1.000 8.99708  ? 186 GLN A N   1 
ATOM   1364 C  CA  . GLN A 1 169 ? 14.56471  -0.12644  -25.16896 1.000 8.77403  ? 186 GLN A CA  1 
ATOM   1365 C  C   . GLN A 1 169 ? 14.83729  -1.27797  -24.20758 1.000 7.96634  ? 186 GLN A C   1 
ATOM   1366 O  O   . GLN A 1 169 ? 14.02382  -2.20194  -24.08600 1.000 10.65798 ? 186 GLN A O   1 
ATOM   1367 C  CB  . GLN A 1 169 ? 15.38737  -0.27876  -26.45089 1.000 10.23516 ? 186 GLN A CB  1 
ATOM   1368 C  CG  . GLN A 1 169 ? 15.08411  -1.54181  -27.24010 1.000 14.98207 ? 186 GLN A CG  1 
ATOM   1369 C  CD  . GLN A 1 169 ? 15.86117  -1.61742  -28.54461 1.000 39.00287 ? 186 GLN A CD  1 
ATOM   1370 O  OE1 . GLN A 1 169 ? 16.86719  -2.32136  -28.64047 1.000 40.01042 ? 186 GLN A OE1 1 
ATOM   1371 N  NE2 . GLN A 1 169 ? 15.39326  -0.89352  -29.55828 1.000 21.91276 ? 186 GLN A NE2 1 
ATOM   1372 N  N   . ASN A 1 170 ? 15.96906  -1.22548  -23.49974 1.000 7.68357  ? 187 ASN A N   1 
ATOM   1373 C  CA  . ASN A 1 170 ? 16.32275  -2.29092  -22.56462 1.000 7.70276  ? 187 ASN A CA  1 
ATOM   1374 C  C   . ASN A 1 170 ? 15.27520  -2.44398  -21.46724 1.000 10.02590 ? 187 ASN A C   1 
ATOM   1375 O  O   . ASN A 1 170 ? 14.97039  -3.56455  -21.04236 1.000 12.92220 ? 187 ASN A O   1 
ATOM   1376 C  CB  . ASN A 1 170 ? 17.69375  -2.01244  -21.94918 1.000 7.84110  ? 187 ASN A CB  1 
ATOM   1377 C  CG  . ASN A 1 170 ? 18.83578  -2.34487  -22.88578 1.000 14.84241 ? 187 ASN A CG  1 
ATOM   1378 O  OD1 . ASN A 1 170 ? 18.76754  -3.30560  -23.65124 1.000 16.55165 ? 187 ASN A OD1 1 
ATOM   1379 N  ND2 . ASN A 1 170 ? 19.90161  -1.55496  -22.82097 1.000 24.53165 ? 187 ASN A ND2 1 
ATOM   1380 N  N   . VAL A 1 171 ? 14.71709  -1.32831  -20.99172 1.000 7.47066  ? 188 VAL A N   1 
ATOM   1381 C  CA  . VAL A 1 171 ? 13.74051  -1.39037  -19.90718 1.000 7.35715  ? 188 VAL A CA  1 
ATOM   1382 C  C   . VAL A 1 171 ? 12.41342  -1.94316  -20.40778 1.000 10.83772 ? 188 VAL A C   1 
ATOM   1383 O  O   . VAL A 1 171 ? 11.73938  -2.70422  -19.70412 1.000 16.45168 ? 188 VAL A O   1 
ATOM   1384 C  CB  . VAL A 1 171 ? 13.56793  -0.00391  -19.26277 1.000 9.28753  ? 188 VAL A CB  1 
ATOM   1385 C  CG1 . VAL A 1 171 ? 12.48210  -0.04292  -18.19159 1.000 7.22709  ? 188 VAL A CG1 1 
ATOM   1386 C  CG2 . VAL A 1 171 ? 14.87738  0.45219   -18.67102 1.000 7.43599  ? 188 VAL A CG2 1 
ATOM   1387 N  N   . ARG A 1 172 ? 12.00712  -1.56164  -21.62087 1.000 9.07635  ? 189 ARG A N   1 
ATOM   1388 C  CA  . ARG A 1 172 ? 10.77919  -2.11168  -22.18843 1.000 7.18152  ? 189 ARG A CA  1 
ATOM   1389 C  C   . ARG A 1 172 ? 10.87545  -3.62320  -22.35399 1.000 14.84184 ? 189 ARG A C   1 
ATOM   1390 O  O   . ARG A 1 172 ? 9.88760   -4.34192  -22.15540 1.000 12.81532 ? 189 ARG A O   1 
ATOM   1391 C  CB  . ARG A 1 172 ? 10.47027  -1.44714  -23.53103 1.000 7.19762  ? 189 ARG A CB  1 
ATOM   1392 C  CG  . ARG A 1 172 ? 10.01878  -0.00357  -23.41792 1.000 9.29821  ? 189 ARG A CG  1 
ATOM   1393 C  CD  . ARG A 1 172 ? 9.48925   0.51628   -24.74996 1.000 12.41879 ? 189 ARG A CD  1 
ATOM   1394 N  NE  . ARG A 1 172 ? 10.49448  0.45170   -25.80968 1.000 7.30165  ? 189 ARG A NE  1 
ATOM   1395 C  CZ  . ARG A 1 172 ? 11.20586  1.49349   -26.23008 1.000 7.38649  ? 189 ARG A CZ  1 
ATOM   1396 N  NH1 . ARG A 1 172 ? 11.02244  2.68760   -25.68438 1.000 8.19309  ? 189 ARG A NH1 1 
ATOM   1397 N  NH2 . ARG A 1 172 ? 12.09902  1.34403   -27.19998 1.000 11.30660 ? 189 ARG A NH2 1 
ATOM   1398 N  N   . GLN A 1 173 ? 12.06444  -4.12481  -22.70071 1.000 11.97446 ? 190 GLN A N   1 
ATOM   1399 C  CA  . GLN A 1 173 ? 12.22494  -5.55264  -22.96203 1.000 14.75392 ? 190 GLN A CA  1 
ATOM   1400 C  C   . GLN A 1 173 ? 12.11122  -6.37358  -21.68350 1.000 11.12190 ? 190 GLN A C   1 
ATOM   1401 O  O   . GLN A 1 173 ? 11.52618  -7.46344  -21.68976 1.000 13.97529 ? 190 GLN A O   1 
ATOM   1402 C  CB  . GLN A 1 173 ? 13.56728  -5.81548  -23.64767 1.000 17.16609 ? 190 GLN A CB  1 
ATOM   1403 C  CG  . GLN A 1 173 ? 13.48594  -5.85252  -25.16948 1.000 34.76309 ? 190 GLN A CG  1 
ATOM   1404 C  CD  . GLN A 1 173 ? 14.83934  -6.04116  -25.82740 1.000 50.55199 ? 190 GLN A CD  1 
ATOM   1405 O  OE1 . GLN A 1 173 ? 15.82371  -5.40911  -25.44361 1.000 44.34637 ? 190 GLN A OE1 1 
ATOM   1406 N  NE2 . GLN A 1 173 ? 14.89573  -6.92015  -26.82218 1.000 53.07070 ? 190 GLN A NE2 1 
ATOM   1407 N  N   . VAL A 1 174 ? 12.66908  -5.87724  -20.57629 1.000 13.84873 ? 191 VAL A N   1 
ATOM   1408 C  CA  . VAL A 1 174 ? 12.61183  -6.64549  -19.33927 1.000 17.17416 ? 191 VAL A CA  1 
ATOM   1409 C  C   . VAL A 1 174 ? 11.20271  -6.65785  -18.76615 1.000 10.05248 ? 191 VAL A C   1 
ATOM   1410 O  O   . VAL A 1 174 ? 10.87704  -7.52146  -17.94488 1.000 9.50851  ? 191 VAL A O   1 
ATOM   1411 C  CB  . VAL A 1 174 ? 13.62264  -6.09893  -18.31247 1.000 16.72305 ? 191 VAL A CB  1 
ATOM   1412 C  CG1 . VAL A 1 174 ? 14.99820  -5.97099  -18.94250 1.000 13.48382 ? 191 VAL A CG1 1 
ATOM   1413 C  CG2 . VAL A 1 174 ? 13.15305  -4.76384  -17.75530 1.000 15.02180 ? 191 VAL A CG2 1 
HETATM 1414 N  N   . MSE A 1 175 ? 10.35196  -5.72977  -19.19174 1.000 9.66593  ? 192 MSE A N   1 
HETATM 1415 C  CA  . MSE A 1 175 ? 8.97973   -5.65103  -18.69863 1.000 10.16047 ? 192 MSE A CA  1 
HETATM 1416 C  C   . MSE A 1 175 ? 8.06711   -6.68587  -19.34552 1.000 10.97093 ? 192 MSE A C   1 
HETATM 1417 O  O   . MSE A 1 175 ? 6.96399   -6.92588  -18.86782 1.000 7.05931  ? 192 MSE A O   1 
HETATM 1418 C  CB  . MSE A 1 175 ? 8.41123   -4.25049  -18.92255 1.000 7.03252  ? 192 MSE A CB  1 
HETATM 1419 C  CG  . MSE A 1 175 ? 9.04991   -3.20918  -18.03448 1.000 8.31283  ? 192 MSE A CG  1 
HETATM 1420 SE SE  . MSE A 1 175 ? 8.36076   -1.40503  -18.27678 1.000 41.36128 ? 192 MSE A SE  1 
HETATM 1421 C  CE  . MSE A 1 175 ? 6.50495   -1.67383  -17.71942 1.000 14.61025 ? 192 MSE A CE  1 
ATOM   1422 N  N   . LEU A 1 176 ? 8.52615   -7.30394  -20.42839 1.000 8.19878  ? 193 LEU A N   1 
ATOM   1423 C  CA  . LEU A 1 176 ? 7.71273   -8.30296  -21.11168 1.000 7.17193  ? 193 LEU A CA  1 
ATOM   1424 C  C   . LEU A 1 176 ? 7.52309   -9.50387  -20.19759 1.000 10.29660 ? 193 LEU A C   1 
ATOM   1425 O  O   . LEU A 1 176 ? 8.48256   -10.22048 -19.89698 1.000 13.23047 ? 193 LEU A O   1 
ATOM   1426 C  CB  . LEU A 1 176 ? 8.36526   -8.71314  -22.42515 1.000 13.30586 ? 193 LEU A CB  1 
ATOM   1427 C  CG  . LEU A 1 176 ? 7.50378   -9.60096  -23.32331 1.000 10.82250 ? 193 LEU A CG  1 
ATOM   1428 C  CD1 . LEU A 1 176 ? 6.18349   -8.92302  -23.65094 1.000 7.18929  ? 193 LEU A CD1 1 
ATOM   1429 C  CD2 . LEU A 1 176 ? 8.25752   -9.94681  -24.59704 1.000 22.60033 ? 193 LEU A CD2 1 
HETATM 1430 N  N   . MSE A 1 177 ? 6.28765   -9.72550  -19.75936 1.000 8.76021  ? 194 MSE A N   1 
HETATM 1431 C  CA  . MSE A 1 177 ? 5.98979   -10.75421 -18.76759 1.000 8.99592  ? 194 MSE A CA  1 
HETATM 1432 C  C   . MSE A 1 177 ? 5.26268   -11.96097 -19.34760 1.000 17.06947 ? 194 MSE A C   1 
HETATM 1433 O  O   . MSE A 1 177 ? 5.43369   -13.08423 -18.87604 1.000 9.37679  ? 194 MSE A O   1 
HETATM 1434 C  CB  . MSE A 1 177 ? 5.14418   -10.16338 -17.63534 1.000 12.82712 ? 194 MSE A CB  1 
HETATM 1435 C  CG  . MSE A 1 177 ? 5.87166   -9.15875  -16.76468 1.000 15.85803 ? 194 MSE A CG  1 
HETATM 1436 SE SE  . MSE A 1 177 ? 7.38998   -9.94737  -15.82808 1.000 46.04585 ? 194 MSE A SE  1 
HETATM 1437 C  CE  . MSE A 1 177 ? 6.41847   -11.18038 -14.67447 1.000 19.89300 ? 194 MSE A CE  1 
ATOM   1438 N  N   . GLU A 1 178 ? 4.44093   -11.72113 -20.36642 1.000 9.72269  ? 195 GLU A N   1 
ATOM   1439 C  CA  . GLU A 1 178 ? 3.52257   -12.73948 -20.86464 1.000 9.04353  ? 195 GLU A CA  1 
ATOM   1440 C  C   . GLU A 1 178 ? 3.36246   -12.55496 -22.36398 1.000 11.93535 ? 195 GLU A C   1 
ATOM   1441 O  O   . GLU A 1 178 ? 2.98210   -11.46990 -22.81237 1.000 8.97242  ? 195 GLU A O   1 
ATOM   1442 C  CB  . GLU A 1 178 ? 2.17174   -12.62773 -20.15472 1.000 11.44187 ? 195 GLU A CB  1 
ATOM   1443 C  CG  . GLU A 1 178 ? 1.39373   -13.92535 -20.02784 1.000 18.67580 ? 195 GLU A CG  1 
ATOM   1444 C  CD  . GLU A 1 178 ? 0.15689   -13.76924 -19.15562 1.000 22.35451 ? 195 GLU A CD  1 
ATOM   1445 O  OE1 . GLU A 1 178 ? -0.96277  -14.00663 -19.65457 1.000 23.57853 ? 195 GLU A OE1 1 
ATOM   1446 O  OE2 . GLU A 1 178 ? 0.30684   -13.39433 -17.97103 1.000 24.48223 ? 195 GLU A OE2 1 
ATOM   1447 N  N   . LYS A 1 179 ? 3.64179   -13.60700 -23.13368 1.000 15.96200 ? 196 LYS A N   1 
ATOM   1448 C  CA  . LYS A 1 179 ? 3.61218   -13.54103 -24.58996 1.000 9.85544  ? 196 LYS A CA  1 
ATOM   1449 C  C   . LYS A 1 179 ? 2.82454   -14.72160 -25.13478 1.000 12.78776 ? 196 LYS A C   1 
ATOM   1450 O  O   . LYS A 1 179 ? 3.24019   -15.87450 -24.98062 1.000 16.83260 ? 196 LYS A O   1 
ATOM   1451 C  CB  . LYS A 1 179 ? 5.02961   -13.53253 -25.17009 1.000 15.73904 ? 196 LYS A CB  1 
ATOM   1452 C  CG  . LYS A 1 179 ? 5.08891   -13.31582 -26.67299 1.000 24.59122 ? 196 LYS A CG  1 
ATOM   1453 C  CD  . LYS A 1 179 ? 6.49396   -12.93609 -27.11220 1.000 16.79717 ? 196 LYS A CD  1 
ATOM   1454 C  CE  . LYS A 1 179 ? 7.34184   -14.15625 -27.41267 1.000 42.49222 ? 196 LYS A CE  1 
ATOM   1455 N  NZ  . LYS A 1 179 ? 7.15417   -14.60380 -28.82133 1.000 40.42491 ? 196 LYS A NZ  1 
ATOM   1456 N  N   . LYS A 1 180 ? 1.69523   -14.43525 -25.76837 1.000 7.51851  ? 197 LYS A N   1 
ATOM   1457 C  CA  . LYS A 1 180 ? 0.89772   -15.40373 -26.49671 1.000 7.62152  ? 197 LYS A CA  1 
ATOM   1458 C  C   . LYS A 1 180 ? 0.66187   -14.87969 -27.90296 1.000 11.58979 ? 197 LYS A C   1 
ATOM   1459 O  O   . LYS A 1 180 ? 0.85216   -13.68685 -28.16306 1.000 7.54630  ? 197 LYS A O   1 
ATOM   1460 C  CB  . LYS A 1 180 ? -0.45113  -15.66428 -25.80874 1.000 8.16041  ? 197 LYS A CB  1 
ATOM   1461 C  CG  . LYS A 1 180 ? -0.34382  -16.45892 -24.51940 1.000 16.07299 ? 197 LYS A CG  1 
ATOM   1462 C  CD  . LYS A 1 180 ? -1.70463  -16.98613 -24.10226 1.000 25.94276 ? 197 LYS A CD  1 
ATOM   1463 C  CE  . LYS A 1 180 ? -1.61974  -17.75090 -22.79838 1.000 22.10915 ? 197 LYS A CE  1 
ATOM   1464 N  NZ  . LYS A 1 180 ? -0.69082  -18.90734 -22.90904 1.000 24.72328 ? 197 LYS A NZ  1 
ATOM   1465 N  N   . PRO A 1 181 ? 0.25633   -15.74374 -28.83795 1.000 9.56280  ? 198 PRO A N   1 
ATOM   1466 C  CA  . PRO A 1 181 ? -0.06796  -15.25233 -30.18550 1.000 8.24161  ? 198 PRO A CA  1 
ATOM   1467 C  C   . PRO A 1 181 ? -1.15141  -14.18794 -30.19737 1.000 11.55002 ? 198 PRO A C   1 
ATOM   1468 O  O   . PRO A 1 181 ? -1.21393  -13.40776 -31.15350 1.000 18.17018 ? 198 PRO A O   1 
ATOM   1469 C  CB  . PRO A 1 181 ? -0.51543  -16.52126 -30.92333 1.000 11.04735 ? 198 PRO A CB  1 
ATOM   1470 C  CG  . PRO A 1 181 ? 0.18580   -17.63882 -30.20211 1.000 8.00470  ? 198 PRO A CG  1 
ATOM   1471 C  CD  . PRO A 1 181 ? 0.22560   -17.21743 -28.76051 1.000 8.42734  ? 198 PRO A CD  1 
ATOM   1472 N  N   . GLU A 1 182 ? -1.99323  -14.11260 -29.16592 1.000 11.03056 ? 199 GLU A N   1 
ATOM   1473 C  CA  . GLU A 1 182 ? -3.08815  -13.15083 -29.16077 1.000 7.59659  ? 199 GLU A CA  1 
ATOM   1474 C  C   . GLU A 1 182 ? -2.69412  -11.79357 -28.58641 1.000 13.05452 ? 199 GLU A C   1 
ATOM   1475 O  O   . GLU A 1 182 ? -3.31452  -10.78210 -28.93699 1.000 12.07751 ? 199 GLU A O   1 
ATOM   1476 C  CB  . GLU A 1 182 ? -4.27832  -13.70758 -28.37031 1.000 12.37167 ? 199 GLU A CB  1 
ATOM   1477 C  CG  . GLU A 1 182 ? -5.02903  -14.85176 -29.05360 1.000 9.41411  ? 199 GLU A CG  1 
ATOM   1478 C  CD  . GLU A 1 182 ? -4.33451  -16.18914 -28.90071 1.000 14.70617 ? 199 GLU A CD  1 
ATOM   1479 O  OE1 . GLU A 1 182 ? -3.43058  -16.29837 -28.04234 1.000 13.74512 ? 199 GLU A OE1 1 
ATOM   1480 O  OE2 . GLU A 1 182 ? -4.69183  -17.13117 -29.63842 1.000 15.93952 ? 199 GLU A OE2 1 
ATOM   1481 N  N   . TYR A 1 183 ? -1.68442  -11.74008 -27.71624 1.000 7.40765  ? 200 TYR A N   1 
ATOM   1482 C  CA  . TYR A 1 183 ? -1.33527  -10.50187 -27.02804 1.000 9.46658  ? 200 TYR A CA  1 
ATOM   1483 C  C   . TYR A 1 183 ? 0.05417   -10.63082 -26.42179 1.000 11.11265 ? 200 TYR A C   1 
ATOM   1484 O  O   . TYR A 1 183 ? 0.58573   -11.73224 -26.26704 1.000 10.21304 ? 200 TYR A O   1 
ATOM   1485 C  CB  . TYR A 1 183 ? -2.35374  -10.16903 -25.92965 1.000 8.17323  ? 200 TYR A CB  1 
ATOM   1486 C  CG  . TYR A 1 183 ? -2.40052  -11.21213 -24.82981 1.000 7.29611  ? 200 TYR A CG  1 
ATOM   1487 C  CD1 . TYR A 1 183 ? -3.17889  -12.35463 -24.96262 1.000 8.99664  ? 200 TYR A CD1 1 
ATOM   1488 C  CD2 . TYR A 1 183 ? -1.65376  -11.06039 -23.66669 1.000 9.67761  ? 200 TYR A CD2 1 
ATOM   1489 C  CE1 . TYR A 1 183 ? -3.21865  -13.31305 -23.96906 1.000 10.29464 ? 200 TYR A CE1 1 
ATOM   1490 C  CE2 . TYR A 1 183 ? -1.68672  -12.01445 -22.66646 1.000 9.28699  ? 200 TYR A CE2 1 
ATOM   1491 C  CZ  . TYR A 1 183 ? -2.47134  -13.13968 -22.82410 1.000 14.82654 ? 200 TYR A CZ  1 
ATOM   1492 O  OH  . TYR A 1 183 ? -2.51561  -14.09770 -21.83798 1.000 18.26782 ? 200 TYR A OH  1 
ATOM   1493 N  N   . GLU A 1 184 ? 0.63117   -9.48426  -26.06864 1.000 7.74272  ? 201 GLU A N   1 
ATOM   1494 C  CA  . GLU A 1 184 ? 1.86783   -9.43034  -25.30004 1.000 10.90902 ? 201 GLU A CA  1 
ATOM   1495 C  C   . GLU A 1 184 ? 1.66184   -8.48316  -24.12821 1.000 8.23034  ? 201 GLU A C   1 
ATOM   1496 O  O   . GLU A 1 184 ? 1.21929   -7.34669  -24.31769 1.000 7.04749  ? 201 GLU A O   1 
ATOM   1497 C  CB  . GLU A 1 184 ? 3.04855   -8.97756  -26.16799 1.000 10.86969 ? 201 GLU A CB  1 
ATOM   1498 C  CG  . GLU A 1 184 ? 3.05826   -9.63350  -27.54102 1.000 16.01050 ? 201 GLU A CG  1 
ATOM   1499 C  CD  . GLU A 1 184 ? 4.41846   -9.63124  -28.19836 1.000 17.79487 ? 201 GLU A CD  1 
ATOM   1500 O  OE1 . GLU A 1 184 ? 5.27955   -8.82260  -27.79711 1.000 13.89917 ? 201 GLU A OE1 1 
ATOM   1501 O  OE2 . GLU A 1 184 ? 4.62636   -10.45261 -29.11424 1.000 29.59527 ? 201 GLU A OE2 1 
ATOM   1502 N  N   . LEU A 1 185 ? 1.98272   -8.94862  -22.92360 1.000 7.08266  ? 202 LEU A N   1 
ATOM   1503 C  CA  . LEU A 1 185 ? 1.65772   -8.24224  -21.69019 1.000 7.03157  ? 202 LEU A CA  1 
ATOM   1504 C  C   . LEU A 1 185 ? 2.93992   -7.81911  -20.98138 1.000 8.97430  ? 202 LEU A C   1 
ATOM   1505 O  O   . LEU A 1 185 ? 3.78391   -8.66292  -20.66124 1.000 7.37544  ? 202 LEU A O   1 
ATOM   1506 C  CB  . LEU A 1 185 ? 0.80034   -9.12540  -20.78157 1.000 12.51073 ? 202 LEU A CB  1 
ATOM   1507 C  CG  . LEU A 1 185 ? 0.25207   -8.48042  -19.50792 1.000 10.89033 ? 202 LEU A CG  1 
ATOM   1508 C  CD1 . LEU A 1 185 ? -0.64663  -7.30733  -19.85634 1.000 9.02296  ? 202 LEU A CD1 1 
ATOM   1509 C  CD2 . LEU A 1 185 ? -0.50022  -9.50931  -18.68575 1.000 9.78777  ? 202 LEU A CD2 1 
ATOM   1510 N  N   . SER A 1 186 ? 3.07200   -6.51598  -20.72711 1.000 6.96101  ? 203 SER A N   1 
ATOM   1511 C  CA  . SER A 1 186 ? 4.23346   -5.93522  -20.06344 1.000 6.95184  ? 203 SER A CA  1 
ATOM   1512 C  C   . SER A 1 186 ? 3.78352   -5.12220  -18.86070 1.000 7.00537  ? 203 SER A C   1 
ATOM   1513 O  O   . SER A 1 186 ? 2.82979   -4.34529  -18.95726 1.000 6.89855  ? 203 SER A O   1 
ATOM   1514 C  CB  . SER A 1 186 ? 5.02730   -5.02583  -21.00536 1.000 6.94971  ? 203 SER A CB  1 
ATOM   1515 O  OG  . SER A 1 186 ? 5.45266   -5.73219  -22.15370 1.000 6.99800  ? 203 SER A OG  1 
ATOM   1516 N  N   . TYR A 1 187 ? 4.47892   -5.28142  -17.73558 1.000 6.94038  ? 204 TYR A N   1 
ATOM   1517 C  CA  . TYR A 1 187 ? 4.08784   -4.54745  -16.53769 1.000 6.93164  ? 204 TYR A CA  1 
ATOM   1518 C  C   . TYR A 1 187 ? 5.19344   -4.61238  -15.49254 1.000 6.96751  ? 204 TYR A C   1 
ATOM   1519 O  O   . TYR A 1 187 ? 6.15053   -5.38380  -15.60159 1.000 7.00839  ? 204 TYR A O   1 
ATOM   1520 C  CB  . TYR A 1 187 ? 2.77656   -5.08406  -15.95253 1.000 6.95041  ? 204 TYR A CB  1 
ATOM   1521 C  CG  . TYR A 1 187 ? 2.81410   -6.54520  -15.56567 1.000 7.00430  ? 204 TYR A CG  1 
ATOM   1522 C  CD1 . TYR A 1 187 ? 3.35057   -6.95143  -14.34898 1.000 15.57710 ? 204 TYR A CD1 1 
ATOM   1523 C  CD2 . TYR A 1 187 ? 2.29326   -7.51824  -16.40504 1.000 7.63041  ? 204 TYR A CD2 1 
ATOM   1524 C  CE1 . TYR A 1 187 ? 3.38286   -8.28583  -13.98912 1.000 7.12701  ? 204 TYR A CE1 1 
ATOM   1525 C  CE2 . TYR A 1 187 ? 2.31730   -8.85407  -16.05236 1.000 7.09414  ? 204 TYR A CE2 1 
ATOM   1526 C  CZ  . TYR A 1 187 ? 2.86239   -9.23128  -14.84428 1.000 13.93112 ? 204 TYR A CZ  1 
ATOM   1527 O  OH  . TYR A 1 187 ? 2.88815   -10.55834 -14.49095 1.000 18.20483 ? 204 TYR A OH  1 
ATOM   1528 N  N   . LYS A 1 188 ? 5.03308   -3.78461  -14.46657 1.000 6.97113  ? 205 LYS A N   1 
ATOM   1529 C  CA  . LYS A 1 188 ? 5.79621   -3.88754  -13.23142 1.000 7.02390  ? 205 LYS A CA  1 
ATOM   1530 C  C   . LYS A 1 188 ? 4.81161   -3.82552  -12.07645 1.000 7.05229  ? 205 LYS A C   1 
ATOM   1531 O  O   . LYS A 1 188 ? 3.94645   -2.94551  -12.04915 1.000 7.03307  ? 205 LYS A O   1 
ATOM   1532 C  CB  . LYS A 1 188 ? 6.83145   -2.76782  -13.09762 1.000 7.03090  ? 205 LYS A CB  1 
ATOM   1533 C  CG  . LYS A 1 188 ? 7.71642   -2.92323  -11.87294 1.000 8.06104  ? 205 LYS A CG  1 
ATOM   1534 C  CD  . LYS A 1 188 ? 8.55091   -4.19000  -11.97484 1.000 7.16064  ? 205 LYS A CD  1 
ATOM   1535 C  CE  . LYS A 1 188 ? 9.06118   -4.63557  -10.61069 1.000 7.25477  ? 205 LYS A CE  1 
ATOM   1536 N  NZ  . LYS A 1 188 ? 7.98598   -5.27028  -9.79540  1.000 7.27478  ? 205 LYS A NZ  1 
ATOM   1537 N  N   . THR A 1 189 ? 4.93731   -4.76044  -11.13947 1.000 7.11920  ? 206 THR A N   1 
ATOM   1538 C  CA  . THR A 1 189 ? 4.09351   -4.80116  -9.95507  1.000 7.17667  ? 206 THR A CA  1 
ATOM   1539 C  C   . THR A 1 189 ? 4.74300   -4.04306  -8.80477  1.000 9.23333  ? 206 THR A C   1 
ATOM   1540 O  O   . THR A 1 189 ? 5.96016   -3.84867  -8.75966  1.000 7.44639  ? 206 THR A O   1 
ATOM   1541 C  CB  . THR A 1 189 ? 3.83342   -6.23859  -9.51412  1.000 7.76696  ? 206 THR A CB  1 
ATOM   1542 O  OG1 . THR A 1 189 ? 5.08715   -6.89150  -9.27223  1.000 9.27367  ? 206 THR A OG1 1 
ATOM   1543 C  CG2 . THR A 1 189 ? 3.05966   -6.99636  -10.58118 1.000 12.04133 ? 206 THR A CG2 1 
ATOM   1544 N  N   . GLY A 1 190 ? 3.90447   -3.62839  -7.85943  1.000 9.18352  ? 207 GLY A N   1 
ATOM   1545 C  CA  . GLY A 1 190 ? 4.36155   -2.95310  -6.66151  1.000 10.00621 ? 207 GLY A CA  1 
ATOM   1546 C  C   . GLY A 1 190 ? 3.48514   -3.27186  -5.46838  1.000 7.45691  ? 207 GLY A C   1 
ATOM   1547 O  O   . GLY A 1 190 ? 2.26681   -3.42133  -5.60623  1.000 7.46503  ? 207 GLY A O   1 
HETATM 1548 N  N   . MSE A 1 191 ? 4.09590   -3.39318  -4.29416  1.000 8.83385  ? 208 MSE A N   1 
HETATM 1549 C  CA  . MSE A 1 191 ? 3.34928   -3.60221  -3.05786  1.000 13.71606 ? 208 MSE A CA  1 
HETATM 1550 C  C   . MSE A 1 191 ? 4.06080   -2.88743  -1.90894  1.000 7.78037  ? 208 MSE A C   1 
HETATM 1551 O  O   . MSE A 1 191 ? 5.20396   -3.20479  -1.58768  1.000 14.02711 ? 208 MSE A O   1 
HETATM 1552 C  CB  . MSE A 1 191 ? 3.19591   -5.10072  -2.76391  1.000 14.85459 ? 208 MSE A CB  1 
HETATM 1553 C  CG  . MSE A 1 191 ? 2.43318   -5.42394  -1.48135  1.000 21.97213 ? 208 MSE A CG  1 
HETATM 1554 SE SE  . MSE A 1 191 ? 2.04774   -7.33001  -1.29269  0.401 46.81834 ? 208 MSE A SE  1 
HETATM 1555 C  CE  . MSE A 1 191 ? 3.77807   -8.03837  -1.84516  1.000 42.45939 ? 208 MSE A CE  1 
ATOM   1556 N  N   . GLY A 1 192 ? 3.37607   -1.90746  -1.30917  1.000 10.28964 ? 209 GLY A N   1 
ATOM   1557 C  CA  . GLY A 1 192 ? 3.95034   -1.12110  -0.23835  1.000 11.36804 ? 209 GLY A CA  1 
ATOM   1558 C  C   . GLY A 1 192 ? 2.93144   -0.85466  0.84998   1.000 18.30020 ? 209 GLY A C   1 
ATOM   1559 O  O   . GLY A 1 192 ? 1.73500   -1.10319  0.68473   1.000 16.67216 ? 209 GLY A O   1 
ATOM   1560 N  N   . PHE A 1 193 ? 3.42721   -0.33570  1.97231   1.000 8.94495  ? 210 PHE A N   1 
ATOM   1561 C  CA  . PHE A 1 193 ? 2.61461   -0.11920  3.15966   1.000 14.87977 ? 210 PHE A CA  1 
ATOM   1562 C  C   . PHE A 1 193 ? 2.59553   1.35590   3.52886   1.000 18.69704 ? 210 PHE A C   1 
ATOM   1563 O  O   . PHE A 1 193 ? 3.62609   2.03337   3.48026   1.000 15.14244 ? 210 PHE A O   1 
ATOM   1564 C  CB  . PHE A 1 193 ? 3.13809   -0.93112  4.34021   1.000 18.77238 ? 210 PHE A CB  1 
ATOM   1565 C  CG  . PHE A 1 193 ? 3.30800   -2.38948  4.04600   1.000 10.18161 ? 210 PHE A CG  1 
ATOM   1566 C  CD1 . PHE A 1 193 ? 2.21693   -3.23606  4.02462   1.000 14.17805 ? 210 PHE A CD1 1 
ATOM   1567 C  CD2 . PHE A 1 193 ? 4.56421   -2.91443  3.80182   1.000 16.27455 ? 210 PHE A CD2 1 
ATOM   1568 C  CE1 . PHE A 1 193 ? 2.37374   -4.58107  3.75745   1.000 26.56797 ? 210 PHE A CE1 1 
ATOM   1569 C  CE2 . PHE A 1 193 ? 4.72760   -4.25603  3.53810   1.000 21.34277 ? 210 PHE A CE2 1 
ATOM   1570 C  CZ  . PHE A 1 193 ? 3.63145   -5.09171  3.51465   1.000 20.15144 ? 210 PHE A CZ  1 
ATOM   1571 N  N   . SER A 1 194 ? 1.41698   1.84150   3.91383   1.000 13.36861 ? 211 SER A N   1 
ATOM   1572 C  CA  . SER A 1 194 ? 1.20740   3.23053   4.31679   1.000 18.25464 ? 211 SER A CA  1 
ATOM   1573 C  C   . SER A 1 194 ? 0.35699   3.19316   5.58324   1.000 35.50363 ? 211 SER A C   1 
ATOM   1574 O  O   . SER A 1 194 ? -0.87485  3.22898   5.52055   1.000 28.29272 ? 211 SER A O   1 
ATOM   1575 C  CB  . SER A 1 194 ? 0.54816   4.03014   3.19905   1.000 23.51726 ? 211 SER A CB  1 
ATOM   1576 O  OG  . SER A 1 194 ? 0.39486   5.38965   3.56435   1.000 31.92040 ? 211 SER A OG  1 
ATOM   1577 N  N   . GLY A 1 195 ? 1.02123   3.10969   6.73253   1.000 39.94926 ? 212 GLY A N   1 
ATOM   1578 C  CA  . GLY A 1 195 ? 0.34225   2.94457   7.99316   1.000 27.20149 ? 212 GLY A CA  1 
ATOM   1579 C  C   . GLY A 1 195 ? -0.35502  1.60441   8.06737   1.000 23.92538 ? 212 GLY A C   1 
ATOM   1580 O  O   . GLY A 1 195 ? 0.26055   0.54581   7.90670   1.000 27.45438 ? 212 GLY A O   1 
ATOM   1581 N  N   . PRO A 1 196 ? -1.66705  1.62502   8.30677   1.000 13.69105 ? 213 PRO A N   1 
ATOM   1582 C  CA  . PRO A 1 196 ? -2.43694  0.37845   8.33124   1.000 21.71833 ? 213 PRO A CA  1 
ATOM   1583 C  C   . PRO A 1 196 ? -2.82725  -0.13162  6.95434   1.000 18.08484 ? 213 PRO A C   1 
ATOM   1584 O  O   . PRO A 1 196 ? -3.42252  -1.20962  6.86047   1.000 13.06837 ? 213 PRO A O   1 
ATOM   1585 C  CB  . PRO A 1 196 ? -3.67940  0.77181   9.14021   1.000 18.16989 ? 213 PRO A CB  1 
ATOM   1586 C  CG  . PRO A 1 196 ? -3.89376  2.20440   8.77532   1.000 24.54666 ? 213 PRO A CG  1 
ATOM   1587 C  CD  . PRO A 1 196 ? -2.51270  2.80098   8.58243   1.000 24.03653 ? 213 PRO A CD  1 
ATOM   1588 N  N   . LYS A 1 197 ? -2.50839  0.59876   5.89147   1.000 22.77694 ? 214 LYS A N   1 
ATOM   1589 C  CA  . LYS A 1 197 ? -2.95931  0.26326   4.54905   1.000 14.06752 ? 214 LYS A CA  1 
ATOM   1590 C  C   . LYS A 1 197 ? -1.85389  -0.42599  3.76200   1.000 17.64902 ? 214 LYS A C   1 
ATOM   1591 O  O   . LYS A 1 197 ? -0.67897  -0.06960  3.88030   1.000 12.68523 ? 214 LYS A O   1 
ATOM   1592 C  CB  . LYS A 1 197 ? -3.41497  1.51958   3.80209   1.000 12.20389 ? 214 LYS A CB  1 
ATOM   1593 C  CG  . LYS A 1 197 ? -4.58709  2.24608   4.43313   1.000 13.71827 ? 214 LYS A CG  1 
ATOM   1594 C  CD  . LYS A 1 197 ? -4.89349  3.52920   3.67551   1.000 24.85492 ? 214 LYS A CD  1 
ATOM   1595 C  CE  . LYS A 1 197 ? -6.06116  4.28112   4.29189   1.000 42.49429 ? 214 LYS A CE  1 
ATOM   1596 N  NZ  . LYS A 1 197 ? -7.30616  3.46444   4.29659   1.000 44.41512 ? 214 LYS A NZ  1 
ATOM   1597 N  N   . THR A 1 198 ? -2.24342  -1.41135  2.95653   1.000 10.57446 ? 215 THR A N   1 
ATOM   1598 C  CA  . THR A 1 198 ? -1.36530  -2.04924  1.98181   1.000 15.38071 ? 215 THR A CA  1 
ATOM   1599 C  C   . THR A 1 198 ? -1.76452  -1.56599  0.59453   1.000 13.79819 ? 215 THR A C   1 
ATOM   1600 O  O   . THR A 1 198 ? -2.92555  -1.71399  0.19990   1.000 9.43400  ? 215 THR A O   1 
ATOM   1601 C  CB  . THR A 1 198 ? -1.46400  -3.57282  2.05336   1.000 12.49915 ? 215 THR A CB  1 
ATOM   1602 O  OG1 . THR A 1 198 ? -1.21887  -4.01284  3.39399   1.000 18.39366 ? 215 THR A OG1 1 
ATOM   1603 C  CG2 . THR A 1 198 ? -0.45613  -4.21168  1.11717   1.000 11.89849 ? 215 THR A CG2 1 
ATOM   1604 N  N   . ILE A 1 199 ? -0.80633  -0.99968  -0.14057  1.000 11.21363 ? 216 ILE A N   1 
ATOM   1605 C  CA  . ILE A 1 199 ? -1.04588  -0.43791  -1.46696  1.000 10.53589 ? 216 ILE A CA  1 
ATOM   1606 C  C   . ILE A 1 199 ? -0.51935  -1.40801  -2.51698  1.000 13.11075 ? 216 ILE A C   1 
ATOM   1607 O  O   . ILE A 1 199 ? 0.61029   -1.90055  -2.40419  1.000 10.65218 ? 216 ILE A O   1 
ATOM   1608 C  CB  . ILE A 1 199 ? -0.37411  0.93780   -1.61691  1.000 12.14756 ? 216 ILE A CB  1 
ATOM   1609 C  CG1 . ILE A 1 199 ? -0.78445  1.86897   -0.47464  1.000 13.95468 ? 216 ILE A CG1 1 
ATOM   1610 C  CG2 . ILE A 1 199 ? -0.69624  1.54736   -2.97829  1.000 9.11266  ? 216 ILE A CG2 1 
ATOM   1611 C  CD1 . ILE A 1 199 ? -2.25715  2.17964   -0.43525  1.000 21.98352 ? 216 ILE A CD1 1 
ATOM   1612 N  N   . GLY A 1 200 ? -1.32326  -1.66810  -3.54123  1.000 9.89254  ? 217 GLY A N   1 
ATOM   1613 C  CA  . GLY A 1 200 ? -0.92153  -2.52373  -4.65193  1.000 11.23989 ? 217 GLY A CA  1 
ATOM   1614 C  C   . GLY A 1 200 ? -0.91261  -1.76410  -5.96502  1.000 8.48689  ? 217 GLY A C   1 
ATOM   1615 O  O   . GLY A 1 200 ? -1.83736  -1.00261  -6.25575  1.000 7.54299  ? 217 GLY A O   1 
ATOM   1616 N  N   . TRP A 1 201 ? 0.13363   -1.98951  -6.76405  1.000 7.41236  ? 218 TRP A N   1 
ATOM   1617 C  CA  . TRP A 1 201 ? 0.27690   -1.38791  -8.08545  1.000 7.30683  ? 218 TRP A CA  1 
ATOM   1618 C  C   . TRP A 1 201 ? 0.45446   -2.47054  -9.14064  1.000 7.23497  ? 218 TRP A C   1 
ATOM   1619 O  O   . TRP A 1 201 ? 1.09937   -3.49160  -8.88587  1.000 7.24586  ? 218 TRP A O   1 
ATOM   1620 C  CB  . TRP A 1 201 ? 1.50219   -0.47921  -8.18675  1.000 7.26409  ? 218 TRP A CB  1 
ATOM   1621 C  CG  . TRP A 1 201 ? 1.53792   0.78339   -7.39012  1.000 7.48780  ? 218 TRP A CG  1 
ATOM   1622 C  CD1 . TRP A 1 201 ? 2.02398   0.94110   -6.12513  1.000 9.74654  ? 218 TRP A CD1 1 
ATOM   1623 C  CD2 . TRP A 1 201 ? 1.15714   2.08922   -7.83865  1.000 7.33203  ? 218 TRP A CD2 1 
ATOM   1624 N  NE1 . TRP A 1 201 ? 1.93646   2.25789   -5.74639  1.000 7.86508  ? 218 TRP A NE1 1 
ATOM   1625 C  CE2 . TRP A 1 201 ? 1.40999   2.98395   -6.78130  1.000 7.42232  ? 218 TRP A CE2 1 
ATOM   1626 C  CE3 . TRP A 1 201 ? 0.61240   2.58548   -9.02545  1.000 7.67497  ? 218 TRP A CE3 1 
ATOM   1627 C  CZ2 . TRP A 1 201 ? 1.13445   4.34561   -6.87371  1.000 10.21037 ? 218 TRP A CZ2 1 
ATOM   1628 C  CZ3 . TRP A 1 201 ? 0.34025   3.93750   -9.11632  1.000 7.33346  ? 218 TRP A CZ3 1 
ATOM   1629 C  CH2 . TRP A 1 201 ? 0.60002   4.80207   -8.04690  1.000 7.42579  ? 218 TRP A CH2 1 
ATOM   1630 N  N   . ILE A 1 202 ? -0.10938  -2.23990  -10.32772 1.000 7.17996  ? 219 ILE A N   1 
ATOM   1631 C  CA  . ILE A 1 202 ? 0.34509   -2.88096  -11.56226 1.000 7.10422  ? 219 ILE A CA  1 
ATOM   1632 C  C   . ILE A 1 202 ? 0.30921   -1.81322  -12.64558 1.000 7.04955  ? 219 ILE A C   1 
ATOM   1633 O  O   . ILE A 1 202 ? -0.74938  -1.23100  -12.90345 1.000 7.07544  ? 219 ILE A O   1 
ATOM   1634 C  CB  . ILE A 1 202 ? -0.50844  -4.08948  -11.98997 1.000 7.12617  ? 219 ILE A CB  1 
ATOM   1635 C  CG1 . ILE A 1 202 ? -0.66438  -5.10572  -10.85948 1.000 8.11040  ? 219 ILE A CG1 1 
ATOM   1636 C  CG2 . ILE A 1 202 ? 0.13930   -4.78572  -13.17393 1.000 7.06697  ? 219 ILE A CG2 1 
ATOM   1637 C  CD1 . ILE A 1 202 ? -1.59307  -6.25019  -11.20476 1.000 7.30790  ? 219 ILE A CD1 1 
ATOM   1638 N  N   . THR A 1 203 ? 1.45817   -1.54454  -13.27104 1.000 6.99633  ? 220 THR A N   1 
ATOM   1639 C  CA  . THR A 1 203 ? 1.56862   -0.51698  -14.30031 1.000 6.96291  ? 220 THR A CA  1 
ATOM   1640 C  C   . THR A 1 203 ? 2.27184   -1.08686  -15.52432 1.000 6.91757  ? 220 THR A C   1 
ATOM   1641 O  O   . THR A 1 203 ? 3.28480   -1.77663  -15.39740 1.000 6.91409  ? 220 THR A O   1 
ATOM   1642 C  CB  . THR A 1 203 ? 2.33671   0.70397   -13.78352 1.000 12.39585 ? 220 THR A CB  1 
ATOM   1643 O  OG1 . THR A 1 203 ? 1.73674   1.15932   -12.56362 1.000 12.95367 ? 220 THR A OG1 1 
ATOM   1644 C  CG2 . THR A 1 203 ? 2.29425   1.82660   -14.80453 1.000 18.01143 ? 220 THR A CG2 1 
ATOM   1645 N  N   . GLY A 1 204 ? 1.73747   -0.79409  -16.70801 1.000 9.38270  ? 221 GLY A N   1 
ATOM   1646 C  CA  . GLY A 1 204 ? 2.33717   -1.32329  -17.92433 1.000 6.88053  ? 221 GLY A CA  1 
ATOM   1647 C  C   . GLY A 1 204 ? 1.45701   -1.11210  -19.13858 1.000 6.88554  ? 221 GLY A C   1 
ATOM   1648 O  O   . GLY A 1 204 ? 0.75544   -0.10134  -19.24916 1.000 6.90729  ? 221 GLY A O   1 
ATOM   1649 N  N   . TRP A 1 205 ? 1.51427   -2.07893  -20.05270 1.000 6.88392  ? 222 TRP A N   1 
ATOM   1650 C  CA  . TRP A 1 205 ? 0.75537   -2.00441  -21.29473 1.000 6.90378  ? 222 TRP A CA  1 
ATOM   1651 C  C   . TRP A 1 205 ? 0.54009   -3.40950  -21.83625 1.000 6.91849  ? 222 TRP A C   1 
ATOM   1652 O  O   . TRP A 1 205 ? 1.28815   -4.33932  -21.52575 1.000 6.91635  ? 222 TRP A O   1 
ATOM   1653 C  CB  . TRP A 1 205 ? 1.45919   -1.12974  -22.34079 1.000 6.91380  ? 222 TRP A CB  1 
ATOM   1654 C  CG  . TRP A 1 205 ? 2.86527   -1.56891  -22.66225 1.000 7.44864  ? 222 TRP A CG  1 
ATOM   1655 C  CD1 . TRP A 1 205 ? 3.24448   -2.58456  -23.49909 1.000 7.56607  ? 222 TRP A CD1 1 
ATOM   1656 C  CD2 . TRP A 1 205 ? 4.07610   -0.99513  -22.15611 1.000 6.91210  ? 222 TRP A CD2 1 
ATOM   1657 N  NE1 . TRP A 1 205 ? 4.61658   -2.67561  -23.53905 1.000 7.49020  ? 222 TRP A NE1 1 
ATOM   1658 C  CE2 . TRP A 1 205 ? 5.14911   -1.71077  -22.72347 1.000 6.94089  ? 222 TRP A CE2 1 
ATOM   1659 C  CE3 . TRP A 1 205 ? 4.35583   0.05926   -21.28360 1.000 6.90818  ? 222 TRP A CE3 1 
ATOM   1660 C  CZ2 . TRP A 1 205 ? 6.47798   -1.40666  -22.44111 1.000 8.73480  ? 222 TRP A CZ2 1 
ATOM   1661 C  CZ3 . TRP A 1 205 ? 5.67184   0.35454   -21.00212 1.000 8.03088  ? 222 TRP A CZ3 1 
ATOM   1662 C  CH2 . TRP A 1 205 ? 6.71722   -0.37308  -21.57817 1.000 7.56426  ? 222 TRP A CH2 1 
ATOM   1663 N  N   . ILE A 1 206 ? -0.50151  -3.54838  -22.65081 1.000 6.95239  ? 223 ILE A N   1 
ATOM   1664 C  CA  . ILE A 1 206 ? -0.78569  -4.77961  -23.37568 1.000 6.98666  ? 223 ILE A CA  1 
ATOM   1665 C  C   . ILE A 1 206 ? -0.82634  -4.44590  -24.85927 1.000 7.46926  ? 223 ILE A C   1 
ATOM   1666 O  O   . ILE A 1 206 ? -1.35107  -3.39854  -25.25282 1.000 8.64443  ? 223 ILE A O   1 
ATOM   1667 C  CB  . ILE A 1 206 ? -2.10612  -5.43132  -22.90646 1.000 7.02719  ? 223 ILE A CB  1 
ATOM   1668 C  CG1 . ILE A 1 206 ? -2.36912  -6.74383  -23.65186 1.000 7.07940  ? 223 ILE A CG1 1 
ATOM   1669 C  CG2 . ILE A 1 206 ? -3.28293  -4.46229  -23.04485 1.000 7.06208  ? 223 ILE A CG2 1 
ATOM   1670 C  CD1 . ILE A 1 206 ? -3.48391  -7.56392  -23.04062 1.000 7.13620  ? 223 ILE A CD1 1 
ATOM   1671 N  N   . GLU A 1 207 ? -0.24485  -5.31871  -25.67760 1.000 7.04924  ? 224 GLU A N   1 
ATOM   1672 C  CA  . GLU A 1 207 ? -0.15858  -5.10972  -27.11498 1.000 10.21346 ? 224 GLU A CA  1 
ATOM   1673 C  C   . GLU A 1 207 ? -0.86191  -6.24939  -27.83278 1.000 7.30651  ? 224 GLU A C   1 
ATOM   1674 O  O   . GLU A 1 207 ? -0.60625  -7.42305  -27.54621 1.000 10.61000 ? 224 GLU A O   1 
ATOM   1675 C  CB  . GLU A 1 207 ? 1.30180   -5.00830  -27.57141 1.000 8.49922  ? 224 GLU A CB  1 
ATOM   1676 C  CG  . GLU A 1 207 ? 1.98325   -3.71200  -27.15356 1.000 14.12416 ? 224 GLU A CG  1 
ATOM   1677 C  CD  . GLU A 1 207 ? 3.49165   -3.74383  -27.33934 1.000 17.45371 ? 224 GLU A CD  1 
ATOM   1678 O  OE1 . GLU A 1 207 ? 4.17696   -4.45155  -26.57110 1.000 9.92253  ? 224 GLU A OE1 1 
ATOM   1679 O  OE2 . GLU A 1 207 ? 3.99345   -3.05875  -28.25350 1.000 22.20993 ? 224 GLU A OE2 1 
ATOM   1680 N  N   . GLU A 1 208 ? -1.75923  -5.89733  -28.74709 1.000 8.16605  ? 225 GLU A N   1 
ATOM   1681 C  CA  . GLU A 1 208 ? -2.40869  -6.85409  -29.62750 1.000 8.76355  ? 225 GLU A CA  1 
ATOM   1682 C  C   . GLU A 1 208 ? -2.31222  -6.31789  -31.04516 1.000 11.34355 ? 225 GLU A C   1 
ATOM   1683 O  O   . GLU A 1 208 ? -2.68210  -5.16546  -31.29942 1.000 10.51453 ? 225 GLU A O   1 
ATOM   1684 C  CB  . GLU A 1 208 ? -3.87008  -7.08475  -29.23087 1.000 12.86744 ? 225 GLU A CB  1 
ATOM   1685 C  CG  . GLU A 1 208 ? -4.03437  -7.66165  -27.83758 1.000 14.94438 ? 225 GLU A CG  1 
ATOM   1686 C  CD  . GLU A 1 208 ? -5.44559  -8.13191  -27.55591 1.000 19.05735 ? 225 GLU A CD  1 
ATOM   1687 O  OE1 . GLU A 1 208 ? -6.30384  -8.00613  -28.45396 1.000 15.50481 ? 225 GLU A OE1 1 
ATOM   1688 O  OE2 . GLU A 1 208 ? -5.69322  -8.62926  -26.43550 1.000 12.62827 ? 225 GLU A OE2 1 
ATOM   1689 N  N   . ASN A 1 209 ? -1.78310  -7.13926  -31.95427 1.000 9.37004  ? 226 ASN A N   1 
ATOM   1690 C  CA  . ASN A 1 209 ? -1.60945  -6.74315  -33.35317 1.000 15.24050 ? 226 ASN A CA  1 
ATOM   1691 C  C   . ASN A 1 209 ? -0.80789  -5.44824  -33.46978 1.000 10.85532 ? 226 ASN A C   1 
ATOM   1692 O  O   . ASN A 1 209 ? -1.02876  -4.63930  -34.37203 1.000 10.18305 ? 226 ASN A O   1 
ATOM   1693 C  CB  . ASN A 1 209 ? -2.96316  -6.60486  -34.05482 1.000 11.93935 ? 226 ASN A CB  1 
ATOM   1694 C  CG  . ASN A 1 209 ? -3.85622  -7.81085  -33.83873 1.000 17.40378 ? 226 ASN A CG  1 
ATOM   1695 O  OD1 . ASN A 1 209 ? -3.47450  -8.94130  -34.13969 1.000 22.38915 ? 226 ASN A OD1 1 
ATOM   1696 N  ND2 . ASN A 1 209 ? -5.04787  -7.57657  -33.29625 1.000 18.12987 ? 226 ASN A ND2 1 
ATOM   1697 N  N   . GLY A 1 210 ? 0.12559   -5.23599  -32.54793 1.000 13.64798 ? 227 GLY A N   1 
ATOM   1698 C  CA  . GLY A 1 210 ? 0.95193   -4.04834  -32.57824 1.000 8.70273  ? 227 GLY A CA  1 
ATOM   1699 C  C   . GLY A 1 210 ? 0.30053   -2.78211  -32.07383 1.000 11.74913 ? 227 GLY A C   1 
ATOM   1700 O  O   . GLY A 1 210 ? 0.84186   -1.69637  -32.30800 1.000 17.97883 ? 227 GLY A O   1 
ATOM   1701 N  N   . HIS A 1 211 ? -0.84129  -2.87585  -31.39339 1.000 8.08748  ? 228 HIS A N   1 
ATOM   1702 C  CA  . HIS A 1 211 ? -1.50005  -1.70252  -30.83050 1.000 14.07002 ? 228 HIS A CA  1 
ATOM   1703 C  C   . HIS A 1 211 ? -1.35019  -1.71531  -29.31945 1.000 10.85889 ? 228 HIS A C   1 
ATOM   1704 O  O   . HIS A 1 211 ? -1.78132  -2.68341  -28.67701 1.000 13.18938 ? 228 HIS A O   1 
ATOM   1705 C  CB  . HIS A 1 211 ? -2.97983  -1.66727  -31.20765 1.000 20.76754 ? 228 HIS A CB  1 
ATOM   1706 C  CG  . HIS A 1 211 ? -3.23345  -1.76350  -32.67829 1.000 30.05758 ? 228 HIS A CG  1 
ATOM   1707 N  ND1 . HIS A 1 211 ? -4.13940  -2.65135  -33.21790 1.000 29.13998 ? 228 HIS A ND1 1 
ATOM   1708 C  CD2 . HIS A 1 211 ? -2.70860  -1.07838  -33.72197 1.000 20.80722 ? 228 HIS A CD2 1 
ATOM   1709 C  CE1 . HIS A 1 211 ? -4.15752  -2.51275  -34.53168 1.000 34.52297 ? 228 HIS A CE1 1 
ATOM   1710 N  NE2 . HIS A 1 211 ? -3.30002  -1.56353  -34.86299 1.000 21.56860 ? 228 HIS A NE2 1 
ATOM   1711 N  N   . PRO A 1 212 ? -0.76379  -0.68503  -28.70914 1.000 11.64386 ? 229 PRO A N   1 
ATOM   1712 C  CA  . PRO A 1 212 ? -0.61997  -0.67318  -27.25020 1.000 7.33003  ? 229 PRO A CA  1 
ATOM   1713 C  C   . PRO A 1 212 ? -1.78150  0.00666   -26.54518 1.000 13.57744 ? 229 PRO A C   1 
ATOM   1714 O  O   . PRO A 1 212 ? -2.33262  1.00894   -27.00677 1.000 7.25495  ? 229 PRO A O   1 
ATOM   1715 C  CB  . PRO A 1 212 ? 0.67150   0.12799   -27.04939 1.000 7.57705  ? 229 PRO A CB  1 
ATOM   1716 C  CG  . PRO A 1 212 ? 0.62042   1.13257   -28.16138 1.000 11.92430 ? 229 PRO A CG  1 
ATOM   1717 C  CD  . PRO A 1 212 ? -0.05238  0.44263   -29.33654 1.000 14.69100 ? 229 PRO A CD  1 
ATOM   1718 N  N   . SER A 1 213 ? -2.15155  -0.56895  -25.40382 1.000 6.89281  ? 230 SER A N   1 
ATOM   1719 C  CA  . SER A 1 213 ? -3.09639  0.02315   -24.46601 1.000 7.61196  ? 230 SER A CA  1 
ATOM   1720 C  C   . SER A 1 213 ? -2.39424  0.13331   -23.12185 1.000 7.15385  ? 230 SER A C   1 
ATOM   1721 O  O   . SER A 1 213 ? -1.93261  -0.87417  -22.58017 1.000 6.60692  ? 230 SER A O   1 
ATOM   1722 C  CB  . SER A 1 213 ? -4.36788  -0.81962  -24.34585 1.000 6.87279  ? 230 SER A CB  1 
ATOM   1723 O  OG  . SER A 1 213 ? -5.06419  -0.87296  -25.58110 1.000 9.48508  ? 230 SER A OG  1 
ATOM   1724 N  N   . PHE A 1 214 ? -2.29771  1.35016   -22.59803 1.000 11.60057 ? 231 PHE A N   1 
ATOM   1725 C  CA  . PHE A 1 214 ? -1.58161  1.59888   -21.35502 1.000 6.82768  ? 231 PHE A CA  1 
ATOM   1726 C  C   . PHE A 1 214 ? -2.54666  1.55515   -20.17823 1.000 10.95986 ? 231 PHE A C   1 
ATOM   1727 O  O   . PHE A 1 214 ? -3.68176  2.03109   -20.27529 1.000 9.06426  ? 231 PHE A O   1 
ATOM   1728 C  CB  . PHE A 1 214 ? -0.87905  2.95536   -21.40266 1.000 9.43685  ? 231 PHE A CB  1 
ATOM   1729 C  CG  . PHE A 1 214 ? -0.09345  3.18735   -22.65890 1.000 13.46453 ? 231 PHE A CG  1 
ATOM   1730 C  CD1 . PHE A 1 214 ? 1.17167   2.64163   -22.81515 1.000 11.07627 ? 231 PHE A CD1 1 
ATOM   1731 C  CD2 . PHE A 1 214 ? -0.61817  3.95971   -23.68193 1.000 15.32892 ? 231 PHE A CD2 1 
ATOM   1732 C  CE1 . PHE A 1 214 ? 1.89664   2.85936   -23.97388 1.000 11.92905 ? 231 PHE A CE1 1 
ATOM   1733 C  CE2 . PHE A 1 214 ? 0.10037   4.18106   -24.84288 1.000 12.96810 ? 231 PHE A CE2 1 
ATOM   1734 C  CZ  . PHE A 1 214 ? 1.35845   3.63196   -24.98847 1.000 15.99806 ? 231 PHE A CZ  1 
ATOM   1735 N  N   . PHE A 1 215 ? -2.09263  0.98165   -19.06351 1.000 7.42053  ? 232 PHE A N   1 
ATOM   1736 C  CA  . PHE A 1 215 ? -2.95448  0.82719   -17.90154 1.000 6.48138  ? 232 PHE A CA  1 
ATOM   1737 C  C   . PHE A 1 215 ? -2.17360  1.04067   -16.61197 1.000 11.79654 ? 232 PHE A C   1 
ATOM   1738 O  O   . PHE A 1 215 ? -0.96784  0.78582   -16.53772 1.000 6.81280  ? 232 PHE A O   1 
ATOM   1739 C  CB  . PHE A 1 215 ? -3.63979  -0.55216  -17.87229 1.000 6.28009  ? 232 PHE A CB  1 
ATOM   1740 C  CG  . PHE A 1 215 ? -2.68644  -1.71654  -17.79034 1.000 9.71743  ? 232 PHE A CG  1 
ATOM   1741 C  CD1 . PHE A 1 215 ? -2.16550  -2.12793  -16.56795 1.000 6.40196  ? 232 PHE A CD1 1 
ATOM   1742 C  CD2 . PHE A 1 215 ? -2.33717  -2.42011  -18.93276 1.000 6.35178  ? 232 PHE A CD2 1 
ATOM   1743 C  CE1 . PHE A 1 215 ? -1.29483  -3.20041  -16.49170 1.000 6.56098  ? 232 PHE A CE1 1 
ATOM   1744 C  CE2 . PHE A 1 215 ? -1.47178  -3.49924  -18.86424 1.000 12.42828 ? 232 PHE A CE2 1 
ATOM   1745 C  CZ  . PHE A 1 215 ? -0.94912  -3.89017  -17.64153 1.000 10.80473 ? 232 PHE A CZ  1 
ATOM   1746 N  N   . VAL A 1 216 ? -2.89012  1.51377   -15.59237 1.000 9.03209  ? 233 VAL A N   1 
ATOM   1747 C  CA  . VAL A 1 216 ? -2.37974  1.61242   -14.23030 1.000 6.82509  ? 233 VAL A CA  1 
ATOM   1748 C  C   . VAL A 1 216 ? -3.47159  1.09554   -13.30600 1.000 6.67960  ? 233 VAL A C   1 
ATOM   1749 O  O   . VAL A 1 216 ? -4.60179  1.59275   -13.34614 1.000 6.65113  ? 233 VAL A O   1 
ATOM   1750 C  CB  . VAL A 1 216 ? -1.99450  3.05289   -13.84527 1.000 8.47933  ? 233 VAL A CB  1 
ATOM   1751 C  CG1 . VAL A 1 216 ? -1.52562  3.10880   -12.40076 1.000 7.44008  ? 233 VAL A CG1 1 
ATOM   1752 C  CG2 . VAL A 1 216 ? -0.91334  3.58121   -14.76306 1.000 20.62266 ? 233 VAL A CG2 1 
ATOM   1753 N  N   . LEU A 1 217 ? -3.14850  0.08914   -12.49635 1.000 8.84165  ? 234 LEU A N   1 
ATOM   1754 C  CA  . LEU A 1 217 ? -4.04149  -0.41516  -11.45920 1.000 6.63455  ? 234 LEU A CA  1 
ATOM   1755 C  C   . LEU A 1 217 ? -3.48029  -0.03894  -10.09614 1.000 9.45815  ? 234 LEU A C   1 
ATOM   1756 O  O   . LEU A 1 217 ? -2.28793  -0.23411  -9.83773  1.000 7.13263  ? 234 LEU A O   1 
ATOM   1757 C  CB  . LEU A 1 217 ? -4.20950  -1.93305  -11.55154 1.000 10.68851 ? 234 LEU A CB  1 
ATOM   1758 C  CG  . LEU A 1 217 ? -5.02295  -2.58098  -10.42494 1.000 8.28224  ? 234 LEU A CG  1 
ATOM   1759 C  CD1 . LEU A 1 217 ? -6.47841  -2.12037  -10.46237 1.000 8.05716  ? 234 LEU A CD1 1 
ATOM   1760 C  CD2 . LEU A 1 217 ? -4.92989  -4.09454  -10.49222 1.000 10.46095 ? 234 LEU A CD2 1 
ATOM   1761 N  N   . ASN A 1 218 ? -4.33603  0.49927   -9.22958  1.000 7.00969  ? 235 ASN A N   1 
ATOM   1762 C  CA  . ASN A 1 218 ? -3.92914  0.89431   -7.88655  1.000 7.34235  ? 235 ASN A CA  1 
ATOM   1763 C  C   . ASN A 1 218 ? -5.06206  0.58284   -6.92323  1.000 8.44537  ? 235 ASN A C   1 
ATOM   1764 O  O   . ASN A 1 218 ? -6.14777  1.15768   -7.03813  1.000 7.83530  ? 235 ASN A O   1 
ATOM   1765 C  CB  . ASN A 1 218 ? -3.57032  2.38182   -7.83057  1.000 9.14501  ? 235 ASN A CB  1 
ATOM   1766 C  CG  . ASN A 1 218 ? -3.16022  2.83042   -6.43894  1.000 11.14680 ? 235 ASN A CG  1 
ATOM   1767 O  OD1 . ASN A 1 218 ? -4.00595  3.10513   -5.59155  1.000 13.81361 ? 235 ASN A OD1 1 
ATOM   1768 N  ND2 . ASN A 1 218 ? -1.85725  2.90827   -6.20010  1.000 9.16205  ? 235 ASN A ND2 1 
ATOM   1769 N  N   . ILE A 1 219 ? -4.81070  -0.32295  -5.97593  1.000 8.54943  ? 236 ILE A N   1 
ATOM   1770 C  CA  . ILE A 1 219 ? -5.80252  -0.70987  -4.98440  1.000 10.49029 ? 236 ILE A CA  1 
ATOM   1771 C  C   . ILE A 1 219 ? -5.19139  -0.59867  -3.59412  1.000 12.15204 ? 236 ILE A C   1 
ATOM   1772 O  O   . ILE A 1 219 ? -3.97268  -0.49645  -3.42535  1.000 8.18641  ? 236 ILE A O   1 
ATOM   1773 C  CB  . ILE A 1 219 ? -6.34312  -2.13835  -5.21483  1.000 16.89196 ? 236 ILE A CB  1 
ATOM   1774 C  CG1 . ILE A 1 219 ? -5.26950  -3.18126  -4.90038  1.000 14.04618 ? 236 ILE A CG1 1 
ATOM   1775 C  CG2 . ILE A 1 219 ? -6.83400  -2.30070  -6.64232  1.000 10.37848 ? 236 ILE A CG2 1 
ATOM   1776 C  CD1 . ILE A 1 219 ? -5.69736  -4.59445  -5.22753  1.000 19.75309 ? 236 ILE A CD1 1 
ATOM   1777 N  N   . GLU A 1 220 ? -6.06591  -0.61419  -2.58946  1.000 8.15125  ? 237 GLU A N   1 
ATOM   1778 C  CA  . GLU A 1 220 ? -5.63571  -0.61658  -1.20058  1.000 8.58481  ? 237 GLU A CA  1 
ATOM   1779 C  C   . GLU A 1 220 ? -6.58180  -1.46949  -0.36756  1.000 14.00603 ? 237 GLU A C   1 
ATOM   1780 O  O   . GLU A 1 220 ? -7.76615  -1.61217  -0.68457  1.000 8.52677  ? 237 GLU A O   1 
ATOM   1781 C  CB  . GLU A 1 220 ? -5.56741  0.79932   -0.62268  1.000 9.61595  ? 237 GLU A CB  1 
ATOM   1782 C  CG  . GLU A 1 220 ? -6.90539  1.47962   -0.47348  1.000 14.99015 ? 237 GLU A CG  1 
ATOM   1783 C  CD  . GLU A 1 220 ? -6.79490  2.79136   0.27203   1.000 21.48796 ? 237 GLU A CD  1 
ATOM   1784 O  OE1 . GLU A 1 220 ? -5.89097  3.58956   -0.05377  1.000 15.52242 ? 237 GLU A OE1 1 
ATOM   1785 O  OE2 . GLU A 1 220 ? -7.60368  3.01935   1.19270   1.000 32.67382 ? 237 GLU A OE2 1 
ATOM   1786 N  N   . THR A 1 221 ? -6.03531  -2.04656  0.69897   1.000 17.54697 ? 238 THR A N   1 
ATOM   1787 C  CA  . THR A 1 221 ? -6.81598  -2.77928  1.68165   1.000 11.76228 ? 238 THR A CA  1 
ATOM   1788 C  C   . THR A 1 221 ? -6.20194  -2.55730  3.05306   1.000 18.27103 ? 238 THR A C   1 
ATOM   1789 O  O   . THR A 1 221 ? -4.99924  -2.31870  3.18108   1.000 10.30809 ? 238 THR A O   1 
ATOM   1790 C  CB  . THR A 1 221 ? -6.87333  -4.28387  1.37909   1.000 14.03251 ? 238 THR A CB  1 
ATOM   1791 O  OG1 . THR A 1 221 ? -7.71027  -4.93471  2.34373   1.000 15.79017 ? 238 THR A OG1 1 
ATOM   1792 C  CG2 . THR A 1 221 ? -5.48307  -4.89418  1.43716   1.000 24.13050 ? 238 THR A CG2 1 
ATOM   1793 N  N   . GLU A 1 222 ? -7.04321  -2.61125  4.07787   1.000 17.56195 ? 239 GLU A N   1 
ATOM   1794 C  CA  . GLU A 1 222 ? -6.56249  -2.64915  5.44825   1.000 25.53303 ? 239 GLU A CA  1 
ATOM   1795 C  C   . GLU A 1 222 ? -6.66130  -4.04364  6.04159   1.000 18.25900 ? 239 GLU A C   1 
ATOM   1796 O  O   . GLU A 1 222 ? -6.26872  -4.24694  7.19357   1.000 26.39366 ? 239 GLU A O   1 
ATOM   1797 C  CB  . GLU A 1 222 ? -7.32398  -1.63309  6.30418   1.000 26.41963 ? 239 GLU A CB  1 
ATOM   1798 C  CG  . GLU A 1 222 ? -7.00204  -0.19479  5.92300   1.000 25.87287 ? 239 GLU A CG  1 
ATOM   1799 C  CD  . GLU A 1 222 ? -7.84319  0.82115   6.66536   1.000 44.12473 ? 239 GLU A CD  1 
ATOM   1800 O  OE1 . GLU A 1 222 ? -7.60896  1.02422   7.87586   1.000 46.00238 ? 239 GLU A OE1 1 
ATOM   1801 O  OE2 . GLU A 1 222 ? -8.74313  1.41471   6.03523   1.000 55.90213 ? 239 GLU A OE2 1 
ATOM   1802 N  N   . ASN A 1 223 ? -7.15855  -5.00647  5.26897   1.000 19.88353 ? 240 ASN A N   1 
ATOM   1803 C  CA  . ASN A 1 223 ? -7.18140  -6.40435  5.67890   1.000 22.89330 ? 240 ASN A CA  1 
ATOM   1804 C  C   . ASN A 1 223 ? -5.77429  -6.97739  5.55929   1.000 31.37541 ? 240 ASN A C   1 
ATOM   1805 O  O   . ASN A 1 223 ? -5.25692  -7.15767  4.45141   1.000 29.53973 ? 240 ASN A O   1 
ATOM   1806 C  CB  . ASN A 1 223 ? -8.17673  -7.18258  4.82168   1.000 26.90984 ? 240 ASN A CB  1 
ATOM   1807 C  CG  . ASN A 1 223 ? -8.21947  -8.66358  5.16181   1.000 26.41252 ? 240 ASN A CG  1 
ATOM   1808 O  OD1 . ASN A 1 223 ? -7.58464  -9.11951  6.11464   1.000 29.99707 ? 240 ASN A OD1 1 
ATOM   1809 N  ND2 . ASN A 1 223 ? -8.98235  -9.42243  4.38336   1.000 30.92808 ? 240 ASN A ND2 1 
ATOM   1810 N  N   . LYS A 1 224 ? -5.15623  -7.26801  6.70597   1.000 20.51937 ? 241 LYS A N   1 
ATOM   1811 C  CA  . LYS A 1 224 ? -3.81041  -7.82876  6.71073   1.000 24.57355 ? 241 LYS A CA  1 
ATOM   1812 C  C   . LYS A 1 224 ? -3.76814  -9.20182  6.05480   1.000 18.60216 ? 241 LYS A C   1 
ATOM   1813 O  O   . LYS A 1 224 ? -2.72280  -9.60977  5.53732   1.000 24.63113 ? 241 LYS A O   1 
ATOM   1814 C  CB  . LYS A 1 224 ? -3.29635  -7.91460  8.14740   1.000 41.12898 ? 241 LYS A CB  1 
ATOM   1815 C  CG  . LYS A 1 224 ? -4.12063  -8.84416  9.03030   1.000 40.36507 ? 241 LYS A CG  1 
ATOM   1816 C  CD  . LYS A 1 224 ? -3.93414  -8.55142  10.51236  1.000 51.99867 ? 241 LYS A CD  1 
ATOM   1817 C  CE  . LYS A 1 224 ? -4.57079  -7.22493  10.90062  1.000 57.72074 ? 241 LYS A CE  1 
ATOM   1818 N  NZ  . LYS A 1 224 ? -4.67733  -7.06447  12.37936  1.000 42.54218 ? 241 LYS A NZ  1 
ATOM   1819 N  N   . SER A 1 225 ? -4.88590  -9.92695  6.06700   1.000 18.18965 ? 242 SER A N   1 
ATOM   1820 C  CA  . SER A 1 225 ? -4.91779  -11.29582 5.56958   1.000 29.07910 ? 242 SER A CA  1 
ATOM   1821 C  C   . SER A 1 225 ? -5.07377  -11.37732 4.05965   1.000 33.23163 ? 242 SER A C   1 
ATOM   1822 O  O   . SER A 1 225 ? -4.92062  -12.46709 3.49710   1.000 32.46983 ? 242 SER A O   1 
ATOM   1823 C  CB  . SER A 1 225 ? -6.06010  -12.07052 6.23196   1.000 34.85466 ? 242 SER A CB  1 
ATOM   1824 O  OG  . SER A 1 225 ? -7.31925  -11.56108 5.82275   1.000 36.23996 ? 242 SER A OG  1 
ATOM   1825 N  N   . LEU A 1 226 ? -5.37219  -10.26502 3.39610   1.000 25.38958 ? 243 LEU A N   1 
ATOM   1826 C  CA  . LEU A 1 226 ? -5.65123  -10.30242 1.96901   1.000 20.72330 ? 243 LEU A CA  1 
ATOM   1827 C  C   . LEU A 1 226 ? -4.38437  -10.62201 1.18816   1.000 23.28091 ? 243 LEU A C   1 
ATOM   1828 O  O   . LEU A 1 226 ? -3.34675  -9.97829  1.37473   1.000 30.11891 ? 243 LEU A O   1 
ATOM   1829 C  CB  . LEU A 1 226 ? -6.23206  -8.96931  1.50833   1.000 19.51276 ? 243 LEU A CB  1 
ATOM   1830 C  CG  . LEU A 1 226 ? -6.75532  -8.98373  0.07357   1.000 21.19743 ? 243 LEU A CG  1 
ATOM   1831 C  CD1 . LEU A 1 226 ? -8.00830  -9.83887  -0.01857  1.000 26.30680 ? 243 LEU A CD1 1 
ATOM   1832 C  CD2 . LEU A 1 226 ? -7.01825  -7.58040  -0.41997  1.000 22.78384 ? 243 LEU A CD2 1 
ATOM   1833 N  N   . ASP A 1 227 ? -4.47221  -11.62600 0.31389   1.000 21.71529 ? 244 ASP A N   1 
ATOM   1834 C  CA  . ASP A 1 227 ? -3.36526  -12.00940 -0.56221  1.000 10.54432 ? 244 ASP A CA  1 
ATOM   1835 C  C   . ASP A 1 227 ? -3.30057  -11.00214 -1.70788  1.000 23.53923 ? 244 ASP A C   1 
ATOM   1836 O  O   . ASP A 1 227 ? -3.83168  -11.21258 -2.80071  1.000 17.74440 ? 244 ASP A O   1 
ATOM   1837 C  CB  . ASP A 1 227 ? -3.54939  -13.43568 -1.06741  1.000 18.65044 ? 244 ASP A CB  1 
ATOM   1838 C  CG  . ASP A 1 227 ? -2.35694  -13.93567 -1.86566  1.000 31.85277 ? 244 ASP A CG  1 
ATOM   1839 O  OD1 . ASP A 1 227 ? -1.32524  -13.23172 -1.90836  1.000 36.59751 ? 244 ASP A OD1 1 
ATOM   1840 O  OD2 . ASP A 1 227 ? -2.45193  -15.03613 -2.45163  1.000 21.92849 ? 244 ASP A OD2 1 
HETATM 1841 N  N   . MSE A 1 228 ? -2.63637  -9.88149  -1.43692  1.000 11.83364 ? 245 MSE A N   1 
HETATM 1842 C  CA  . MSE A 1 228 ? -2.51373  -8.77935  -2.38829  1.000 11.87514 ? 245 MSE A CA  1 
HETATM 1843 C  C   . MSE A 1 228 ? -1.95370  -9.22650  -3.73568  1.000 16.87862 ? 245 MSE A C   1 
HETATM 1844 O  O   . MSE A 1 228 ? -2.43267  -8.80740  -4.78852  1.000 17.87432 ? 245 MSE A O   1 
HETATM 1845 C  CB  . MSE A 1 228 ? -1.62518  -7.68183  -1.79817  1.000 19.82159 ? 245 MSE A CB  1 
HETATM 1846 C  CG  . MSE A 1 228 ? -1.32412  -6.54690  -2.75626  1.000 22.99634 ? 245 MSE A CG  1 
HETATM 1847 SE SE  . MSE A 1 228 ? -2.93481  -5.59098  -3.26883  0.691 39.53223 ? 245 MSE A SE  1 
HETATM 1848 C  CE  . MSE A 1 228 ? -3.23741  -4.58528  -1.62447  1.000 19.81765 ? 245 MSE A CE  1 
ATOM   1849 N  N   . ARG A 1 229 ? -0.93678  -10.08782 -3.67996  1.000 10.53767 ? 246 ARG A N   1 
ATOM   1850 C  CA  . ARG A 1 229 ? -0.27708  -10.56497 -4.89166  1.000 17.01495 ? 246 ARG A CA  1 
ATOM   1851 C  C   . ARG A 1 229 ? -1.26656  -11.23120 -5.84172  1.000 18.95963 ? 246 ARG A C   1 
ATOM   1852 O  O   . ARG A 1 229 ? -1.30156  -10.92025 -7.03822  1.000 21.60547 ? 246 ARG A O   1 
ATOM   1853 C  CB  . ARG A 1 229 ? 0.84673   -11.53003 -4.51192  1.000 32.38964 ? 246 ARG A CB  1 
ATOM   1854 C  CG  . ARG A 1 229 ? 1.63828   -12.08309 -5.68088  1.000 36.25455 ? 246 ARG A CG  1 
ATOM   1855 C  CD  . ARG A 1 229 ? 2.81396   -12.91018 -5.18713  1.000 46.80637 ? 246 ARG A CD  1 
ATOM   1856 N  NE  . ARG A 1 229 ? 3.60442   -13.45461 -6.28630  1.000 59.97142 ? 246 ARG A NE  1 
ATOM   1857 C  CZ  . ARG A 1 229 ? 4.73247   -14.13878 -6.12652  1.000 64.40009 ? 246 ARG A CZ  1 
ATOM   1858 N  NH1 . ARG A 1 229 ? 5.20896   -14.36435 -4.90886  1.000 49.27274 ? 246 ARG A NH1 1 
ATOM   1859 N  NH2 . ARG A 1 229 ? 5.38570   -14.59677 -7.18518  1.000 76.84909 ? 246 ARG A NH2 1 
ATOM   1860 N  N   . THR A 1 230 ? -2.07760  -12.15807 -5.32480  1.000 17.38189 ? 247 THR A N   1 
ATOM   1861 C  CA  . THR A 1 230 ? -3.05826  -12.84463 -6.16066  1.000 14.97327 ? 247 THR A CA  1 
ATOM   1862 C  C   . THR A 1 230 ? -4.23071  -11.93836 -6.51718  1.000 14.54916 ? 247 THR A C   1 
ATOM   1863 O  O   . THR A 1 230 ? -4.77912  -12.04096 -7.62113  1.000 22.36111 ? 247 THR A O   1 
ATOM   1864 C  CB  . THR A 1 230 ? -3.55535  -14.10958 -5.44937  1.000 17.24843 ? 247 THR A CB  1 
ATOM   1865 O  OG1 . THR A 1 230 ? -2.46814  -15.03108 -5.28751  1.000 18.49781 ? 247 THR A OG1 1 
ATOM   1866 C  CG2 . THR A 1 230 ? -4.67056  -14.78853 -6.23901  1.000 21.01657 ? 247 THR A CG2 1 
ATOM   1867 N  N   . VAL A 1 231 ? -4.61136  -11.03625 -5.61255  1.000 15.33473 ? 248 VAL A N   1 
ATOM   1868 C  CA  . VAL A 1 231 ? -5.79422  -10.20963 -5.82939  1.000 10.21127 ? 248 VAL A CA  1 
ATOM   1869 C  C   . VAL A 1 231 ? -5.54821  -9.19598  -6.94030  1.000 9.71204  ? 248 VAL A C   1 
ATOM   1870 O  O   . VAL A 1 231 ? -6.37983  -9.02480  -7.84057  1.000 7.58003  ? 248 VAL A O   1 
ATOM   1871 C  CB  . VAL A 1 231 ? -6.20679  -9.52389  -4.51524  1.000 9.98498  ? 248 VAL A CB  1 
ATOM   1872 C  CG1 . VAL A 1 231 ? -7.14752  -8.36331  -4.79109  1.000 12.06769 ? 248 VAL A CG1 1 
ATOM   1873 C  CG2 . VAL A 1 231 ? -6.85538  -10.53111 -3.58247  1.000 11.91014 ? 248 VAL A CG2 1 
ATOM   1874 N  N   . ARG A 1 232 ? -4.40701  -8.50379  -6.89143  1.000 12.91063 ? 249 ARG A N   1 
ATOM   1875 C  CA  . ARG A 1 232 ? -4.10863  -7.50021  -7.90674  1.000 9.47590  ? 249 ARG A CA  1 
ATOM   1876 C  C   . ARG A 1 232 ? -4.13639  -8.09175  -9.30998  1.000 7.62462  ? 249 ARG A C   1 
ATOM   1877 O  O   . ARG A 1 232 ? -4.55192  -7.41571  -10.25838 1.000 13.11095 ? 249 ARG A O   1 
ATOM   1878 C  CB  . ARG A 1 232 ? -2.74804  -6.85932  -7.62519  1.000 11.85452 ? 249 ARG A CB  1 
ATOM   1879 C  CG  . ARG A 1 232 ? -1.56632  -7.81181  -7.69218  1.000 14.39359 ? 249 ARG A CG  1 
ATOM   1880 C  CD  . ARG A 1 232 ? -0.27751  -7.10525  -7.34268  1.000 13.58415 ? 249 ARG A CD  1 
ATOM   1881 N  NE  . ARG A 1 232 ? 0.85829   -8.01608  -7.27056  1.000 12.32730 ? 249 ARG A NE  1 
ATOM   1882 C  CZ  . ARG A 1 232 ? 2.03142   -7.68218  -6.74807  1.000 17.52511 ? 249 ARG A CZ  1 
ATOM   1883 N  NH1 . ARG A 1 232 ? 2.20436   -6.46153  -6.25978  1.000 25.82976 ? 249 ARG A NH1 1 
ATOM   1884 N  NH2 . ARG A 1 232 ? 3.02510   -8.56053  -6.70715  1.000 21.85055 ? 249 ARG A NH2 1 
HETATM 1885 N  N   . MSE A 1 233 ? -3.71753  -9.34630  -9.45960  1.000 11.51712 ? 250 MSE A N   1 
HETATM 1886 C  CA  . MSE A 1 233 ? -3.59716  -9.96861  -10.77441 1.000 13.26763 ? 250 MSE A CA  1 
HETATM 1887 C  C   . MSE A 1 233 ? -4.94534  -10.45813 -11.28660 1.000 17.77832 ? 250 MSE A C   1 
HETATM 1888 O  O   . MSE A 1 233 ? -5.23554  -10.34980 -12.47872 1.000 14.92309 ? 250 MSE A O   1 
HETATM 1889 C  CB  . MSE A 1 233 ? -2.59615  -11.12381 -10.72800 1.000 17.99547 ? 250 MSE A CB  1 
HETATM 1890 C  CG  . MSE A 1 233 ? -2.28519  -11.73429 -12.08231 1.000 19.43596 ? 250 MSE A CG  1 
HETATM 1891 SE SE  . MSE A 1 233 ? -1.85311  -10.39041 -13.42711 0.481 29.23568 ? 250 MSE A SE  1 
HETATM 1892 C  CE  . MSE A 1 233 ? -0.30552  -9.57984  -12.57685 1.000 13.14866 ? 250 MSE A CE  1 
ATOM   1893 N  N   . ASN A 1 234 ? -5.76417  -11.00364 -10.38237 1.000 8.15447  ? 251 ASN A N   1 
ATOM   1894 C  CA  . ASN A 1 234 ? -7.11806  -11.39746 -10.75897 1.000 7.84811  ? 251 ASN A CA  1 
ATOM   1895 C  C   . ASN A 1 234 ? -7.94987  -10.18752 -11.16509 1.000 7.46878  ? 251 ASN A C   1 
ATOM   1896 O  O   . ASN A 1 234 ? -8.68840  -10.23758 -12.15586 1.000 7.45599  ? 251 ASN A O   1 
ATOM   1897 C  CB  . ASN A 1 234 ? -7.79015  -12.14617 -9.60823  1.000 8.23113  ? 251 ASN A CB  1 
ATOM   1898 C  CG  . ASN A 1 234 ? -7.24840  -13.54933 -9.43093  1.000 21.00294 ? 251 ASN A CG  1 
ATOM   1899 O  OD1 . ASN A 1 234 ? -6.40532  -14.00290 -10.20225 1.000 25.56858 ? 251 ASN A OD1 1 
ATOM   1900 N  ND2 . ASN A 1 234 ? -7.72748  -14.24402 -8.40568  1.000 18.70637 ? 251 ASN A ND2 1 
ATOM   1901 N  N   . ILE A 1 235 ? -7.84236  -9.08901  -10.41206 1.000 7.25474  ? 252 ILE A N   1 
ATOM   1902 C  CA  . ILE A 1 235 ? -8.58030  -7.87728  -10.75888 1.000 7.00578  ? 252 ILE A CA  1 
ATOM   1903 C  C   . ILE A 1 235 ? -8.12511  -7.34549  -12.11012 1.000 7.80115  ? 252 ILE A C   1 
ATOM   1904 O  O   . ILE A 1 235 ? -8.94522  -6.92347  -12.93478 1.000 10.43424 ? 252 ILE A O   1 
ATOM   1905 C  CB  . ILE A 1 235 ? -8.42153  -6.81550  -9.65538  1.000 7.90494  ? 252 ILE A CB  1 
ATOM   1906 C  CG1 . ILE A 1 235 ? -9.06255  -7.29558  -8.35168  1.000 7.21264  ? 252 ILE A CG1 1 
ATOM   1907 C  CG2 . ILE A 1 235 ? -9.01455  -5.48310  -10.10103 1.000 6.76699  ? 252 ILE A CG2 1 
ATOM   1908 C  CD1 . ILE A 1 235 ? -9.09132  -6.24033  -7.26815  1.000 7.22306  ? 252 ILE A CD1 1 
ATOM   1909 N  N   . LEU A 1 236 ? -6.81259  -7.35518  -12.36043 1.000 11.33187 ? 253 LEU A N   1 
ATOM   1910 C  CA  . LEU A 1 236 ? -6.30839  -6.86513  -13.63929 1.000 8.42566  ? 253 LEU A CA  1 
ATOM   1911 C  C   . LEU A 1 236 ? -6.85171  -7.69731  -14.78998 1.000 7.47419  ? 253 LEU A C   1 
ATOM   1912 O  O   . LEU A 1 236 ? -7.33374  -7.15210  -15.78867 1.000 8.14590  ? 253 LEU A O   1 
ATOM   1913 C  CB  . LEU A 1 236 ? -4.77778  -6.86610  -13.65605 1.000 8.15703  ? 253 LEU A CB  1 
ATOM   1914 C  CG  . LEU A 1 236 ? -4.19525  -6.36082  -14.98225 1.000 8.67907  ? 253 LEU A CG  1 
ATOM   1915 C  CD1 . LEU A 1 236 ? -4.47507  -4.87458  -15.16734 1.000 6.62743  ? 253 LEU A CD1 1 
ATOM   1916 C  CD2 . LEU A 1 236 ? -2.70927  -6.65036  -15.10085 1.000 6.70050  ? 253 LEU A CD2 1 
ATOM   1917 N  N   . ARG A 1 237 ? -6.79113  -9.02504  -14.66339 1.000 6.93000  ? 254 ARG A N   1 
ATOM   1918 C  CA  . ARG A 1 237 ? -7.28396  -9.88329  -15.73676 1.000 9.79481  ? 254 ARG A CA  1 
ATOM   1919 C  C   . ARG A 1 237 ? -8.78137  -9.70382  -15.95305 1.000 20.43822 ? 254 ARG A C   1 
ATOM   1920 O  O   . ARG A 1 237 ? -9.25686  -9.74061  -17.09475 1.000 7.77633  ? 254 ARG A O   1 
ATOM   1921 C  CB  . ARG A 1 237 ? -6.96109  -11.34875 -15.44470 1.000 7.57503  ? 254 ARG A CB  1 
ATOM   1922 C  CG  . ARG A 1 237 ? -5.48707  -11.68587 -15.54510 1.000 19.17350 ? 254 ARG A CG  1 
ATOM   1923 C  CD  . ARG A 1 237 ? -5.27423  -13.16377 -15.82476 1.000 28.14980 ? 254 ARG A CD  1 
ATOM   1924 N  NE  . ARG A 1 237 ? -3.89484  -13.57365 -15.57586 1.000 37.00139 ? 254 ARG A NE  1 
ATOM   1925 C  CZ  . ARG A 1 237 ? -2.95382  -13.65796 -16.51110 1.000 40.35153 ? 254 ARG A CZ  1 
ATOM   1926 N  NH1 . ARG A 1 237 ? -1.72642  -14.04186 -16.18211 1.000 35.13700 ? 254 ARG A NH1 1 
ATOM   1927 N  NH2 . ARG A 1 237 ? -3.23774  -13.36399 -17.77387 1.000 32.79698 ? 254 ARG A NH2 1 
ATOM   1928 N  N   . ASN A 1 238 ? -9.54363  -9.50920  -14.87286 1.000 12.44241 ? 255 ASN A N   1 
ATOM   1929 C  CA  . ASN A 1 238 ? -10.98432 -9.32988  -15.02625 1.000 7.45991  ? 255 ASN A CA  1 
ATOM   1930 C  C   . ASN A 1 238 ? -11.30989 -7.99566  -15.68559 1.000 7.24371  ? 255 ASN A C   1 
ATOM   1931 O  O   . ASN A 1 238 ? -12.24834 -7.90712  -16.48744 1.000 9.85161  ? 255 ASN A O   1 
ATOM   1932 C  CB  . ASN A 1 238 ? -11.68306 -9.44181  -13.67310 1.000 10.70736 ? 255 ASN A CB  1 
ATOM   1933 C  CG  . ASN A 1 238 ? -11.66498 -10.85543 -13.11932 1.000 12.37960 ? 255 ASN A CG  1 
ATOM   1934 O  OD1 . ASN A 1 238 ? -11.47217 -11.82520 -13.85496 1.000 20.81351 ? 255 ASN A OD1 1 
ATOM   1935 N  ND2 . ASN A 1 238 ? -11.87460 -10.97863 -11.81575 1.000 8.15994  ? 255 ASN A ND2 1 
ATOM   1936 N  N   . LEU A 1 239 ? -10.54551 -6.94938  -15.36349 1.000 6.90238  ? 256 LEU A N   1 
ATOM   1937 C  CA  . LEU A 1 239 ? -10.75069 -5.64991  -15.99640 1.000 7.10735  ? 256 LEU A CA  1 
ATOM   1938 C  C   . LEU A 1 239 ? -10.43432 -5.70852  -17.48527 1.000 14.67544 ? 256 LEU A C   1 
ATOM   1939 O  O   . LEU A 1 239 ? -11.19229 -5.19027  -18.31419 1.000 11.27970 ? 256 LEU A O   1 
ATOM   1940 C  CB  . LEU A 1 239 ? -9.88612  -4.59303  -15.31236 1.000 8.92053  ? 256 LEU A CB  1 
ATOM   1941 C  CG  . LEU A 1 239 ? -10.35248 -4.06372  -13.95996 1.000 10.19489 ? 256 LEU A CG  1 
ATOM   1942 C  CD1 . LEU A 1 239 ? -9.20146  -3.36813  -13.25801 1.000 6.45829  ? 256 LEU A CD1 1 
ATOM   1943 C  CD2 . LEU A 1 239 ? -11.52658 -3.10905  -14.14676 1.000 6.80076  ? 256 LEU A CD2 1 
ATOM   1944 N  N   . LEU A 1 240 ? -9.31198  -6.33758  -17.84336 1.000 11.04939 ? 257 LEU A N   1 
ATOM   1945 C  CA  . LEU A 1 240 ? -8.92685  -6.41238  -19.24891 1.000 10.48367 ? 257 LEU A CA  1 
ATOM   1946 C  C   . LEU A 1 240 ? -9.83238  -7.35199  -20.03710 1.000 7.05695  ? 257 LEU A C   1 
ATOM   1947 O  O   . LEU A 1 240 ? -10.06467 -7.12183  -21.22883 1.000 10.65915 ? 257 LEU A O   1 
ATOM   1948 C  CB  . LEU A 1 240 ? -7.46494  -6.84624  -19.37493 1.000 7.49023  ? 257 LEU A CB  1 
ATOM   1949 C  CG  . LEU A 1 240 ? -6.42988  -5.84030  -18.86205 1.000 8.80916  ? 257 LEU A CG  1 
ATOM   1950 C  CD1 . LEU A 1 240 ? -5.02076  -6.41416  -18.96656 1.000 10.25321 ? 257 LEU A CD1 1 
ATOM   1951 C  CD2 . LEU A 1 240 ? -6.53096  -4.51862  -19.61836 1.000 6.28304  ? 257 LEU A CD2 1 
ATOM   1952 N  N   . THR A 1 241 ? -10.34428 -8.41110  -19.40168 1.000 7.55533  ? 258 THR A N   1 
ATOM   1953 C  CA  . THR A 1 241 ? -11.31833 -9.27531  -20.06539 1.000 7.78968  ? 258 THR A CA  1 
ATOM   1954 C  C   . THR A 1 241 ? -12.60471 -8.51405  -20.36371 1.000 12.29061 ? 258 THR A C   1 
ATOM   1955 O  O   . THR A 1 241 ? -13.12408 -8.56222  -21.48572 1.000 9.34611  ? 258 THR A O   1 
ATOM   1956 C  CB  . THR A 1 241 ? -11.61663 -10.50525 -19.20306 1.000 8.49271  ? 258 THR A CB  1 
ATOM   1957 O  OG1 . THR A 1 241 ? -10.43271 -11.29845 -19.05636 1.000 11.89870 ? 258 THR A OG1 1 
ATOM   1958 C  CG2 . THR A 1 241 ? -12.70941 -11.35473 -19.84214 1.000 8.74136  ? 258 THR A CG2 1 
ATOM   1959 N  N   . ASP A 1 242 ? -13.12918 -7.80194  -19.36424 1.000 7.91257  ? 259 ASP A N   1 
ATOM   1960 C  CA  . ASP A 1 242 ? -14.31572 -6.97403  -19.56175 1.000 13.78972 ? 259 ASP A CA  1 
ATOM   1961 C  C   . ASP A 1 242 ? -14.09021 -5.91950  -20.63807 1.000 19.67783 ? 259 ASP A C   1 
ATOM   1962 O  O   . ASP A 1 242 ? -15.02596 -5.55759  -21.36169 1.000 11.47048 ? 259 ASP A O   1 
ATOM   1963 C  CB  . ASP A 1 242 ? -14.70423 -6.30708  -18.23767 1.000 9.91067  ? 259 ASP A CB  1 
ATOM   1964 C  CG  . ASP A 1 242 ? -16.00532 -5.52679  -18.32686 1.000 13.32833 ? 259 ASP A CG  1 
ATOM   1965 O  OD1 . ASP A 1 242 ? -17.07971 -6.14310  -18.18905 1.000 23.93455 ? 259 ASP A OD1 1 
ATOM   1966 O  OD2 . ASP A 1 242 ? -15.95580 -4.29638  -18.52837 1.000 11.96203 ? 259 ASP A OD2 1 
ATOM   1967 N  N   . ALA A 1 243 ? -12.86508 -5.41204  -20.75326 1.000 7.63566  ? 260 ALA A N   1 
ATOM   1968 C  CA  . ALA A 1 243 ? -12.52344 -4.43487  -21.77824 1.000 9.52063  ? 260 ALA A CA  1 
ATOM   1969 C  C   . ALA A 1 243 ? -12.31754 -5.05956  -23.15340 1.000 7.91808  ? 260 ALA A C   1 
ATOM   1970 O  O   . ALA A 1 243 ? -12.08128 -4.32417  -24.11796 1.000 13.40729 ? 260 ALA A O   1 
ATOM   1971 C  CB  . ALA A 1 243 ? -11.26984 -3.66318  -21.36232 1.000 10.20617 ? 260 ALA A CB  1 
ATOM   1972 N  N   . GLY A 1 244 ? -12.39340 -6.38331  -23.26297 1.000 9.83711  ? 261 GLY A N   1 
ATOM   1973 C  CA  . GLY A 1 244 ? -12.31471 -7.05105  -24.54641 1.000 13.69386 ? 261 GLY A CA  1 
ATOM   1974 C  C   . GLY A 1 244 ? -10.92842 -7.45738  -24.99288 1.000 12.80191 ? 261 GLY A C   1 
ATOM   1975 O  O   . GLY A 1 244 ? -10.70319 -7.60452  -26.19879 1.000 12.90277 ? 261 GLY A O   1 
ATOM   1976 N  N   . TYR A 1 245 ? -9.99262  -7.65197  -24.06874 1.000 8.28199  ? 262 TYR A N   1 
ATOM   1977 C  CA  . TYR A 1 245 ? -8.62578  -8.01796  -24.40520 1.000 9.28975  ? 262 TYR A CA  1 
ATOM   1978 C  C   . TYR A 1 245 ? -8.43282  -9.52911  -24.29918 1.000 14.22481 ? 262 TYR A C   1 
ATOM   1979 O  O   . TYR A 1 245 ? -9.35474  -10.27988 -23.96995 1.000 11.41816 ? 262 TYR A O   1 
ATOM   1980 C  CB  . TYR A 1 245 ? -7.63892  -7.26994  -23.50677 1.000 8.24769  ? 262 TYR A CB  1 
ATOM   1981 C  CG  . TYR A 1 245 ? -7.57806  -5.79454  -23.80898 1.000 6.91297  ? 262 TYR A CG  1 
ATOM   1982 C  CD1 . TYR A 1 245 ? -8.47887  -4.91314  -23.23375 1.000 6.86093  ? 262 TYR A CD1 1 
ATOM   1983 C  CD2 . TYR A 1 245 ? -6.62974  -5.28555  -24.68231 1.000 6.88495  ? 262 TYR A CD2 1 
ATOM   1984 C  CE1 . TYR A 1 245 ? -8.43387  -3.56092  -23.51195 1.000 6.80508  ? 262 TYR A CE1 1 
ATOM   1985 C  CE2 . TYR A 1 245 ? -6.57467  -3.93292  -24.96971 1.000 6.81186  ? 262 TYR A CE2 1 
ATOM   1986 C  CZ  . TYR A 1 245 ? -7.47946  -3.07498  -24.38258 1.000 6.80994  ? 262 TYR A CZ  1 
ATOM   1987 O  OH  . TYR A 1 245 ? -7.42761  -1.72607  -24.66775 1.000 7.73353  ? 262 TYR A OH  1 
ATOM   1988 N  N   . PHE A 1 246 ? -7.20757  -9.96925  -24.59842 1.000 8.87867  ? 263 PHE A N   1 
ATOM   1989 C  CA  . PHE A 1 246 ? -6.75546  -11.36096 -24.57773 1.000 11.50203 ? 263 PHE A CA  1 
ATOM   1990 C  C   . PHE A 1 246 ? -7.34510  -12.20598 -25.70202 1.000 17.85197 ? 263 PHE A C   1 
ATOM   1991 O  O   . PHE A 1 246 ? -7.15416  -13.43368 -25.70593 1.000 11.90286 ? 263 PHE A O   1 
ATOM   1992 C  CB  . PHE A 1 246 ? -7.04384  -12.04333 -23.23393 1.000 11.02414 ? 263 PHE A CB  1 
ATOM   1993 C  CG  . PHE A 1 246 ? -6.45613  -11.32487 -22.05530 1.000 10.62777 ? 263 PHE A CG  1 
ATOM   1994 C  CD1 . PHE A 1 246 ? -5.10521  -11.01939 -22.01919 1.000 12.83972 ? 263 PHE A CD1 1 
ATOM   1995 C  CD2 . PHE A 1 246 ? -7.25388  -10.93409 -20.99524 1.000 11.97150 ? 263 PHE A CD2 1 
ATOM   1996 C  CE1 . PHE A 1 246 ? -4.55945  -10.35047 -20.93859 1.000 11.07392 ? 263 PHE A CE1 1 
ATOM   1997 C  CE2 . PHE A 1 246 ? -6.71629  -10.26189 -19.91286 1.000 8.80715  ? 263 PHE A CE2 1 
ATOM   1998 C  CZ  . PHE A 1 246 ? -5.36478  -9.97087  -19.88545 1.000 8.96006  ? 263 PHE A CZ  1 
ATOM   1999 N  N   . LYS A 1 247 ? -8.05452  -11.59803 -26.65856 1.000 14.72468 ? 264 LYS A N   1 
ATOM   2000 C  CA  . LYS A 1 247 ? -8.57051  -12.31787 -27.81454 1.000 21.97860 ? 264 LYS A CA  1 
ATOM   2001 C  C   . LYS A 1 247 ? -7.84200  -11.97666 -29.10767 1.000 18.26046 ? 264 LYS A C   1 
ATOM   2002 O  O   . LYS A 1 247 ? -8.07581  -12.64095 -30.12272 1.000 16.87280 ? 264 LYS A O   1 
ATOM   2003 C  CB  . LYS A 1 247 ? -10.06990 -12.03612 -27.99463 1.000 20.40151 ? 264 LYS A CB  1 
ATOM   2004 C  CG  . LYS A 1 247 ? -10.97282 -12.60743 -26.90401 1.000 28.36573 ? 264 LYS A CG  1 
ATOM   2005 C  CD  . LYS A 1 247 ? -12.43521 -12.23759 -27.15031 1.000 54.39442 ? 264 LYS A CD  1 
ATOM   2006 C  CE  . LYS A 1 247 ? -13.36704 -12.87316 -26.12279 1.000 59.79596 ? 264 LYS A CE  1 
ATOM   2007 N  NZ  . LYS A 1 247 ? -14.80180 -12.52268 -26.35434 1.000 48.99718 ? 264 LYS A NZ  1 
ATOM   2008 N  N   . GLY A 1 248 ? -6.96905  -10.97103 -29.10137 1.000 10.83401 ? 265 GLY A N   1 
ATOM   2009 C  CA  . GLY A 1 248 ? -6.28885  -10.56534 -30.31521 1.000 18.15315 ? 265 GLY A CA  1 
ATOM   2010 C  C   . GLY A 1 248 ? -7.10335  -9.68901  -31.23787 1.000 22.18174 ? 265 GLY A C   1 
ATOM   2011 O  O   . GLY A 1 248 ? -6.79022  -9.60439  -32.42899 1.000 14.08960 ? 265 GLY A O   1 
HETATM 2012 N  N   . MSE A 1 249 ? -8.13128  -9.02103  -30.72433 1.000 13.36890 ? 266 MSE A N   1 
HETATM 2013 C  CA  . MSE A 1 249 ? -9.04803  -8.25509  -31.56272 1.000 15.79919 ? 266 MSE A CA  1 
HETATM 2014 C  C   . MSE A 1 249 ? -8.79216  -6.75760  -31.48349 1.000 19.73451 ? 266 MSE A C   1 
HETATM 2015 O  O   . MSE A 1 249 ? -9.39101  -5.97815  -32.22568 1.000 26.08401 ? 266 MSE A O   1 
HETATM 2016 C  CB  . MSE A 1 249 ? -10.49773 -8.54696  -31.16536 1.000 16.98458 ? 266 MSE A CB  1 
HETATM 2017 C  CG  . MSE A 1 249 ? -10.88990 -10.00779 -31.28653 1.000 28.79418 ? 266 MSE A CG  1 
HETATM 2018 SE SE  . MSE A 1 249 ? -12.65499 -10.37662 -30.54935 0.305 62.84882 ? 266 MSE A SE  1 
HETATM 2019 C  CE  . MSE A 1 249 ? -12.70460 -12.30353 -30.84786 1.000 64.64294 ? 266 MSE A CE  1 
ATOM   2020 N  N   . LYS A 1 250 ? -7.90777  -6.35881  -30.57658 1.000 15.05608 ? 267 LYS A N   1 
ATOM   2021 C  CA  . LYS A 1 250 ? -7.62995  -4.94653  -30.35374 1.000 16.44287 ? 267 LYS A CA  1 
ATOM   2022 C  C   . LYS A 1 250 ? -6.50994  -4.44946  -31.26077 1.000 20.19900 ? 267 LYS A C   1 
ATOM   2023 O  O   . LYS A 1 250 ? -6.00157  -5.17623  -32.11599 1.000 17.65770 ? 267 LYS A O   1 
ATOM   2024 C  CB  . LYS A 1 250 ? -7.26669  -4.69837  -28.88760 1.000 11.79791 ? 267 LYS A CB  1 
ATOM   2025 C  CG  . LYS A 1 250 ? -8.38351  -5.01813  -27.90508 1.000 9.73257  ? 267 LYS A CG  1 
ATOM   2026 C  CD  . LYS A 1 250 ? -9.52490  -4.01653  -28.00753 1.000 10.57577 ? 267 LYS A CD  1 
ATOM   2027 C  CE  . LYS A 1 250 ? -10.63425 -4.34673  -27.02023 1.000 13.01409 ? 267 LYS A CE  1 
ATOM   2028 N  NZ  . LYS A 1 250 ? -11.73658 -3.34055  -27.03874 1.000 23.11744 ? 267 LYS A NZ  1 
ATOM   2029 O  OXT . LYS A 1 250 ? -6.09079  -3.29940  -31.15558 1.000 22.08620 ? 267 LYS A OXT 1 
HETATM 2030 O  O   . HOH B 2 .   ? -1.83445  -9.51133  -31.35133 1.000 20.74880 ? 301 HOH A O   1 
HETATM 2031 O  O   . HOH B 2 .   ? 21.90872  9.47371   -23.44451 1.000 37.97805 ? 302 HOH A O   1 
HETATM 2032 O  O   . HOH B 2 .   ? 26.65800  -4.83323  -23.06431 1.000 23.90353 ? 303 HOH A O   1 
HETATM 2033 O  O   . HOH B 2 .   ? -2.57112  -3.85188  5.48321   1.000 20.28130 ? 304 HOH A O   1 
HETATM 2034 O  O   . HOH B 2 .   ? 7.86295   -4.78877  -23.60595 1.000 16.39978 ? 305 HOH A O   1 
HETATM 2035 O  O   . HOH B 2 .   ? 6.96762   -13.51984 -16.89821 1.000 34.77861 ? 306 HOH A O   1 
HETATM 2036 O  O   . HOH B 2 .   ? 9.40768   -3.54083  -2.89325  1.000 39.89660 ? 307 HOH A O   1 
HETATM 2037 O  O   . HOH B 2 .   ? 3.60939   -5.56638  -24.34218 1.000 7.33640  ? 308 HOH A O   1 
HETATM 2038 O  O   . HOH B 2 .   ? -0.91232  -6.55341  3.37297   1.000 22.44053 ? 309 HOH A O   1 
HETATM 2039 O  O   . HOH B 2 .   ? -10.48512 0.23101   4.55852   1.000 44.63005 ? 310 HOH A O   1 
HETATM 2040 O  O   . HOH B 2 .   ? -9.62262  8.94312   -30.57020 1.000 28.46631 ? 311 HOH A O   1 
HETATM 2041 O  O   . HOH B 2 .   ? 21.42926  -10.04283 -6.19794  1.000 17.09029 ? 312 HOH A O   1 
HETATM 2042 O  O   . HOH B 2 .   ? 6.69252   -3.84689  -3.96832  1.000 13.19636 ? 313 HOH A O   1 
HETATM 2043 O  O   . HOH B 2 .   ? -8.62537  -8.98684  -27.82346 1.000 17.69520 ? 314 HOH A O   1 
HETATM 2044 O  O   . HOH B 2 .   ? 8.13701   6.10958   -1.11645  1.000 8.77324  ? 315 HOH A O   1 
HETATM 2045 O  O   . HOH B 2 .   ? -12.46948 -8.85248  -9.65536  1.000 14.91310 ? 316 HOH A O   1 
HETATM 2046 O  O   . HOH B 2 .   ? 7.82005   -9.29522  -28.08247 1.000 37.18491 ? 317 HOH A O   1 
HETATM 2047 O  O   . HOH B 2 .   ? 5.95941   16.48651  -10.10644 1.000 19.59063 ? 318 HOH A O   1 
HETATM 2048 O  O   . HOH B 2 .   ? -4.20383  -2.54433  -27.39557 1.000 13.38328 ? 319 HOH A O   1 
HETATM 2049 O  O   . HOH B 2 .   ? 25.22478  11.53818  -6.86501  1.000 43.65727 ? 320 HOH A O   1 
HETATM 2050 O  O   . HOH B 2 .   ? -8.25168  -16.70684 -7.67515  1.000 27.89545 ? 321 HOH A O   1 
HETATM 2051 O  O   . HOH B 2 .   ? -15.44733 -2.62466  -20.48452 1.000 21.26303 ? 322 HOH A O   1 
HETATM 2052 O  O   . HOH B 2 .   ? -10.203   -5.614    1.887     1.000 23.52436 ? 323 HOH A O   1 
HETATM 2053 O  O   . HOH B 2 .   ? -2.68628  -0.92409  -37.33337 1.000 20.51619 ? 324 HOH A O   1 
HETATM 2054 O  O   . HOH B 2 .   ? -10.85317 -13.10159 -16.06924 1.000 27.95945 ? 325 HOH A O   1 
HETATM 2055 O  O   . HOH B 2 .   ? 4.944     -10.641   -31.724   1.000 22.99317 ? 326 HOH A O   1 
HETATM 2056 O  O   . HOH B 2 .   ? 11.89229  -9.77491  -22.91060 1.000 34.60423 ? 327 HOH A O   1 
HETATM 2057 O  O   . HOH B 2 .   ? 6.09783   2.89857   3.89590   1.000 25.51686 ? 328 HOH A O   1 
HETATM 2058 O  O   . HOH B 2 .   ? 24.60630  0.81803   -19.29614 1.000 27.85364 ? 329 HOH A O   1 
HETATM 2059 O  O   . HOH B 2 .   ? 6.28031   12.45540  1.49406   1.000 22.67315 ? 330 HOH A O   1 
HETATM 2060 O  O   . HOH B 2 .   ? -20.39312 1.72414   -9.76380  1.000 22.83984 ? 331 HOH A O   1 
HETATM 2061 O  O   . HOH B 2 .   ? -1.23863  -4.15800  -7.50160  1.000 40.71753 ? 332 HOH A O   1 
HETATM 2062 O  O   . HOH B 2 .   ? 9.27941   -11.08441 -5.11907  1.000 36.78784 ? 333 HOH A O   1 
HETATM 2063 O  O   . HOH B 2 .   ? 5.32100   -15.75786 -18.92837 1.000 32.56397 ? 334 HOH A O   1 
HETATM 2064 O  O   . HOH B 2 .   ? -16.30465 -11.13386 -10.85200 1.000 33.97384 ? 335 HOH A O   1 
HETATM 2065 O  O   . HOH B 2 .   ? 14.54766  15.24499  -1.97200  1.000 10.97570 ? 336 HOH A O   1 
HETATM 2066 O  O   . HOH B 2 .   ? 19.78326  11.14569  -21.77408 1.000 27.85822 ? 337 HOH A O   1 
HETATM 2067 O  O   . HOH B 2 .   ? 28.42421  -3.61766  -3.07790  1.000 28.93807 ? 338 HOH A O   1 
HETATM 2068 O  O   . HOH B 2 .   ? 1.34631   6.14635   0.16475   1.000 14.13471 ? 339 HOH A O   1 
HETATM 2069 O  O   . HOH B 2 .   ? -3.13621  -7.48160  2.40491   1.000 38.60980 ? 340 HOH A O   1 
HETATM 2070 O  O   . HOH B 2 .   ? 18.16257  -4.32797  -26.28877 1.000 35.74888 ? 341 HOH A O   1 
HETATM 2071 O  O   . HOH B 2 .   ? -18.95321 -7.68056  -7.71631  1.000 16.48356 ? 342 HOH A O   1 
HETATM 2072 O  O   . HOH B 2 .   ? 25.180    6.269     -2.058    1.000 13.60072 ? 343 HOH A O   1 
HETATM 2073 O  O   . HOH B 2 .   ? 14.31026  3.02582   -28.00949 1.000 14.54162 ? 344 HOH A O   1 
HETATM 2074 O  O   . HOH B 2 .   ? 7.90543   -12.70111 -20.86588 1.000 24.96660 ? 345 HOH A O   1 
HETATM 2075 O  O   . HOH B 2 .   ? -9.94806  -0.66336  0.65036   1.000 23.58301 ? 346 HOH A O   1 
HETATM 2076 O  O   . HOH B 2 .   ? 2.44395   10.56243  -21.31126 1.000 21.46429 ? 347 HOH A O   1 
HETATM 2077 O  O   . HOH B 2 .   ? -0.355    14.330    -14.235   1.000 28.26097 ? 348 HOH A O   1 
HETATM 2078 O  O   . HOH B 2 .   ? 7.98766   -6.92166  -14.26349 1.000 14.64839 ? 349 HOH A O   1 
HETATM 2079 O  O   . HOH B 2 .   ? -4.53745  -16.82207 -2.36641  1.000 33.71692 ? 350 HOH A O   1 
HETATM 2080 O  O   . HOH B 2 .   ? 15.99518  -5.08408  1.40582   1.000 29.32194 ? 351 HOH A O   1 
HETATM 2081 O  O   . HOH B 2 .   ? -6.86029  3.65097   8.18890   1.000 42.94781 ? 352 HOH A O   1 
HETATM 2082 O  O   . HOH B 2 .   ? -12.07217 -10.12421 -23.58065 1.000 18.26942 ? 353 HOH A O   1 
HETATM 2083 O  O   . HOH B 2 .   ? 29.518    1.364     -17.216   1.000 34.49113 ? 354 HOH A O   1 
HETATM 2084 O  O   . HOH B 2 .   ? 18.26749  -11.35280 -0.36331  1.000 20.62772 ? 355 HOH A O   1 
HETATM 2085 O  O   . HOH B 2 .   ? 0.42130   -2.01622  6.86199   1.000 24.15856 ? 356 HOH A O   1 
HETATM 2086 O  O   . HOH B 2 .   ? -3.40884  9.26714   -1.31365  1.000 28.20603 ? 357 HOH A O   1 
HETATM 2087 O  O   . HOH B 2 .   ? 13.20655  17.31270  -3.49402  1.000 33.00476 ? 358 HOH A O   1 
HETATM 2088 O  O   . HOH B 2 .   ? -10.00532 6.00854   -2.88670  1.000 24.35281 ? 359 HOH A O   1 
HETATM 2089 O  O   . HOH B 2 .   ? 25.39709  8.61865   -19.92692 1.000 44.40966 ? 360 HOH A O   1 
HETATM 2090 O  O   . HOH B 2 .   ? -12.18058 8.39198   -24.35346 1.000 31.79741 ? 361 HOH A O   1 
HETATM 2091 O  O   . HOH B 2 .   ? 27.94876  -0.86220  -10.76081 1.000 11.03894 ? 362 HOH A O   1 
HETATM 2092 O  O   . HOH B 2 .   ? 7.78410   1.06970   -28.09784 1.000 22.65067 ? 363 HOH A O   1 
HETATM 2093 O  O   . HOH B 2 .   ? -18.70176 -9.56001  -9.05437  1.000 21.99916 ? 364 HOH A O   1 
HETATM 2094 O  O   . HOH B 2 .   ? 26.71171  7.50276   -9.77618  1.000 44.89046 ? 365 HOH A O   1 
HETATM 2095 O  O   . HOH B 2 .   ? 29.52340  -1.70882  -4.02914  1.000 27.68458 ? 366 HOH A O   1 
HETATM 2096 O  O   . HOH B 2 .   ? 6.55541   -0.17551  1.57657   1.000 9.81735  ? 367 HOH A O   1 
HETATM 2097 O  O   . HOH B 2 .   ? 4.08738   11.98274  -14.96852 1.000 28.58702 ? 368 HOH A O   1 
HETATM 2098 O  O   . HOH B 2 .   ? -0.62581  -9.58735  0.65626   1.000 27.62843 ? 369 HOH A O   1 
HETATM 2099 O  O   . HOH B 2 .   ? -1.72858  2.46214   -31.54161 1.000 23.76398 ? 370 HOH A O   1 
HETATM 2100 O  O   . HOH B 2 .   ? -7.83762  13.79435  -6.04638  1.000 31.04901 ? 371 HOH A O   1 
HETATM 2101 O  O   . HOH B 2 .   ? 23.19459  -17.35179 -6.38095  1.000 21.81653 ? 372 HOH A O   1 
HETATM 2102 O  O   . HOH B 2 .   ? -1.18411  12.67610  -22.81344 1.000 54.95003 ? 373 HOH A O   1 
HETATM 2103 O  O   . HOH B 2 .   ? -19.37704 6.48023   -19.49480 1.000 24.24920 ? 374 HOH A O   1 
HETATM 2104 O  O   . HOH B 2 .   ? -10.79011 -8.08938  2.59937   1.000 24.45512 ? 375 HOH A O   1 
HETATM 2105 O  O   . HOH B 2 .   ? -16.88434 -10.11599 -1.57379  1.000 47.30273 ? 376 HOH A O   1 
HETATM 2106 O  O   . HOH B 2 .   ? -11.56981 -9.56705  0.78343   1.000 37.33177 ? 377 HOH A O   1 
HETATM 2107 O  O   . HOH B 2 .   ? -19.80327 2.76973   -3.93198  1.000 21.45464 ? 378 HOH A O   1 
HETATM 2108 O  O   . HOH B 2 .   ? 8.586     7.054     -30.667   1.000 27.56682 ? 379 HOH A O   1 
HETATM 2109 O  O   . HOH B 2 .   ? -18.11699 -4.23154  -16.26474 1.000 22.21327 ? 380 HOH A O   1 
HETATM 2110 O  O   . HOH B 2 .   ? -5.13900  -15.34275 -21.63862 1.000 18.57804 ? 381 HOH A O   1 
HETATM 2111 O  O   . HOH B 2 .   ? 20.29197  -18.90243 -0.99470  1.000 27.79027 ? 382 HOH A O   1 
HETATM 2112 O  O   . HOH B 2 .   ? 5.14060   12.68667  -12.02868 1.000 18.51940 ? 383 HOH A O   1 
HETATM 2113 O  O   . HOH B 2 .   ? -14.11589 -10.15657 -16.55719 1.000 19.23422 ? 384 HOH A O   1 
HETATM 2114 O  O   . HOH B 2 .   ? 27.29733  -8.46048  -21.30508 1.000 31.24568 ? 385 HOH A O   1 
HETATM 2115 O  O   . HOH B 2 .   ? -6.06421  -15.52406 -23.95496 1.000 23.30667 ? 386 HOH A O   1 
HETATM 2116 O  O   . HOH B 2 .   ? 6.79627   -3.45895  -25.68387 1.000 25.12968 ? 387 HOH A O   1 
HETATM 2117 O  O   . HOH B 2 .   ? -2.35106  13.49735  -3.28364  1.000 17.10465 ? 388 HOH A O   1 
HETATM 2118 O  O   . HOH B 2 .   ? 28.47530  -9.69740  2.05602   1.000 34.84030 ? 389 HOH A O   1 
HETATM 2119 O  O   . HOH B 2 .   ? -12.93853 -7.86352  -28.12495 1.000 26.32629 ? 390 HOH A O   1 
HETATM 2120 O  O   . HOH B 2 .   ? 6.76115   -7.00176  -11.86392 1.000 17.91682 ? 391 HOH A O   1 
HETATM 2121 O  O   . HOH B 2 .   ? 13.81959  0.55198   -7.10099  1.000 8.64209  ? 392 HOH A O   1 
HETATM 2122 O  O   . HOH B 2 .   ? 24.328    8.064     -29.487   1.000 38.04521 ? 393 HOH A O   1 
HETATM 2123 O  O   . HOH B 2 .   ? 0.26486   12.47167  -16.08079 1.000 46.15374 ? 394 HOH A O   1 
HETATM 2124 O  O   . HOH B 2 .   ? -9.81228  -15.51609 -6.06164  1.000 27.03516 ? 395 HOH A O   1 
HETATM 2125 O  O   . HOH B 2 .   ? 26.09890  -1.77851  -22.55147 1.000 32.58957 ? 396 HOH A O   1 
HETATM 2126 O  O   . HOH B 2 .   ? 2.71898   14.48725  -2.54964  1.000 14.85644 ? 397 HOH A O   1 
HETATM 2127 O  O   . HOH B 2 .   ? 24.31705  8.38992   -1.79789  1.000 15.84524 ? 398 HOH A O   1 
HETATM 2128 O  O   . HOH B 2 .   ? -12.95154 1.95270   -5.09996  1.000 24.92825 ? 399 HOH A O   1 
HETATM 2129 O  O   . HOH B 2 .   ? 0.54471   -8.27840  -30.18456 1.000 30.31907 ? 400 HOH A O   1 
HETATM 2130 O  O   . HOH B 2 .   ? 5.92225   -9.32958  -10.81696 1.000 29.83164 ? 401 HOH A O   1 
HETATM 2131 O  O   . HOH B 2 .   ? 10.36699  -15.96961 -3.78266  1.000 46.74909 ? 402 HOH A O   1 
HETATM 2132 O  O   . HOH B 2 .   ? 22.49227  -7.81255  -3.48114  1.000 31.43519 ? 403 HOH A O   1 
HETATM 2133 O  O   . HOH B 2 .   ? 0.01147   1.15015   -32.85181 1.000 23.81102 ? 404 HOH A O   1 
HETATM 2134 O  O   . HOH B 2 .   ? -12.74234 13.51972  -23.91093 1.000 33.78096 ? 405 HOH A O   1 
HETATM 2135 O  O   . HOH B 2 .   ? -11.45143 10.55454  -2.94229  1.000 22.80374 ? 406 HOH A O   1 
HETATM 2136 O  O   . HOH B 2 .   ? -2.89813  8.15534   -29.71833 1.000 27.01924 ? 407 HOH A O   1 
HETATM 2137 O  O   . HOH B 2 .   ? 20.95770  -5.00718  -22.32923 1.000 24.84387 ? 408 HOH A O   1 
HETATM 2138 O  O   . HOH B 2 .   ? 20.79758  4.69224   3.84181   1.000 21.91982 ? 409 HOH A O   1 
HETATM 2139 O  O   . HOH B 2 .   ? 3.153     13.478    -27.737   1.000 34.27876 ? 410 HOH A O   1 
HETATM 2140 O  O   . HOH B 2 .   ? 27.87167  -8.81850  -14.72768 1.000 14.86837 ? 411 HOH A O   1 
HETATM 2141 O  O   . HOH B 2 .   ? 7.51211   12.06692  -14.73953 1.000 33.33652 ? 412 HOH A O   1 
HETATM 2142 O  O   . HOH B 2 .   ? 8.25282   -12.93305 -7.15731  1.000 43.32058 ? 413 HOH A O   1 
HETATM 2143 O  O   . HOH B 2 .   ? -1.77376  -19.50877 -20.04816 1.000 30.78113 ? 414 HOH A O   1 
HETATM 2144 O  O   . HOH B 2 .   ? -7.98879  5.92818   -11.72168 1.000 35.67575 ? 415 HOH A O   1 
HETATM 2145 O  O   . HOH B 2 .   ? 26.32685  -11.90273 -16.58933 1.000 36.57708 ? 416 HOH A O   1 
HETATM 2146 O  O   . HOH B 2 .   ? 20.97780  8.48143   2.27278   1.000 20.03240 ? 417 HOH A O   1 
HETATM 2147 O  O   . HOH B 2 .   ? -9.83144  2.69310   -23.36239 1.000 15.36598 ? 418 HOH A O   1 
HETATM 2148 O  O   . HOH B 2 .   ? -18.62642 -9.19161  -2.63787  1.000 33.20827 ? 419 HOH A O   1 
HETATM 2149 O  O   . HOH B 2 .   ? 5.60834   -6.76870  -5.90325  1.000 21.93942 ? 420 HOH A O   1 
HETATM 2150 O  O   . HOH B 2 .   ? -17.03600 -13.96226 -9.19691  1.000 41.16614 ? 421 HOH A O   1 
HETATM 2151 O  O   . HOH B 2 .   ? -20.57759 10.73405  -10.56626 1.000 58.72181 ? 422 HOH A O   1 
HETATM 2152 O  O   . HOH B 2 .   ? 19.15128  8.56496   -28.06153 1.000 29.27255 ? 423 HOH A O   1 
HETATM 2153 O  O   . HOH B 2 .   ? 19.34580  14.20150  -16.37035 1.000 43.69176 ? 424 HOH A O   1 
HETATM 2154 O  O   . HOH B 2 .   ? 13.93656  -13.32163 -16.33610 1.000 33.28552 ? 425 HOH A O   1 
HETATM 2155 O  O   . HOH B 2 .   ? 18.01790  -0.73677  3.95483   1.000 23.23972 ? 426 HOH A O   1 
HETATM 2156 O  O   . HOH B 2 .   ? 19.52950  -10.76755 -20.82440 1.000 38.04971 ? 427 HOH A O   1 
HETATM 2157 O  O   . HOH B 2 .   ? -0.38746  -13.38820 -9.18395  1.000 26.39766 ? 428 HOH A O   1 
HETATM 2158 O  O   . HOH B 2 .   ? 24.54104  -5.54197  -2.08179  1.000 27.14132 ? 429 HOH A O   1 
HETATM 2159 O  O   . HOH B 2 .   ? -11.85370 9.13304   -29.16675 1.000 44.46737 ? 430 HOH A O   1 
HETATM 2160 O  O   . HOH B 2 .   ? 1.533     -9.022    -33.963   1.000 18.93965 ? 431 HOH A O   1 
# 
loop_
_atom_site_anisotrop.id 
_atom_site_anisotrop.type_symbol 
_atom_site_anisotrop.pdbx_label_atom_id 
_atom_site_anisotrop.pdbx_label_alt_id 
_atom_site_anisotrop.pdbx_label_comp_id 
_atom_site_anisotrop.pdbx_label_asym_id 
_atom_site_anisotrop.pdbx_label_seq_id 
_atom_site_anisotrop.pdbx_PDB_ins_code 
_atom_site_anisotrop.U[1][1] 
_atom_site_anisotrop.U[2][2] 
_atom_site_anisotrop.U[3][3] 
_atom_site_anisotrop.U[1][2] 
_atom_site_anisotrop.U[1][3] 
_atom_site_anisotrop.U[2][3] 
_atom_site_anisotrop.pdbx_auth_seq_id 
_atom_site_anisotrop.pdbx_auth_comp_id 
_atom_site_anisotrop.pdbx_auth_asym_id 
_atom_site_anisotrop.pdbx_auth_atom_id 
1    N  N   . VAL A 6   ? 0.68163 0.79335 0.66106 0.01818  -0.01795 0.02025  23  VAL A N   
2    C  CA  . VAL A 6   ? 0.52994 0.64245 0.51046 0.01697  -0.01642 0.01767  23  VAL A CA  
3    C  C   . VAL A 6   ? 0.40009 0.51746 0.38323 0.01710  -0.01670 0.01677  23  VAL A C   
4    O  O   . VAL A 6   ? 0.54501 0.66504 0.53025 0.01935  -0.01775 0.01775  23  VAL A O   
5    C  CB  . VAL A 6   ? 0.52804 0.63867 0.50912 0.01837  -0.01554 0.01707  23  VAL A CB  
6    C  CG1 . VAL A 6   ? 0.34289 0.45415 0.32488 0.01684  -0.01398 0.01459  23  VAL A CG1 
7    C  CG2 . VAL A 6   ? 0.48033 0.58631 0.45872 0.01826  -0.01530 0.01809  23  VAL A CG2 
8    N  N   . GLU A 7   ? 0.21852 0.33706 0.20166 0.01471  -0.01573 0.01491  24  GLU A N   
9    C  CA  . GLU A 7   ? 0.37793 0.50106 0.36313 0.01426  -0.01583 0.01392  24  GLU A CA  
10   C  C   . GLU A 7   ? 0.37698 0.50074 0.36363 0.01380  -0.01441 0.01187  24  GLU A C   
11   O  O   . GLU A 7   ? 0.23637 0.35827 0.22209 0.01178  -0.01320 0.01056  24  GLU A O   
12   C  CB  . GLU A 7   ? 0.26067 0.38509 0.24464 0.01172  -0.01595 0.01353  24  GLU A CB  
13   C  CG  . GLU A 7   ? 0.41555 0.54007 0.39806 0.01194  -0.01743 0.01557  24  GLU A CG  
14   C  CD  . GLU A 7   ? 0.58753 0.71339 0.56857 0.00919  -0.01739 0.01493  24  GLU A CD  
15   O  OE1 . GLU A 7   ? 0.72400 0.84914 0.70312 0.00873  -0.01830 0.01635  24  GLU A OE1 
16   O  OE2 . GLU A 7   ? 0.43091 0.55864 0.41268 0.00744  -0.01645 0.01301  24  GLU A OE2 
17   N  N   . ASN A 8   ? 0.41266 0.53918 0.40173 0.01569  -0.01459 0.01166  25  ASN A N   
18   C  CA  . ASN A 8   ? 0.29002 0.41798 0.28057 0.01515  -0.01334 0.00976  25  ASN A CA  
19   C  C   . ASN A 8   ? 0.31623 0.44716 0.30725 0.01289  -0.01295 0.00854  25  ASN A C   
20   O  O   . ASN A 8   ? 0.43092 0.56545 0.42296 0.01311  -0.01385 0.00891  25  ASN A O   
21   C  CB  . ASN A 8   ? 0.31803 0.44865 0.31113 0.01778  -0.01371 0.00977  25  ASN A CB  
22   C  CG  . ASN A 8   ? 0.42490 0.55636 0.41911 0.01734  -0.01234 0.00791  25  ASN A CG  
23   O  OD1 . ASN A 8   ? 0.38118 0.51152 0.37447 0.01504  -0.01119 0.00677  25  ASN A OD1 
24   N  ND2 . ASN A 8   ? 0.46920 0.60279 0.46561 0.01959  -0.01248 0.00763  25  ASN A ND2 
25   N  N   . GLU A 9   ? 0.15474 0.28430 0.14514 0.01074  -0.01165 0.00715  26  GLU A N   
26   C  CA  . GLU A 9   ? 0.15198 0.28399 0.14270 0.00841  -0.01115 0.00593  26  GLU A CA  
27   C  C   . GLU A 9   ? 0.24462 0.37855 0.23701 0.00809  -0.01012 0.00454  26  GLU A C   
28   O  O   . GLU A 9   ? 0.15704 0.28915 0.14906 0.00662  -0.00901 0.00364  26  GLU A O   
29   C  CB  . GLU A 9   ? 0.14523 0.27426 0.13400 0.00609  -0.01057 0.00553  26  GLU A CB  
30   C  CG  . GLU A 9   ? 0.18138 0.31303 0.17026 0.00363  -0.01027 0.00439  26  GLU A CG  
31   C  CD  . GLU A 9   ? 0.29291 0.42720 0.28131 0.00328  -0.01141 0.00505  26  GLU A CD  
32   O  OE1 . GLU A 9   ? 0.55974 0.69538 0.54863 0.00526  -0.01256 0.00638  26  GLU A OE1 
33   O  OE2 . GLU A 9   ? 0.43776 0.57288 0.42531 0.00098  -0.01119 0.00426  26  GLU A OE2 
34   N  N   . LYS A 10  ? 0.14145 0.27929 0.13577 0.00945  -0.01055 0.00441  27  LYS A N   
35   C  CA  . LYS A 10  ? 0.08792 0.22785 0.08378 0.00936  -0.00961 0.00314  27  LYS A CA  
36   C  C   . LYS A 10  ? 0.10654 0.24797 0.10243 0.00658  -0.00867 0.00185  27  LYS A C   
37   O  O   . LYS A 10  ? 0.15673 0.29863 0.15326 0.00590  -0.00766 0.00090  27  LYS A O   
38   C  CB  . LYS A 10  ? 0.09933 0.24336 0.09739 0.01149  -0.01034 0.00319  27  LYS A CB  
39   C  CG  . LYS A 10  ? 0.20906 0.35168 0.20761 0.01445  -0.01114 0.00431  27  LYS A CG  
40   C  CD  . LYS A 10  ? 0.29212 0.43879 0.29325 0.01677  -0.01217 0.00464  27  LYS A CD  
41   C  CE  . LYS A 10  ? 0.50422 0.64933 0.50621 0.01987  -0.01297 0.00582  27  LYS A CE  
42   N  NZ  . LYS A 10  ? 0.43560 0.58440 0.44064 0.02243  -0.01413 0.00641  27  LYS A NZ  
43   N  N   . SER A 11  ? 0.15128 0.29356 0.14644 0.00486  -0.00898 0.00181  28  SER A N   
44   C  CA  . SER A 11  ? 0.10592 0.24986 0.10118 0.00218  -0.00815 0.00054  28  SER A CA  
45   C  C   . SER A 11  ? 0.15752 0.29773 0.15177 0.00061  -0.00714 0.00012  28  SER A C   
46   O  O   . SER A 11  ? 0.12975 0.27103 0.12428 -0.00145 -0.00637 -0.00086 28  SER A O   
47   C  CB  . SER A 11  ? 0.16462 0.31070 0.15933 0.00065  -0.00875 0.00046  28  SER A CB  
48   O  OG  . SER A 11  ? 0.17978 0.32243 0.17262 -0.00020 -0.00890 0.00088  28  SER A OG  
49   N  N   . TRP A 12  ? 0.10100 0.23692 0.09410 0.00149  -0.00718 0.00088  29  TRP A N   
50   C  CA  . TRP A 12  ? 0.08473 0.21710 0.07699 0.00019  -0.00632 0.00057  29  TRP A CA  
51   C  C   . TRP A 12  ? 0.06546 0.19802 0.05876 0.00024  -0.00547 0.00017  29  TRP A C   
52   O  O   . TRP A 12  ? 0.09334 0.22360 0.08620 -0.00103 -0.00480 -0.00004 29  TRP A O   
53   C  CB  . TRP A 12  ? 0.11942 0.24736 0.11016 0.00114  -0.00657 0.00148  29  TRP A CB  
54   C  CG  . TRP A 12  ? 0.14831 0.27530 0.13755 0.00009  -0.00705 0.00163  29  TRP A CG  
55   C  CD1 . TRP A 12  ? 0.08451 0.21383 0.07357 -0.00186 -0.00712 0.00086  29  TRP A CD1 
56   C  CD2 . TRP A 12  ? 0.15560 0.27930 0.14320 0.00074  -0.00747 0.00250  29  TRP A CD2 
57   N  NE1 . TRP A 12  ? 0.20783 0.33562 0.19523 -0.00247 -0.00754 0.00114  29  TRP A NE1 
58   C  CE2 . TRP A 12  ? 0.11137 0.23568 0.09783 -0.00090 -0.00777 0.00219  29  TRP A CE2 
59   C  CE3 . TRP A 12  ? 0.14258 0.26299 0.12945 0.00239  -0.00759 0.00345  29  TRP A CE3 
60   C  CZ2 . TRP A 12  ? 0.08832 0.21014 0.07294 -0.00092 -0.00816 0.00284  29  TRP A CZ2 
61   C  CZ3 . TRP A 12  ? 0.08738 0.20518 0.07242 0.00236  -0.00799 0.00416  29  TRP A CZ3 
62   C  CH2 . TRP A 12  ? 0.15202 0.27056 0.13595 0.00072  -0.00827 0.00387  29  TRP A CH2 
63   N  N   . GLU A 13  ? 0.11743 0.25282 0.11205 0.00164  -0.00551 0.00005  30  GLU A N   
64   C  CA  . GLU A 13  ? 0.12431 0.26055 0.11986 0.00141  -0.00464 -0.00047 30  GLU A CA  
65   C  C   . GLU A 13  ? 0.08188 0.21955 0.07770 -0.00120 -0.00397 -0.00121 30  GLU A C   
66   O  O   . GLU A 13  ? 0.11142 0.24839 0.10746 -0.00205 -0.00325 -0.00132 30  GLU A O   
67   C  CB  . GLU A 13  ? 0.08289 0.22276 0.07980 0.00316  -0.00481 -0.00080 30  GLU A CB  
68   C  CG  . GLU A 13  ? 0.08729 0.22895 0.08510 0.00262  -0.00385 -0.00156 30  GLU A CG  
69   C  CD  . GLU A 13  ? 0.10420 0.24911 0.10321 0.00459  -0.00398 -0.00208 30  GLU A CD  
70   O  OE1 . GLU A 13  ? 0.16562 0.31136 0.16505 0.00655  -0.00495 -0.00171 30  GLU A OE1 
71   O  OE2 . GLU A 13  ? 0.17306 0.31979 0.17265 0.00414  -0.00318 -0.00286 30  GLU A OE2 
72   N  N   . LYS A 14  ? 0.05585 0.19563 0.05159 -0.00260 -0.00424 -0.00167 31  LYS A N   
73   C  CA  . LYS A 14  ? 0.07818 0.21940 0.07400 -0.00528 -0.00366 -0.00244 31  LYS A CA  
74   C  C   . LYS A 14  ? 0.07253 0.21000 0.06745 -0.00655 -0.00318 -0.00219 31  LYS A C   
75   O  O   . LYS A 14  ? 0.07833 0.21653 0.07356 -0.00817 -0.00259 -0.00245 31  LYS A O   
76   C  CB  . LYS A 14  ? 0.15069 0.29385 0.14610 -0.00665 -0.00410 -0.00297 31  LYS A CB  
77   C  CG  . LYS A 14  ? 0.14003 0.28403 0.13509 -0.00970 -0.00357 -0.00387 31  LYS A CG  
78   C  CD  . LYS A 14  ? 0.19767 0.34315 0.19206 -0.01106 -0.00400 -0.00450 31  LYS A CD  
79   C  CE  . LYS A 14  ? 0.07218 0.21849 0.06606 -0.01430 -0.00343 -0.00564 31  LYS A CE  
80   N  NZ  . LYS A 14  ? 0.11284 0.26288 0.10784 -0.01553 -0.00290 -0.00625 31  LYS A NZ  
81   N  N   . TYR A 15  ? 0.08563 0.21913 0.07936 -0.00584 -0.00346 -0.00161 32  TYR A N   
82   C  CA  . TYR A 15  ? 0.09705 0.22701 0.08978 -0.00694 -0.00307 -0.00140 32  TYR A CA  
83   C  C   . TYR A 15  ? 0.08682 0.21476 0.07988 -0.00593 -0.00269 -0.00068 32  TYR A C   
84   O  O   . TYR A 15  ? 0.09373 0.21949 0.08621 -0.00695 -0.00231 -0.00038 32  TYR A O   
85   C  CB  . TYR A 15  ? 0.17043 0.29728 0.16162 -0.00682 -0.00341 -0.00127 32  TYR A CB  
86   C  CG  . TYR A 15  ? 0.13358 0.26263 0.12433 -0.00816 -0.00375 -0.00208 32  TYR A CG  
87   C  CD1 . TYR A 15  ? 0.06184 0.19229 0.05227 -0.01071 -0.00337 -0.00309 32  TYR A CD1 
88   C  CD2 . TYR A 15  ? 0.05858 0.18848 0.04913 -0.00700 -0.00447 -0.00181 32  TYR A CD2 
89   C  CE1 . TYR A 15  ? 0.06009 0.19280 0.05009 -0.01219 -0.00361 -0.00402 32  TYR A CE1 
90   C  CE2 . TYR A 15  ? 0.11644 0.24869 0.10657 -0.00837 -0.00480 -0.00251 32  TYR A CE2 
91   C  CZ  . TYR A 15  ? 0.20547 0.33917 0.19537 -0.01101 -0.00433 -0.00371 32  TYR A CZ  
92   O  OH  . TYR A 15  ? 0.27639 0.41262 0.26584 -0.01262 -0.00457 -0.00459 32  TYR A OH  
93   N  N   . PHE A 16  ? 0.07936 0.20816 0.07324 -0.00401 -0.00277 -0.00042 33  PHE A N   
94   C  CA  . PHE A 16  ? 0.07842 0.20618 0.07275 -0.00333 -0.00235 0.00001  33  PHE A CA  
95   C  C   . PHE A 16  ? 0.12074 0.25213 0.11633 -0.00430 -0.00185 -0.00040 33  PHE A C   
96   O  O   . PHE A 16  ? 0.18965 0.32027 0.18542 -0.00487 -0.00145 -0.00002 33  PHE A O   
97   C  CB  . PHE A 16  ? 0.05118 0.17807 0.04555 -0.00092 -0.00262 0.00030  33  PHE A CB  
98   C  CG  . PHE A 16  ? 0.11600 0.23908 0.10900 -0.00008 -0.00304 0.00087  33  PHE A CG  
99   C  CD1 . PHE A 16  ? 0.08138 0.20486 0.07385 0.00051  -0.00371 0.00091  33  PHE A CD1 
100  C  CD2 . PHE A 16  ? 0.05136 0.17064 0.04357 0.00000  -0.00278 0.00142  33  PHE A CD2 
101  C  CE1 . PHE A 16  ? 0.05835 0.17847 0.04942 0.00107  -0.00408 0.00147  33  PHE A CE1 
102  C  CE2 . PHE A 16  ? 0.06900 0.18497 0.05989 0.00062  -0.00308 0.00186  33  PHE A CE2 
103  C  CZ  . PHE A 16  ? 0.14579 0.26216 0.13606 0.00110  -0.00371 0.00188  33  PHE A CZ  
104  N  N   . ALA A 17  ? 0.06894 0.20442 0.06533 -0.00459 -0.00189 -0.00115 34  ALA A N   
105  C  CA  . ALA A 17  ? 0.10692 0.24623 0.10437 -0.00581 -0.00133 -0.00167 34  ALA A CA  
106  C  C   . ALA A 17  ? 0.10450 0.24395 0.10160 -0.00856 -0.00108 -0.00164 34  ALA A C   
107  O  O   . ALA A 17  ? 0.22986 0.37157 0.22760 -0.00992 -0.00061 -0.00171 34  ALA A O   
108  C  CB  . ALA A 17  ? 0.08839 0.23209 0.08661 -0.00517 -0.00141 -0.00255 34  ALA A CB  
109  N  N   . GLU A 18  ? 0.11171 0.24896 0.10769 -0.00952 -0.00139 -0.00159 35  GLU A N   
110  C  CA  . GLU A 18  ? 0.15721 0.29429 0.15247 -0.01215 -0.00117 -0.00163 35  GLU A CA  
111  C  C   . GLU A 18  ? 0.22049 0.35510 0.21528 -0.01266 -0.00090 -0.00057 35  GLU A C   
112  O  O   . GLU A 18  ? 0.17903 0.31467 0.17355 -0.01476 -0.00061 -0.00036 35  GLU A O   
113  C  CB  . GLU A 18  ? 0.18962 0.32458 0.18349 -0.01288 -0.00147 -0.00199 35  GLU A CB  
114  C  CG  . GLU A 18  ? 0.33543 0.46961 0.32800 -0.01557 -0.00114 -0.00218 35  GLU A CG  
115  C  CD  . GLU A 18  ? 0.31516 0.44747 0.30623 -0.01631 -0.00126 -0.00291 35  GLU A CD  
116  O  OE1 . GLU A 18  ? 0.26185 0.39352 0.25299 -0.01475 -0.00172 -0.00307 35  GLU A OE1 
117  O  OE2 . GLU A 18  ? 0.55257 0.68400 0.54216 -0.01855 -0.00078 -0.00334 35  GLU A OE2 
118  N  N   . TYR A 19  ? 0.18878 0.32016 0.18334 -0.01086 -0.00099 0.00019  36  TYR A N   
119  C  CA  . TYR A 19  ? 0.19279 0.32177 0.18691 -0.01110 -0.00076 0.00133  36  TYR A CA  
120  C  C   . TYR A 19  ? 0.15226 0.28239 0.14759 -0.00995 -0.00064 0.00154  36  TYR A C   
121  O  O   . TYR A 19  ? 0.13747 0.26569 0.13252 -0.00999 -0.00052 0.00250  36  TYR A O   
122  C  CB  . TYR A 19  ? 0.09706 0.22148 0.08985 -0.01024 -0.00085 0.00196  36  TYR A CB  
123  C  CG  . TYR A 19  ? 0.12537 0.24851 0.11665 -0.01173 -0.00075 0.00172  36  TYR A CG  
124  C  CD1 . TYR A 19  ? 0.18849 0.31073 0.17867 -0.01350 -0.00023 0.00248  36  TYR A CD1 
125  C  CD2 . TYR A 19  ? 0.12994 0.25288 0.12074 -0.01148 -0.00103 0.00076  36  TYR A CD2 
126  C  CE1 . TYR A 19  ? 0.19859 0.31968 0.18716 -0.01497 0.00024  0.00207  36  TYR A CE1 
127  C  CE2 . TYR A 19  ? 0.14411 0.26610 0.13339 -0.01307 -0.00078 0.00021  36  TYR A CE2 
128  C  CZ  . TYR A 19  ? 0.16658 0.28762 0.15470 -0.01481 -0.00004 0.00074  36  TYR A CZ  
129  O  OH  . TYR A 19  ? 0.21350 0.33354 0.19991 -0.01651 0.00066  -0.00001 36  TYR A OH  
130  N  N   . LYS A 20  ? 0.11954 0.25294 0.11610 -0.00896 -0.00061 0.00061  37  LYS A N   
131  C  CA  . LYS A 20  ? 0.15734 0.29262 0.15502 -0.00798 -0.00038 0.00040  37  LYS A CA  
132  C  C   . LYS A 20  ? 0.14486 0.27654 0.14205 -0.00640 -0.00046 0.00098  37  LYS A C   
133  O  O   . LYS A 20  ? 0.19013 0.32186 0.18766 -0.00651 -0.00030 0.00126  37  LYS A O   
134  C  CB  . LYS A 20  ? 0.19584 0.33373 0.19414 -0.00995 -0.00015 0.00058  37  LYS A CB  
135  C  CG  . LYS A 20  ? 0.19069 0.33251 0.18951 -0.01168 -0.00002 -0.00014 37  LYS A CG  
136  C  CD  . LYS A 20  ? 0.37820 0.52161 0.37695 -0.01391 -0.00001 0.00015  37  LYS A CD  
137  C  CE  . LYS A 20  ? 0.47804 0.62432 0.47670 -0.01548 0.00009  -0.00079 37  LYS A CE  
138  N  NZ  . LYS A 20  ? 0.63167 0.77935 0.62989 -0.01784 0.00000  -0.00050 37  LYS A NZ  
139  N  N   . VAL A 21  ? 0.10428 0.23297 0.10060 -0.00507 -0.00074 0.00110  38  VAL A N   
140  C  CA  . VAL A 21  ? 0.07180 0.19721 0.06757 -0.00358 -0.00081 0.00152  38  VAL A CA  
141  C  C   . VAL A 21  ? 0.12668 0.25272 0.12254 -0.00152 -0.00104 0.00089  38  VAL A C   
142  O  O   . VAL A 21  ? 0.09162 0.21960 0.08766 -0.00119 -0.00129 0.00040  38  VAL A O   
143  C  CB  . VAL A 21  ? 0.13450 0.25556 0.12894 -0.00384 -0.00095 0.00237  38  VAL A CB  
144  C  CG1 . VAL A 21  ? 0.11404 0.23468 0.10817 -0.00571 -0.00076 0.00316  38  VAL A CG1 
145  C  CG2 . VAL A 21  ? 0.16433 0.28462 0.15805 -0.00358 -0.00130 0.00204  38  VAL A CG2 
146  N  N   . GLU A 22  ? 0.09201 0.21656 0.08767 -0.00019 -0.00100 0.00094  39  GLU A N   
147  C  CA  . GLU A 22  ? 0.07377 0.19810 0.06906 0.00187  -0.00132 0.00064  39  GLU A CA  
148  C  C   . GLU A 22  ? 0.11820 0.23811 0.11206 0.00233  -0.00167 0.00138  39  GLU A C   
149  O  O   . GLU A 22  ? 0.10830 0.22516 0.10155 0.00161  -0.00148 0.00196  39  GLU A O   
150  C  CB  . GLU A 22  ? 0.16695 0.29220 0.16255 0.00293  -0.00106 0.00013  39  GLU A CB  
151  C  CG  . GLU A 22  ? 0.24497 0.36993 0.23993 0.00520  -0.00146 -0.00008 39  GLU A CG  
152  C  CD  . GLU A 22  ? 0.54069 0.67020 0.53659 0.00642  -0.00169 -0.00092 39  GLU A CD  
153  O  OE1 . GLU A 22  ? 0.39659 0.52628 0.39207 0.00848  -0.00226 -0.00093 39  GLU A OE1 
154  O  OE2 . GLU A 22  ? 0.61592 0.74893 0.61298 0.00533  -0.00136 -0.00150 39  GLU A OE2 
155  N  N   . GLY A 23  ? 0.12953 0.24930 0.12285 0.00350  -0.00222 0.00141  40  GLY A N   
156  C  CA  . GLY A 23  ? 0.07708 0.19288 0.06898 0.00364  -0.00251 0.00207  40  GLY A CA  
157  C  C   . GLY A 23  ? 0.05197 0.16770 0.04316 0.00510  -0.00323 0.00229  40  GLY A C   
158  O  O   . GLY A 23  ? 0.07203 0.19084 0.06391 0.00620  -0.00361 0.00201  40  GLY A O   
159  N  N   . CYS A 24  ? 0.08622 0.19848 0.07600 0.00509  -0.00347 0.00288  41  CYS A N   
160  C  CA  . CYS A 24  ? 0.16402 0.27582 0.15285 0.00622  -0.00425 0.00337  41  CYS A CA  
161  C  C   . CYS A 24  ? 0.11611 0.22524 0.10364 0.00510  -0.00436 0.00367  41  CYS A C   
162  O  O   . CYS A 24  ? 0.05448 0.16122 0.04159 0.00405  -0.00383 0.00361  41  CYS A O   
163  C  CB  . CYS A 24  ? 0.07491 0.18538 0.06301 0.00804  -0.00448 0.00385  41  CYS A CB  
164  S  SG  . CYS A 24  ? 0.19126 0.29683 0.17777 0.00769  -0.00401 0.00430  41  CYS A SG  
165  N  N   . PHE A 25  ? 0.06516 0.17504 0.05208 0.00531  -0.00510 0.00397  42  PHE A N   
166  C  CA  . PHE A 25  ? 0.05792 0.16586 0.04345 0.00419  -0.00524 0.00410  42  PHE A CA  
167  C  C   . PHE A 25  ? 0.09143 0.19861 0.07567 0.00528  -0.00610 0.00502  42  PHE A C   
168  O  O   . PHE A 25  ? 0.06112 0.17072 0.04589 0.00651  -0.00684 0.00545  42  PHE A O   
169  C  CB  . PHE A 25  ? 0.06242 0.17277 0.04843 0.00255  -0.00524 0.00336  42  PHE A CB  
170  C  CG  . PHE A 25  ? 0.05899 0.16757 0.04357 0.00109  -0.00516 0.00311  42  PHE A CG  
171  C  CD1 . PHE A 25  ? 0.05840 0.16389 0.04224 0.00046  -0.00451 0.00299  42  PHE A CD1 
172  C  CD2 . PHE A 25  ? 0.10623 0.21657 0.09022 0.00030  -0.00571 0.00293  42  PHE A CD2 
173  C  CE1 . PHE A 25  ? 0.06037 0.16454 0.04287 -0.00084 -0.00433 0.00256  42  PHE A CE1 
174  C  CE2 . PHE A 25  ? 0.06179 0.17081 0.04436 -0.00119 -0.00553 0.00247  42  PHE A CE2 
175  C  CZ  . PHE A 25  ? 0.06120 0.16713 0.04302 -0.00172 -0.00480 0.00223  42  PHE A CZ  
176  N  N   . MSE A 26  ? 0.07504 0.17898 0.05760 0.00487  -0.00603 0.00540  43  MSE A N   
177  C  CA  . MSE A 26  ? 0.06350 0.16651 0.04448 0.00551  -0.00685 0.00642  43  MSE A CA  
178  C  C   . MSE A 26  ? 0.06987 0.17206 0.04952 0.00376  -0.00681 0.00611  43  MSE A C   
179  O  O   . MSE A 26  ? 0.06367 0.16407 0.04299 0.00255  -0.00601 0.00539  43  MSE A O   
180  C  CB  . MSE A 26  ? 0.06410 0.16402 0.04392 0.00664  -0.00678 0.00722  43  MSE A CB  
181  C  CG  . MSE A 26  ? 0.08065 0.18128 0.06157 0.00819  -0.00663 0.00726  43  MSE A CG  
182  SE SE  . MSE A 26  ? 0.33128 0.42793 0.31040 0.00919  -0.00637 0.00806  43  MSE A SE  
183  C  CE  . MSE A 26  ? 0.14317 0.24055 0.12110 0.01119  -0.00789 0.00986  43  MSE A CE  
184  N  N   . LEU A 27  ? 0.07511 0.17886 0.05401 0.00364  -0.00769 0.00664  44  LEU A N   
185  C  CA  . LEU A 27  ? 0.12243 0.22601 0.09994 0.00184  -0.00768 0.00622  44  LEU A CA  
186  C  C   . LEU A 27  ? 0.09964 0.20278 0.07539 0.00232  -0.00868 0.00757  44  LEU A C   
187  O  O   . LEU A 27  ? 0.13023 0.23585 0.10638 0.00323  -0.00971 0.00846  44  LEU A O   
188  C  CB  . LEU A 27  ? 0.09668 0.20372 0.07519 0.00048  -0.00769 0.00516  44  LEU A CB  
189  C  CG  . LEU A 27  ? 0.06959 0.17721 0.04675 -0.00162 -0.00760 0.00438  44  LEU A CG  
190  C  CD1 . LEU A 27  ? 0.06891 0.17366 0.04519 -0.00282 -0.00653 0.00344  44  LEU A CD1 
191  C  CD2 . LEU A 27  ? 0.12505 0.23658 0.10333 -0.00287 -0.00768 0.00338  44  LEU A CD2 
192  N  N   . PHE A 28  ? 0.07240 0.17254 0.04622 0.00171  -0.00840 0.00782  45  PHE A N   
193  C  CA  . PHE A 28  ? 0.07559 0.17500 0.04736 0.00183  -0.00927 0.00919  45  PHE A CA  
194  C  C   . PHE A 28  ? 0.15755 0.25748 0.12790 -0.00038 -0.00905 0.00837  45  PHE A C   
195  O  O   . PHE A 28  ? 0.11194 0.20988 0.08157 -0.00159 -0.00804 0.00732  45  PHE A O   
196  C  CB  . PHE A 28  ? 0.17550 0.27121 0.14592 0.00273  -0.00908 0.01014  45  PHE A CB  
197  C  CG  . PHE A 28  ? 0.17476 0.26964 0.14301 0.00306  -0.01009 0.01190  45  PHE A CG  
198  C  CD1 . PHE A 28  ? 0.21549 0.31139 0.18397 0.00494  -0.01131 0.01363  45  PHE A CD1 
199  C  CD2 . PHE A 28  ? 0.28983 0.38304 0.25583 0.00151  -0.00984 0.01188  45  PHE A CD2 
200  C  CE1 . PHE A 28  ? 0.25424 0.34932 0.22067 0.00527  -0.01236 0.01554  45  PHE A CE1 
201  C  CE2 . PHE A 28  ? 0.12887 0.22135 0.09270 0.00167  -0.01079 0.01365  45  PHE A CE2 
202  C  CZ  . PHE A 28  ? 0.33192 0.42525 0.29594 0.00355  -0.01210 0.01559  45  PHE A CZ  
203  N  N   . ASN A 29  ? 0.16419 0.26707 0.13419 -0.00093 -0.00997 0.00877  46  ASN A N   
204  C  CA  . ASN A 29  ? 0.08414 0.18805 0.05261 -0.00313 -0.00985 0.00799  46  ASN A CA  
205  C  C   . ASN A 29  ? 0.25826 0.36041 0.22422 -0.00318 -0.01045 0.00946  46  ASN A C   
206  O  O   . ASN A 29  ? 0.18994 0.29308 0.15540 -0.00209 -0.01175 0.01129  46  ASN A O   
207  C  CB  . ASN A 29  ? 0.20943 0.31776 0.17875 -0.00393 -0.01051 0.00764  46  ASN A CB  
208  C  CG  . ASN A 29  ? 0.23354 0.34334 0.20159 -0.00657 -0.01006 0.00622  46  ASN A CG  
209  O  OD1 . ASN A 29  ? 0.25346 0.36168 0.21941 -0.00761 -0.00986 0.00629  46  ASN A OD1 
210  N  ND2 . ASN A 29  ? 0.22712 0.34007 0.19639 -0.00780 -0.00981 0.00482  46  ASN A ND2 
211  N  N   . ASN A 30  ? 0.25084 0.35047 0.21523 -0.00442 -0.00952 0.00873  47  ASN A N   
212  C  CA  . ASN A 30  ? 0.27678 0.37434 0.23867 -0.00453 -0.00991 0.01010  47  ASN A CA  
213  C  C   . ASN A 30  ? 0.24162 0.34180 0.20191 -0.00577 -0.01089 0.01080  47  ASN A C   
214  O  O   . ASN A 30  ? 0.19363 0.29343 0.15242 -0.00505 -0.01201 0.01287  47  ASN A O   
215  C  CB  . ASN A 30  ? 0.23499 0.32964 0.19580 -0.00567 -0.00853 0.00892  47  ASN A CB  
216  C  CG  . ASN A 30  ? 0.25497 0.34705 0.21328 -0.00564 -0.00876 0.01036  47  ASN A CG  
217  O  OD1 . ASN A 30  ? 0.31457 0.40438 0.27272 -0.00405 -0.00906 0.01173  47  ASN A OD1 
218  N  ND2 . ASN A 30  ? 0.18374 0.27626 0.14001 -0.00754 -0.00857 0.00999  47  ASN A ND2 
219  N  N   . SER A 31  ? 0.20438 0.30734 0.16490 -0.00769 -0.01050 0.00916  48  SER A N   
220  C  CA  . SER A 31  ? 0.28778 0.39369 0.24677 -0.00915 -0.01135 0.00964  48  SER A CA  
221  C  C   . SER A 31  ? 0.41559 0.52427 0.37541 -0.00771 -0.01302 0.01153  48  SER A C   
222  O  O   . SER A 31  ? 0.45139 0.56050 0.40963 -0.00737 -0.01425 0.01357  48  SER A O   
223  C  CB  . SER A 31  ? 0.25716 0.36562 0.21638 -0.01163 -0.01043 0.00721  48  SER A CB  
224  O  OG  . SER A 31  ? 0.33602 0.44688 0.29763 -0.01132 -0.01041 0.00629  48  SER A OG  
225  N  N   . GLN A 32  ? 0.38024 0.49097 0.34258 -0.00683 -0.01309 0.01094  49  GLN A N   
226  C  CA  . GLN A 32  ? 0.24413 0.35790 0.20763 -0.00537 -0.01460 0.01256  49  GLN A CA  
227  C  C   . GLN A 32  ? 0.24610 0.35758 0.20978 -0.00265 -0.01550 0.01483  49  GLN A C   
228  O  O   . GLN A 32  ? 0.45276 0.56623 0.41672 -0.00133 -0.01700 0.01678  49  GLN A O   
229  C  CB  . GLN A 32  ? 0.31377 0.43042 0.27996 -0.00530 -0.01424 0.01110  49  GLN A CB  
230  C  CG  . GLN A 32  ? 0.48698 0.60766 0.45462 -0.00411 -0.01567 0.01238  49  GLN A CG  
231  C  CD  . GLN A 32  ? 0.58434 0.70949 0.55151 -0.00624 -0.01611 0.01180  49  GLN A CD  
232  O  OE1 . GLN A 32  ? 0.44262 0.56879 0.40790 -0.00701 -0.01701 0.01303  49  GLN A OE1 
233  N  NE2 . GLN A 32  ? 0.53461 0.66258 0.50344 -0.00734 -0.01546 0.00994  49  GLN A NE2 
234  N  N   . GLY A 33  ? 0.27171 0.37916 0.23524 -0.00180 -0.01462 0.01465  50  GLY A N   
235  C  CA  . GLY A 33  ? 0.52084 0.62623 0.48476 0.00073  -0.01528 0.01649  50  GLY A CA  
236  C  C   . GLY A 33  ? 0.55311 0.66017 0.51994 0.00265  -0.01544 0.01632  50  GLY A C   
237  O  O   . GLY A 33  ? 0.40501 0.51101 0.37242 0.00492  -0.01609 0.01785  50  GLY A O   
238  N  N   . THR A 34  ? 0.46667 0.57640 0.43531 0.00178  -0.01483 0.01448  51  THR A N   
239  C  CA  . THR A 34  ? 0.40319 0.51492 0.37458 0.00337  -0.01489 0.01415  51  THR A CA  
240  C  C   . THR A 34  ? 0.43741 0.54622 0.40970 0.00422  -0.01369 0.01326  51  THR A C   
241  O  O   . THR A 34  ? 0.23793 0.34401 0.20929 0.00298  -0.01253 0.01214  51  THR A O   
242  C  CB  . THR A 34  ? 0.42629 0.54200 0.39912 0.00190  -0.01460 0.01253  51  THR A CB  
243  O  OG1 . THR A 34  ? 0.42401 0.53894 0.39565 -0.00064 -0.01352 0.01081  51  THR A OG1 
244  C  CG2 . THR A 34  ? 0.47833 0.59817 0.45136 0.00201  -0.01609 0.01372  51  THR A CG2 
245  N  N   . PHE A 35  ? 0.44173 0.55143 0.41594 0.00635  -0.01399 0.01373  52  PHE A N   
246  C  CA  . PHE A 35  ? 0.24258 0.35013 0.21776 0.00727  -0.01297 0.01297  52  PHE A CA  
247  C  C   . PHE A 35  ? 0.17846 0.28937 0.15637 0.00818  -0.01289 0.01216  52  PHE A C   
248  O  O   . PHE A 35  ? 0.21503 0.32795 0.19418 0.01018  -0.01385 0.01323  52  PHE A O   
249  C  CB  . PHE A 35  ? 0.25830 0.36297 0.23249 0.00915  -0.01339 0.01460  52  PHE A CB  
250  C  CG  . PHE A 35  ? 0.28683 0.38877 0.26127 0.00954  -0.01219 0.01375  52  PHE A CG  
251  C  CD1 . PHE A 35  ? 0.24425 0.34583 0.21946 0.00808  -0.01087 0.01184  52  PHE A CD1 
252  C  CD2 . PHE A 35  ? 0.31695 0.41679 0.29084 0.01135  -0.01242 0.01494  52  PHE A CD2 
253  C  CE1 . PHE A 35  ? 0.21193 0.31123 0.18742 0.00839  -0.00985 0.01118  52  PHE A CE1 
254  C  CE2 . PHE A 35  ? 0.31920 0.41686 0.29322 0.01156  -0.01130 0.01409  52  PHE A CE2 
255  C  CZ  . PHE A 35  ? 0.28234 0.37978 0.25720 0.01004  -0.01003 0.01222  52  PHE A CZ  
256  N  N   . LYS A 36  ? 0.13403 0.24565 0.11292 0.00672  -0.01178 0.01032  53  LYS A N   
257  C  CA  . LYS A 36  ? 0.18107 0.29594 0.16235 0.00711  -0.01152 0.00937  53  LYS A CA  
258  C  C   . LYS A 36  ? 0.28537 0.39846 0.26751 0.00754  -0.01039 0.00849  53  LYS A C   
259  O  O   . LYS A 36  ? 0.13598 0.24628 0.11731 0.00630  -0.00943 0.00776  53  LYS A O   
260  C  CB  . LYS A 36  ? 0.11377 0.23134 0.09549 0.00493  -0.01120 0.00805  53  LYS A CB  
261  C  CG  . LYS A 36  ? 0.19434 0.31478 0.17555 0.00448  -0.01236 0.00880  53  LYS A CG  
262  C  CD  . LYS A 36  ? 0.16450 0.28767 0.14597 0.00209  -0.01193 0.00731  53  LYS A CD  
263  C  CE  . LYS A 36  ? 0.21893 0.34498 0.19960 0.00139  -0.01306 0.00804  53  LYS A CE  
264  N  NZ  . LYS A 36  ? 0.39650 0.52579 0.37866 0.00339  -0.01431 0.00933  53  LYS A NZ  
265  N  N   . VAL A 37  ? 0.16717 0.28213 0.15104 0.00929  -0.01053 0.00855  54  VAL A N   
266  C  CA  . VAL A 37  ? 0.08812 0.20193 0.07279 0.00980  -0.00955 0.00780  54  VAL A CA  
267  C  C   . VAL A 37  ? 0.13395 0.25168 0.12088 0.01002  -0.00929 0.00681  54  VAL A C   
268  O  O   . VAL A 37  ? 0.13982 0.26087 0.12796 0.01123  -0.01014 0.00719  54  VAL A O   
269  C  CB  . VAL A 37  ? 0.10094 0.21276 0.08504 0.01192  -0.00989 0.00885  54  VAL A CB  
270  C  CG1 . VAL A 37  ? 0.19126 0.30284 0.17632 0.01242  -0.00892 0.00792  54  VAL A CG1 
271  C  CG2 . VAL A 37  ? 0.17138 0.27911 0.15305 0.01142  -0.00994 0.00974  54  VAL A CG2 
272  N  N   . TYR A 38  ? 0.06221 0.17968 0.04978 0.00881  -0.00816 0.00562  55  TYR A N   
273  C  CA  . TYR A 38  ? 0.07029 0.19098 0.05980 0.00913  -0.00772 0.00472  55  TYR A CA  
274  C  C   . TYR A 38  ? 0.08781 0.20708 0.07750 0.01022  -0.00714 0.00456  55  TYR A C   
275  O  O   . TYR A 38  ? 0.11363 0.22937 0.10220 0.00959  -0.00656 0.00463  55  TYR A O   
276  C  CB  . TYR A 38  ? 0.12403 0.24597 0.11416 0.00687  -0.00692 0.00359  55  TYR A CB  
277  C  CG  . TYR A 38  ? 0.20043 0.32518 0.19227 0.00694  -0.00628 0.00271  55  TYR A CG  
278  C  CD1 . TYR A 38  ? 0.22208 0.35114 0.21541 0.00783  -0.00668 0.00239  55  TYR A CD1 
279  C  CD2 . TYR A 38  ? 0.14776 0.27099 0.13972 0.00610  -0.00531 0.00224  55  TYR A CD2 
280  C  CE1 . TYR A 38  ? 0.13312 0.26496 0.12788 0.00778  -0.00602 0.00145  55  TYR A CE1 
281  C  CE2 . TYR A 38  ? 0.07886 0.20486 0.07221 0.00597  -0.00472 0.00149  55  TYR A CE2 
282  C  CZ  . TYR A 38  ? 0.21007 0.34040 0.20474 0.00676  -0.00502 0.00101  55  TYR A CZ  
283  O  OH  . TYR A 38  ? 0.19079 0.32410 0.18673 0.00648  -0.00434 0.00011  55  TYR A OH  
284  N  N   . ASN A 39  ? 0.13410 0.25641 0.12526 0.01182  -0.00731 0.00425  56  ASN A N   
285  C  CA  . ASN A 39  ? 0.05934 0.18133 0.05081 0.01288  -0.00678 0.00383  56  ASN A CA  
286  C  C   . ASN A 39  ? 0.11837 0.23678 0.10818 0.01414  -0.00715 0.00484  56  ASN A C   
287  O  O   . ASN A 39  ? 0.14957 0.26462 0.13810 0.01328  -0.00645 0.00482  56  ASN A O   
288  C  CB  . ASN A 39  ? 0.12597 0.24729 0.11760 0.01095  -0.00553 0.00288  56  ASN A CB  
289  C  CG  . ASN A 39  ? 0.11398 0.23661 0.10630 0.01170  -0.00494 0.00211  56  ASN A CG  
290  O  OD1 . ASN A 39  ? 0.11071 0.23381 0.10299 0.01371  -0.00538 0.00222  56  ASN A OD1 
291  N  ND2 . ASN A 39  ? 0.10393 0.22734 0.09692 0.01005  -0.00399 0.00133  56  ASN A ND2 
292  N  N   . LEU A 40  ? 0.06807 0.18738 0.05806 0.01627  -0.00833 0.00585  57  LEU A N   
293  C  CA  . LEU A 40  ? 0.10256 0.21859 0.09083 0.01752  -0.00886 0.00712  57  LEU A CA  
294  C  C   . LEU A 40  ? 0.11239 0.22769 0.10040 0.01849  -0.00827 0.00655  57  LEU A C   
295  O  O   . LEU A 40  ? 0.12002 0.23161 0.10596 0.01829  -0.00798 0.00708  57  LEU A O   
296  C  CB  . LEU A 40  ? 0.27030 0.38773 0.25921 0.01974  -0.01040 0.00861  57  LEU A CB  
297  C  CG  . LEU A 40  ? 0.31573 0.42976 0.30275 0.02107  -0.01114 0.01037  57  LEU A CG  
298  C  CD1 . LEU A 40  ? 0.19741 0.30753 0.18177 0.01883  -0.01080 0.01089  57  LEU A CD1 
299  C  CD2 . LEU A 40  ? 0.23238 0.34826 0.22081 0.02365  -0.01276 0.01208  57  LEU A CD2 
300  N  N   . GLU A 41  ? 0.06352 0.18253 0.05355 0.01941  -0.00805 0.00534  58  GLU A N   
301  C  CA  . GLU A 41  ? 0.18110 0.29935 0.17110 0.02014  -0.00727 0.00448  58  GLU A CA  
302  C  C   . GLU A 41  ? 0.15322 0.26885 0.14100 0.01782  -0.00610 0.00393  58  GLU A C   
303  O  O   . GLU A 41  ? 0.14992 0.26214 0.13636 0.01786  -0.00539 0.00391  58  GLU A O   
304  C  CB  . GLU A 41  ? 0.22874 0.35053 0.22208 0.02097  -0.00658 0.00282  58  GLU A CB  
305  C  CG  . GLU A 41  ? 0.21002 0.33363 0.20636 0.02370  -0.00739 0.00324  58  GLU A CG  
306  C  CD  . GLU A 41  ? 0.50618 0.63518 0.50406 0.02372  -0.00863 0.00346  58  GLU A CD  
307  O  OE1 . GLU A 41  ? 0.73371 0.86630 0.73503 0.02525  -0.00864 0.00265  58  GLU A OE1 
308  O  OE2 . GLU A 41  ? 0.48887 0.61715 0.48472 0.02184  -0.00897 0.00417  58  GLU A OE2 
309  N  N   . ARG A 42  ? 0.10919 0.22482 0.09759 0.01557  -0.00539 0.00344  59  ARG A N   
310  C  CA  . ARG A 42  ? 0.08901 0.20152 0.07657 0.01347  -0.00430 0.00317  59  ARG A CA  
311  C  C   . ARG A 42  ? 0.15082 0.25875 0.13650 0.01294  -0.00445 0.00427  59  ARG A C   
312  O  O   . ARG A 42  ? 0.09429 0.19934 0.07913 0.01187  -0.00373 0.00418  59  ARG A O   
313  C  CB  . ARG A 42  ? 0.09741 0.21132 0.08641 0.01150  -0.00379 0.00263  59  ARG A CB  
314  C  CG  . ARG A 42  ? 0.11995 0.23165 0.10889 0.00966  -0.00287 0.00240  59  ARG A CG  
315  C  CD  . ARG A 42  ? 0.08736 0.20016 0.07750 0.00786  -0.00259 0.00223  59  ARG A CD  
316  N  NE  . ARG A 42  ? 0.10444 0.21473 0.09446 0.00632  -0.00202 0.00243  59  ARG A NE  
317  C  CZ  . ARG A 42  ? 0.08287 0.19395 0.07358 0.00562  -0.00147 0.00205  59  ARG A CZ  
318  N  NH1 . ARG A 42  ? 0.11405 0.22840 0.10554 0.00621  -0.00129 0.00120  59  ARG A NH1 
319  N  NH2 . ARG A 42  ? 0.08295 0.19185 0.07357 0.00434  -0.00115 0.00249  59  ARG A NH2 
320  N  N   . SER A 43  ? 0.12271 0.23009 0.10778 0.01358  -0.00539 0.00529  60  SER A N   
321  C  CA  . SER A 43  ? 0.09968 0.20303 0.08283 0.01296  -0.00551 0.00624  60  SER A CA  
322  C  C   . SER A 43  ? 0.06967 0.17051 0.05106 0.01387  -0.00534 0.00667  60  SER A C   
323  O  O   . SER A 43  ? 0.06263 0.15996 0.04251 0.01287  -0.00499 0.00707  60  SER A O   
324  C  CB  . SER A 43  ? 0.08159 0.18530 0.06430 0.01346  -0.00662 0.00731  60  SER A CB  
325  O  OG  . SER A 43  ? 0.16820 0.27342 0.15092 0.01582  -0.00763 0.00819  60  SER A OG  
326  N  N   . GLN A 44  ? 0.06315 0.16591 0.04462 0.01576  -0.00556 0.00651  61  GLN A N   
327  C  CA  . GLN A 44  ? 0.09661 0.19727 0.07608 0.01672  -0.00531 0.00681  61  GLN A CA  
328  C  C   . GLN A 44  ? 0.14803 0.24834 0.12763 0.01570  -0.00388 0.00531  61  GLN A C   
329  O  O   . GLN A 44  ? 0.17025 0.26742 0.14935 0.01591  -0.00304 0.00505  61  GLN A O   
330  C  CB  . GLN A 44  ? 0.06889 0.16926 0.05024 0.01919  -0.00574 0.00722  61  GLN A CB  
331  C  CG  . GLN A 44  ? 0.19888 0.30010 0.18009 0.02037  -0.00738 0.00903  61  GLN A CG  
332  C  CD  . GLN A 44  ? 0.37496 0.47266 0.35309 0.01981  -0.00783 0.01069  61  GLN A CD  
333  O  OE1 . GLN A 44  ? 0.45143 0.54506 0.42853 0.01993  -0.00708 0.01093  61  GLN A OE1 
334  N  NE2 . GLN A 44  ? 0.50625 0.60444 0.48365 0.01874  -0.00858 0.01148  61  GLN A NE2 
335  N  N   . GLN A 45  ? 0.09751 0.19974 0.07888 0.01428  -0.00331 0.00426  62  GLN A N   
336  C  CA  . GLN A 45  ? 0.06901 0.17138 0.05076 0.01314  -0.00211 0.00301  62  GLN A CA  
337  C  C   . GLN A 45  ? 0.05857 0.15735 0.03997 0.01117  -0.00159 0.00332  62  GLN A C   
338  O  O   . GLN A 45  ? 0.05779 0.15513 0.03952 0.01027  -0.00194 0.00401  62  GLN A O   
339  C  CB  . GLN A 45  ? 0.20105 0.30719 0.18511 0.01251  -0.00187 0.00199  62  GLN A CB  
340  C  CG  . GLN A 45  ? 0.19380 0.30392 0.17877 0.01437  -0.00206 0.00113  62  GLN A CG  
341  C  CD  . GLN A 45  ? 0.21011 0.32447 0.19709 0.01356  -0.00195 0.00026  62  GLN A CD  
342  O  OE1 . GLN A 45  ? 0.38535 0.49896 0.37335 0.01157  -0.00166 0.00043  62  GLN A OE1 
343  N  NE2 . GLN A 45  ? 0.18966 0.30694 0.17882 0.01498  -0.00191 -0.00070 62  GLN A NE2 
344  N  N   . ARG A 46  ? 0.11462 0.21226 0.09542 0.01050  -0.00071 0.00265  63  ARG A N   
345  C  CA  . ARG A 46  ? 0.06238 0.15705 0.04296 0.00884  -0.00033 0.00295  63  ARG A CA  
346  C  C   . ARG A 46  ? 0.09437 0.19027 0.07700 0.00728  -0.00009 0.00260  63  ARG A C   
347  O  O   . ARG A 46  ? 0.09948 0.19799 0.08320 0.00705  0.00024  0.00174  63  ARG A O   
348  C  CB  . ARG A 46  ? 0.06619 0.15905 0.04502 0.00877  0.00044  0.00249  63  ARG A CB  
349  C  CG  . ARG A 46  ? 0.07418 0.16494 0.05048 0.01005  0.00025  0.00325  63  ARG A CG  
350  C  CD  . ARG A 46  ? 0.06984 0.15702 0.04494 0.00886  0.00039  0.00394  63  ARG A CD  
351  N  NE  . ARG A 46  ? 0.06569 0.15071 0.03823 0.00984  0.00014  0.00494  63  ARG A NE  
352  C  CZ  . ARG A 46  ? 0.11108 0.19454 0.08139 0.01013  0.00089  0.00480  63  ARG A CZ  
353  N  NH1 . ARG A 46  ? 0.13995 0.22353 0.11079 0.00937  0.00202  0.00337  63  ARG A NH1 
354  N  NH2 . ARG A 46  ? 0.12529 0.20554 0.09441 0.01085  0.00055  0.00596  63  ARG A NH2 
355  N  N   . PHE A 47  ? 0.06747 0.16163 0.05051 0.00622  -0.00024 0.00329  64  PHE A N   
356  C  CA  . PHE A 47  ? 0.07334 0.16836 0.05799 0.00485  -0.00007 0.00334  64  PHE A CA  
357  C  C   . PHE A 47  ? 0.10699 0.19947 0.09122 0.00396  0.00010  0.00387  64  PHE A C   
358  O  O   . PHE A 47  ? 0.12551 0.21560 0.10837 0.00427  0.00005  0.00420  64  PHE A O   
359  C  CB  . PHE A 47  ? 0.08116 0.17771 0.06706 0.00463  -0.00043 0.00363  64  PHE A CB  
360  C  CG  . PHE A 47  ? 0.09641 0.19573 0.08279 0.00556  -0.00068 0.00315  64  PHE A CG  
361  C  CD1 . PHE A 47  ? 0.14288 0.24531 0.13053 0.00526  -0.00046 0.00249  64  PHE A CD1 
362  C  CD2 . PHE A 47  ? 0.14591 0.24506 0.13151 0.00670  -0.00119 0.00340  64  PHE A CD2 
363  C  CE1 . PHE A 47  ? 0.11632 0.22180 0.10455 0.00618  -0.00066 0.00193  64  PHE A CE1 
364  C  CE2 . PHE A 47  ? 0.15124 0.25345 0.13744 0.00770  -0.00152 0.00302  64  PHE A CE2 
365  C  CZ  . PHE A 47  ? 0.10781 0.21328 0.09537 0.00749  -0.00121 0.00221  64  PHE A CZ  
366  N  N   . LEU A 48  ? 0.12325 0.21655 0.10866 0.00287  0.00027  0.00403  65  LEU A N   
367  C  CA  . LEU A 48  ? 0.10102 0.19268 0.08634 0.00215  0.00038  0.00460  65  LEU A CA  
368  C  C   . LEU A 48  ? 0.06106 0.15162 0.04632 0.00224  0.00015  0.00515  65  LEU A C   
369  O  O   . LEU A 48  ? 0.07671 0.16849 0.06265 0.00228  -0.00007 0.00523  65  LEU A O   
370  C  CB  . LEU A 48  ? 0.09172 0.18511 0.07838 0.00108  0.00049  0.00489  65  LEU A CB  
371  C  CG  . LEU A 48  ? 0.08857 0.18366 0.07660 0.00056  0.00030  0.00556  65  LEU A CG  
372  C  CD1 . LEU A 48  ? 0.18166 0.27817 0.17062 -0.00045 0.00035  0.00619  65  LEU A CD1 
373  C  CD2 . LEU A 48  ? 0.18732 0.28447 0.17594 0.00074  0.00018  0.00513  65  LEU A CD2 
374  N  N   . PRO A 49  ? 0.05795 0.14639 0.04230 0.00215  0.00026  0.00541  66  PRO A N   
375  C  CA  . PRO A 49  ? 0.05838 0.14592 0.04243 0.00215  0.00013  0.00568  66  PRO A CA  
376  C  C   . PRO A 49  ? 0.05178 0.14042 0.03698 0.00151  0.00021  0.00613  66  PRO A C   
377  O  O   . PRO A 49  ? 0.05736 0.14602 0.04245 0.00143  0.00013  0.00615  66  PRO A O   
378  C  CB  . PRO A 49  ? 0.05217 0.13734 0.03475 0.00215  0.00032  0.00570  66  PRO A CB  
379  C  CG  . PRO A 49  ? 0.05203 0.13720 0.03471 0.00179  0.00062  0.00564  66  PRO A CG  
380  C  CD  . PRO A 49  ? 0.05171 0.13856 0.03500 0.00199  0.00055  0.00529  66  PRO A CD  
381  N  N   . ALA A 50  ? 0.06221 0.15194 0.04838 0.00102  0.00036  0.00654  67  ALA A N   
382  C  CA  . ALA A 50  ? 0.04840 0.13929 0.03547 0.00055  0.00043  0.00728  67  ALA A CA  
383  C  C   . ALA A 50  ? 0.04899 0.13858 0.03532 0.00063  0.00065  0.00732  67  ALA A C   
384  O  O   . ALA A 50  ? 0.04964 0.13761 0.03504 0.00077  0.00080  0.00700  67  ALA A O   
385  C  CB  . ALA A 50  ? 0.05989 0.15247 0.04770 0.00031  0.00026  0.00748  67  ALA A CB  
386  N  N   . SER A 51  ? 0.04905 0.13938 0.03558 0.00044  0.00074  0.00764  68  SER A N   
387  C  CA  . SER A 51  ? 0.05061 0.14024 0.03649 0.00042  0.00114  0.00759  68  SER A CA  
388  C  C   . SER A 51  ? 0.05085 0.13862 0.03527 0.00053  0.00117  0.00666  68  SER A C   
389  O  O   . SER A 51  ? 0.05979 0.14690 0.04349 0.00039  0.00161  0.00638  68  SER A O   
390  C  CB  . SER A 51  ? 0.10616 0.19723 0.09239 0.00014  0.00141  0.00812  68  SER A CB  
391  O  OG  . SER A 51  ? 0.10351 0.19635 0.09092 0.00005  0.00141  0.00939  68  SER A OG  
392  N  N   . THR A 52  ? 0.05112 0.13830 0.03508 0.00075  0.00077  0.00623  69  THR A N   
393  C  CA  . THR A 52  ? 0.05246 0.13799 0.03491 0.00085  0.00070  0.00567  69  THR A CA  
394  C  C   . THR A 52  ? 0.08761 0.17142 0.06918 0.00094  0.00090  0.00569  69  THR A C   
395  O  O   . THR A 52  ? 0.06337 0.14574 0.04350 0.00085  0.00093  0.00540  69  THR A O   
396  C  CB  . THR A 52  ? 0.11053 0.19622 0.09269 0.00124  0.00017  0.00547  69  THR A CB  
397  O  OG1 . THR A 52  ? 0.10288 0.18846 0.08529 0.00175  0.00002  0.00565  69  THR A OG1 
398  C  CG2 . THR A 52  ? 0.05228 0.13992 0.03533 0.00098  -0.00001 0.00537  69  THR A CG2 
399  N  N   . PHE A 53  ? 0.07137 0.15547 0.05368 0.00095  0.00105  0.00603  70  PHE A N   
400  C  CA  . PHE A 53  ? 0.05299 0.13569 0.03445 0.00082  0.00131  0.00598  70  PHE A CA  
401  C  C   . PHE A 53  ? 0.05334 0.13596 0.03458 0.00042  0.00182  0.00589  70  PHE A C   
402  O  O   . PHE A 53  ? 0.06308 0.14448 0.04336 0.00016  0.00212  0.00572  70  PHE A O   
403  C  CB  . PHE A 53  ? 0.05538 0.13881 0.03768 0.00076  0.00131  0.00623  70  PHE A CB  
404  C  CG  . PHE A 53  ? 0.08006 0.16216 0.06135 0.00045  0.00160  0.00608  70  PHE A CG  
405  C  CD1 . PHE A 53  ? 0.09663 0.17689 0.07627 0.00062  0.00157  0.00582  70  PHE A CD1 
406  C  CD2 . PHE A 53  ? 0.05267 0.13558 0.03458 -0.00001 0.00194  0.00625  70  PHE A CD2 
407  C  CE1 . PHE A 53  ? 0.06319 0.14214 0.04165 0.00017  0.00193  0.00569  70  PHE A CE1 
408  C  CE2 . PHE A 53  ? 0.05363 0.13549 0.03459 -0.00047 0.00225  0.00604  70  PHE A CE2 
409  C  CZ  . PHE A 53  ? 0.15747 0.23720 0.13662 -0.00046 0.00228  0.00572  70  PHE A CZ  
410  N  N   . KCX A 54  ? 0.05286 0.13689 0.03487 0.00035  0.00203  0.00596  71  KCX A N   
411  C  CA  . KCX A 54  ? 0.05339 0.13776 0.03523 0.00007  0.00272  0.00573  71  KCX A CA  
412  C  CB  . KCX A 54  ? 0.05304 0.13926 0.03575 0.00012  0.00307  0.00592  71  KCX A CB  
413  C  CG  . KCX A 54  ? 0.07874 0.16705 0.06313 0.00039  0.00305  0.00705  71  KCX A CG  
414  C  CD  . KCX A 54  ? 0.05193 0.14201 0.03696 0.00046  0.00363  0.00751  71  KCX A CD  
415  C  CE  . KCX A 54  ? 0.05095 0.14330 0.03758 0.00073  0.00349  0.00911  71  KCX A CE  
416  N  NZ  . KCX A 54  ? 0.05003 0.14249 0.03713 0.00058  0.00254  0.00952  71  KCX A NZ  
417  C  C   . KCX A 54  ? 0.05511 0.13774 0.03517 -0.00031 0.00297  0.00494  71  KCX A C   
418  O  O   . KCX A 54  ? 0.09227 0.17477 0.07189 -0.00066 0.00363  0.00456  71  KCX A O   
419  C  CX  . KCX A 54  ? 0.04928 0.14165 0.03680 0.00051  0.00205  0.00962  71  KCX A CX  
420  O  OQ1 . KCX A 54  ? 0.04932 0.14149 0.03678 0.00052  0.00223  0.00947  71  KCX A OQ1 
421  O  OQ2 . KCX A 54  ? 0.04868 0.14131 0.03662 0.00033  0.00153  0.00973  71  KCX A OQ2 
422  N  N   . ILE A 55  ? 0.05587 0.13746 0.03492 -0.00028 0.00247  0.00473  72  ILE A N   
423  C  CA  . ILE A 55  ? 0.06596 0.14601 0.04314 -0.00073 0.00254  0.00425  72  ILE A CA  
424  C  C   . ILE A 55  ? 0.07012 0.14863 0.04635 -0.00088 0.00271  0.00445  72  ILE A C   
425  O  O   . ILE A 55  ? 0.12768 0.20560 0.10294 -0.00149 0.00327  0.00404  72  ILE A O   
426  C  CB  . ILE A 55  ? 0.06390 0.14355 0.04030 -0.00053 0.00181  0.00432  72  ILE A CB  
427  C  CG1 . ILE A 55  ? 0.05784 0.13920 0.03512 -0.00061 0.00170  0.00400  72  ILE A CG1 
428  C  CG2 . ILE A 55  ? 0.09973 0.17800 0.07403 -0.00106 0.00178  0.00410  72  ILE A CG2 
429  C  CD1 . ILE A 55  ? 0.05846 0.14006 0.03525 -0.00045 0.00095  0.00405  72  ILE A CD1 
430  N  N   . PHE A 56  ? 0.05809 0.13609 0.03456 -0.00044 0.00232  0.00497  73  PHE A N   
431  C  CA  . PHE A 56  ? 0.05910 0.13563 0.03449 -0.00070 0.00252  0.00513  73  PHE A CA  
432  C  C   . PHE A 56  ? 0.14523 0.22272 0.12158 -0.00112 0.00314  0.00499  73  PHE A C   
433  O  O   . PHE A 56  ? 0.07249 0.14904 0.04777 -0.00173 0.00360  0.00481  73  PHE A O   
434  C  CB  . PHE A 56  ? 0.10458 0.18067 0.07996 -0.00016 0.00209  0.00552  73  PHE A CB  
435  C  CG  . PHE A 56  ? 0.09023 0.16456 0.06398 -0.00047 0.00232  0.00566  73  PHE A CG  
436  C  CD1 . PHE A 56  ? 0.08589 0.16062 0.06024 -0.00092 0.00273  0.00554  73  PHE A CD1 
437  C  CD2 . PHE A 56  ? 0.15133 0.22378 0.12282 -0.00038 0.00212  0.00599  73  PHE A CD2 
438  C  CE1 . PHE A 56  ? 0.06181 0.13493 0.03447 -0.00139 0.00306  0.00557  73  PHE A CE1 
439  C  CE2 . PHE A 56  ? 0.13437 0.20510 0.10405 -0.00073 0.00242  0.00621  73  PHE A CE2 
440  C  CZ  . PHE A 56  ? 0.11249 0.18348 0.08273 -0.00130 0.00295  0.00590  73  PHE A CZ  
441  N  N   . ASN A 57  ? 0.05663 0.13623 0.03498 -0.00084 0.00315  0.00518  74  ASN A N   
442  C  CA  . ASN A 57  ? 0.08104 0.16222 0.06054 -0.00109 0.00363  0.00526  74  ASN A CA  
443  C  C   . ASN A 57  ? 0.11030 0.19189 0.08948 -0.00146 0.00439  0.00471  74  ASN A C   
444  O  O   . ASN A 57  ? 0.09430 0.17646 0.07362 -0.00187 0.00494  0.00454  74  ASN A O   
445  C  CB  . ASN A 57  ? 0.10451 0.18813 0.08607 -0.00064 0.00338  0.00588  74  ASN A CB  
446  C  CG  . ASN A 57  ? 0.24770 0.33319 0.23048 -0.00085 0.00353  0.00631  74  ASN A CG  
447  O  OD1 . ASN A 57  ? 0.13605 0.22090 0.11816 -0.00139 0.00380  0.00601  74  ASN A OD1 
448  N  ND2 . ASN A 57  ? 0.13089 0.21890 0.11541 -0.00052 0.00334  0.00711  74  ASN A ND2 
449  N  N   . SER A 58  ? 0.06426 0.14578 0.04302 -0.00141 0.00453  0.00428  75  SER A N   
450  C  CA  . SER A 58  ? 0.05820 0.14010 0.03650 -0.00189 0.00546  0.00344  75  SER A CA  
451  C  C   . SER A 58  ? 0.09982 0.17978 0.07616 -0.00270 0.00569  0.00299  75  SER A C   
452  O  O   . SER A 58  ? 0.10741 0.18790 0.08369 -0.00323 0.00654  0.00242  75  SER A O   
453  C  CB  . SER A 58  ? 0.08039 0.16265 0.05847 -0.00189 0.00562  0.00289  75  SER A CB  
454  O  OG  . SER A 58  ? 0.07274 0.15687 0.05250 -0.00126 0.00562  0.00338  75  SER A OG  
455  N  N   . LEU A 59  ? 0.06118 0.13906 0.03590 -0.00279 0.00500  0.00329  76  LEU A N   
456  C  CA  . LEU A 59  ? 0.06343 0.13939 0.03599 -0.00357 0.00518  0.00318  76  LEU A CA  
457  C  C   . LEU A 59  ? 0.06917 0.14496 0.04179 -0.00396 0.00559  0.00331  76  LEU A C   
458  O  O   . LEU A 59  ? 0.08206 0.15769 0.05387 -0.00482 0.00631  0.00281  76  LEU A O   
459  C  CB  . LEU A 59  ? 0.06460 0.13866 0.03554 -0.00332 0.00432  0.00383  76  LEU A CB  
460  C  CG  . LEU A 59  ? 0.06521 0.13938 0.03556 -0.00321 0.00384  0.00372  76  LEU A CG  
461  C  CD1 . LEU A 59  ? 0.06570 0.13879 0.03526 -0.00252 0.00289  0.00459  76  LEU A CD1 
462  C  CD2 . LEU A 59  ? 0.06757 0.14126 0.03609 -0.00426 0.00427  0.00315  76  LEU A CD2 
463  N  N   . VAL A 60  ? 0.06251 0.13852 0.03609 -0.00350 0.00518  0.00388  77  VAL A N   
464  C  CA  . VAL A 60  ? 0.08916 0.16520 0.06275 -0.00405 0.00554  0.00392  77  VAL A CA  
465  C  C   . VAL A 60  ? 0.06146 0.14007 0.03678 -0.00428 0.00625  0.00349  77  VAL A C   
466  O  O   . VAL A 60  ? 0.07207 0.15081 0.04693 -0.00511 0.00688  0.00312  77  VAL A O   
467  C  CB  . VAL A 60  ? 0.07994 0.15594 0.05413 -0.00363 0.00500  0.00445  77  VAL A CB  
468  C  CG1 . VAL A 60  ? 0.15768 0.23380 0.13168 -0.00445 0.00541  0.00435  77  VAL A CG1 
469  C  CG2 . VAL A 60  ? 0.08025 0.15404 0.05279 -0.00323 0.00444  0.00482  77  VAL A CG2 
470  N  N   . GLY A 61  ? 0.07205 0.15293 0.04935 -0.00354 0.00621  0.00357  78  GLY A N   
471  C  CA  . GLY A 61  ? 0.05896 0.14263 0.03799 -0.00351 0.00698  0.00330  78  GLY A CA  
472  C  C   . GLY A 61  ? 0.08396 0.16745 0.06214 -0.00419 0.00801  0.00226  78  GLY A C   
473  O  O   . GLY A 61  ? 0.06097 0.14589 0.03980 -0.00466 0.00877  0.00184  78  GLY A O   
474  N  N   . LEU A 62  ? 0.06187 0.14381 0.03862 -0.00437 0.00807  0.00174  79  LEU A N   
475  C  CA  . LEU A 62  ? 0.09581 0.17750 0.07151 -0.00526 0.00907  0.00060  79  LEU A CA  
476  C  C   . LEU A 62  ? 0.11110 0.19099 0.08485 -0.00637 0.00915  0.00059  79  LEU A C   
477  O  O   . LEU A 62  ? 0.12716 0.20785 0.10088 -0.00718 0.01013  -0.00023 79  LEU A O   
478  C  CB  . LEU A 62  ? 0.06484 0.14553 0.03935 -0.00537 0.00898  0.00008  79  LEU A CB  
479  C  CG  . LEU A 62  ? 0.12128 0.20383 0.09749 -0.00462 0.00939  -0.00032 79  LEU A CG  
480  C  CD1 . LEU A 62  ? 0.15553 0.23694 0.13041 -0.00480 0.00890  -0.00059 79  LEU A CD1 
481  C  CD2 . LEU A 62  ? 0.09384 0.17842 0.07142 -0.00482 0.01107  -0.00163 79  LEU A CD2 
482  N  N   . GLU A 63  ? 0.11167 0.18919 0.08380 -0.00642 0.00825  0.00145  80  GLU A N   
483  C  CA  . GLU A 63  ? 0.10842 0.18393 0.07830 -0.00750 0.00841  0.00159  80  GLU A CA  
484  C  C   . GLU A 63  ? 0.23584 0.31248 0.20657 -0.00806 0.00895  0.00146  80  GLU A C   
485  O  O   . GLU A 63  ? 0.21430 0.29058 0.18387 -0.00922 0.00966  0.00101  80  GLU A O   
486  C  CB  . GLU A 63  ? 0.10454 0.17743 0.07259 -0.00722 0.00747  0.00261  80  GLU A CB  
487  C  CG  . GLU A 63  ? 0.15906 0.22958 0.12433 -0.00828 0.00765  0.00300  80  GLU A CG  
488  C  CD  . GLU A 63  ? 0.18188 0.25146 0.14503 -0.00908 0.00785  0.00282  80  GLU A CD  
489  O  OE1 . GLU A 63  ? 0.16108 0.22911 0.12194 -0.01016 0.00817  0.00311  80  GLU A OE1 
490  O  OE2 . GLU A 63  ? 0.12443 0.19492 0.08811 -0.00875 0.00771  0.00238  80  GLU A OE2 
491  N  N   . THR A 64  ? 0.12214 0.20042 0.09489 -0.00737 0.00861  0.00185  81  THR A N   
492  C  CA  . THR A 64  ? 0.07326 0.15306 0.04694 -0.00797 0.00900  0.00175  81  THR A CA  
493  C  C   . THR A 64  ? 0.12395 0.20708 0.09973 -0.00801 0.00989  0.00100  81  THR A C   
494  O  O   . THR A 64  ? 0.12539 0.21022 0.10199 -0.00866 0.01030  0.00080  81  THR A O   
495  C  CB  . THR A 64  ? 0.07057 0.15117 0.04551 -0.00738 0.00824  0.00246  81  THR A CB  
496  O  OG1 . THR A 64  ? 0.06178 0.14453 0.03889 -0.00617 0.00787  0.00276  81  THR A OG1 
497  C  CG2 . THR A 64  ? 0.08751 0.16495 0.06043 -0.00735 0.00761  0.00301  81  THR A CG2 
498  N  N   . GLY A 65  ? 0.05333 0.18622 0.04984 0.01216  0.00066  -0.00219 82  GLY A N   
499  C  CA  . GLY A 65  ? 0.08968 0.22431 0.08654 0.01292  0.00061  -0.00247 82  GLY A CA  
500  C  C   . GLY A 65  ? 0.06335 0.19939 0.06139 0.01388  -0.00004 -0.00284 82  GLY A C   
501  O  O   . GLY A 65  ? 0.08885 0.22627 0.08693 0.01486  -0.00015 -0.00309 82  GLY A O   
502  N  N   . VAL A 66  ? 0.08372 0.21906 0.08242 0.01374  -0.00030 -0.00286 83  VAL A N   
503  C  CA  . VAL A 66  ? 0.05809 0.19258 0.05686 0.01450  -0.00039 -0.00314 83  VAL A CA  
504  C  C   . VAL A 66  ? 0.05814 0.19186 0.05650 0.01571  -0.00038 -0.00308 83  VAL A C   
505  O  O   . VAL A 66  ? 0.06144 0.19576 0.05960 0.01684  -0.00044 -0.00332 83  VAL A O   
506  C  CB  . VAL A 66  ? 0.05949 0.19246 0.05846 0.01400  -0.00038 -0.00314 83  VAL A CB  
507  C  CG1 . VAL A 66  ? 0.07341 0.20553 0.07225 0.01492  -0.00040 -0.00328 83  VAL A CG1 
508  C  CG2 . VAL A 66  ? 0.04689 0.18117 0.04617 0.01303  -0.00040 -0.00339 83  VAL A CG2 
509  N  N   . ILE A 67  ? 0.05631 0.18822 0.05406 0.01550  -0.00024 -0.00282 84  ILE A N   
510  C  CA  . ILE A 67  ? 0.07729 0.20708 0.07360 0.01623  -0.00008 -0.00285 84  ILE A CA  
511  C  C   . ILE A 67  ? 0.09943 0.22903 0.09478 0.01637  0.00019  -0.00283 84  ILE A C   
512  O  O   . ILE A 67  ? 0.06993 0.19871 0.06491 0.01560  0.00037  -0.00260 84  ILE A O   
513  C  CB  . ILE A 67  ? 0.05726 0.18458 0.05290 0.01565  -0.00006 -0.00272 84  ILE A CB  
514  C  CG1 . ILE A 67  ? 0.06963 0.19720 0.06616 0.01535  -0.00020 -0.00268 84  ILE A CG1 
515  C  CG2 . ILE A 67  ? 0.07999 0.20507 0.07374 0.01616  0.00002  -0.00285 84  ILE A CG2 
516  C  CD1 . ILE A 67  ? 0.05087 0.17705 0.04721 0.01458  -0.00021 -0.00256 84  ILE A CD1 
517  N  N   . LYS A 68  ? 0.05438 0.18461 0.04908 0.01752  0.00031  -0.00306 85  LYS A N   
518  C  CA  . LYS A 68  ? 0.11476 0.24486 0.10840 0.01777  0.00075  -0.00307 85  LYS A CA  
519  C  C   . LYS A 68  ? 0.18175 0.30867 0.17365 0.01749  0.00098  -0.00299 85  LYS A C   
520  O  O   . LYS A 68  ? 0.16791 0.29426 0.15928 0.01687  0.00127  -0.00278 85  LYS A O   
521  C  CB  . LYS A 68  ? 0.06505 0.19635 0.05814 0.01938  0.00087  -0.00342 85  LYS A CB  
522  C  CG  . LYS A 68  ? 0.11244 0.24450 0.10483 0.01964  0.00148  -0.00347 85  LYS A CG  
523  C  CD  . LYS A 68  ? 0.31641 0.44970 0.30814 0.02154  0.00167  -0.00388 85  LYS A CD  
524  C  CE  . LYS A 68  ? 0.36270 0.49253 0.35195 0.02266  0.00195  -0.00407 85  LYS A CE  
525  N  NZ  . LYS A 68  ? 0.39693 0.52766 0.38508 0.02467  0.00237  -0.00448 85  LYS A NZ  
526  N  N   . ASP A 69  ? 0.07619 0.20094 0.06686 0.01790  0.00085  -0.00319 86  ASP A N   
527  C  CA  . ASP A 69  ? 0.13383 0.25582 0.12271 0.01747  0.00088  -0.00327 86  ASP A CA  
528  C  C   . ASP A 69  ? 0.09873 0.21901 0.08691 0.01721  0.00056  -0.00341 86  ASP A C   
529  O  O   . ASP A 69  ? 0.14577 0.26681 0.13488 0.01732  0.00040  -0.00333 86  ASP A O   
530  C  CB  . ASP A 69  ? 0.06696 0.18766 0.05369 0.01837  0.00128  -0.00354 86  ASP A CB  
531  C  CG  . ASP A 69  ? 0.17829 0.29926 0.16425 0.01989  0.00144  -0.00384 86  ASP A CG  
532  O  OD1 . ASP A 69  ? 0.22612 0.34606 0.21150 0.02023  0.00118  -0.00396 86  ASP A OD1 
533  O  OD2 . ASP A 69  ? 0.22085 0.34298 0.20654 0.02083  0.00189  -0.00394 86  ASP A OD2 
534  N  N   . THR A 70  ? 0.11624 0.23419 0.10251 0.01677  0.00046  -0.00365 87  THR A N   
535  C  CA  . THR A 70  ? 0.10575 0.22217 0.09108 0.01612  0.00017  -0.00379 87  THR A CA  
536  C  C   . THR A 70  ? 0.11916 0.23383 0.10243 0.01700  0.00024  -0.00398 87  THR A C   
537  O  O   . THR A 70  ? 0.09299 0.20617 0.07507 0.01637  0.00007  -0.00402 87  THR A O   
538  C  CB  . THR A 70  ? 0.10093 0.21581 0.08471 0.01522  -0.00009 -0.00411 87  THR A CB  
539  O  OG1 . THR A 70  ? 0.08800 0.20083 0.06911 0.01590  0.00003  -0.00452 87  THR A OG1 
540  C  CG2 . THR A 70  ? 0.08490 0.20126 0.07028 0.01467  -0.00019 -0.00391 87  THR A CG2 
541  N  N   . SER A 71  ? 0.08412 0.19893 0.06670 0.01849  0.00053  -0.00410 88  SER A N   
542  C  CA  . SER A 71  ? 0.08052 0.19367 0.06093 0.01977  0.00059  -0.00427 88  SER A CA  
543  C  C   . SER A 71  ? 0.13599 0.25149 0.11825 0.02074  0.00056  -0.00401 88  SER A C   
544  O  O   . SER A 71  ? 0.15211 0.26638 0.13255 0.02209  0.00056  -0.00410 88  SER A O   
545  C  CB  . SER A 71  ? 0.18943 0.30120 0.16745 0.02121  0.00091  -0.00468 88  SER A CB  
546  O  OG  . SER A 71  ? 0.35316 0.46799 0.33322 0.02206  0.00122  -0.00461 88  SER A OG  
547  N  N   . PHE A 72  ? 0.10848 0.22714 0.09396 0.02013  0.00048  -0.00375 89  PHE A N   
548  C  CA  . PHE A 72  ? 0.09286 0.21429 0.08022 0.02094  0.00036  -0.00365 89  PHE A CA  
549  C  C   . PHE A 72  ? 0.10009 0.21997 0.08639 0.02115  0.00016  -0.00351 89  PHE A C   
550  O  O   . PHE A 72  ? 0.08240 0.20092 0.06859 0.01980  0.00006  -0.00330 89  PHE A O   
551  C  CB  . PHE A 72  ? 0.13542 0.25978 0.12582 0.01979  0.00025  -0.00343 89  PHE A CB  
552  C  CG  . PHE A 72  ? 0.12279 0.25050 0.11517 0.02039  0.00005  -0.00348 89  PHE A CG  
553  C  CD1 . PHE A 72  ? 0.12769 0.25815 0.12060 0.02163  0.00005  -0.00373 89  PHE A CD1 
554  C  CD2 . PHE A 72  ? 0.05236 0.18077 0.04607 0.01969  -0.00016 -0.00334 89  PHE A CD2 
555  C  CE1 . PHE A 72  ? 0.17375 0.30791 0.16853 0.02208  -0.00028 -0.00391 89  PHE A CE1 
556  C  CE2 . PHE A 72  ? 0.09737 0.22896 0.09275 0.02018  -0.00036 -0.00351 89  PHE A CE2 
557  C  CZ  . PHE A 72  ? 0.15744 0.29211 0.15344 0.02133  -0.00047 -0.00383 89  PHE A CZ  
558  N  N   . VAL A 73  ? 0.10596 0.22617 0.09133 0.02297  0.00009  -0.00364 90  VAL A N   
559  C  CA  . VAL A 73  ? 0.06309 0.18115 0.04655 0.02353  -0.00009 -0.00346 90  VAL A CA  
560  C  C   . VAL A 73  ? 0.09566 0.21671 0.08155 0.02374  -0.00033 -0.00337 90  VAL A C   
561  O  O   . VAL A 73  ? 0.09832 0.22312 0.08622 0.02477  -0.00042 -0.00364 90  VAL A O   
562  C  CB  . VAL A 73  ? 0.10335 0.21919 0.08345 0.02574  -0.00007 -0.00367 90  VAL A CB  
563  C  CG1 . VAL A 73  ? 0.07423 0.18788 0.05211 0.02659  -0.00032 -0.00340 90  VAL A CG1 
564  C  CG2 . VAL A 73  ? 0.16320 0.27526 0.14017 0.02534  0.00018  -0.00384 90  VAL A CG2 
565  N  N   . ILE A 74  ? 0.12709 0.24673 0.11270 0.02272  -0.00043 -0.00304 91  ILE A N   
566  C  CA  . ILE A 74  ? 0.05961 0.18093 0.04639 0.02316  -0.00066 -0.00299 91  ILE A CA  
567  C  C   . ILE A 74  ? 0.11199 0.22982 0.09524 0.02422  -0.00081 -0.00272 91  ILE A C   
568  O  O   . ILE A 74  ? 0.12313 0.23756 0.10415 0.02307  -0.00067 -0.00235 91  ILE A O   
569  C  CB  . ILE A 74  ? 0.11047 0.23280 0.09944 0.02131  -0.00063 -0.00281 91  ILE A CB  
570  C  CG1 . ILE A 74  ? 0.05382 0.17923 0.04571 0.02044  -0.00052 -0.00303 91  ILE A CG1 
571  C  CG2 . ILE A 74  ? 0.05659 0.17986 0.04600 0.02182  -0.00083 -0.00280 91  ILE A CG2 
572  C  CD1 . ILE A 74  ? 0.05153 0.17813 0.04539 0.01908  -0.00051 -0.00295 91  ILE A CD1 
573  N  N   . PRO A 75  ? 0.10399 0.22256 0.08640 0.02639  -0.00111 -0.00289 92  PRO A N   
574  C  CA  . PRO A 75  ? 0.10065 0.21513 0.07885 0.02770  -0.00129 -0.00255 92  PRO A CA  
575  C  C   . PRO A 75  ? 0.15766 0.27039 0.13498 0.02670  -0.00135 -0.00207 92  PRO A C   
576  O  O   . PRO A 75  ? 0.11771 0.23303 0.09788 0.02573  -0.00140 -0.00213 92  PRO A O   
577  C  CB  . PRO A 75  ? 0.13677 0.25348 0.11491 0.03058  -0.00170 -0.00297 92  PRO A CB  
578  C  CG  . PRO A 75  ? 0.21900 0.34154 0.20180 0.03024  -0.00170 -0.00350 92  PRO A CG  
579  C  CD  . PRO A 75  ? 0.13714 0.26040 0.12209 0.02788  -0.00127 -0.00344 92  PRO A CD  
580  N  N   . TRP A 76  ? 0.10239 0.21037 0.07526 0.02694  -0.00127 -0.00158 93  TRP A N   
581  C  CA  . TRP A 76  ? 0.18066 0.28645 0.15179 0.02620  -0.00122 -0.00103 93  TRP A CA  
582  C  C   . TRP A 76  ? 0.14677 0.25463 0.11891 0.02784  -0.00178 -0.00115 93  TRP A C   
583  O  O   . TRP A 76  ? 0.18400 0.29215 0.15501 0.03032  -0.00225 -0.00138 93  TRP A O   
584  C  CB  . TRP A 76  ? 0.18358 0.28365 0.14898 0.02642  -0.00093 -0.00047 93  TRP A CB  
585  C  CG  . TRP A 76  ? 0.12833 0.22564 0.09102 0.02585  -0.00072 0.00021  93  TRP A CG  
586  C  CD1 . TRP A 76  ? 0.11628 0.21470 0.08068 0.02381  -0.00037 0.00044  93  TRP A CD1 
587  C  CD2 . TRP A 76  ? 0.09696 0.18969 0.05432 0.02743  -0.00077 0.00078  93  TRP A CD2 
588  N  NE1 . TRP A 76  ? 0.16272 0.25776 0.12332 0.02392  -0.00012 0.00111  93  TRP A NE1 
589  C  CE2 . TRP A 76  ? 0.19266 0.28398 0.14876 0.02607  -0.00035 0.00138  93  TRP A CE2 
590  C  CE3 . TRP A 76  ? 0.25313 0.34269 0.20645 0.03004  -0.00111 0.00085  93  TRP A CE3 
591  C  CZ2 . TRP A 76  ? 0.19262 0.27928 0.14341 0.02706  -0.00020 0.00212  93  TRP A CZ2 
592  C  CZ3 . TRP A 76  ? 0.16029 0.24505 0.10828 0.03117  -0.00108 0.00159  93  TRP A CZ3 
593  C  CH2 . TRP A 76  ? 0.19868 0.28193 0.14536 0.02960  -0.00059 0.00225  93  TRP A CH2 
594  N  N   . ASP A 77  ? 0.14709 0.25651 0.12127 0.02658  -0.00175 -0.00108 94  ASP A N   
595  C  CA  . ASP A 77  ? 0.18084 0.29245 0.15617 0.02783  -0.00229 -0.00135 94  ASP A CA  
596  C  C   . ASP A 77  ? 0.14640 0.25432 0.11738 0.02939  -0.00261 -0.00084 94  ASP A C   
597  O  O   . ASP A 77  ? 0.16808 0.27736 0.13960 0.03030  -0.00310 -0.00105 94  ASP A O   
598  C  CB  . ASP A 77  ? 0.22656 0.34055 0.20501 0.02601  -0.00212 -0.00149 94  ASP A CB  
599  C  CG  . ASP A 77  ? 0.21901 0.32995 0.19540 0.02451  -0.00169 -0.00081 94  ASP A CG  
600  O  OD1 . ASP A 77  ? 0.20641 0.31348 0.17914 0.02429  -0.00133 -0.00023 94  ASP A OD1 
601  O  OD2 . ASP A 77  ? 0.22052 0.33298 0.19874 0.02351  -0.00162 -0.00091 94  ASP A OD2 
602  N  N   . GLY A 78  ? 0.18397 0.28707 0.15038 0.02966  -0.00232 -0.00021 95  GLY A N   
603  C  CA  . GLY A 78  ? 0.13307 0.23193 0.09455 0.03121  -0.00253 0.00039  95  GLY A CA  
604  C  C   . GLY A 78  ? 0.16578 0.26211 0.12525 0.02962  -0.00202 0.00108  95  GLY A C   
605  O  O   . GLY A 78  ? 0.21858 0.31076 0.17332 0.03072  -0.00203 0.00173  95  GLY A O   
606  N  N   . VAL A 79  ? 0.14137 0.23998 0.10403 0.02722  -0.00153 0.00099  96  VAL A N   
607  C  CA  . VAL A 79  ? 0.17812 0.27501 0.13925 0.02575  -0.00093 0.00156  96  VAL A CA  
608  C  C   . VAL A 79  ? 0.21156 0.30514 0.16982 0.02371  0.00016  0.00217  96  VAL A C   
609  O  O   . VAL A 79  ? 0.19824 0.29374 0.15914 0.02191  0.00054  0.00188  96  VAL A O   
610  C  CB  . VAL A 79  ? 0.19325 0.29443 0.15913 0.02448  -0.00099 0.00107  96  VAL A CB  
611  C  CG1 . VAL A 79  ? 0.20631 0.30589 0.17058 0.02301  -0.00023 0.00163  96  VAL A CG1 
612  C  CG2 . VAL A 79  ? 0.14839 0.25259 0.11653 0.02625  -0.00195 0.00040  96  VAL A CG2 
613  N  N   . THR A 80  ? 0.19539 0.28397 0.14802 0.02396  0.00070  0.00299  97  THR A N   
614  C  CA  . THR A 80  ? 0.18793 0.27318 0.13720 0.02178  0.00195  0.00357  97  THR A CA  
615  C  C   . THR A 80  ? 0.24614 0.33369 0.19780 0.01922  0.00281  0.00363  97  THR A C   
616  O  O   . THR A 80  ? 0.30698 0.39455 0.25824 0.01930  0.00302  0.00393  97  THR A O   
617  C  CB  . THR A 80  ? 0.25421 0.33321 0.19636 0.02269  0.00246  0.00452  97  THR A CB  
618  O  OG1 . THR A 80  ? 0.28513 0.36234 0.22527 0.02564  0.00145  0.00439  97  THR A OG1 
619  C  CG2 . THR A 80  ? 0.22941 0.30480 0.16763 0.02030  0.00388  0.00506  97  THR A CG2 
620  N  N   . ARG A 81  ? 0.18190 0.27150 0.13598 0.01711  0.00329  0.00330  98  ARG A N   
621  C  CA  . ARG A 81  ? 0.18503 0.27761 0.14197 0.01486  0.00400  0.00322  98  ARG A CA  
622  C  C   . ARG A 81  ? 0.26470 0.35521 0.21865 0.01236  0.00539  0.00364  98  ARG A C   
623  O  O   . ARG A 81  ? 0.33097 0.41770 0.28076 0.01221  0.00576  0.00392  98  ARG A O   
624  C  CB  . ARG A 81  ? 0.15412 0.25182 0.11710 0.01453  0.00325  0.00236  98  ARG A CB  
625  C  CG  . ARG A 81  ? 0.18689 0.28717 0.15304 0.01641  0.00217  0.00193  98  ARG A CG  
626  C  CD  . ARG A 81  ? 0.18703 0.29163 0.15836 0.01601  0.00162  0.00119  98  ARG A CD  
627  N  NE  . ARG A 81  ? 0.15106 0.25808 0.12511 0.01750  0.00080  0.00075  98  ARG A NE  
628  C  CZ  . ARG A 81  ? 0.22880 0.33628 0.20335 0.01915  0.00011  0.00042  98  ARG A CZ  
629  N  NH1 . ARG A 81  ? 0.15641 0.26186 0.12884 0.01981  0.00008  0.00051  98  ARG A NH1 
630  N  NH2 . ARG A 81  ? 0.09801 0.20812 0.07508 0.02015  -0.00048 -0.00006 98  ARG A NH2 
631  N  N   . ASP A 82  ? 0.31014 0.40339 0.26624 0.01036  0.00621  0.00362  99  ASP A N   
632  C  CA  . ASP A 82  ? 0.34622 0.43824 0.29972 0.00767  0.00780  0.00403  99  ASP A CA  
633  C  C   . ASP A 82  ? 0.38084 0.47377 0.33494 0.00598  0.00786  0.00352  99  ASP A C   
634  O  O   . ASP A 82  ? 0.31779 0.40949 0.26925 0.00352  0.00919  0.00378  99  ASP A O   
635  C  CB  . ASP A 82  ? 0.38734 0.48295 0.34365 0.00621  0.00861  0.00400  99  ASP A CB  
636  C  CG  . ASP A 82  ? 0.56372 0.66496 0.52632 0.00640  0.00755  0.00311  99  ASP A CG  
637  O  OD1 . ASP A 82  ? 0.65264 0.75479 0.61743 0.00791  0.00621  0.00262  99  ASP A OD1 
638  O  OD2 . ASP A 82  ? 0.63697 0.74166 0.60215 0.00510  0.00811  0.00293  99  ASP A OD2 
639  N  N   . MSE A 83  ? 0.42542 0.52051 0.38279 0.00705  0.00655  0.00279  100 MSE A N   
640  C  CA  . MSE A 83  ? 0.37522 0.47082 0.33279 0.00574  0.00644  0.00223  100 MSE A CA  
641  C  C   . MSE A 83  ? 0.29547 0.38710 0.24978 0.00756  0.00580  0.00222  100 MSE A C   
642  O  O   . MSE A 83  ? 0.29514 0.38764 0.25161 0.00986  0.00468  0.00193  100 MSE A O   
643  C  CB  . MSE A 83  ? 0.27465 0.37571 0.23820 0.00549  0.00556  0.00139  100 MSE A CB  
644  C  CG  . MSE A 83  ? 0.36366 0.46897 0.33044 0.00386  0.00609  0.00127  100 MSE A CG  
645  SE SE  . MSE A 83  ? 0.97740 1.08267 0.94136 -0.00000 0.00795  0.00143  100 MSE A SE  
646  C  CE  . MSE A 83  ? 0.45651 0.56314 0.42119 -0.00131 0.00719  0.00041  100 MSE A CE  
647  N  N   . PRO A 84  ? 0.34317 0.43048 0.29212 0.00649  0.00660  0.00251  101 PRO A N   
648  C  CA  . PRO A 84  ? 0.31535 0.39830 0.26040 0.00854  0.00603  0.00251  101 PRO A CA  
649  C  C   . PRO A 84  ? 0.28095 0.36637 0.22950 0.00964  0.00485  0.00160  101 PRO A C   
650  O  O   . PRO A 84  ? 0.24212 0.32627 0.19026 0.01233  0.00403  0.00151  101 PRO A O   
651  C  CB  . PRO A 84  ? 0.31200 0.39038 0.25085 0.00641  0.00724  0.00284  101 PRO A CB  
652  C  CG  . PRO A 84  ? 0.28883 0.36820 0.22744 0.00378  0.00868  0.00342  101 PRO A CG  
653  C  CD  . PRO A 84  ? 0.36477 0.45084 0.31063 0.00338  0.00817  0.00288  101 PRO A CD  
654  N  N   . GLU A 85  ? 0.30953 0.39867 0.26155 0.00769  0.00476  0.00091  102 GLU A N   
655  C  CA  . GLU A 85  ? 0.29724 0.38849 0.25227 0.00860  0.00377  0.00011  102 GLU A CA  
656  C  C   . GLU A 85  ? 0.30436 0.39879 0.26409 0.01079  0.00290  0.00002  102 GLU A C   
657  O  O   . GLU A 85  ? 0.27441 0.36983 0.23589 0.01206  0.00223  -0.00047 102 GLU A O   
658  C  CB  . GLU A 85  ? 0.29765 0.39239 0.25532 0.00606  0.00381  -0.00057 102 GLU A CB  
659  C  CG  . GLU A 85  ? 0.56749 0.65961 0.52066 0.00357  0.00455  -0.00078 102 GLU A CG  
660  C  CD  . GLU A 85  ? 0.93412 1.03057 0.89025 0.00093  0.00447  -0.00157 102 GLU A CD  
661  O  OE1 . GLU A 85  ? 0.92914 1.02460 0.88345 -0.00007 0.00417  -0.00232 102 GLU A OE1 
662  O  OE2 . GLU A 85  ? 0.81901 0.91990 0.77915 -0.00001 0.00463  -0.00152 102 GLU A OE2 
663  N  N   . TRP A 86  ? 0.13816 0.23423 0.09979 0.01116  0.00296  0.00044  103 TRP A N   
664  C  CA  . TRP A 86  ? 0.13484 0.23384 0.10053 0.01301  0.00217  0.00027  103 TRP A CA  
665  C  C   . TRP A 86  ? 0.19914 0.29587 0.16273 0.01565  0.00174  0.00048  103 TRP A C   
666  O  O   . TRP A 86  ? 0.19512 0.29449 0.16189 0.01720  0.00107  0.00017  103 TRP A O   
667  C  CB  . TRP A 86  ? 0.15092 0.25269 0.11941 0.01246  0.00229  0.00049  103 TRP A CB  
668  C  CG  . TRP A 86  ? 0.19717 0.30224 0.16857 0.01038  0.00254  0.00021  103 TRP A CG  
669  C  CD1 . TRP A 86  ? 0.19042 0.29659 0.16244 0.00888  0.00259  -0.00024 103 TRP A CD1 
670  C  CD2 . TRP A 86  ? 0.17711 0.28500 0.15111 0.00977  0.00271  0.00030  103 TRP A CD2 
671  N  NE1 . TRP A 86  ? 0.16798 0.27783 0.14300 0.00743  0.00272  -0.00043 103 TRP A NE1 
672  C  CE2 . TRP A 86  ? 0.16167 0.27255 0.13791 0.00801  0.00283  -0.00010 103 TRP A CE2 
673  C  CE3 . TRP A 86  ? 0.10672 0.21492 0.08117 0.01066  0.00271  0.00061  103 TRP A CE3 
674  C  CZ2 . TRP A 86  ? 0.15682 0.27103 0.13575 0.00728  0.00297  -0.00017 103 TRP A CZ2 
675  C  CZ3 . TRP A 86  ? 0.12826 0.23941 0.10520 0.00983  0.00290  0.00053  103 TRP A CZ3 
676  C  CH2 . TRP A 86  ? 0.15578 0.26992 0.13495 0.00823  0.00303  0.00016  103 TRP A CH2 
677  N  N   . ASN A 87  ? 0.15530 0.24737 0.11352 0.01619  0.00213  0.00097  104 ASN A N   
678  C  CA  . ASN A 87  ? 0.19576 0.28563 0.15161 0.01896  0.00165  0.00122  104 ASN A CA  
679  C  C   . ASN A 87  ? 0.16090 0.24944 0.11536 0.02077  0.00120  0.00080  104 ASN A C   
680  O  O   . ASN A 87  ? 0.21179 0.29619 0.16152 0.02255  0.00115  0.00109  104 ASN A O   
681  C  CB  . ASN A 87  ? 0.11654 0.20162 0.06678 0.01898  0.00229  0.00207  104 ASN A CB  
682  C  CG  . ASN A 87  ? 0.15937 0.24585 0.11083 0.01734  0.00287  0.00249  104 ASN A CG  
683  O  OD1 . ASN A 87  ? 0.20929 0.29990 0.16539 0.01750  0.00241  0.00220  104 ASN A OD1 
684  N  ND2 . ASN A 87  ? 0.25170 0.33468 0.19878 0.01570  0.00401  0.00316  104 ASN A ND2 
685  N  N   . HIS A 88  ? 0.14188 0.23373 0.10018 0.02051  0.00089  0.00013  105 HIS A N   
686  C  CA  . HIS A 88  ? 0.10942 0.20052 0.06677 0.02222  0.00057  -0.00035 105 HIS A CA  
687  C  C   . HIS A 88  ? 0.21734 0.31367 0.18029 0.02272  0.00013  -0.00093 105 HIS A C   
688  O  O   . HIS A 88  ? 0.15495 0.25481 0.12205 0.02127  0.00012  -0.00100 105 HIS A O   
689  C  CB  . HIS A 88  ? 0.21052 0.29847 0.16459 0.02076  0.00102  -0.00057 105 HIS A CB  
690  C  CG  . HIS A 88  ? 0.24864 0.33154 0.19699 0.01959  0.00169  -0.00002 105 HIS A CG  
691  N  ND1 . HIS A 88  ? 0.24343 0.32675 0.19193 0.01671  0.00234  0.00026  105 HIS A ND1 
692  C  CD2 . HIS A 88  ? 0.26196 0.33924 0.20399 0.02090  0.00191  0.00033  105 HIS A CD2 
693  C  CE1 . HIS A 88  ? 0.29117 0.36950 0.23373 0.01602  0.00307  0.00078  105 HIS A CE1 
694  N  NE2 . HIS A 88  ? 0.32379 0.39801 0.26208 0.01857  0.00279  0.00087  105 HIS A NE2 
695  N  N   . ASP A 89  ? 0.25599 0.35274 0.21878 0.02487  -0.00017 -0.00134 106 ASP A N   
696  C  CA  . ASP A 89  ? 0.14046 0.24181 0.10786 0.02509  -0.00034 -0.00188 106 ASP A CA  
697  C  C   . ASP A 89  ? 0.20124 0.30240 0.16923 0.02302  -0.00004 -0.00215 106 ASP A C   
698  O  O   . ASP A 89  ? 0.21341 0.31108 0.17777 0.02290  0.00016  -0.00232 106 ASP A O   
699  C  CB  . ASP A 89  ? 0.15850 0.26063 0.12535 0.02797  -0.00060 -0.00228 106 ASP A CB  
700  C  CG  . ASP A 89  ? 0.13178 0.23457 0.09810 0.03031  -0.00107 -0.00214 106 ASP A CG  
701  O  OD1 . ASP A 89  ? 0.09300 0.19583 0.05974 0.02957  -0.00119 -0.00174 106 ASP A OD1 
702  O  OD2 . ASP A 89  ? 0.20070 0.30407 0.16609 0.03302  -0.00134 -0.00248 106 ASP A OD2 
703  N  N   . LEU A 90  ? 0.19062 0.29531 0.16284 0.02146  -0.00005 -0.00223 107 LEU A N   
704  C  CA  . LEU A 90  ? 0.17929 0.28410 0.15224 0.01943  0.00012  -0.00244 107 LEU A CA  
705  C  C   . LEU A 90  ? 0.13749 0.24577 0.11406 0.01957  0.00003  -0.00279 107 LEU A C   
706  O  O   . LEU A 90  ? 0.06546 0.17705 0.04522 0.02013  -0.00009 -0.00275 107 LEU A O   
707  C  CB  . LEU A 90  ? 0.16060 0.26609 0.13473 0.01731  0.00023  -0.00215 107 LEU A CB  
708  C  CG  . LEU A 90  ? 0.17215 0.27434 0.14257 0.01668  0.00053  -0.00172 107 LEU A CG  
709  C  CD1 . LEU A 90  ? 0.18106 0.28513 0.15351 0.01495  0.00070  -0.00144 107 LEU A CD1 
710  C  CD2 . LEU A 90  ? 0.13977 0.23830 0.10594 0.01579  0.00079  -0.00193 107 LEU A CD2 
711  N  N   . SER A 91  ? 0.06939 0.17677 0.04512 0.01898  0.00012  -0.00314 108 SER A N   
712  C  CA  . SER A 91  ? 0.08435 0.19458 0.06312 0.01862  0.00010  -0.00335 108 SER A CA  
713  C  C   . SER A 91  ? 0.07810 0.19011 0.05940 0.01676  0.00000  -0.00318 108 SER A C   
714  O  O   . SER A 91  ? 0.13076 0.24181 0.11126 0.01557  -0.00000 -0.00302 108 SER A O   
715  C  CB  . SER A 91  ? 0.11385 0.22225 0.09050 0.01869  0.00019  -0.00380 108 SER A CB  
716  O  OG  . SER A 91  ? 0.12519 0.23123 0.09963 0.01705  0.00011  -0.00396 108 SER A OG  
717  N  N   . MSE A 92  ? 0.08456 0.19923 0.06872 0.01658  -0.00002 -0.00322 109 MSE A N   
718  C  CA  . MSE A 92  ? 0.05768 0.17405 0.04410 0.01520  -0.00013 -0.00309 109 MSE A CA  
719  C  C   . MSE A 92  ? 0.11374 0.22887 0.09881 0.01381  -0.00023 -0.00330 109 MSE A C   
720  O  O   . MSE A 92  ? 0.08867 0.20481 0.07474 0.01271  -0.00029 -0.00320 109 MSE A O   
721  C  CB  . MSE A 92  ? 0.09291 0.21157 0.08167 0.01533  -0.00011 -0.00309 109 MSE A CB  
722  C  CG  . MSE A 92  ? 0.15858 0.27901 0.14957 0.01441  -0.00020 -0.00291 109 MSE A CG  
723  SE SE  . MSE A 92  ? 0.57693 0.69805 0.56858 0.01395  -0.00023 -0.00298 109 MSE A SE  
724  C  CE  . MSE A 92  ? 0.12624 0.24507 0.11520 0.01334  -0.00040 -0.00341 109 MSE A CE  
725  N  N   . GLN A 93  ? 0.06149 0.17470 0.04422 0.01388  -0.00025 -0.00367 110 GLN A N   
726  C  CA  . GLN A 93  ? 0.10900 0.22133 0.09028 0.01245  -0.00046 -0.00403 110 GLN A CA  
727  C  C   . GLN A 93  ? 0.10157 0.21244 0.08085 0.01145  -0.00039 -0.00399 110 GLN A C   
728  O  O   . GLN A 93  ? 0.16459 0.27674 0.14444 0.00991  -0.00050 -0.00409 110 GLN A O   
729  C  CB  . GLN A 93  ? 0.13837 0.24867 0.11717 0.01282  -0.00055 -0.00454 110 GLN A CB  
730  C  CG  . GLN A 93  ? 0.38470 0.49438 0.36194 0.01127  -0.00094 -0.00509 110 GLN A CG  
731  C  CD  . GLN A 93  ? 0.41765 0.52530 0.39240 0.01171  -0.00111 -0.00567 110 GLN A CD  
732  O  OE1 . GLN A 93  ? 0.54337 0.64808 0.51451 0.01146  -0.00120 -0.00615 110 GLN A OE1 
733  N  NE2 . GLN A 93  ? 0.52972 0.63864 0.50599 0.01237  -0.00114 -0.00564 110 GLN A NE2 
734  N  N   . GLN A 94  ? 0.15263 0.26096 0.12938 0.01235  -0.00017 -0.00383 111 GLN A N   
735  C  CA  . GLN A 94  ? 0.07043 0.17685 0.04465 0.01142  0.00003  -0.00365 111 GLN A CA  
736  C  C   . GLN A 94  ? 0.12257 0.23135 0.09932 0.01082  0.00016  -0.00317 111 GLN A C   
737  O  O   . GLN A 94  ? 0.15700 0.26612 0.13316 0.00917  0.00033  -0.00315 111 GLN A O   
738  C  CB  . GLN A 94  ? 0.17244 0.27537 0.14316 0.01297  0.00025  -0.00348 111 GLN A CB  
739  C  CG  . GLN A 94  ? 0.37341 0.47346 0.34084 0.01373  0.00019  -0.00401 111 GLN A CG  
740  C  CD  . GLN A 94  ? 0.40182 0.49888 0.36613 0.01590  0.00037  -0.00386 111 GLN A CD  
741  O  OE1 . GLN A 94  ? 0.26047 0.35909 0.22668 0.01754  0.00036  -0.00351 111 GLN A OE1 
742  N  NE2 . GLN A 94  ? 0.51452 0.60731 0.47383 0.01599  0.00047  -0.00420 111 GLN A NE2 
743  N  N   . ALA A 95  ? 0.22285 0.33346 0.20234 0.01207  0.00011  -0.00287 112 ALA A N   
744  C  CA  . ALA A 95  ? 0.07082 0.18335 0.05241 0.01173  0.00019  -0.00249 112 ALA A CA  
745  C  C   . ALA A 95  ? 0.07776 0.19313 0.06178 0.01035  0.00009  -0.00265 112 ALA A C   
746  O  O   . ALA A 95  ? 0.11152 0.22793 0.09594 0.00941  0.00027  -0.00248 112 ALA A O   
747  C  CB  . ALA A 95  ? 0.06015 0.17415 0.04398 0.01327  0.00006  -0.00231 112 ALA A CB  
748  N  N   . PHE A 96  ? 0.10967 0.22639 0.09520 0.01035  -0.00016 -0.00298 113 PHE A N   
749  C  CA  . PHE A 96  ? 0.09108 0.21053 0.07867 0.00937  -0.00031 -0.00319 113 PHE A CA  
750  C  C   . PHE A 96  ? 0.13376 0.25345 0.11985 0.00765  -0.00027 -0.00348 113 PHE A C   
751  O  O   . PHE A 96  ? 0.07204 0.19426 0.05955 0.00676  -0.00020 -0.00349 113 PHE A O   
752  C  CB  . PHE A 96  ? 0.08762 0.20769 0.07615 0.00983  -0.00056 -0.00347 113 PHE A CB  
753  C  CG  . PHE A 96  ? 0.05392 0.17672 0.04451 0.00937  -0.00072 -0.00364 113 PHE A CG  
754  C  CD1 . PHE A 96  ? 0.05500 0.17888 0.04507 0.00823  -0.00096 -0.00413 113 PHE A CD1 
755  C  CD2 . PHE A 96  ? 0.06760 0.19191 0.06039 0.01014  -0.00065 -0.00339 113 PHE A CD2 
756  C  CE1 . PHE A 96  ? 0.05358 0.18020 0.04545 0.00812  -0.00111 -0.00435 113 PHE A CE1 
757  C  CE2 . PHE A 96  ? 0.05039 0.17685 0.04457 0.01004  -0.00073 -0.00355 113 PHE A CE2 
758  C  CZ  . PHE A 96  ? 0.05137 0.17909 0.04517 0.00916  -0.00095 -0.00403 113 PHE A CZ  
759  N  N   . ARG A 97  ? 0.06202 0.17918 0.04504 0.00711  -0.00029 -0.00378 114 ARG A N   
760  C  CA  . ARG A 97  ? 0.17696 0.29457 0.15835 0.00512  -0.00029 -0.00424 114 ARG A CA  
761  C  C   . ARG A 97  ? 0.14157 0.25844 0.12123 0.00400  0.00032  -0.00390 114 ARG A C   
762  O  O   . ARG A 97  ? 0.14774 0.26687 0.12752 0.00209  0.00050  -0.00418 114 ARG A O   
763  C  CB  . ARG A 97  ? 0.20615 0.32097 0.18441 0.00485  -0.00056 -0.00480 114 ARG A CB  
764  C  CG  . ARG A 97  ? 0.26137 0.37707 0.24107 0.00569  -0.00110 -0.00518 114 ARG A CG  
765  C  CD  . ARG A 97  ? 0.35792 0.47068 0.33426 0.00554  -0.00141 -0.00581 114 ARG A CD  
766  N  NE  . ARG A 97  ? 0.39987 0.51381 0.37739 0.00595  -0.00195 -0.00624 114 ARG A NE  
767  C  CZ  . ARG A 97  ? 0.43635 0.54808 0.41132 0.00603  -0.00234 -0.00686 114 ARG A CZ  
768  N  NH1 . ARG A 97  ? 0.39520 0.50334 0.36620 0.00574  -0.00226 -0.00719 114 ARG A NH1 
769  N  NH2 . ARG A 97  ? 0.33395 0.44670 0.30991 0.00650  -0.00279 -0.00716 114 ARG A NH2 
770  N  N   . VAL A 98  ? 0.14574 0.25965 0.12369 0.00514  0.00069  -0.00331 115 VAL A N   
771  C  CA  . VAL A 98  ? 0.09198 0.20490 0.06821 0.00436  0.00139  -0.00281 115 VAL A CA  
772  C  C   . VAL A 98  ? 0.15968 0.27515 0.13903 0.00502  0.00147  -0.00237 115 VAL A C   
773  O  O   . VAL A 98  ? 0.10879 0.22349 0.08689 0.00462  0.00208  -0.00190 115 VAL A O   
774  C  CB  . VAL A 98  ? 0.15726 0.26528 0.12930 0.00539  0.00174  -0.00239 115 VAL A CB  
775  C  CG1 . VAL A 98  ? 0.20155 0.30652 0.17005 0.00509  0.00160  -0.00289 115 VAL A CG1 
776  C  CG2 . VAL A 98  ? 0.08971 0.19734 0.06325 0.00789  0.00142  -0.00201 115 VAL A CG2 
777  N  N   . SER A 99  ? 0.07592 0.19405 0.05887 0.00605  0.00093  -0.00251 116 SER A N   
778  C  CA  . SER A 99  ? 0.05946 0.18008 0.04523 0.00661  0.00091  -0.00225 116 SER A CA  
779  C  C   . SER A 99  ? 0.10792 0.22633 0.09262 0.00784  0.00111  -0.00170 116 SER A C   
780  O  O   . SER A 99  ? 0.14240 0.26128 0.12712 0.00764  0.00144  -0.00139 116 SER A O   
781  C  CB  . SER A 99  ? 0.11018 0.23382 0.09685 0.00502  0.00122  -0.00238 116 SER A CB  
782  O  OG  . SER A 99  ? 0.11471 0.24129 0.10444 0.00577  0.00096  -0.00237 116 SER A OG  
783  N  N   . ALA A 100 ? 0.06080 0.17700 0.04452 0.00921  0.00089  -0.00164 117 ALA A N   
784  C  CA  . ALA A 100 ? 0.07131 0.18556 0.05374 0.01059  0.00095  -0.00124 117 ALA A CA  
785  C  C   . ALA A 100 ? 0.09772 0.21433 0.08326 0.01155  0.00063  -0.00125 117 ALA A C   
786  O  O   . ALA A 100 ? 0.08814 0.20571 0.07540 0.01251  0.00029  -0.00146 117 ALA A O   
787  C  CB  . ALA A 100 ? 0.13426 0.24597 0.11462 0.01184  0.00079  -0.00130 117 ALA A CB  
788  N  N   . VAL A 101 ? 0.05832 0.17579 0.04429 0.01120  0.00083  -0.00103 118 VAL A N   
789  C  CA  . VAL A 101 ? 0.05579 0.17515 0.04414 0.01201  0.00055  -0.00110 118 VAL A CA  
790  C  C   . VAL A 101 ? 0.07205 0.19073 0.06036 0.01355  0.00025  -0.00114 118 VAL A C   
791  O  O   . VAL A 101 ? 0.05324 0.17379 0.04388 0.01405  -0.00001 -0.00143 118 VAL A O   
792  C  CB  . VAL A 101 ? 0.08872 0.20847 0.07667 0.01158  0.00087  -0.00086 118 VAL A CB  
793  C  CG1 . VAL A 101 ? 0.05523 0.17680 0.04538 0.01238  0.00056  -0.00105 118 VAL A CG1 
794  C  CG2 . VAL A 101 ? 0.12147 0.24268 0.10962 0.01000  0.00123  -0.00091 118 VAL A CG2 
795  N  N   . PRO A 102 ? 0.05853 0.17476 0.04415 0.01437  0.00031  -0.00088 119 PRO A N   
796  C  CA  . PRO A 102 ? 0.12135 0.23785 0.10729 0.01599  -0.00006 -0.00104 119 PRO A CA  
797  C  C   . PRO A 102 ? 0.05629 0.17448 0.04420 0.01642  -0.00029 -0.00145 119 PRO A C   
798  O  O   . PRO A 102 ? 0.07678 0.19704 0.06658 0.01712  -0.00049 -0.00176 119 PRO A O   
799  C  CB  . PRO A 102 ? 0.08830 0.20156 0.07045 0.01690  0.00001  -0.00069 119 PRO A CB  
800  C  CG  . PRO A 102 ? 0.13839 0.24971 0.11827 0.01560  0.00057  -0.00024 119 PRO A CG  
801  C  CD  . PRO A 102 ? 0.12807 0.24123 0.10998 0.01394  0.00075  -0.00045 119 PRO A CD  
802  N  N   . TYR A 103 ? 0.06685 0.18426 0.05418 0.01593  -0.00018 -0.00150 120 TYR A N   
803  C  CA  . TYR A 103 ? 0.05805 0.17693 0.04696 0.01632  -0.00030 -0.00184 120 TYR A CA  
804  C  C   . TYR A 103 ? 0.05198 0.17358 0.04394 0.01578  -0.00034 -0.00205 120 TYR A C   
805  O  O   . TYR A 103 ? 0.05067 0.17413 0.04412 0.01638  -0.00042 -0.00230 120 TYR A O   
806  C  CB  . TYR A 103 ? 0.05647 0.17383 0.04401 0.01568  -0.00017 -0.00189 120 TYR A CB  
807  C  CG  . TYR A 103 ? 0.05563 0.17397 0.04409 0.01623  -0.00024 -0.00220 120 TYR A CG  
808  C  CD1 . TYR A 103 ? 0.07072 0.19125 0.06166 0.01567  -0.00026 -0.00235 120 TYR A CD1 
809  C  CD2 . TYR A 103 ? 0.05793 0.17481 0.04439 0.01738  -0.00024 -0.00232 120 TYR A CD2 
810  C  CE1 . TYR A 103 ? 0.07653 0.19784 0.06798 0.01610  -0.00025 -0.00256 120 TYR A CE1 
811  C  CE2 . TYR A 103 ? 0.06376 0.18171 0.05096 0.01793  -0.00022 -0.00260 120 TYR A CE2 
812  C  CZ  . TYR A 103 ? 0.05468 0.17488 0.04439 0.01719  -0.00021 -0.00269 120 TYR A CZ  
813  O  OH  . TYR A 103 ? 0.07962 0.20078 0.06978 0.01765  -0.00014 -0.00290 120 TYR A OH  
814  N  N   . PHE A 104 ? 0.05101 0.17300 0.04372 0.01468  -0.00026 -0.00197 121 PHE A N   
815  C  CA  . PHE A 104 ? 0.04864 0.17262 0.04361 0.01430  -0.00029 -0.00214 121 PHE A CA  
816  C  C   . PHE A 104 ? 0.06675 0.19180 0.06265 0.01461  -0.00033 -0.00223 121 PHE A C   
817  O  O   . PHE A 104 ? 0.04635 0.17276 0.04366 0.01448  -0.00032 -0.00243 121 PHE A O   
818  C  CB  . PHE A 104 ? 0.06526 0.18950 0.06055 0.01330  -0.00023 -0.00211 121 PHE A CB  
819  C  CG  . PHE A 104 ? 0.06806 0.19165 0.06269 0.01294  -0.00023 -0.00221 121 PHE A CG  
820  C  CD1 . PHE A 104 ? 0.11203 0.23641 0.10765 0.01301  -0.00027 -0.00235 121 PHE A CD1 
821  C  CD2 . PHE A 104 ? 0.09677 0.21867 0.08934 0.01254  -0.00017 -0.00217 121 PHE A CD2 
822  C  CE1 . PHE A 104 ? 0.07516 0.19878 0.06991 0.01279  -0.00029 -0.00248 121 PHE A CE1 
823  C  CE2 . PHE A 104 ? 0.08333 0.20446 0.07498 0.01222  -0.00019 -0.00237 121 PHE A CE2 
824  C  CZ  . PHE A 104 ? 0.05075 0.17280 0.04358 0.01240  -0.00028 -0.00254 121 PHE A CZ  
825  N  N   . GLN A 105 ? 0.04907 0.17326 0.04381 0.01500  -0.00035 -0.00210 122 GLN A N   
826  C  CA  . GLN A 105 ? 0.05717 0.18225 0.05245 0.01550  -0.00043 -0.00232 122 GLN A CA  
827  C  C   . GLN A 105 ? 0.04825 0.17470 0.04427 0.01619  -0.00050 -0.00268 122 GLN A C   
828  O  O   . GLN A 105 ? 0.04723 0.17523 0.04441 0.01607  -0.00048 -0.00305 122 GLN A O   
829  C  CB  . GLN A 105 ? 0.07882 0.20245 0.07228 0.01593  -0.00047 -0.00208 122 GLN A CB  
830  C  CG  . GLN A 105 ? 0.11593 0.23907 0.10892 0.01516  -0.00029 -0.00181 122 GLN A CG  
831  C  CD  . GLN A 105 ? 0.13452 0.25604 0.12532 0.01555  -0.00021 -0.00152 122 GLN A CD  
832  O  OE1 . GLN A 105 ? 0.12120 0.24077 0.10980 0.01594  -0.00015 -0.00121 122 GLN A OE1 
833  N  NE2 . GLN A 105 ? 0.05340 0.17543 0.04437 0.01556  -0.00018 -0.00160 122 GLN A NE2 
834  N  N   . GLU A 106 ? 0.04930 0.17532 0.04448 0.01692  -0.00057 -0.00264 123 GLU A N   
835  C  CA  . GLU A 106 ? 0.04888 0.17699 0.04495 0.01765  -0.00059 -0.00305 123 GLU A CA  
836  C  C   . GLU A 106 ? 0.05631 0.18611 0.05406 0.01685  -0.00043 -0.00320 123 GLU A C   
837  O  O   . GLU A 106 ? 0.06121 0.19190 0.05942 0.01659  -0.00042 -0.00358 123 GLU A O   
838  C  CB  . GLU A 106 ? 0.05070 0.17799 0.04530 0.01886  -0.00072 -0.00298 123 GLU A CB  
839  C  CG  . GLU A 106 ? 0.05046 0.18060 0.04604 0.01990  -0.00073 -0.00348 123 GLU A CG  
840  C  CD  . GLU A 106 ? 0.08065 0.21263 0.07665 0.02047  -0.00081 -0.00397 123 GLU A CD  
841  O  OE1 . GLU A 106 ? 0.08994 0.22028 0.08491 0.02047  -0.00100 -0.00383 123 GLU A OE1 
842  O  OE2 . GLU A 106 ? 0.07427 0.20914 0.07130 0.02084  -0.00068 -0.00455 123 GLU A OE2 
843  N  N   . VAL A 107 ? 0.04683 0.17543 0.04444 0.01618  -0.00039 -0.00291 124 VAL A N   
844  C  CA  . VAL A 107 ? 0.04603 0.17496 0.04437 0.01541  -0.00034 -0.00294 124 VAL A CA  
845  C  C   . VAL A 107 ? 0.04568 0.17441 0.04435 0.01464  -0.00033 -0.00308 124 VAL A C   
846  O  O   . VAL A 107 ? 0.06416 0.19355 0.06306 0.01419  -0.00033 -0.00326 124 VAL A O   
847  C  CB  . VAL A 107 ? 0.04592 0.17390 0.04398 0.01498  -0.00032 -0.00267 124 VAL A CB  
848  C  CG1 . VAL A 107 ? 0.04538 0.17354 0.04391 0.01434  -0.00029 -0.00265 124 VAL A CG1 
849  C  CG2 . VAL A 107 ? 0.04736 0.17416 0.04408 0.01556  -0.00033 -0.00263 124 VAL A CG2 
850  N  N   . ALA A 108 ? 0.04547 0.17370 0.04409 0.01451  -0.00032 -0.00301 125 ALA A N   
851  C  CA  . ALA A 108 ? 0.04533 0.17362 0.04411 0.01407  -0.00033 -0.00321 125 ALA A CA  
852  C  C   . ALA A 108 ? 0.04575 0.17523 0.04458 0.01417  -0.00036 -0.00368 125 ALA A C   
853  O  O   . ALA A 108 ? 0.04580 0.17603 0.04478 0.01359  -0.00037 -0.00395 125 ALA A O   
854  C  CB  . ALA A 108 ? 0.04524 0.17311 0.04389 0.01417  -0.00033 -0.00310 125 ALA A CB  
855  N  N   . ARG A 109 ? 0.04623 0.17630 0.04487 0.01495  -0.00040 -0.00383 126 ARG A N   
856  C  CA  . ARG A 109 ? 0.05101 0.18267 0.04967 0.01514  -0.00045 -0.00443 126 ARG A CA  
857  C  C   . ARG A 109 ? 0.09276 0.22567 0.09174 0.01455  -0.00041 -0.00470 126 ARG A C   
858  O  O   . ARG A 109 ? 0.04732 0.18184 0.04648 0.01389  -0.00042 -0.00523 126 ARG A O   
859  C  CB  . ARG A 109 ? 0.04752 0.17984 0.04578 0.01644  -0.00052 -0.00453 126 ARG A CB  
860  C  CG  . ARG A 109 ? 0.06121 0.19219 0.05870 0.01691  -0.00065 -0.00425 126 ARG A CG  
861  C  CD  . ARG A 109 ? 0.07870 0.20909 0.07484 0.01820  -0.00096 -0.00426 126 ARG A CD  
862  N  NE  . ARG A 109 ? 0.11869 0.24653 0.11326 0.01841  -0.00111 -0.00372 126 ARG A NE  
863  C  CZ  . ARG A 109 ? 0.19783 0.32381 0.19094 0.01887  -0.00114 -0.00317 126 ARG A CZ  
864  N  NH1 . ARG A 109 ? 0.22904 0.35281 0.22044 0.01876  -0.00114 -0.00268 126 ARG A NH1 
865  N  NH2 . ARG A 109 ? 0.06684 0.19309 0.05988 0.01942  -0.00114 -0.00313 126 ARG A NH2 
866  N  N   . ARG A 110 ? 0.04696 0.17955 0.04600 0.01473  -0.00038 -0.00439 127 ARG A N   
867  C  CA  . ARG A 110 ? 0.04728 0.18143 0.04663 0.01423  -0.00036 -0.00460 127 ARG A CA  
868  C  C   . ARG A 110 ? 0.04688 0.18113 0.04645 0.01296  -0.00035 -0.00444 127 ARG A C   
869  O  O   . ARG A 110 ? 0.04728 0.18357 0.04711 0.01213  -0.00036 -0.00473 127 ARG A O   
870  C  CB  . ARG A 110 ? 0.04753 0.18157 0.04675 0.01507  -0.00040 -0.00435 127 ARG A CB  
871  C  CG  . ARG A 110 ? 0.04825 0.18266 0.04705 0.01663  -0.00043 -0.00452 127 ARG A CG  
872  C  CD  . ARG A 110 ? 0.16307 0.29763 0.16156 0.01770  -0.00049 -0.00434 127 ARG A CD  
873  N  NE  . ARG A 110 ? 0.04970 0.18482 0.04757 0.01950  -0.00056 -0.00448 127 ARG A NE  
874  C  CZ  . ARG A 110 ? 0.13498 0.27057 0.13231 0.02098  -0.00063 -0.00443 127 ARG A CZ  
875  N  NH1 . ARG A 110 ? 0.06600 0.20160 0.06341 0.02077  -0.00062 -0.00426 127 ARG A NH1 
876  N  NH2 . ARG A 110 ? 0.08396 0.22020 0.08051 0.02288  -0.00072 -0.00455 127 ARG A NH2 
877  N  N   . ILE A 111 ? 0.04627 0.17878 0.04568 0.01283  -0.00034 -0.00399 128 ILE A N   
878  C  CA  . ILE A 111 ? 0.04611 0.17896 0.04552 0.01197  -0.00033 -0.00384 128 ILE A CA  
879  C  C   . ILE A 111 ? 0.15146 0.28578 0.15091 0.01134  -0.00034 -0.00434 128 ILE A C   
880  O  O   . ILE A 111 ? 0.15329 0.28935 0.15275 0.01041  -0.00033 -0.00444 128 ILE A O   
881  C  CB  . ILE A 111 ? 0.04560 0.17659 0.04479 0.01228  -0.00031 -0.00337 128 ILE A CB  
882  C  CG1 . ILE A 111 ? 0.04545 0.17564 0.04456 0.01267  -0.00029 -0.00302 128 ILE A CG1 
883  C  CG2 . ILE A 111 ? 0.09885 0.23045 0.09789 0.01182  -0.00029 -0.00325 128 ILE A CG2 
884  C  CD1 . ILE A 111 ? 0.04510 0.17396 0.04404 0.01288  -0.00027 -0.00273 128 ILE A CD1 
885  N  N   . THR A 112 ? 0.07065 0.20469 0.07004 0.01184  -0.00037 -0.00468 129 THR A N   
886  C  CA  . THR A 112 ? 0.09064 0.22616 0.08996 0.01147  -0.00043 -0.00530 129 THR A CA  
887  C  C   . THR A 112 ? 0.13970 0.27323 0.13803 0.01129  -0.00058 -0.00510 129 THR A C   
888  O  O   . THR A 112 ? 0.11187 0.24416 0.10984 0.01120  -0.00053 -0.00458 129 THR A O   
889  C  CB  . THR A 112 ? 0.06222 0.20073 0.06178 0.01036  -0.00042 -0.00593 129 THR A CB  
890  O  OG1 . THR A 112 ? 0.20027 0.33933 0.20004 0.01068  -0.00036 -0.00602 129 THR A OG1 
891  C  CG2 . THR A 112 ? 0.45774 0.59709 0.45675 0.00999  -0.00070 -0.00678 129 THR A CG2 
892  N  N   . LYS A 113 ? 0.12885 0.26140 0.12623 0.01138  -0.00086 -0.00555 130 LYS A N   
893  C  CA  . LYS A 113 ? 0.15554 0.28560 0.15158 0.01166  -0.00103 -0.00539 130 LYS A CA  
894  C  C   . LYS A 113 ? 0.18161 0.31065 0.17612 0.01084  -0.00110 -0.00533 130 LYS A C   
895  O  O   . LYS A 113 ? 0.15073 0.27792 0.14445 0.01137  -0.00101 -0.00486 130 LYS A O   
896  C  CB  . LYS A 113 ? 0.18609 0.31535 0.18123 0.01207  -0.00138 -0.00594 130 LYS A CB  
897  C  CG  . LYS A 113 ? 0.24236 0.36933 0.23606 0.01269  -0.00151 -0.00586 130 LYS A CG  
898  C  CD  . LYS A 113 ? 0.31887 0.44488 0.31090 0.01273  -0.00201 -0.00663 130 LYS A CD  
899  C  CE  . LYS A 113 ? 0.31204 0.43824 0.30444 0.01356  -0.00209 -0.00679 130 LYS A CE  
900  N  NZ  . LYS A 113 ? 0.44399 0.56888 0.43446 0.01379  -0.00264 -0.00755 130 LYS A NZ  
901  N  N   . PRO A 114 ? 0.14602 0.27614 0.13977 0.00956  -0.00124 -0.00582 131 PRO A N   
902  C  CA  . PRO A 114 ? 0.11131 0.23978 0.10281 0.00870  -0.00115 -0.00566 131 PRO A CA  
903  C  C   . PRO A 114 ? 0.10839 0.23624 0.09998 0.00886  -0.00069 -0.00482 131 PRO A C   
904  O  O   . PRO A 114 ? 0.13176 0.25694 0.12130 0.00918  -0.00057 -0.00441 131 PRO A O   
905  C  CB  . PRO A 114 ? 0.22062 0.35132 0.21169 0.00690  -0.00124 -0.00640 131 PRO A CB  
906  C  CG  . PRO A 114 ? 0.25051 0.38316 0.24303 0.00716  -0.00172 -0.00716 131 PRO A CG  
907  C  CD  . PRO A 114 ? 0.15130 0.28403 0.14575 0.00879  -0.00148 -0.00663 131 PRO A CD  
908  N  N   . VAL A 115 ? 0.12521 0.25529 0.11883 0.00880  -0.00047 -0.00457 132 VAL A N   
909  C  CA  . VAL A 115 ? 0.12357 0.25274 0.11707 0.00905  -0.00016 -0.00383 132 VAL A CA  
910  C  C   . VAL A 115 ? 0.16195 0.28920 0.15562 0.01044  -0.00029 -0.00343 132 VAL A C   
911  O  O   . VAL A 115 ? 0.11221 0.23741 0.10440 0.01082  -0.00020 -0.00299 132 VAL A O   
912  C  CB  . VAL A 115 ? 0.16021 0.29209 0.15562 0.00883  -0.00003 -0.00377 132 VAL A CB  
913  C  CG1 . VAL A 115 ? 0.36200 0.49248 0.35729 0.00945  0.00013  -0.00308 132 VAL A CG1 
914  C  CG2 . VAL A 115 ? 0.36476 0.49887 0.35977 0.00725  0.00030  -0.00411 132 VAL A CG2 
915  N  N   . MSE A 116 ? 0.17886 0.30685 0.17412 0.01120  -0.00045 -0.00361 133 MSE A N   
916  C  CA  . MSE A 116 ? 0.07136 0.19821 0.06690 0.01224  -0.00049 -0.00335 133 MSE A CA  
917  C  C   . MSE A 116 ? 0.09871 0.22360 0.09240 0.01275  -0.00061 -0.00335 133 MSE A C   
918  O  O   . MSE A 116 ? 0.07422 0.19826 0.06755 0.01347  -0.00061 -0.00303 133 MSE A O   
919  C  CB  . MSE A 116 ? 0.09102 0.21875 0.08786 0.01272  -0.00051 -0.00358 133 MSE A CB  
920  C  CG  . MSE A 116 ? 0.10197 0.22921 0.09920 0.01348  -0.00047 -0.00336 133 MSE A CG  
921  SE SE  . MSE A 116 ? 0.44846 0.57600 0.44659 0.01349  -0.00034 -0.00289 133 MSE A SE  
922  C  CE  . MSE A 116 ? 0.18993 0.31783 0.18872 0.01327  -0.00030 -0.00297 133 MSE A CE  
923  N  N   . GLN A 117 ? 0.11086 0.23509 0.10319 0.01247  -0.00078 -0.00379 134 GLN A N   
924  C  CA  . GLN A 117 ? 0.07361 0.19565 0.06366 0.01317  -0.00095 -0.00386 134 GLN A CA  
925  C  C   . GLN A 117 ? 0.10224 0.22245 0.09013 0.01308  -0.00081 -0.00341 134 GLN A C   
926  O  O   . GLN A 117 ? 0.11365 0.23222 0.10007 0.01424  -0.00092 -0.00321 134 GLN A O   
927  C  CB  . GLN A 117 ? 0.16497 0.28635 0.15352 0.01276  -0.00121 -0.00453 134 GLN A CB  
928  C  CG  . GLN A 117 ? 0.08841 0.20726 0.07428 0.01377  -0.00143 -0.00472 134 GLN A CG  
929  C  CD  . GLN A 117 ? 0.17203 0.29136 0.15901 0.01531  -0.00148 -0.00473 134 GLN A CD  
930  O  OE1 . GLN A 117 ? 0.17474 0.29539 0.16321 0.01539  -0.00149 -0.00501 134 GLN A OE1 
931  N  NE2 . GLN A 117 ? 0.24920 0.36768 0.23536 0.01657  -0.00147 -0.00442 134 GLN A NE2 
932  N  N   . HIS A 118 ? 0.11020 0.23077 0.09770 0.01179  -0.00053 -0.00325 135 HIS A N   
933  C  CA  . HIS A 118 ? 0.20817 0.32667 0.19312 0.01156  -0.00021 -0.00274 135 HIS A CA  
934  C  C   . HIS A 118 ? 0.15265 0.27077 0.13814 0.01268  -0.00023 -0.00218 135 HIS A C   
935  O  O   . HIS A 118 ? 0.18935 0.30512 0.17237 0.01349  -0.00024 -0.00181 135 HIS A O   
936  C  CB  . HIS A 118 ? 0.29747 0.41714 0.28228 0.00979  0.00032  -0.00269 135 HIS A CB  
937  C  CG  . HIS A 118 ? 0.24656 0.36405 0.22865 0.00941  0.00093  -0.00203 135 HIS A CG  
938  N  ND1 . HIS A 118 ? 0.25732 0.37540 0.24028 0.00940  0.00128  -0.00152 135 HIS A ND1 
939  C  CD2 . HIS A 118 ? 0.27390 0.38822 0.25198 0.00909  0.00133  -0.00178 135 HIS A CD2 
940  C  CE1 . HIS A 118 ? 0.32643 0.44189 0.30615 0.00909  0.00191  -0.00094 135 HIS A CE1 
941  N  NE2 . HIS A 118 ? 0.29833 0.41138 0.27495 0.00888  0.00199  -0.00104 135 HIS A NE2 
942  N  N   . TRP A 119 ? 0.11982 0.24012 0.10823 0.01278  -0.00027 -0.00216 136 TRP A N   
943  C  CA  . TRP A 119 ? 0.12369 0.24388 0.11258 0.01363  -0.00033 -0.00180 136 TRP A CA  
944  C  C   . TRP A 119 ? 0.16126 0.28137 0.15034 0.01503  -0.00065 -0.00195 136 TRP A C   
945  O  O   . TRP A 119 ? 0.17074 0.29032 0.15916 0.01594  -0.00079 -0.00173 136 TRP A O   
946  C  CB  . TRP A 119 ? 0.11202 0.23428 0.10345 0.01322  -0.00025 -0.00182 136 TRP A CB  
947  C  CG  . TRP A 119 ? 0.18378 0.30622 0.17481 0.01228  0.00008  -0.00158 136 TRP A CG  
948  C  CD1 . TRP A 119 ? 0.23687 0.36102 0.22889 0.01132  0.00024  -0.00181 136 TRP A CD1 
949  C  CD2 . TRP A 119 ? 0.18300 0.30411 0.17244 0.01230  0.00033  -0.00111 136 TRP A CD2 
950  N  NE1 . TRP A 119 ? 0.20448 0.32867 0.19578 0.01069  0.00066  -0.00151 136 TRP A NE1 
951  C  CE2 . TRP A 119 ? 0.22503 0.34710 0.21460 0.01125  0.00077  -0.00105 136 TRP A CE2 
952  C  CE3 . TRP A 119 ? 0.20171 0.32105 0.18953 0.01319  0.00023  -0.00078 136 TRP A CE3 
953  C  CZ2 . TRP A 119 ? 0.23754 0.35856 0.22556 0.01101  0.00126  -0.00061 136 TRP A CZ2 
954  C  CZ3 . TRP A 119 ? 0.16151 0.27961 0.14763 0.01300  0.00059  -0.00034 136 TRP A CZ3 
955  C  CH2 . TRP A 119 ? 0.18361 0.30242 0.16979 0.01189  0.00118  -0.00023 136 TRP A CH2 
956  N  N   . LEU A 120 ? 0.18503 0.30588 0.17492 0.01529  -0.00077 -0.00238 137 LEU A N   
957  C  CA  . LEU A 120 ? 0.19801 0.31921 0.18801 0.01666  -0.00097 -0.00258 137 LEU A CA  
958  C  C   . LEU A 120 ? 0.11873 0.23755 0.10565 0.01777  -0.00121 -0.00250 137 LEU A C   
959  O  O   . LEU A 120 ? 0.15657 0.27560 0.14313 0.01918  -0.00143 -0.00247 137 LEU A O   
960  C  CB  . LEU A 120 ? 0.11882 0.24126 0.11013 0.01667  -0.00095 -0.00302 137 LEU A CB  
961  C  CG  . LEU A 120 ? 0.11752 0.24211 0.11146 0.01604  -0.00074 -0.00306 137 LEU A CG  
962  C  CD1 . LEU A 120 ? 0.26573 0.39091 0.26018 0.01612  -0.00074 -0.00343 137 LEU A CD1 
963  C  CD2 . LEU A 120 ? 0.08486 0.21099 0.08006 0.01650  -0.00066 -0.00295 137 LEU A CD2 
964  N  N   . ASP A 121 ? 0.21296 0.32954 0.19739 0.01720  -0.00119 -0.00252 138 ASP A N   
965  C  CA  . ASP A 121 ? 0.22401 0.33756 0.20467 0.01828  -0.00138 -0.00240 138 ASP A CA  
966  C  C   . ASP A 121 ? 0.25378 0.36577 0.23264 0.01863  -0.00135 -0.00176 138 ASP A C   
967  O  O   . ASP A 121 ? 0.32088 0.43114 0.29741 0.02032  -0.00168 -0.00159 138 ASP A O   
968  C  CB  . ASP A 121 ? 0.13592 0.24726 0.11388 0.01725  -0.00126 -0.00264 138 ASP A CB  
969  C  CG  . ASP A 121 ? 0.18436 0.29687 0.16357 0.01712  -0.00143 -0.00336 138 ASP A CG  
970  O  OD1 . ASP A 121 ? 0.21503 0.32923 0.19617 0.01832  -0.00159 -0.00359 138 ASP A OD1 
971  O  OD2 . ASP A 121 ? 0.23900 0.35085 0.21709 0.01578  -0.00137 -0.00373 138 ASP A OD2 
972  N  N   . THR A 122 ? 0.27744 0.38999 0.25717 0.01722  -0.00098 -0.00141 139 THR A N   
973  C  CA  . THR A 122 ? 0.16149 0.27233 0.13922 0.01747  -0.00086 -0.00078 139 THR A CA  
974  C  C   . THR A 122 ? 0.18430 0.29647 0.16337 0.01900  -0.00133 -0.00078 139 THR A C   
975  O  O   . THR A 122 ? 0.18393 0.29418 0.16044 0.02040  -0.00165 -0.00047 139 THR A O   
976  C  CB  . THR A 122 ? 0.15442 0.26602 0.13303 0.01566  -0.00027 -0.00052 139 THR A CB  
977  O  OG1 . THR A 122 ? 0.19000 0.30094 0.16735 0.01412  0.00022  -0.00062 139 THR A OG1 
978  C  CG2 . THR A 122 ? 0.19254 0.30223 0.16887 0.01591  -0.00004 0.00015  139 THR A CG2 
979  N  N   . VAL A 123 ? 0.08823 0.20365 0.07106 0.01874  -0.00137 -0.00116 140 VAL A N   
980  C  CA  . VAL A 123 ? 0.17990 0.29718 0.16418 0.01985  -0.00170 -0.00133 140 VAL A CA  
981  C  C   . VAL A 123 ? 0.22071 0.33898 0.20506 0.02154  -0.00206 -0.00175 140 VAL A C   
982  O  O   . VAL A 123 ? 0.13498 0.25457 0.11963 0.02283  -0.00240 -0.00192 140 VAL A O   
983  C  CB  . VAL A 123 ? 0.18963 0.30970 0.17731 0.01871  -0.00143 -0.00158 140 VAL A CB  
984  C  CG1 . VAL A 123 ? 0.25089 0.37318 0.23999 0.01946  -0.00164 -0.00190 140 VAL A CG1 
985  C  CG2 . VAL A 123 ? 0.21754 0.33672 0.20494 0.01742  -0.00113 -0.00122 140 VAL A CG2 
986  N  N   . LYS A 124 ? 0.17868 0.29648 0.16261 0.02166  -0.00200 -0.00198 141 LYS A N   
987  C  CA  . LYS A 124 ? 0.07120 0.19033 0.05541 0.02331  -0.00224 -0.00246 141 LYS A CA  
988  C  C   . LYS A 124 ? 0.14824 0.27162 0.13609 0.02321  -0.00202 -0.00288 141 LYS A C   
989  O  O   . LYS A 124 ? 0.19074 0.31624 0.17919 0.02451  -0.00220 -0.00316 141 LYS A O   
990  C  CB  . LYS A 124 ? 0.07533 0.19264 0.05651 0.02552  -0.00278 -0.00235 141 LYS A CB  
991  C  CG  . LYS A 124 ? 0.21527 0.32779 0.19203 0.02552  -0.00287 -0.00184 141 LYS A CG  
992  C  CD  . LYS A 124 ? 0.31767 0.42791 0.29089 0.02812  -0.00346 -0.00175 141 LYS A CD  
993  C  CE  . LYS A 124 ? 0.33149 0.43635 0.29953 0.02800  -0.00338 -0.00120 141 LYS A CE  
994  N  NZ  . LYS A 124 ? 0.37998 0.48298 0.34665 0.02653  -0.00303 -0.00047 141 LYS A NZ  
995  N  N   . PHE A 125 ? 0.14063 0.26525 0.13066 0.02161  -0.00160 -0.00296 142 PHE A N   
996  C  CA  . PHE A 125 ? 0.12858 0.25662 0.12154 0.02100  -0.00125 -0.00323 142 PHE A CA  
997  C  C   . PHE A 125 ? 0.14934 0.27941 0.14329 0.02162  -0.00109 -0.00365 142 PHE A C   
998  O  O   . PHE A 125 ? 0.10650 0.23601 0.10075 0.02091  -0.00097 -0.00367 142 PHE A O   
999  C  CB  . PHE A 125 ? 0.08914 0.21695 0.08336 0.01916  -0.00097 -0.00301 142 PHE A CB  
1000 C  CG  . PHE A 125 ? 0.07381 0.20433 0.07025 0.01840  -0.00065 -0.00320 142 PHE A CG  
1001 C  CD1 . PHE A 125 ? 0.06566 0.19687 0.06239 0.01806  -0.00064 -0.00320 142 PHE A CD1 
1002 C  CD2 . PHE A 125 ? 0.04798 0.17987 0.04570 0.01792  -0.00044 -0.00336 142 PHE A CD2 
1003 C  CE1 . PHE A 125 ? 0.13422 0.26708 0.13220 0.01710  -0.00041 -0.00340 142 PHE A CE1 
1004 C  CE2 . PHE A 125 ? 0.04756 0.17959 0.04582 0.01681  -0.00038 -0.00341 142 PHE A CE2 
1005 C  CZ  . PHE A 125 ? 0.04755 0.18012 0.04594 0.01634  -0.00036 -0.00345 142 PHE A CZ  
1006 N  N   . GLY A 126 ? 0.10262 0.23531 0.09704 0.02301  -0.00109 -0.00402 143 GLY A N   
1007 C  CA  . GLY A 126 ? 0.06538 0.20065 0.06085 0.02369  -0.00089 -0.00443 143 GLY A CA  
1008 C  C   . GLY A 126 ? 0.15710 0.28986 0.15048 0.02480  -0.00120 -0.00451 143 GLY A C   
1009 O  O   . GLY A 126 ? 0.07379 0.20368 0.06459 0.02588  -0.00161 -0.00440 143 GLY A O   
1010 N  N   . ASN A 127 ? 0.14870 0.28220 0.14276 0.02453  -0.00105 -0.00469 144 ASN A N   
1011 C  CA  . ASN A 127 ? 0.13406 0.26479 0.12577 0.02537  -0.00127 -0.00488 144 ASN A CA  
1012 C  C   . ASN A 127 ? 0.12359 0.25066 0.11394 0.02383  -0.00133 -0.00466 144 ASN A C   
1013 O  O   . ASN A 127 ? 0.13829 0.26278 0.12634 0.02421  -0.00150 -0.00491 144 ASN A O   
1014 C  CB  . ASN A 127 ? 0.13138 0.26423 0.12395 0.02587  -0.00113 -0.00524 144 ASN A CB  
1015 C  CG  . ASN A 127 ? 0.12724 0.26127 0.12181 0.02398  -0.00090 -0.00502 144 ASN A CG  
1016 O  OD1 . ASN A 127 ? 0.11254 0.24584 0.10794 0.02239  -0.00080 -0.00467 144 ASN A OD1 
1017 N  ND2 . ASN A 127 ? 0.07372 0.20931 0.06872 0.02427  -0.00087 -0.00520 144 ASN A ND2 
1018 N  N   . MSE A 128 ? 0.11092 0.23793 0.10251 0.02217  -0.00119 -0.00427 145 MSE A N   
1019 C  CA  . MSE A 128 ? 0.16356 0.28793 0.15409 0.02076  -0.00124 -0.00408 145 MSE A CA  
1020 C  C   . MSE A 128 ? 0.14728 0.27097 0.13756 0.02013  -0.00121 -0.00441 145 MSE A C   
1021 O  O   . MSE A 128 ? 0.15673 0.27821 0.14530 0.01942  -0.00136 -0.00452 145 MSE A O   
1022 C  CB  . MSE A 128 ? 0.22943 0.35068 0.21685 0.02128  -0.00154 -0.00395 145 MSE A CB  
1023 C  CG  . MSE A 128 ? 0.21013 0.33144 0.19718 0.02203  -0.00167 -0.00359 145 MSE A CG  
1024 SE SE  . MSE A 128 ? 0.43708 0.55419 0.41918 0.02379  -0.00214 -0.00347 145 MSE A SE  
1025 C  CE  . MSE A 128 ? 0.16767 0.28701 0.15005 0.02654  -0.00234 -0.00411 145 MSE A CE  
1026 N  N   . LYS A 129 ? 0.14517 0.27086 0.13697 0.02031  -0.00105 -0.00458 146 LYS A N   
1027 C  CA  . LYS A 129 ? 0.12366 0.24866 0.11494 0.02001  -0.00107 -0.00493 146 LYS A CA  
1028 C  C   . LYS A 129 ? 0.17958 0.30554 0.17266 0.01866  -0.00091 -0.00471 146 LYS A C   
1029 O  O   . LYS A 129 ? 0.12613 0.25399 0.12102 0.01837  -0.00073 -0.00438 146 LYS A O   
1030 C  CB  . LYS A 129 ? 0.19854 0.32466 0.18958 0.02137  -0.00102 -0.00525 146 LYS A CB  
1031 C  CG  . LYS A 129 ? 0.37059 0.49423 0.35881 0.02222  -0.00124 -0.00584 146 LYS A CG  
1032 C  CD  . LYS A 129 ? 0.35077 0.47559 0.33875 0.02356  -0.00110 -0.00618 146 LYS A CD  
1033 C  CE  . LYS A 129 ? 0.35704 0.48310 0.34460 0.02551  -0.00110 -0.00630 146 LYS A CE  
1034 N  NZ  . LYS A 129 ? 0.45612 0.58345 0.44323 0.02695  -0.00093 -0.00670 146 LYS A NZ  
1035 N  N   . ILE A 130 ? 0.06568 0.19036 0.05801 0.01789  -0.00104 -0.00495 147 ILE A N   
1036 C  CA  . ILE A 130 ? 0.13450 0.25991 0.12810 0.01695  -0.00095 -0.00482 147 ILE A CA  
1037 C  C   . ILE A 130 ? 0.13749 0.26249 0.13024 0.01723  -0.00107 -0.00524 147 ILE A C   
1038 O  O   . ILE A 130 ? 0.07859 0.20219 0.06958 0.01736  -0.00136 -0.00579 147 ILE A O   
1039 C  CB  . ILE A 130 ? 0.09484 0.21982 0.08848 0.01589  -0.00103 -0.00481 147 ILE A CB  
1040 C  CG1 . ILE A 130 ? 0.09720 0.22238 0.09143 0.01566  -0.00089 -0.00435 147 ILE A CG1 
1041 C  CG2 . ILE A 130 ? 0.04998 0.17586 0.04469 0.01532  -0.00097 -0.00480 147 ILE A CG2 
1042 C  CD1 . ILE A 130 ? 0.12526 0.25035 0.11949 0.01462  -0.00091 -0.00429 147 ILE A CD1 
1043 N  N   . SER A 131 ? 0.12530 0.25128 0.11892 0.01729  -0.00090 -0.00499 148 SER A N   
1044 C  CA  . SER A 131 ? 0.10575 0.23115 0.09837 0.01754  -0.00101 -0.00530 148 SER A CA  
1045 C  C   . SER A 131 ? 0.11675 0.24204 0.10961 0.01684  -0.00117 -0.00538 148 SER A C   
1046 O  O   . SER A 131 ? 0.18108 0.30579 0.17312 0.01652  -0.00151 -0.00594 148 SER A O   
1047 C  CB  . SER A 131 ? 0.05288 0.17914 0.04573 0.01797  -0.00076 -0.00493 148 SER A CB  
1048 O  OG  . SER A 131 ? 0.10776 0.23496 0.10196 0.01731  -0.00058 -0.00433 148 SER A OG  
1049 N  N   . LYS A 132 ? 0.08539 0.21133 0.07920 0.01662  -0.00098 -0.00488 149 LYS A N   
1050 C  CA  . LYS A 132 ? 0.14548 0.27162 0.13963 0.01625  -0.00108 -0.00490 149 LYS A CA  
1051 C  C   . LYS A 132 ? 0.08302 0.20992 0.07857 0.01569  -0.00086 -0.00451 149 LYS A C   
1052 O  O   . LYS A 132 ? 0.08748 0.21464 0.08368 0.01560  -0.00067 -0.00410 149 LYS A O   
1053 C  CB  . LYS A 132 ? 0.14360 0.26934 0.13705 0.01670  -0.00108 -0.00464 149 LYS A CB  
1054 C  CG  . LYS A 132 ? 0.35498 0.47985 0.34675 0.01731  -0.00138 -0.00510 149 LYS A CG  
1055 C  CD  . LYS A 132 ? 0.26854 0.39259 0.25910 0.01783  -0.00128 -0.00463 149 LYS A CD  
1056 C  CE  . LYS A 132 ? 0.40064 0.52470 0.39146 0.01779  -0.00128 -0.00423 149 LYS A CE  
1057 N  NZ  . LYS A 132 ? 0.57786 0.70049 0.56681 0.01828  -0.00116 -0.00367 149 LYS A NZ  
1058 N  N   . ILE A 133 ? 0.13111 0.25858 0.12706 0.01537  -0.00092 -0.00469 150 ILE A N   
1059 C  CA  . ILE A 133 ? 0.13331 0.26149 0.13035 0.01489  -0.00072 -0.00441 150 ILE A CA  
1060 C  C   . ILE A 133 ? 0.07252 0.20054 0.06997 0.01503  -0.00056 -0.00383 150 ILE A C   
1061 O  O   . ILE A 133 ? 0.12495 0.25316 0.12307 0.01469  -0.00043 -0.00354 150 ILE A O   
1062 C  CB  . ILE A 133 ? 0.10224 0.23163 0.09957 0.01456  -0.00078 -0.00482 150 ILE A CB  
1063 C  CG1 . ILE A 133 ? 0.10617 0.23640 0.10446 0.01408  -0.00055 -0.00455 150 ILE A CG1 
1064 C  CG2 . ILE A 133 ? 0.08173 0.21148 0.07878 0.01521  -0.00089 -0.00495 150 ILE A CG2 
1065 C  CD1 . ILE A 133 ? 0.07991 0.20948 0.07810 0.01364  -0.00053 -0.00433 150 ILE A CD1 
1066 N  N   . ASP A 134 ? 0.13685 0.26426 0.13352 0.01548  -0.00062 -0.00365 151 ASP A N   
1067 C  CA  . ASP A 134 ? 0.08697 0.21379 0.08337 0.01547  -0.00053 -0.00312 151 ASP A CA  
1068 C  C   . ASP A 134 ? 0.14121 0.26743 0.13688 0.01534  -0.00044 -0.00278 151 ASP A C   
1069 O  O   . ASP A 134 ? 0.05474 0.18011 0.04948 0.01519  -0.00034 -0.00236 151 ASP A O   
1070 C  CB  . ASP A 134 ? 0.11710 0.24344 0.11261 0.01609  -0.00065 -0.00310 151 ASP A CB  
1071 C  CG  . ASP A 134 ? 0.14821 0.27408 0.14251 0.01678  -0.00087 -0.00334 151 ASP A CG  
1072 O  OD1 . ASP A 134 ? 0.11853 0.24435 0.11264 0.01671  -0.00091 -0.00356 151 ASP A OD1 
1073 O  OD2 . ASP A 134 ? 0.10269 0.22814 0.09600 0.01755  -0.00107 -0.00334 151 ASP A OD2 
1074 N  N   . THR A 135 ? 0.08840 0.21507 0.08423 0.01539  -0.00043 -0.00297 152 THR A N   
1075 C  CA  . THR A 135 ? 0.08280 0.20963 0.07816 0.01526  -0.00027 -0.00269 152 THR A CA  
1076 C  C   . THR A 135 ? 0.04829 0.17649 0.04465 0.01522  -0.00027 -0.00285 152 THR A C   
1077 O  O   . THR A 135 ? 0.08572 0.21479 0.08197 0.01506  -0.00015 -0.00268 152 THR A O   
1078 C  CB  . THR A 135 ? 0.13011 0.25608 0.12391 0.01580  -0.00023 -0.00272 152 THR A CB  
1079 O  OG1 . THR A 135 ? 0.10431 0.23046 0.09815 0.01633  -0.00041 -0.00327 152 THR A OG1 
1080 C  CG2 . THR A 135 ? 0.09494 0.21945 0.08733 0.01614  -0.00030 -0.00256 152 THR A CG2 
1081 N  N   . PHE A 136 ? 0.04746 0.17593 0.04453 0.01539  -0.00037 -0.00317 153 PHE A N   
1082 C  CA  . PHE A 136 ? 0.08510 0.21440 0.08241 0.01583  -0.00040 -0.00339 153 PHE A CA  
1083 C  C   . PHE A 136 ? 0.11223 0.24317 0.11048 0.01560  -0.00037 -0.00319 153 PHE A C   
1084 O  O   . PHE A 136 ? 0.04861 0.18038 0.04680 0.01615  -0.00041 -0.00336 153 PHE A O   
1085 C  CB  . PHE A 136 ? 0.07782 0.20637 0.07493 0.01601  -0.00048 -0.00373 153 PHE A CB  
1086 C  CG  . PHE A 136 ? 0.04653 0.17505 0.04434 0.01544  -0.00044 -0.00355 153 PHE A CG  
1087 C  CD1 . PHE A 136 ? 0.09216 0.22116 0.09032 0.01555  -0.00041 -0.00345 153 PHE A CD1 
1088 C  CD2 . PHE A 136 ? 0.04617 0.17429 0.04412 0.01497  -0.00043 -0.00351 153 PHE A CD2 
1089 C  CE1 . PHE A 136 ? 0.04577 0.17429 0.04414 0.01507  -0.00038 -0.00327 153 PHE A CE1 
1090 C  CE2 . PHE A 136 ? 0.04548 0.17366 0.04393 0.01454  -0.00038 -0.00335 153 PHE A CE2 
1091 C  CZ  . PHE A 136 ? 0.05731 0.18535 0.05580 0.01452  -0.00036 -0.00321 153 PHE A CZ  
1092 N  N   . TRP A 137 ? 0.06242 0.19302 0.06090 0.01478  -0.00033 -0.00290 154 TRP A N   
1093 C  CA  . TRP A 137 ? 0.04638 0.17777 0.04511 0.01428  -0.00032 -0.00282 154 TRP A CA  
1094 C  C   . TRP A 137 ? 0.08601 0.21927 0.08474 0.01376  -0.00028 -0.00264 154 TRP A C   
1095 O  O   . TRP A 137 ? 0.06353 0.19815 0.06249 0.01315  -0.00029 -0.00268 154 TRP A O   
1096 C  CB  . TRP A 137 ? 0.04589 0.17644 0.04479 0.01366  -0.00029 -0.00272 154 TRP A CB  
1097 C  CG  . TRP A 137 ? 0.04568 0.17611 0.04450 0.01314  -0.00025 -0.00247 154 TRP A CG  
1098 C  CD1 . TRP A 137 ? 0.04612 0.17734 0.04468 0.01236  -0.00019 -0.00230 154 TRP A CD1 
1099 C  CD2 . TRP A 137 ? 0.04550 0.17481 0.04410 0.01341  -0.00025 -0.00241 154 TRP A CD2 
1100 N  NE1 . TRP A 137 ? 0.04698 0.17612 0.04436 0.01221  -0.00010 -0.00208 154 TRP A NE1 
1101 C  CE2 . TRP A 137 ? 0.04645 0.17470 0.04405 0.01296  -0.00018 -0.00216 154 TRP A CE2 
1102 C  CE3 . TRP A 137 ? 0.04532 0.17380 0.04392 0.01388  -0.00028 -0.00260 154 TRP A CE3 
1103 C  CZ2 . TRP A 137 ? 0.05630 0.18310 0.05315 0.01331  -0.00019 -0.00210 154 TRP A CZ2 
1104 C  CZ3 . TRP A 137 ? 0.06026 0.18810 0.05856 0.01403  -0.00029 -0.00258 154 TRP A CZ3 
1105 C  CH2 . TRP A 137 ? 0.04630 0.17326 0.04374 0.01389  -0.00027 -0.00233 154 TRP A CH2 
1106 N  N   . LEU A 138 ? 0.05143 0.18400 0.04928 0.01385  -0.00015 -0.00247 155 LEU A N   
1107 C  CA  . LEU A 138 ? 0.05256 0.18533 0.04931 0.01316  0.00019  -0.00219 155 LEU A CA  
1108 C  C   . LEU A 138 ? 0.09022 0.22321 0.08618 0.01380  0.00040  -0.00226 155 LEU A C   
1109 O  O   . LEU A 138 ? 0.12532 0.25898 0.12044 0.01317  0.00087  -0.00206 155 LEU A O   
1110 C  CB  . LEU A 138 ? 0.06365 0.19388 0.05882 0.01264  0.00049  -0.00181 155 LEU A CB  
1111 C  CG  . LEU A 138 ? 0.11059 0.24008 0.10585 0.01202  0.00042  -0.00172 155 LEU A CG  
1112 C  CD1 . LEU A 138 ? 0.16769 0.29452 0.16155 0.01244  0.00046  -0.00151 155 LEU A CD1 
1113 C  CD2 . LEU A 138 ? 0.22176 0.35202 0.21637 0.01067  0.00077  -0.00158 155 LEU A CD2 
1114 N  N   . ASP A 139 ? 0.11139 0.24372 0.10735 0.01492  0.00020  -0.00256 156 ASP A N   
1115 C  CA  . ASP A 139 ? 0.05428 0.18622 0.04904 0.01566  0.00044  -0.00267 156 ASP A CA  
1116 C  C   . ASP A 139 ? 0.18186 0.31581 0.17720 0.01656  0.00031  -0.00307 156 ASP A C   
1117 O  O   . ASP A 139 ? 0.18160 0.31498 0.17592 0.01753  0.00045  -0.00334 156 ASP A O   
1118 C  CB  . ASP A 139 ? 0.06254 0.19221 0.05634 0.01632  0.00032  -0.00287 156 ASP A CB  
1119 C  CG  . ASP A 139 ? 0.09365 0.22322 0.08829 0.01687  -0.00006 -0.00335 156 ASP A CG  
1120 O  OD1 . ASP A 139 ? 0.05091 0.18179 0.04675 0.01689  -0.00020 -0.00344 156 ASP A OD1 
1121 O  OD2 . ASP A 139 ? 0.06566 0.19375 0.05949 0.01723  -0.00020 -0.00366 156 ASP A OD2 
1122 N  N   . ASN A 140 ? 0.06254 0.19881 0.05927 0.01643  0.00002  -0.00317 157 ASN A N   
1123 C  CA  . ASN A 140 ? 0.06384 0.20240 0.06103 0.01754  -0.00021 -0.00355 157 ASN A CA  
1124 C  C   . ASN A 140 ? 0.08340 0.22065 0.08026 0.01896  -0.00037 -0.00397 157 ASN A C   
1125 O  O   . ASN A 140 ? 0.16497 0.30348 0.16161 0.02030  -0.00046 -0.00434 157 ASN A O   
1126 C  CB  . ASN A 140 ? 0.13300 0.27282 0.12927 0.01775  0.00024  -0.00358 157 ASN A CB  
1127 C  CG  . ASN A 140 ? 0.19018 0.33337 0.18709 0.01855  -0.00004 -0.00394 157 ASN A CG  
1128 O  OD1 . ASN A 140 ? 0.29328 0.43801 0.29115 0.01831  -0.00053 -0.00404 157 ASN A OD1 
1129 N  ND2 . ASN A 140 ? 0.27763 0.42158 0.27367 0.01959  0.00037  -0.00418 157 ASN A ND2 
1130 N  N   . SER A 141 ? 0.05065 0.18533 0.04714 0.01872  -0.00036 -0.00398 158 SER A N   
1131 C  CA  . SER A 141 ? 0.09189 0.22507 0.08768 0.01965  -0.00045 -0.00440 158 SER A CA  
1132 C  C   . SER A 141 ? 0.12744 0.26158 0.12412 0.01990  -0.00059 -0.00441 158 SER A C   
1133 O  O   . SER A 141 ? 0.05132 0.18624 0.04758 0.02123  -0.00066 -0.00470 158 SER A O   
1134 C  CB  . SER A 141 ? 0.07993 0.21043 0.07490 0.01905  -0.00047 -0.00447 158 SER A CB  
1135 O  OG  . SER A 141 ? 0.09424 0.22468 0.09027 0.01790  -0.00046 -0.00409 158 SER A OG  
1136 N  N   . LEU A 142 ? 0.06327 0.19705 0.06083 0.01879  -0.00057 -0.00409 159 LEU A N   
1137 C  CA  . LEU A 142 ? 0.07532 0.20888 0.07302 0.01881  -0.00057 -0.00405 159 LEU A CA  
1138 C  C   . LEU A 142 ? 0.05887 0.19404 0.05685 0.01879  -0.00059 -0.00407 159 LEU A C   
1139 O  O   . LEU A 142 ? 0.04923 0.18529 0.04754 0.01782  -0.00057 -0.00389 159 LEU A O   
1140 C  CB  . LEU A 142 ? 0.15213 0.28420 0.15015 0.01755  -0.00049 -0.00374 159 LEU A CB  
1141 C  CG  . LEU A 142 ? 0.07854 0.21041 0.07660 0.01759  -0.00047 -0.00368 159 LEU A CG  
1142 C  CD1 . LEU A 142 ? 0.14625 0.27823 0.14364 0.01890  -0.00055 -0.00387 159 LEU A CD1 
1143 C  CD2 . LEU A 142 ? 0.04695 0.17758 0.04528 0.01639  -0.00040 -0.00339 159 LEU A CD2 
1144 N  N   . GLN A 143 ? 0.05015 0.18614 0.04793 0.01993  -0.00064 -0.00432 160 GLN A N   
1145 C  CA  . GLN A 143 ? 0.07375 0.21181 0.07183 0.02004  -0.00070 -0.00449 160 GLN A CA  
1146 C  C   . GLN A 143 ? 0.07884 0.21702 0.07680 0.02071  -0.00065 -0.00464 160 GLN A C   
1147 O  O   . GLN A 143 ? 0.06240 0.19957 0.05973 0.02180  -0.00067 -0.00464 160 GLN A O   
1148 C  CB  . GLN A 143 ? 0.13660 0.27672 0.13431 0.02150  -0.00085 -0.00484 160 GLN A CB  
1149 C  CG  . GLN A 143 ? 0.11280 0.25357 0.11047 0.02095  -0.00085 -0.00471 160 GLN A CG  
1150 C  CD  . GLN A 143 ? 0.15279 0.29599 0.14996 0.02252  -0.00097 -0.00507 160 GLN A CD  
1151 O  OE1 . GLN A 143 ? 0.14032 0.28409 0.13699 0.02442  -0.00109 -0.00546 160 GLN A OE1 
1152 N  NE2 . GLN A 143 ? 0.23448 0.37942 0.23167 0.02190  -0.00088 -0.00495 160 GLN A NE2 
1153 N  N   . ILE A 144 ? 0.05139 0.19121 0.04983 0.02009  -0.00059 -0.00480 161 ILE A N   
1154 C  CA  . ILE A 144 ? 0.05191 0.19223 0.05005 0.02073  -0.00048 -0.00502 161 ILE A CA  
1155 C  C   . ILE A 144 ? 0.05291 0.19621 0.05124 0.02056  -0.00030 -0.00553 161 ILE A C   
1156 O  O   . ILE A 144 ? 0.05352 0.19813 0.05256 0.01903  -0.00020 -0.00554 161 ILE A O   
1157 C  CB  . ILE A 144 ? 0.05076 0.18924 0.04902 0.01945  -0.00042 -0.00467 161 ILE A CB  
1158 C  CG1 . ILE A 144 ? 0.05143 0.19059 0.04921 0.02039  -0.00047 -0.00486 161 ILE A CG1 
1159 C  CG2 . ILE A 144 ? 0.05123 0.18997 0.05021 0.01736  -0.00032 -0.00455 161 ILE A CG2 
1160 C  CD1 . ILE A 144 ? 0.05049 0.18796 0.04827 0.01956  -0.00048 -0.00447 161 ILE A CD1 
1161 N  N   . SER A 145 ? 0.05433 0.19909 0.05183 0.02219  -0.00033 -0.00600 162 SER A N   
1162 C  CA  . SER A 145 ? 0.05581 0.20389 0.05277 0.02214  -0.00029 -0.00666 162 SER A CA  
1163 C  C   . SER A 145 ? 0.05539 0.20448 0.05270 0.02071  -0.00035 -0.00683 162 SER A C   
1164 O  O   . SER A 145 ? 0.06165 0.20881 0.05925 0.02048  -0.00040 -0.00649 162 SER A O   
1165 C  CB  . SER A 145 ? 0.05775 0.20773 0.05385 0.02494  -0.00058 -0.00721 162 SER A CB  
1166 O  OG  . SER A 145 ? 0.11158 0.26100 0.10746 0.02631  -0.00081 -0.00721 162 SER A OG  
1167 N  N   . PRO A 146 ? 0.06515 0.18085 0.04815 0.01395  -0.00232 -0.00960 163 PRO A N   
1168 C  CA  . PRO A 146 ? 0.06075 0.17761 0.04566 0.01365  -0.00231 -0.00876 163 PRO A CA  
1169 C  C   . PRO A 146 ? 0.06077 0.17701 0.04568 0.01399  -0.00300 -0.00859 163 PRO A C   
1170 O  O   . PRO A 146 ? 0.05949 0.17501 0.04512 0.01322  -0.00316 -0.00776 163 PRO A O   
1171 C  CB  . PRO A 146 ? 0.06023 0.18012 0.04626 0.01417  -0.00169 -0.00912 163 PRO A CB  
1172 C  CG  . PRO A 146 ? 0.06184 0.18162 0.04668 0.01409  -0.00114 -0.00971 163 PRO A CG  
1173 C  CD  . PRO A 146 ? 0.08803 0.20552 0.07087 0.01443  -0.00156 -0.01034 163 PRO A CD  
1174 N  N   . ASP A 147 ? 0.06263 0.17893 0.04644 0.01515  -0.00349 -0.00940 164 ASP A N   
1175 C  CA  . ASP A 147 ? 0.06344 0.17852 0.04665 0.01541  -0.00446 -0.00914 164 ASP A CA  
1176 C  C   . ASP A 147 ? 0.06395 0.17600 0.04605 0.01409  -0.00494 -0.00845 164 ASP A C   
1177 O  O   . ASP A 147 ? 0.07488 0.18598 0.05711 0.01345  -0.00539 -0.00769 164 ASP A O   
1178 C  CB  . ASP A 147 ? 0.06603 0.18136 0.04780 0.01710  -0.00517 -0.01026 164 ASP A CB  
1179 C  CG  . ASP A 147 ? 0.24895 0.36260 0.22979 0.01743  -0.00656 -0.00988 164 ASP A CG  
1180 O  OD1 . ASP A 147 ? 0.31741 0.43204 0.29956 0.01738  -0.00680 -0.00921 164 ASP A OD1 
1181 O  OD2 . ASP A 147 ? 0.22186 0.33297 0.20045 0.01763  -0.00755 -0.01020 164 ASP A OD2 
1182 N  N   . GLU A 148 ? 0.06496 0.17565 0.04589 0.01357  -0.00486 -0.00872 165 GLU A N   
1183 C  CA  . GLU A 148 ? 0.06556 0.17402 0.04553 0.01226  -0.00535 -0.00817 165 GLU A CA  
1184 C  C   . GLU A 148 ? 0.06308 0.17215 0.04478 0.01116  -0.00480 -0.00728 165 GLU A C   
1185 O  O   . GLU A 148 ? 0.06606 0.17418 0.04757 0.01017  -0.00511 -0.00671 165 GLU A O   
1186 C  CB  . GLU A 148 ? 0.07071 0.17775 0.04885 0.01201  -0.00555 -0.00879 165 GLU A CB  
1187 C  CG  . GLU A 148 ? 0.07123 0.17680 0.04694 0.01292  -0.00639 -0.00973 165 GLU A CG  
1188 C  CD  . GLU A 148 ? 0.19566 0.29982 0.16934 0.01271  -0.00648 -0.01055 165 GLU A CD  
1189 O  OE1 . GLU A 148 ? 0.12188 0.22681 0.09621 0.01231  -0.00574 -0.01054 165 GLU A OE1 
1190 O  OE2 . GLU A 148 ? 0.20963 0.31167 0.18077 0.01291  -0.00743 -0.01119 165 GLU A OE2 
1191 N  N   . GLU A 149 ? 0.06127 0.17198 0.04448 0.01132  -0.00404 -0.00721 166 GLU A N   
1192 C  CA  . GLU A 149 ? 0.05926 0.17053 0.04393 0.01056  -0.00365 -0.00650 166 GLU A CA  
1193 C  C   . GLU A 149 ? 0.11378 0.22563 0.09943 0.01053  -0.00361 -0.00605 166 GLU A C   
1194 O  O   . GLU A 149 ? 0.15012 0.26186 0.13635 0.00980  -0.00352 -0.00555 166 GLU A O   
1195 C  CB  . GLU A 149 ? 0.08718 0.19952 0.07263 0.01066  -0.00308 -0.00650 166 GLU A CB  
1196 C  CG  . GLU A 149 ? 0.11724 0.22873 0.10173 0.01026  -0.00318 -0.00662 166 GLU A CG  
1197 C  CD  . GLU A 149 ? 0.19154 0.30358 0.17671 0.00999  -0.00287 -0.00620 166 GLU A CD  
1198 O  OE1 . GLU A 149 ? 0.17231 0.28523 0.15867 0.01003  -0.00257 -0.00582 166 GLU A OE1 
1199 O  OE2 . GLU A 149 ? 0.21434 0.32574 0.19856 0.00972  -0.00303 -0.00625 166 GLU A OE2 
1200 N  N   . LEU A 150 ? 0.13760 0.25027 0.12338 0.01134  -0.00371 -0.00628 167 LEU A N   
1201 C  CA  . LEU A 150 ? 0.07164 0.18458 0.05797 0.01123  -0.00386 -0.00584 167 LEU A CA  
1202 C  C   . LEU A 150 ? 0.06952 0.18053 0.05460 0.01054  -0.00453 -0.00545 167 LEU A C   
1203 O  O   . LEU A 150 ? 0.05847 0.16921 0.04385 0.00975  -0.00444 -0.00492 167 LEU A O   
1204 C  CB  . LEU A 150 ? 0.05812 0.17263 0.04476 0.01233  -0.00404 -0.00623 167 LEU A CB  
1205 C  CG  . LEU A 150 ? 0.08482 0.19975 0.07198 0.01222  -0.00431 -0.00577 167 LEU A CG  
1206 C  CD1 . LEU A 150 ? 0.12278 0.23825 0.11111 0.01136  -0.00365 -0.00533 167 LEU A CD1 
1207 C  CD2 . LEU A 150 ? 0.12269 0.23983 0.11038 0.01342  -0.00457 -0.00624 167 LEU A CD2 
1208 N  N   . GLY A 151 ? 0.09552 0.20511 0.07891 0.01076  -0.00525 -0.00573 168 GLY A N   
1209 C  CA  . GLY A 151 ? 0.07609 0.18366 0.05789 0.00987  -0.00602 -0.00527 168 GLY A CA  
1210 C  C   . GLY A 151 ? 0.06725 0.17460 0.04921 0.00851  -0.00564 -0.00492 168 GLY A C   
1211 O  O   . GLY A 151 ? 0.08837 0.19493 0.06960 0.00747  -0.00591 -0.00440 168 GLY A O   
1212 N  N   . PHE A 152 ? 0.06118 0.16945 0.04404 0.00851  -0.00506 -0.00521 169 PHE A N   
1213 C  CA  . PHE A 152 ? 0.06057 0.16929 0.04385 0.00745  -0.00479 -0.00498 169 PHE A CA  
1214 C  C   . PHE A 152 ? 0.05872 0.16879 0.04350 0.00713  -0.00420 -0.00461 169 PHE A C   
1215 O  O   . PHE A 152 ? 0.06875 0.17914 0.05342 0.00616  -0.00417 -0.00433 169 PHE A O   
1216 C  CB  . PHE A 152 ? 0.06020 0.16946 0.04383 0.00768  -0.00456 -0.00536 169 PHE A CB  
1217 C  CG  . PHE A 152 ? 0.05931 0.16976 0.04381 0.00692  -0.00431 -0.00518 169 PHE A CG  
1218 C  CD1 . PHE A 152 ? 0.10411 0.21441 0.08778 0.00582  -0.00472 -0.00510 169 PHE A CD1 
1219 C  CD2 . PHE A 152 ? 0.16849 0.28040 0.15453 0.00732  -0.00377 -0.00512 169 PHE A CD2 
1220 C  CE1 . PHE A 152 ? 0.16747 0.27964 0.15217 0.00523  -0.00451 -0.00502 169 PHE A CE1 
1221 C  CE2 . PHE A 152 ? 0.20888 0.32223 0.19571 0.00690  -0.00366 -0.00504 169 PHE A CE2 
1222 C  CZ  . PHE A 152 ? 0.13343 0.24719 0.11974 0.00591  -0.00399 -0.00503 169 PHE A CZ  
1223 N  N   . VAL A 153 ? 0.06203 0.17305 0.04808 0.00788  -0.00374 -0.00467 170 VAL A N   
1224 C  CA  . VAL A 153 ? 0.05580 0.16786 0.04298 0.00766  -0.00329 -0.00444 170 VAL A CA  
1225 C  C   . VAL A 153 ? 0.05648 0.16791 0.04304 0.00723  -0.00351 -0.00412 170 VAL A C   
1226 O  O   . VAL A 153 ? 0.08871 0.20075 0.07564 0.00672  -0.00323 -0.00398 170 VAL A O   
1227 C  CB  . VAL A 153 ? 0.14083 0.25379 0.12916 0.00839  -0.00287 -0.00455 170 VAL A CB  
1228 C  CG1 . VAL A 153 ? 0.13669 0.25004 0.12528 0.00863  -0.00274 -0.00474 170 VAL A CG1 
1229 C  CG2 . VAL A 153 ? 0.10650 0.21939 0.09469 0.00902  -0.00300 -0.00465 170 VAL A CG2 
1230 N  N   . LYS A 154 ? 0.05789 0.16811 0.04330 0.00748  -0.00410 -0.00405 171 LYS A N   
1231 C  CA  . LYS A 154 ? 0.13007 0.23927 0.11436 0.00694  -0.00457 -0.00363 171 LYS A CA  
1232 C  C   . LYS A 154 ? 0.12254 0.23099 0.10556 0.00565  -0.00476 -0.00332 171 LYS A C   
1233 O  O   . LYS A 154 ? 0.11607 0.22464 0.09877 0.00480  -0.00460 -0.00304 171 LYS A O   
1234 C  CB  . LYS A 154 ? 0.10179 0.20994 0.08503 0.00770  -0.00542 -0.00361 171 LYS A CB  
1235 C  CG  . LYS A 154 ? 0.29393 0.40073 0.27573 0.00718  -0.00620 -0.00306 171 LYS A CG  
1236 C  CD  . LYS A 154 ? 0.38369 0.49067 0.36557 0.00831  -0.00690 -0.00311 171 LYS A CD  
1237 C  CE  . LYS A 154 ? 0.24272 0.34912 0.22377 0.00938  -0.00774 -0.00345 171 LYS A CE  
1238 N  NZ  . LYS A 154 ? 0.38114 0.48489 0.35965 0.00870  -0.00888 -0.00301 171 LYS A NZ  
1239 N  N   . LYS A 155 ? 0.06167 0.16951 0.04385 0.00536  -0.00508 -0.00342 172 LYS A N   
1240 C  CA  . LYS A 155 ? 0.06314 0.17067 0.04410 0.00389  -0.00524 -0.00314 172 LYS A CA  
1241 C  C   . LYS A 155 ? 0.07775 0.18773 0.06032 0.00332  -0.00434 -0.00328 172 LYS A C   
1242 O  O   . LYS A 155 ? 0.12059 0.23115 0.10253 0.00207  -0.00419 -0.00304 172 LYS A O   
1243 C  CB  . LYS A 155 ? 0.06473 0.17122 0.04446 0.00365  -0.00583 -0.00330 172 LYS A CB  
1244 C  CG  . LYS A 155 ? 0.08478 0.18872 0.06236 0.00414  -0.00697 -0.00322 172 LYS A CG  
1245 C  CD  . LYS A 155 ? 0.10776 0.21030 0.08345 0.00340  -0.00770 -0.00333 172 LYS A CD  
1246 C  CE  . LYS A 155 ? 0.37109 0.47078 0.34412 0.00384  -0.00912 -0.00325 172 LYS A CE  
1247 N  NZ  . LYS A 155 ? 0.45554 0.55520 0.42895 0.00571  -0.00932 -0.00402 172 LYS A NZ  
1248 N  N   . LEU A 156 ? 0.05920 0.17076 0.04369 0.00423  -0.00380 -0.00368 173 LEU A N   
1249 C  CA  . LEU A 156 ? 0.05775 0.17180 0.04376 0.00403  -0.00314 -0.00390 173 LEU A CA  
1250 C  C   . LEU A 156 ? 0.05746 0.17196 0.04367 0.00388  -0.00278 -0.00383 173 LEU A C   
1251 O  O   . LEU A 156 ? 0.05754 0.17377 0.04400 0.00315  -0.00240 -0.00395 173 LEU A O   
1252 C  CB  . LEU A 156 ? 0.05605 0.17115 0.04359 0.00513  -0.00287 -0.00424 173 LEU A CB  
1253 C  CG  . LEU A 156 ? 0.06030 0.17779 0.04934 0.00544  -0.00236 -0.00451 173 LEU A CG  
1254 C  CD1 . LEU A 156 ? 0.05780 0.17770 0.04727 0.00471  -0.00226 -0.00469 173 LEU A CD1 
1255 C  CD2 . LEU A 156 ? 0.05360 0.17114 0.04350 0.00660  -0.00228 -0.00466 173 LEU A CD2 
1256 N  N   . TYR A 157 ? 0.05730 0.17051 0.04335 0.00452  -0.00292 -0.00372 174 TYR A N   
1257 C  CA  . TYR A 157 ? 0.10136 0.21472 0.08735 0.00436  -0.00268 -0.00370 174 TYR A CA  
1258 C  C   . TYR A 157 ? 0.07970 0.19229 0.06390 0.00303  -0.00285 -0.00336 174 TYR A C   
1259 O  O   . TYR A 157 ? 0.06990 0.18336 0.05396 0.00248  -0.00244 -0.00351 174 TYR A O   
1260 C  CB  . TYR A 157 ? 0.13491 0.24719 0.12099 0.00516  -0.00291 -0.00362 174 TYR A CB  
1261 C  CG  . TYR A 157 ? 0.07136 0.18363 0.05726 0.00499  -0.00276 -0.00365 174 TYR A CG  
1262 C  CD1 . TYR A 157 ? 0.09399 0.20491 0.07824 0.00425  -0.00316 -0.00330 174 TYR A CD1 
1263 C  CD2 . TYR A 157 ? 0.05587 0.16921 0.04289 0.00554  -0.00234 -0.00403 174 TYR A CD2 
1264 C  CE1 . TYR A 157 ? 0.07020 0.18093 0.05400 0.00399  -0.00308 -0.00338 174 TYR A CE1 
1265 C  CE2 . TYR A 157 ? 0.06952 0.18260 0.05603 0.00533  -0.00227 -0.00415 174 TYR A CE2 
1266 C  CZ  . TYR A 157 ? 0.05980 0.17163 0.04474 0.00453  -0.00261 -0.00385 174 TYR A CZ  
1267 O  OH  . TYR A 157 ? 0.10194 0.21333 0.08609 0.00421  -0.00259 -0.00401 174 TYR A OH  
1268 N  N   . PHE A 158 ? 0.08299 0.19382 0.06552 0.00246  -0.00350 -0.00291 175 PHE A N   
1269 C  CA  . PHE A 158 ? 0.07755 0.18711 0.05781 0.00104  -0.00383 -0.00242 175 PHE A CA  
1270 C  C   . PHE A 158 ? 0.18473 0.29525 0.16432 -0.00033 -0.00365 -0.00235 175 PHE A C   
1271 O  O   . PHE A 158 ? 0.06775 0.17675 0.04495 -0.00171 -0.00410 -0.00180 175 PHE A O   
1272 C  CB  . PHE A 158 ? 0.11227 0.21895 0.09057 0.00122  -0.00495 -0.00186 175 PHE A CB  
1273 C  CG  . PHE A 158 ? 0.23262 0.33878 0.21135 0.00219  -0.00520 -0.00186 175 PHE A CG  
1274 C  CD1 . PHE A 158 ? 0.20407 0.30998 0.18203 0.00159  -0.00510 -0.00171 175 PHE A CD1 
1275 C  CD2 . PHE A 158 ? 0.17253 0.27866 0.15233 0.00361  -0.00552 -0.00206 175 PHE A CD2 
1276 C  CE1 . PHE A 158 ? 0.21792 0.32348 0.19620 0.00231  -0.00543 -0.00170 175 PHE A CE1 
1277 C  CE2 . PHE A 158 ? 0.22036 0.32655 0.20068 0.00434  -0.00575 -0.00207 175 PHE A CE2 
1278 C  CZ  . PHE A 158 ? 0.20852 0.31438 0.18808 0.00366  -0.00576 -0.00186 175 PHE A CZ  
1279 N  N   . ASP A 159 ? 0.12279 0.23589 0.10431 -0.00008 -0.00308 -0.00286 176 ASP A N   
1280 C  CA  . ASP A 159 ? 0.06675 0.18170 0.04807 -0.00146 -0.00285 -0.00290 176 ASP A CA  
1281 C  C   . ASP A 159 ? 0.08992 0.20261 0.06904 -0.00241 -0.00371 -0.00238 176 ASP A C   
1282 O  O   . ASP A 159 ? 0.07220 0.18534 0.04989 -0.00421 -0.00372 -0.00210 176 ASP A O   
1283 C  CB  . ASP A 159 ? 0.14086 0.25746 0.12159 -0.00285 -0.00219 -0.00293 176 ASP A CB  
1284 C  CG  . ASP A 159 ? 0.14884 0.26807 0.13166 -0.00191 -0.00140 -0.00366 176 ASP A CG  
1285 O  OD1 . ASP A 159 ? 0.16629 0.28730 0.15128 -0.00061 -0.00127 -0.00415 176 ASP A OD1 
1286 O  OD2 . ASP A 159 ? 0.28806 0.40734 0.27004 -0.00249 -0.00098 -0.00375 176 ASP A OD2 
1287 N  N   . GLN A 160 ? 0.07229 0.18261 0.05096 -0.00130 -0.00446 -0.00231 177 GLN A N   
1288 C  CA  . GLN A 160 ? 0.11292 0.22054 0.08911 -0.00193 -0.00554 -0.00190 177 GLN A CA  
1289 C  C   . GLN A 160 ? 0.17119 0.27947 0.14786 -0.00194 -0.00572 -0.00228 177 GLN A C   
1290 O  O   . GLN A 160 ? 0.07819 0.18405 0.05274 -0.00228 -0.00672 -0.00211 177 GLN A O   
1291 C  CB  . GLN A 160 ? 0.07024 0.17495 0.04533 -0.00063 -0.00644 -0.00171 177 GLN A CB  
1292 C  CG  . GLN A 160 ? 0.07126 0.17486 0.04532 -0.00081 -0.00661 -0.00122 177 GLN A CG  
1293 C  CD  . GLN A 160 ? 0.16633 0.26780 0.13970 0.00061  -0.00762 -0.00109 177 GLN A CD  
1294 O  OE1 . GLN A 160 ? 0.17590 0.27832 0.15123 0.00219  -0.00734 -0.00160 177 GLN A OE1 
1295 N  NE2 . GLN A 160 ? 0.20185 0.30056 0.17234 0.00003  -0.00889 -0.00040 177 GLN A NE2 
1296 N  N   . LEU A 161 ? 0.13027 0.24160 0.10941 -0.00156 -0.00494 -0.00279 178 LEU A N   
1297 C  CA  . LEU A 161 ? 0.07652 0.18875 0.05612 -0.00168 -0.00514 -0.00314 178 LEU A CA  
1298 C  C   . LEU A 161 ? 0.10013 0.21465 0.07940 -0.00374 -0.00502 -0.00303 178 LEU A C   
1299 O  O   . LEU A 161 ? 0.12630 0.24303 0.10606 -0.00467 -0.00434 -0.00292 178 LEU A O   
1300 C  CB  . LEU A 161 ? 0.07031 0.18464 0.05257 -0.00016 -0.00454 -0.00368 178 LEU A CB  
1301 C  CG  . LEU A 161 ? 0.06231 0.17485 0.04497 0.00163  -0.00458 -0.00383 178 LEU A CG  
1302 C  CD1 . LEU A 161 ? 0.05985 0.17435 0.04473 0.00280  -0.00402 -0.00422 178 LEU A CD1 
1303 C  CD2 . LEU A 161 ? 0.06429 0.17399 0.04506 0.00193  -0.00546 -0.00390 178 LEU A CD2 
1304 N  N   . PRO A 162 ? 0.11680 0.23099 0.09514 -0.00459 -0.00568 -0.00311 179 PRO A N   
1305 C  CA  . PRO A 162 ? 0.07037 0.18712 0.04840 -0.00684 -0.00563 -0.00300 179 PRO A CA  
1306 C  C   . PRO A 162 ? 0.19776 0.31970 0.17888 -0.00671 -0.00477 -0.00352 179 PRO A C   
1307 O  O   . PRO A 162 ? 0.20163 0.32581 0.18327 -0.00766 -0.00504 -0.00374 179 PRO A O   
1308 C  CB  . PRO A 162 ? 0.13094 0.24525 0.10691 -0.00759 -0.00683 -0.00301 179 PRO A CB  
1309 C  CG  . PRO A 162 ? 0.24689 0.35922 0.22343 -0.00531 -0.00710 -0.00346 179 PRO A CG  
1310 C  CD  . PRO A 162 ? 0.09851 0.20984 0.07572 -0.00370 -0.00657 -0.00335 179 PRO A CD  
1311 N  N   . PHE A 163 ? 0.06533 0.18921 0.04840 -0.00550 -0.00387 -0.00375 180 PHE A N   
1312 C  CA  . PHE A 163 ? 0.08477 0.21375 0.07061 -0.00513 -0.00311 -0.00431 180 PHE A CA  
1313 C  C   . PHE A 163 ? 0.11562 0.24708 0.10174 -0.00604 -0.00224 -0.00436 180 PHE A C   
1314 O  O   . PHE A 163 ? 0.12918 0.25786 0.11340 -0.00666 -0.00221 -0.00389 180 PHE A O   
1315 C  CB  . PHE A 163 ? 0.12783 0.25687 0.11557 -0.00267 -0.00292 -0.00470 180 PHE A CB  
1316 C  CG  . PHE A 163 ? 0.10716 0.23367 0.09446 -0.00177 -0.00364 -0.00471 180 PHE A CG  
1317 C  CD1 . PHE A 163 ? 0.12150 0.25005 0.10957 -0.00193 -0.00400 -0.00498 180 PHE A CD1 
1318 C  CD2 . PHE A 163 ? 0.08307 0.20538 0.06915 -0.00077 -0.00398 -0.00451 180 PHE A CD2 
1319 C  CE1 . PHE A 163 ? 0.08152 0.20749 0.06888 -0.00120 -0.00469 -0.00503 180 PHE A CE1 
1320 C  CE2 . PHE A 163 ? 0.06135 0.18158 0.04689 0.00001  -0.00454 -0.00464 180 PHE A CE2 
1321 C  CZ  . PHE A 163 ? 0.15653 0.27837 0.14258 -0.00025 -0.00490 -0.00489 180 PHE A CZ  
1322 N  N   . HIS A 164 ? 0.10520 0.24197 0.09357 -0.00604 -0.00159 -0.00500 181 HIS A N   
1323 C  CA  . HIS A 164 ? 0.15512 0.29459 0.14392 -0.00668 -0.00069 -0.00531 181 HIS A CA  
1324 C  C   . HIS A 164 ? 0.18395 0.32154 0.17322 -0.00472 -0.00043 -0.00550 181 HIS A C   
1325 O  O   . HIS A 164 ? 0.14955 0.28589 0.13983 -0.00272 -0.00073 -0.00562 181 HIS A O   
1326 C  CB  . HIS A 164 ? 0.21310 0.35934 0.20432 -0.00703 -0.00015 -0.00616 181 HIS A CB  
1327 C  CG  . HIS A 164 ? 0.16258 0.31175 0.15370 -0.00849 0.00080  -0.00655 181 HIS A CG  
1328 N  ND1 . HIS A 164 ? 0.20560 0.35573 0.19764 -0.00716 0.00140  -0.00725 181 HIS A ND1 
1329 C  CD2 . HIS A 164 ? 0.32344 0.47435 0.31335 -0.01128 0.00129  -0.00637 181 HIS A CD2 
1330 C  CE1 . HIS A 164 ? 0.27221 0.42433 0.26363 -0.00894 0.00230  -0.00757 181 HIS A CE1 
1331 N  NE2 . HIS A 164 ? 0.39304 0.54584 0.38323 -0.01153 0.00232  -0.00700 181 HIS A NE2 
1332 N  N   . LYS A 165 ? 0.19473 0.33190 0.18298 -0.00550 0.00015  -0.00550 182 LYS A N   
1333 C  CA  . LYS A 165 ? 0.16342 0.29821 0.15157 -0.00399 0.00028  -0.00561 182 LYS A CA  
1334 C  C   . LYS A 165 ? 0.14698 0.28476 0.13759 -0.00198 0.00051  -0.00652 182 LYS A C   
1335 O  O   . LYS A 165 ? 0.11658 0.25210 0.10738 -0.00035 0.00032  -0.00655 182 LYS A O   
1336 C  CB  . LYS A 165 ? 0.29699 0.43066 0.28318 -0.00542 0.00086  -0.00547 182 LYS A CB  
1337 C  CG  . LYS A 165 ? 0.25269 0.38221 0.23581 -0.00703 0.00037  -0.00441 182 LYS A CG  
1338 C  CD  . LYS A 165 ? 0.25738 0.38385 0.23845 -0.00726 0.00053  -0.00412 182 LYS A CD  
1339 C  CE  . LYS A 165 ? 0.44037 0.56259 0.41812 -0.00867 -0.00020 -0.00300 182 LYS A CE  
1340 N  NZ  . LYS A 165 ? 0.45925 0.58257 0.43515 -0.01135 0.00018  -0.00265 182 LYS A NZ  
1341 N  N   . VAL A 166 ? 0.15555 0.29844 0.14789 -0.00208 0.00084  -0.00729 183 VAL A N   
1342 C  CA  . VAL A 166 ? 0.05697 0.20265 0.05133 0.00006  0.00083  -0.00820 183 VAL A CA  
1343 C  C   . VAL A 166 ? 0.05555 0.20045 0.05090 0.00166  0.00015  -0.00794 183 VAL A C   
1344 O  O   . VAL A 166 ? 0.06149 0.20569 0.05746 0.00359  -0.00002 -0.00821 183 VAL A O   
1345 C  CB  . VAL A 166 ? 0.16196 0.31350 0.15778 -0.00033 0.00127  -0.00923 183 VAL A CB  
1346 C  CG1 . VAL A 166 ? 0.16451 0.31951 0.16128 -0.00148 0.00095  -0.00907 183 VAL A CG1 
1347 C  CG2 . VAL A 166 ? 0.23835 0.39209 0.23562 0.00214  0.00116  -0.01028 183 VAL A CG2 
1348 N  N   . THR A 167 ? 0.05532 0.19983 0.05042 0.00076  -0.00020 -0.00740 184 THR A N   
1349 C  CA  . THR A 167 ? 0.05443 0.19702 0.04977 0.00203  -0.00073 -0.00711 184 THR A CA  
1350 C  C   . THR A 167 ? 0.09490 0.23242 0.08919 0.00307  -0.00092 -0.00665 184 THR A C   
1351 O  O   . THR A 167 ? 0.10212 0.23893 0.09698 0.00474  -0.00106 -0.00678 184 THR A O   
1352 C  CB  . THR A 167 ? 0.11370 0.25539 0.10814 0.00059  -0.00117 -0.00661 184 THR A CB  
1353 O  OG1 . THR A 167 ? 0.12567 0.27260 0.12122 -0.00053 -0.00100 -0.00706 184 THR A OG1 
1354 C  CG2 . THR A 167 ? 0.06544 0.20431 0.05962 0.00179  -0.00178 -0.00636 184 THR A CG2 
1355 N  N   . MSE A 168 ? 0.08412 0.21823 0.07673 0.00204  -0.00095 -0.00611 185 MSE A N   
1356 C  CA  . MSE A 168 ? 0.05495 0.18478 0.04663 0.00285  -0.00117 -0.00570 185 MSE A CA  
1357 C  C   . MSE A 168 ? 0.05432 0.18421 0.04647 0.00394  -0.00087 -0.00605 185 MSE A C   
1358 O  O   . MSE A 168 ? 0.05364 0.18147 0.04583 0.00509  -0.00104 -0.00594 185 MSE A O   
1359 C  CB  . MSE A 168 ? 0.09248 0.21910 0.08211 0.00155  -0.00140 -0.00508 185 MSE A CB  
1360 C  CG  . MSE A 168 ? 0.09289 0.21839 0.08157 0.00071  -0.00193 -0.00475 185 MSE A CG  
1361 SE SE  . MSE A 168 ? 0.46239 0.58338 0.44795 -0.00060 -0.00254 -0.00397 185 MSE A SE  
1362 C  CE  . MSE A 168 ? 0.25128 0.37470 0.23591 -0.00289 -0.00198 -0.00387 185 MSE A CE  
1363 N  N   . GLN A 169 ? 0.07244 0.20466 0.06475 0.00344  -0.00042 -0.00653 186 GLN A N   
1364 C  CA  . GLN A 169 ? 0.06958 0.20178 0.06202 0.00448  -0.00017 -0.00703 186 GLN A CA  
1365 C  C   . GLN A 169 ? 0.05837 0.19215 0.05216 0.00633  -0.00036 -0.00749 186 GLN A C   
1366 O  O   . GLN A 169 ? 0.09325 0.22501 0.08670 0.00740  -0.00047 -0.00749 186 GLN A O   
1367 C  CB  . GLN A 169 ? 0.08741 0.22192 0.07955 0.00361  0.00043  -0.00766 186 GLN A CB  
1368 C  CG  . GLN A 169 ? 0.14789 0.28179 0.13958 0.00453  0.00075  -0.00830 186 GLN A CG  
1369 C  CD  . GLN A 169 ? 0.45177 0.58740 0.44276 0.00355  0.00156  -0.00901 186 GLN A CD  
1370 O  OE1 . GLN A 169 ? 0.46310 0.60203 0.45508 0.00429  0.00197  -0.01005 186 GLN A OE1 
1371 N  NE2 . GLN A 169 ? 0.23673 0.37002 0.22583 0.00190  0.00185  -0.00852 186 GLN A NE2 
1372 N  N   . ASN A 170 ? 0.05315 0.19054 0.04826 0.00666  -0.00043 -0.00785 187 ASN A N   
1373 C  CA  . ASN A 170 ? 0.05254 0.19152 0.04861 0.00850  -0.00067 -0.00825 187 ASN A CA  
1374 C  C   . ASN A 170 ? 0.08347 0.21862 0.07885 0.00916  -0.00103 -0.00757 187 ASN A C   
1375 O  O   . ASN A 170 ? 0.12048 0.25483 0.11567 0.01054  -0.00120 -0.00770 187 ASN A O   
1376 C  CB  . ASN A 170 ? 0.05228 0.19588 0.04976 0.00859  -0.00072 -0.00867 187 ASN A CB  
1377 C  CG  . ASN A 170 ? 0.13899 0.28748 0.13748 0.00857  -0.00047 -0.00970 187 ASN A CG  
1378 O  OD1 . ASN A 170 ? 0.16078 0.30922 0.15889 0.00946  -0.00033 -0.01037 187 ASN A OD1 
1379 N  ND2 . ASN A 170 ? 0.26004 0.41253 0.25952 0.00746  -0.00043 -0.00992 187 ASN A ND2 
1380 N  N   . VAL A 171 ? 0.05214 0.18483 0.04688 0.00814  -0.00120 -0.00688 188 VAL A N   
1381 C  CA  . VAL A 171 ? 0.05204 0.18141 0.04609 0.00864  -0.00153 -0.00636 188 VAL A CA  
1382 C  C   . VAL A 171 ? 0.09733 0.22383 0.09062 0.00888  -0.00147 -0.00615 188 VAL A C   
1383 O  O   . VAL A 171 ? 0.16910 0.29396 0.16203 0.00968  -0.00165 -0.00598 188 VAL A O   
1384 C  CB  . VAL A 171 ? 0.07722 0.20501 0.07065 0.00762  -0.00178 -0.00591 188 VAL A CB  
1385 C  CG1 . VAL A 171 ? 0.05244 0.17706 0.04509 0.00812  -0.00209 -0.00552 188 VAL A CG1 
1386 C  CG2 . VAL A 171 ? 0.05266 0.18321 0.04666 0.00728  -0.00194 -0.00612 188 VAL A CG2 
1387 N  N   . ARG A 172 ? 0.07541 0.20121 0.06824 0.00803  -0.00126 -0.00611 189 ARG A N   
1388 C  CA  . ARG A 172 ? 0.05248 0.17585 0.04453 0.00816  -0.00124 -0.00595 189 ARG A CA  
1389 C  C   . ARG A 172 ? 0.14928 0.27326 0.14138 0.00922  -0.00118 -0.00642 189 ARG A C   
1390 O  O   . ARG A 172 ? 0.12448 0.24648 0.11597 0.00962  -0.00130 -0.00624 189 ARG A O   
1391 C  CB  . ARG A 172 ? 0.05323 0.17580 0.04445 0.00702  -0.00109 -0.00584 189 ARG A CB  
1392 C  CG  . ARG A 172 ? 0.08060 0.20157 0.07112 0.00610  -0.00132 -0.00529 189 ARG A CG  
1393 C  CD  . ARG A 172 ? 0.12105 0.24059 0.11022 0.00511  -0.00131 -0.00505 189 ARG A CD  
1394 N  NE  . ARG A 172 ? 0.05573 0.17707 0.04463 0.00429  -0.00093 -0.00538 189 ARG A NE  
1395 C  CZ  . ARG A 172 ? 0.05681 0.17882 0.04502 0.00301  -0.00086 -0.00521 189 ARG A CZ  
1396 N  NH1 . ARG A 172 ? 0.06767 0.18838 0.05525 0.00249  -0.00127 -0.00470 189 ARG A NH1 
1397 N  NH2 . ARG A 172 ? 0.10590 0.22985 0.09385 0.00218  -0.00037 -0.00560 189 ARG A NH2 
1398 N  N   . GLN A 173 ? 0.11181 0.23868 0.10448 0.00971  -0.00101 -0.00708 190 GLN A N   
1399 C  CA  . GLN A 173 ? 0.14695 0.27435 0.13928 0.01089  -0.00098 -0.00770 190 GLN A CA  
1400 C  C   . GLN A 173 ? 0.10122 0.22797 0.09339 0.01212  -0.00139 -0.00753 190 GLN A C   
1401 O  O   . GLN A 173 ? 0.13826 0.26336 0.12938 0.01277  -0.00153 -0.00761 190 GLN A O   
1402 C  CB  . GLN A 173 ? 0.17605 0.30715 0.16903 0.01129  -0.00069 -0.00865 190 GLN A CB  
1403 C  CG  . GLN A 173 ? 0.39933 0.53007 0.39144 0.01046  -0.00019 -0.00911 190 GLN A CG  
1404 C  CD  . GLN A 173 ? 0.59784 0.73236 0.59055 0.01071  0.00026  -0.01018 190 GLN A CD  
1405 O  OE1 . GLN A 173 ? 0.51773 0.65548 0.51175 0.01050  0.00021  -0.01029 190 GLN A OE1 
1406 N  NE2 . GLN A 173 ? 0.63019 0.76438 0.62188 0.01111  0.00078  -0.01107 190 GLN A NE2 
1407 N  N   . VAL A 174 ? 0.13519 0.26296 0.12804 0.01231  -0.00161 -0.00727 191 VAL A N   
1408 C  CA  . VAL A 174 ? 0.17784 0.30462 0.17009 0.01334  -0.00210 -0.00702 191 VAL A CA  
1409 C  C   . VAL A 174 ? 0.08919 0.21235 0.08041 0.01279  -0.00223 -0.00628 191 VAL A C   
1410 O  O   . VAL A 174 ? 0.08314 0.20481 0.07333 0.01340  -0.00264 -0.00600 191 VAL A O   
1411 C  CB  . VAL A 174 ? 0.17128 0.29989 0.16422 0.01355  -0.00238 -0.00695 191 VAL A CB  
1412 C  CG1 . VAL A 174 ? 0.12836 0.26138 0.12258 0.01391  -0.00216 -0.00776 191 VAL A CG1 
1413 C  CG2 . VAL A 174 ? 0.15024 0.27730 0.14322 0.01226  -0.00233 -0.00634 191 VAL A CG2 
1414 N  N   . MSE A 175 ? 0.08467 0.20655 0.07604 0.01166  -0.00197 -0.00596 192 MSE A N   
1415 C  CA  . MSE A 175 ? 0.09203 0.21132 0.08270 0.01120  -0.00204 -0.00542 192 MSE A CA  
1416 C  C   . MSE A 175 ? 0.10305 0.22097 0.09283 0.01122  -0.00201 -0.00545 192 MSE A C   
1417 O  O   . MSE A 175 ? 0.05426 0.17055 0.04341 0.01092  -0.00210 -0.00505 192 MSE A O   
1418 C  CB  . MSE A 175 ? 0.05248 0.17119 0.04353 0.01025  -0.00188 -0.00518 192 MSE A CB  
1419 C  CG  . MSE A 175 ? 0.06840 0.18767 0.05978 0.01006  -0.00200 -0.00508 192 MSE A CG  
1420 SE SE  . MSE A 175 ? 0.48739 0.60553 0.47862 0.00905  -0.00198 -0.00487 192 MSE A SE  
1421 C  CE  . MSE A 175 ? 0.14942 0.26560 0.14011 0.00924  -0.00200 -0.00459 192 MSE A CE  
1422 N  N   . LEU A 176 ? 0.06772 0.18646 0.05733 0.01151  -0.00189 -0.00600 193 LEU A N   
1423 C  CA  . LEU A 176 ? 0.05562 0.17286 0.04402 0.01143  -0.00190 -0.00613 193 LEU A CA  
1424 C  C   . LEU A 176 ? 0.09601 0.21206 0.08315 0.01212  -0.00230 -0.00595 193 LEU A C   
1425 O  O   . LEU A 176 ? 0.13302 0.24993 0.11975 0.01324  -0.00257 -0.00630 193 LEU A O   
1426 C  CB  . LEU A 176 ? 0.13305 0.25134 0.12118 0.01165  -0.00166 -0.00691 193 LEU A CB  
1427 C  CG  . LEU A 176 ? 0.10271 0.21918 0.08931 0.01132  -0.00164 -0.00714 193 LEU A CG  
1428 C  CD1 . LEU A 176 ? 0.05717 0.17220 0.04379 0.01008  -0.00164 -0.00656 193 LEU A CD1 
1429 C  CD2 . LEU A 176 ? 0.25171 0.36919 0.23781 0.01154  -0.00128 -0.00808 193 LEU A CD2 
1430 N  N   . MSE A 177 ? 0.07741 0.19164 0.06379 0.01145  -0.00241 -0.00541 194 MSE A N   
1431 C  CA  . MSE A 177 ? 0.08139 0.19419 0.06623 0.01172  -0.00284 -0.00504 194 MSE A CA  
1432 C  C   . MSE A 177 ? 0.18480 0.29597 0.16779 0.01145  -0.00302 -0.00515 194 MSE A C   
1433 O  O   . MSE A 177 ? 0.08838 0.19835 0.06954 0.01198  -0.00353 -0.00507 194 MSE A O   
1434 C  CB  . MSE A 177 ? 0.13005 0.24224 0.11509 0.01100  -0.00281 -0.00434 194 MSE A CB  
1435 C  CG  . MSE A 177 ? 0.16775 0.28093 0.15385 0.01128  -0.00280 -0.00422 194 MSE A CG  
1436 SE SE  . MSE A 177 ? 0.55029 0.66377 0.53547 0.01261  -0.00350 -0.00423 194 MSE A SE  
1437 C  CE  . MSE A 177 ? 0.22091 0.33158 0.20335 0.01220  -0.00407 -0.00341 194 MSE A CE  
1438 N  N   . GLU A 178 ? 0.09173 0.20272 0.07497 0.01057  -0.00273 -0.00530 195 GLU A N   
1439 C  CA  . GLU A 178 ? 0.08425 0.19366 0.06569 0.00993  -0.00292 -0.00533 195 GLU A CA  
1440 C  C   . GLU A 178 ? 0.12078 0.23037 0.10234 0.00951  -0.00268 -0.00591 195 GLU A C   
1441 O  O   . GLU A 178 ? 0.08249 0.19294 0.06549 0.00892  -0.00243 -0.00576 195 GLU A O   
1442 C  CB  . GLU A 178 ? 0.11480 0.22376 0.09618 0.00879  -0.00294 -0.00461 195 GLU A CB  
1443 C  CG  . GLU A 178 ? 0.20777 0.31504 0.18678 0.00808  -0.00333 -0.00439 195 GLU A CG  
1444 C  CD  . GLU A 178 ? 0.25421 0.36181 0.23334 0.00691  -0.00323 -0.00368 195 GLU A CD  
1445 O  OE1 . GLU A 178 ? 0.26975 0.37755 0.24858 0.00577  -0.00324 -0.00362 195 GLU A OE1 
1446 O  OE2 . GLU A 178 ? 0.28092 0.38885 0.26044 0.00709  -0.00314 -0.00323 195 GLU A OE2 
1447 N  N   . LYS A 179 ? 0.17273 0.28132 0.15244 0.00982  -0.00282 -0.00658 196 LYS A N   
1448 C  CA  . LYS A 179 ? 0.09555 0.20406 0.07485 0.00942  -0.00257 -0.00725 196 LYS A CA  
1449 C  C   . LYS A 179 ? 0.13421 0.24068 0.11099 0.00877  -0.00292 -0.00754 196 LYS A C   
1450 O  O   . LYS A 179 ? 0.18653 0.29179 0.16125 0.00951  -0.00321 -0.00803 196 LYS A O   
1451 C  CB  . LYS A 179 ? 0.16957 0.27935 0.14908 0.01057  -0.00221 -0.00816 196 LYS A CB  
1452 C  CG  . LYS A 179 ? 0.28186 0.39162 0.26087 0.00999  -0.00181 -0.00884 196 LYS A CG  
1453 C  CD  . LYS A 179 ? 0.18215 0.29402 0.16205 0.01087  -0.00127 -0.00960 196 LYS A CD  
1454 C  CE  . LYS A 179 ? 0.50812 0.62003 0.48636 0.01226  -0.00108 -0.01088 196 LYS A CE  
1455 N  NZ  . LYS A 179 ? 0.48302 0.59364 0.45930 0.01168  -0.00066 -0.01181 196 LYS A NZ  
1456 N  N   . LYS A 180 ? 0.06760 0.17371 0.04436 0.00741  -0.00301 -0.00727 197 LYS A N   
1457 C  CA  . LYS A 180 ? 0.07028 0.17463 0.04467 0.00647  -0.00340 -0.00760 197 LYS A CA  
1458 C  C   . LYS A 180 ? 0.12054 0.22495 0.09486 0.00574  -0.00327 -0.00799 197 LYS A C   
1459 O  O   . LYS A 180 ? 0.06825 0.17402 0.04445 0.00575  -0.00298 -0.00772 197 LYS A O   
1460 C  CB  . LYS A 180 ? 0.07724 0.18137 0.05145 0.00523  -0.00384 -0.00678 197 LYS A CB  
1461 C  CG  . LYS A 180 ? 0.17807 0.28140 0.15124 0.00556  -0.00410 -0.00636 197 LYS A CG  
1462 C  CD  . LYS A 180 ? 0.30351 0.40648 0.27572 0.00395  -0.00451 -0.00573 197 LYS A CD  
1463 C  CE  . LYS A 180 ? 0.25579 0.35771 0.22654 0.00401  -0.00479 -0.00515 197 LYS A CE  
1464 N  NZ  . LYS A 180 ? 0.29068 0.39018 0.25851 0.00503  -0.00527 -0.00574 197 LYS A NZ  
1465 N  N   . PRO A 181 ? 0.09627 0.19897 0.06811 0.00502  -0.00357 -0.00861 198 PRO A N   
1466 C  CA  . PRO A 181 ? 0.07976 0.18224 0.05114 0.00413  -0.00358 -0.00887 198 PRO A CA  
1467 C  C   . PRO A 181 ? 0.12061 0.22438 0.09386 0.00313  -0.00392 -0.00791 198 PRO A C   
1468 O  O   . PRO A 181 ? 0.20436 0.30830 0.17772 0.00268  -0.00394 -0.00790 198 PRO A O   
1469 C  CB  . PRO A 181 ? 0.11716 0.21734 0.08525 0.00336  -0.00404 -0.00964 198 PRO A CB  
1470 C  CG  . PRO A 181 ? 0.07949 0.17859 0.04607 0.00450  -0.00398 -0.01021 198 PRO A CG  
1471 C  CD  . PRO A 181 ? 0.08358 0.18416 0.05246 0.00507  -0.00396 -0.00921 198 PRO A CD  
1472 N  N   . GLU A 182 ? 0.11327 0.21803 0.08781 0.00283  -0.00420 -0.00714 199 GLU A N   
1473 C  CA  . GLU A 182 ? 0.06865 0.17504 0.04495 0.00209  -0.00451 -0.00641 199 GLU A CA  
1474 C  C   . GLU A 182 ? 0.13639 0.24442 0.11520 0.00294  -0.00408 -0.00594 199 GLU A C   
1475 O  O   . GLU A 182 ? 0.12331 0.23238 0.10320 0.00263  -0.00431 -0.00554 199 GLU A O   
1476 C  CB  . GLU A 182 ? 0.12879 0.23600 0.10527 0.00122  -0.00492 -0.00593 199 GLU A CB  
1477 C  CG  . GLU A 182 ? 0.09259 0.19846 0.06665 -0.00015 -0.00563 -0.00624 199 GLU A CG  
1478 C  CD  . GLU A 182 ? 0.16131 0.26475 0.13270 0.00009  -0.00561 -0.00685 199 GLU A CD  
1479 O  OE1 . GLU A 182 ? 0.14912 0.25232 0.12081 0.00129  -0.00512 -0.00685 199 GLU A OE1 
1480 O  OE2 . GLU A 182 ? 0.17838 0.28006 0.14719 -0.00090 -0.00618 -0.00736 199 GLU A OE2
[truncated: 79,290 more chars]
