# Supplementary material for: Fixed-target serial crystallography at the Structural Biology Center
Source: J Synchrotron Radiat. 2022 Aug 17;29(Pt 5):1141–51. doi: 10.1107/S1600577522007895 (PMC9455217; doi:10.1107/S1600577522007895)
Supplement: Supplementary file 2 [file s-29-01141-sup2.hkl]

data_r7l52sf
# 
_audit.revision_id     1_0 
_audit.creation_date   2020-12-30 
_audit.update_record   "Initial release" 
# 
_cell.entry_id      7l52 
_cell.length_a      105.668 
_cell.length_b      105.668 
_cell.length_c      99.332 
_cell.angle_alpha   90.000 
_cell.angle_beta    90.000 
_cell.angle_gamma   120.000 
# 
_diffrn_radiation_wavelength.id           1 
_diffrn_radiation_wavelength.wavelength   0.9792 
# 
_entry.id   7l52 
# 
_exptl_crystal.id   1 
# 
_reflns_scale.group_code   1 
# 
_symmetry.entry_id               7l52 
_symmetry.space_group_name_H-M   "P 64 2 2" 
_symmetry.Int_Tables_number      181 
# 
loop_
_refln.crystal_id 
_refln.wavelength_id 
_refln.scale_group_code 
_refln.index_h 
_refln.index_k 
_refln.index_l 
_refln.status 
_refln.pdbx_r_free_flag 
_refln.F_meas_au 
_refln.F_meas_sigma_au 
_refln.intensity_meas 
_refln.intensity_sigma 
_refln.pdbx_I_plus 
_refln.pdbx_I_plus_sigma 
_refln.pdbx_I_minus 
_refln.pdbx_I_minus_sigma 
_refln.pdbx_F_plus 
_refln.pdbx_F_plus_sigma 
_refln.pdbx_F_minus 
_refln.pdbx_F_minus_sigma 
_refln.pdbx_anom_difference 
_refln.pdbx_anom_difference_sigma 
1 1 1 0  0  3  f 0  717.71  39.43  5200.48   562.11  5200.48   562.11  5200.48   562.11  717.71  39.43  717.71  39.43  0.00 0.00 
1 1 1 0  0  6  o 19 3544.53 21.49  125663.23 1523.41 125663.23 1523.41 125663.23 1523.41 3544.53 21.49  3544.53 21.49  0.00 0.00 
1 1 1 0  0  12 o 9  3843.54 17.79  147747.36 1367.37 147747.36 1367.37 147747.36 1367.37 3843.54 17.79  3843.54 17.79  0.00 0.00 
1 1 1 0  0  15 o 4  3040.13 24.48  92460.62  1487.95 92460.62  1487.95 92460.62  1487.95 3040.13 24.48  3040.13 24.48  0.00 0.00 
1 1 1 0  0  18 o 7  1692.68 23.97  28673.85  811.21  28673.85  811.21  28673.85  811.21  1692.68 23.97  1692.68 23.97  0.00 0.00 
1 1 1 0  0  21 o 8  1068.76 38.98  11471.46  830.72  11471.46  830.72  11471.46  830.72  1068.76 38.98  1068.76 38.98  0.00 0.00 
1 1 1 0  0  24 o 8  2642.45 22.87  69848.55  1208.67 69848.55  1208.67 69848.55  1208.67 2642.45 22.87  2642.45 22.87  0.00 0.00 
1 1 1 0  0  30 o 8  1036.27 53.23  10834.22  1096.48 10834.22  1096.48 10834.22  1096.48 1036.27 53.23  1036.27 53.23  0.00 0.00 
1 1 1 0  0  33 o 17 983.16  64.02  9807.71   1246.39 9807.71   1246.39 9807.71   1246.39 983.16  64.02  983.16  64.02  0.00 0.00 
1 1 1 0  0  36 f 0  3167.32 28.07  100390.87 1778.04 100390.87 1778.04 100390.87 1778.04 3167.32 28.07  3167.32 28.07  0.00 0.00 
1 1 1 0  0  39 o 16 2683.77 62.20  72351.69  3334.83 72351.69  3334.83 72351.69  3334.83 2683.77 62.20  2683.77 62.20  0.00 0.00 
1 1 1 0  0  42 o 15 2036.36 60.40  41695.46  2455.16 41695.46  2455.16 41695.46  2455.16 2036.36 60.40  2036.36 60.40  0.00 0.00 
1 1 1 0  0  45 o 15 464.55  289.14 2003.89   5427.24 2003.89   5427.24 2003.89   5427.24 464.55  289.14 464.55  289.14 0.00 0.00 
1 1 1 0  0  48 o 9  2697.11 35.59  72864.97  1919.24 72864.97  1919.24 72864.97  1919.24 2697.11 35.59  2697.11 35.59  0.00 0.00 
1 1 1 0  0  51 o 6  1408.50 120.25 20550.42  3328.29 20550.42  3328.29 20550.42  3328.29 1408.50 120.25 1408.50 120.25 0.00 0.00 
1 1 1 1  0  2  o 16 429.07  72.47  2010.53   568.62  2010.53   568.62  2010.53   568.62  429.07  72.47  429.07  72.47  0.00 0.00 
1 1 1 1  0  3  o 1  488.28  93.52  2665.40   816.28  2665.40   816.28  2665.40   816.28  488.28  93.52  488.28  93.52  0.00 0.00 
1 1 1 1  0  4  o 14 813.44  46.72  6707.78   754.29  6707.78   754.29  6707.78   754.29  813.44  46.72  813.44  46.72  0.00 0.00 
1 1 1 1  0  5  o 19 243.66  126.07 888.93    791.43  888.93    791.43  888.93    791.43  243.66  126.07 243.66  126.07 0.00 0.00 
1 1 1 1  0  6  o 14 852.12  59.20  7396.64   997.48  7396.64   997.48  7396.64   997.48  852.12  59.20  852.12  59.20  0.00 0.00 
1 1 1 1  0  7  f 0  536.10  96.68  3162.14   936.56  3162.14   936.56  3162.14   936.56  536.10  96.68  536.10  96.68  0.00 0.00 
1 1 1 1  0  8  o 13 1663.59 35.95  27746.58  1195.04 27746.58  1195.04 27746.58  1195.04 1663.59 35.95  1663.59 35.95  0.00 0.00 
1 1 1 1  0  9  o 15 1636.59 41.54  26875.28  1357.69 26875.28  1357.69 26875.28  1357.69 1636.59 41.54  1636.59 41.54  0.00 0.00 
1 1 1 1  0  10 o 1  334.64  120.74 1496.53   740.54  1496.53   740.54  1496.53   740.54  334.64  120.74 334.64  120.74 0.00 0.00 
1 1 1 1  0  11 o 12 2057.59 25.67  42384.27  1055.81 42384.27  1055.81 42384.27  1055.81 2057.59 25.67  2057.59 25.67  0.00 0.00 
1 1 1 1  0  12 o 19 749.39  53.71  5722.59   795.35  5722.59   795.35  5722.59   795.35  749.39  53.71  749.39  53.71  0.00 0.00 
1 1 1 1  0  13 o 5  1539.79 26.87  23762.82  826.83  23762.82  826.83  23762.82  826.83  1539.79 26.87  1539.79 26.87  0.00 0.00 
1 1 1 1  0  14 o 6  2024.77 24.24  41064.60  981.17  41064.60  981.17  41064.60  981.17  2024.77 24.24  2024.77 24.24  0.00 0.00 
1 1 1 1  0  15 o 12 1639.79 29.91  26964.34  980.03  26964.34  980.03  26964.34  980.03  1639.79 29.91  1639.79 29.91  0.00 0.00 
1 1 1 1  0  16 o 12 474.40  81.48  2467.45   704.68  2467.45   704.68  2467.45   704.68  474.40  81.48  474.40  81.48  0.00 0.00 
1 1 1 1  0  17 o 16 586.37  65.33  3593.42   741.79  3593.42   741.79  3593.42   741.79  586.37  65.33  586.37  65.33  0.00 0.00 
1 1 1 1  0  18 o 9  604.56  87.34  3920.13   991.99  3920.13   991.99  3920.13   991.99  604.56  87.34  604.56  87.34  0.00 0.00 
1 1 1 1  0  19 o 10 199.62  115.18 512.88    741.30  512.88    741.30  512.88    741.30  199.62  115.18 199.62  115.18 0.00 0.00 
1 1 1 1  0  20 o 14 192.00  114.52 405.57    775.34  405.57    775.34  405.57    775.34  192.00  114.52 192.00  114.52 0.00 0.00 
1 1 1 1  0  21 o 11 221.16  119.72 707.25    740.59  707.25    740.59  707.25    740.59  221.16  119.72 221.16  119.72 0.00 0.00 
1 1 1 1  0  22 o 4  1180.66 38.17  14008.20  899.23  14008.20  899.23  14008.20  899.23  1180.66 38.17  1180.66 38.17  0.00 0.00 
1 1 1 1  0  23 o 2  1086.86 42.93  11894.92  929.94  11894.92  929.94  11894.92  929.94  1086.86 42.93  1086.86 42.93  0.00 0.00 
1 1 1 1  0  24 o 2  883.61  60.44  7951.47   1056.39 7951.47   1056.39 7951.47   1056.39 883.61  60.44  883.61  60.44  0.00 0.00 
1 1 1 1  0  25 o 13 2528.47 30.61  64039.63  1547.19 64039.63  1547.19 64039.63  1547.19 2528.47 30.61  2528.47 30.61  0.00 0.00 
1 1 1 1  0  26 o 7  1938.31 33.82  37662.68  1310.05 37662.68  1310.05 37662.68  1310.05 1938.31 33.82  1938.31 33.82  0.00 0.00 
1 1 1 1  0  27 o 3  1298.67 56.95  17043.79  1473.03 17043.79  1473.03 17043.79  1473.03 1298.67 56.95  1298.67 56.95  0.00 0.00 
1 1 1 1  0  28 o 17 1112.52 44.82  12478.31  993.82  12478.31  993.82  12478.31  993.82  1112.52 44.82  1112.52 44.82  0.00 0.00 
1 1 1 1  0  29 o 14 3024.29 31.45  91660.97  1901.52 91660.97  1901.52 91660.97  1901.52 3024.29 31.45  3024.29 31.45  0.00 0.00 
1 1 1 1  0  30 o 7  273.92  139.33 1149.67   956.50  1149.67   956.50  1149.67   956.50  273.92  139.33 273.92  139.33 0.00 0.00 
1 1 1 1  0  31 o 13 1988.78 43.76  39771.02  1738.79 39771.02  1738.79 39771.02  1738.79 1988.78 43.76  1988.78 43.76  0.00 0.00 
1 1 1 1  0  32 o 4  1029.09 68.21  10866.98  1389.42 10866.98  1389.42 10866.98  1389.42 1029.09 68.21  1029.09 68.21  0.00 0.00 
1 1 1 1  0  33 o 12 255.46  145.36 941.86    1157.12 941.86    1157.12 941.86    1157.12 255.46  145.36 255.46  145.36 0.00 0.00 
1 1 1 1  0  34 o 9  1510.07 65.87  23238.35  1981.27 23238.35  1981.27 23238.35  1981.27 1510.07 65.87  1510.07 65.87  0.00 0.00 
1 1 1 1  0  35 o 16 1877.76 38.67  35496.41  1450.70 35496.41  1450.70 35496.41  1450.70 1877.76 38.67  1877.76 38.67  0.00 0.00 
1 1 1 1  0  36 o 8  801.62  92.40  6865.99   1430.33 6865.99   1430.33 6865.99   1430.33 801.62  92.40  801.62  92.40  0.00 0.00 
1 1 1 1  0  37 o 12 257.38  162.76 592.20    1794.37 592.20    1794.37 592.20    1794.37 257.38  162.76 257.38  162.76 0.00 0.00 
1 1 1 1  0  38 o 1  318.71  164.75 1684.48   1350.77 1684.48   1350.77 1684.48   1350.77 318.71  164.75 318.71  164.75 0.00 0.00 
1 1 1 1  0  39 o 3  188.17  123.07 -11.58    1143.40 -11.58    1143.40 -11.58    1143.40 188.17  123.07 188.17  123.07 0.00 0.00 
1 1 1 1  0  40 o 5  889.26  138.93 9062.08   2291.07 9062.08   2291.07 9062.08   2291.07 889.26  138.93 889.26  138.93 0.00 0.00 
1 1 1 1  0  41 o 8  1355.75 58.23  18781.05  1572.52 18781.05  1572.52 18781.05  1572.52 1355.75 58.23  1355.75 58.23  0.00 0.00 
1 1 1 1  0  42 o 6  713.99  193.65 6772.35   2389.80 6772.35   2389.80 6772.35   2389.80 713.99  193.65 713.99  193.65 0.00 0.00 
1 1 1 1  0  43 o 13 250.27  149.68 855.37    1331.68 855.37    1331.68 855.37    1331.68 250.27  149.68 250.27  149.68 0.00 0.00 
1 1 1 1  0  44 o 4  798.83  121.36 7199.85   1806.49 7199.85   1806.49 7199.85   1806.49 798.83  121.36 798.83  121.36 0.00 0.00 
1 1 1 1  0  45 f 0  245.30  156.77 501.68    1716.90 501.68    1716.90 501.68    1716.90 245.30  156.77 245.30  156.77 0.00 0.00 
1 1 1 1  0  46 o 18 231.92  147.35 416.99    1490.80 416.99    1490.80 416.99    1490.80 231.92  147.35 231.92  147.35 0.00 0.00 
1 1 1 1  0  47 o 3  246.54  167.54 -541.42   2501.42 -541.42   2501.42 -541.42   2501.42 246.54  167.54 246.54  167.54 0.00 0.00 
1 1 1 1  0  48 o 4  641.16  276.24 7647.31   3637.43 7647.31   3637.43 7647.31   3637.43 641.16  276.24 641.16  276.24 0.00 0.00 
1 1 1 1  0  49 o 10 391.52  218.76 2975.96   2559.72 2975.96   2559.72 2975.96   2559.72 391.52  218.76 391.52  218.76 0.00 0.00 
1 1 1 1  0  50 o 16 266.23  183.35 -895.57   3225.98 -895.57   3225.98 -895.57   3225.98 266.23  183.35 266.23  183.35 0.00 0.00 
1 1 1 1  0  51 o 11 356.57  222.88 2323.26   3260.28 2323.26   3260.28 2323.26   3260.28 356.57  222.88 356.57  222.88 0.00 0.00 
1 1 1 1  0  52 o 3  226.12  149.35 99.29     1748.35 99.29     1748.35 99.29     1748.35 226.12  149.35 226.12  149.35 0.00 0.00 
1 1 1 1  0  53 o 1  425.77  237.69 4021.66   3018.94 4021.66   3018.94 4021.66   3018.94 425.77  237.69 425.77  237.69 0.00 0.00 
1 1 1 1  1  1  o 4  1065.50 42.38  11455.77  900.00  11455.77  900.00  11455.77  900.00  1065.50 42.38  1065.50 42.38  0.00 0.00 
1 1 1 1  1  2  o 19 2068.85 23.84  42873.07  986.05  42873.07  986.05  42873.07  986.05  2068.85 23.84  2068.85 23.84  0.00 0.00 
1 1 1 1  1  3  o 11 132.39  85.47  0.49      527.07  0.49      527.07  0.49      527.07  132.39  85.47  132.39  85.47  0.00 0.00 
1 1 1 1  1  4  o 7  1451.04 33.28  21128.22  964.57  21128.22  964.57  21128.22  964.57  1451.04 33.28  1451.04 33.28  0.00 0.00 
1 1 1 1  1  5  o 1  1982.12 27.75  39354.65  1099.48 39354.65  1099.48 39354.65  1099.48 1982.12 27.75  1982.12 27.75  0.00 0.00 
1 1 1 1  1  6  o 6  775.09  46.86  6088.83   720.29  6088.83   720.29  6088.83   720.29  775.09  46.86  775.09  46.86  0.00 0.00 
1 1 1 1  1  7  o 16 182.98  111.92 292.90    779.98  292.90    779.98  292.90    779.98  182.98  111.92 182.98  111.92 0.00 0.00 
1 1 1 1  1  8  o 11 662.24  68.80  4543.56   886.67  4543.56   886.67  4543.56   886.67  662.24  68.80  662.24  68.80  0.00 0.00 
1 1 1 1  1  9  o 17 769.35  72.82  6101.97   1095.98 6101.97   1095.98 6101.97   1095.98 769.35  72.82  769.35  72.82  0.00 0.00 
1 1 1 1  1  10 f 0  2241.30 22.99  50273.61  1030.16 50273.61  1030.16 50273.61  1030.16 2241.30 22.99  2241.30 22.99  0.00 0.00 
1 1 1 1  1  11 o 4  2710.06 20.54  73488.30  1113.20 73488.30  1113.20 73488.30  1113.20 2710.06 20.54  2710.06 20.54  0.00 0.00 
1 1 1 1  1  12 o 9  832.38  42.51  6999.25   703.48  6999.25   703.48  6999.25   703.48  832.38  42.51  832.38  42.51  0.00 0.00 
1 1 1 1  1  13 o 7  1162.13 33.41  13567.32  775.15  13567.32  775.15  13567.32  775.15  1162.13 33.41  1162.13 33.41  0.00 0.00 
1 1 1 1  1  14 f 0  882.38  41.67  7865.67   731.92  7865.67   731.92  7865.67   731.92  882.38  41.67  882.38  41.67  0.00 0.00 
1 1 1 1  1  15 o 8  884.71  46.61  7926.16   819.46  7926.16   819.46  7926.16   819.46  884.71  46.61  884.71  46.61  0.00 0.00 
1 1 1 1  1  16 o 10 170.14  101.65 320.58    612.99  320.58    612.99  320.58    612.99  170.14  101.65 170.14  101.65 0.00 0.00 
1 1 1 1  1  17 o 16 1033.15 33.21  10731.41  684.60  10731.41  684.60  10731.41  684.60  1033.15 33.21  1033.15 33.21  0.00 0.00 
1 1 1 1  1  18 o 14 1847.09 26.51  34180.16  978.91  34180.16  978.91  34180.16  978.91  1847.09 26.51  1847.09 26.51  0.00 0.00 
1 1 1 1  1  19 f 0  706.88  50.49  5091.18   705.30  5091.18   705.30  5091.18   705.30  706.88  50.49  706.88  50.49  0.00 0.00 
1 1 1 1  1  20 o 10 1156.83 32.59  13432.34  752.59  13432.34  752.59  13432.34  752.59  1156.83 32.59  1156.83 32.59  0.00 0.00 
1 1 1 1  1  21 o 1  541.03  72.72  3099.16   746.94  3099.16   746.94  3099.16   746.94  541.03  72.72  541.03  72.72  0.00 0.00 
1 1 1 1  1  22 f 0  393.99  138.41 2065.65   988.69  2065.65   988.69  2065.65   988.69  393.99  138.41 393.99  138.41 0.00 0.00 
1 1 1 1  1  23 o 4  190.84  114.45 386.02    782.76  386.02    782.76  386.02    782.76  190.84  114.45 190.84  114.45 0.00 0.00 
1 1 1 1  1  24 o 9  803.49  63.63  6608.18   1007.33 6608.18   1007.33 6608.18   1007.33 803.49  63.63  803.49  63.63  0.00 0.00 
1 1 1 1  1  25 o 15 1060.76 68.79  11463.91  1445.10 11463.91  1445.10 11463.91  1445.10 1060.76 68.79  1060.76 68.79  0.00 0.00 
1 1 1 1  1  26 o 15 1484.23 36.35  22107.89  1077.60 22107.89  1077.60 22107.89  1077.60 1484.23 36.35  1484.23 36.35  0.00 0.00 
1 1 1 1  1  27 o 2  229.99  137.27 599.10    1115.62 599.10    1115.62 599.10    1115.62 229.99  137.27 229.99  137.27 0.00 0.00 
1 1 1 1  1  28 o 7  564.45  104.06 3538.90   1057.11 3538.90   1057.11 3538.90   1057.11 564.45  104.06 564.45  104.06 0.00 0.00 
1 1 1 1  1  29 o 17 786.00  63.62  6344.01   984.55  6344.01   984.55  6344.01   984.55  786.00  63.62  786.00  63.62  0.00 0.00 
1 1 1 1  1  30 o 10 386.33  155.66 2147.20   1171.88 2147.20   1171.88 2147.20   1171.88 386.33  155.66 386.33  155.66 0.00 0.00 
1 1 1 1  1  31 o 11 809.89  73.54  6793.15   1167.41 6793.15   1167.41 6793.15   1167.41 809.89  73.54  809.89  73.54  0.00 0.00 
1 1 1 1  1  32 o 15 233.33  144.90 485.17    1355.18 485.17    1355.18 485.17    1355.18 233.33  144.90 233.33  144.90 0.00 0.00 
1 1 1 1  1  33 o 9  238.97  155.29 91.66     1778.84 91.66     1778.84 91.66     1778.84 238.97  155.29 238.97  155.29 0.00 0.00 
1 1 1 1  1  34 o 10 480.58  162.61 3135.51   1398.36 3135.51   1398.36 3135.51   1398.36 480.58  162.61 480.58  162.61 0.00 0.00 
1 1 1 1  1  35 o 17 500.30  173.81 3493.05   1569.98 3493.05   1569.98 3493.05   1569.98 500.30  173.81 500.30  173.81 0.00 0.00 
1 1 1 1  1  36 f 0  1352.09 62.46  18658.57  1681.26 18658.57  1681.26 18658.57  1681.26 1352.09 62.46  1352.09 62.46  0.00 0.00 
1 1 1 1  1  37 o 9  432.19  191.76 3024.69   1749.38 3024.69   1749.38 3024.69   1749.38 432.19  191.76 432.19  191.76 0.00 0.00 
1 1 1 1  1  38 o 15 329.70  162.65 1783.61   1283.82 1783.61   1283.82 1783.61   1283.82 329.70  162.65 329.70  162.65 0.00 0.00 
1 1 1 1  1  39 o 15 531.55  179.89 3981.62   1711.21 3981.62   1711.21 3981.62   1711.21 531.55  179.89 531.55  179.89 0.00 0.00 
1 1 1 1  1  40 o 13 613.07  115.86 4321.01   1272.78 4321.01   1272.78 4321.01   1272.78 613.07  115.86 613.07  115.86 0.00 0.00 
1 1 1 1  1  41 o 4  917.10  85.97  8918.97   1543.10 8918.97   1543.10 8918.97   1543.10 917.10  85.97  917.10  85.97  0.00 0.00 
1 1 1 1  1  42 o 14 810.13  128.17 7473.08   1921.38 7473.08   1921.38 7473.08   1921.38 810.13  128.17 810.13  128.17 0.00 0.00 
1 1 1 1  1  43 o 10 1059.46 145.34 12855.43  2915.26 12855.43  2915.26 12855.43  2915.26 1059.46 145.34 1059.46 145.34 0.00 0.00 
1 1 1 1  1  44 o 8  263.94  174.99 49.53     2436.28 49.53     2436.28 49.53     2436.28 263.94  174.99 263.94  174.99 0.00 0.00 
1 1 1 1  1  45 o 2  244.02  168.09 -1031.07  2714.78 -1031.07  2714.78 -1031.07  2714.78 244.02  168.09 244.02  168.09 0.00 0.00 
1 1 1 1  1  46 o 1  883.83  145.34 9089.76   2360.58 9089.76   2360.58 9089.76   2360.58 883.83  145.34 883.83  145.34 0.00 0.00 
1 1 1 1  1  47 o 18 798.69  181.78 8165.98   2530.73 8165.98   2530.73 8165.98   2530.73 798.69  181.78 798.69  181.78 0.00 0.00 
1 1 1 1  1  48 o 4  268.21  162.69 1009.02   1618.49 1009.02   1618.49 1009.02   1618.49 268.21  162.69 268.21  162.69 0.00 0.00 
1 1 1 1  1  49 o 11 231.89  154.53 -109.77   1941.59 -109.77   1941.59 -109.77   1941.59 231.89  154.53 231.89  154.53 0.00 0.00 
1 1 1 1  1  50 o 2  709.41  189.35 6784.53   2321.13 6784.53   2321.13 6784.53   2321.13 709.41  189.35 709.41  189.35 0.00 0.00 
1 1 1 1  1  51 o 12 246.70  168.48 -607.44   2596.30 -607.44   2596.30 -607.44   2596.30 246.70  168.48 246.70  168.48 0.00 0.00 
1 1 1 1  1  52 o 15 296.06  195.77 774.52    3017.31 774.52    3017.31 774.52    3017.31 296.06  195.77 296.06  195.77 0.00 0.00 
1 1 1 1  1  53 o 7  1201.85 169.23 17825.69  3836.13 17825.69  3836.13 17825.69  3836.13 1201.85 169.23 1201.85 169.23 0.00 0.00 
1 1 1 2  0  0  o 10 492.50  68.46  2574.63   637.18  2574.63   637.18  2574.63   637.18  492.50  68.46  492.50  68.46  0.00 0.00 
1 1 1 2  0  1  o 14 1346.26 27.14  18177.70  730.09  18177.70  730.09  18177.70  730.09  1346.26 27.14  1346.26 27.14  0.00 0.00 
1 1 1 2  0  2  o 10 1057.11 51.52  11318.35  1083.63 11318.35  1083.63 11318.35  1083.63 1057.11 51.52  1057.11 51.52  0.00 0.00 
1 1 1 2  0  3  f 0  947.69  43.24  9069.41   815.84  9069.41   815.84  9069.41   815.84  947.69  43.24  947.69  43.24  0.00 0.00 
1 1 1 2  0  4  o 19 592.76  84.61  3759.28   943.95  3759.28   943.95  3759.28   943.95  592.76  84.61  592.76  84.61  0.00 0.00 
1 1 1 2  0  5  o 15 661.05  67.75  4532.60   872.31  4532.60   872.31  4532.60   872.31  661.05  67.75  661.05  67.75  0.00 0.00 
1 1 1 2  0  6  o 10 158.39  99.89  117.21    670.71  117.21    670.71  117.21    670.71  158.39  99.89  158.39  99.89  0.00 0.00 
1 1 1 2  0  7  o 7  349.42  139.61 1711.88   945.28  1711.88   945.28  1711.88   945.28  349.42  139.61 349.42  139.61 0.00 0.00 
1 1 1 2  0  8  o 8  2030.84 25.69  41287.39  1042.95 41287.39  1042.95 41287.39  1042.95 2030.84 25.69  2030.84 25.69  0.00 0.00 
1 1 1 2  0  9  o 13 1713.15 31.95  29404.75  1093.88 29404.75  1093.88 29404.75  1093.88 1713.15 31.95  1713.15 31.95  0.00 0.00 
1 1 1 2  0  10 f 0  1997.79 29.74  39969.22  1187.54 39969.22  1187.54 39969.22  1187.54 1997.79 29.74  1997.79 29.74  0.00 0.00 
1 1 1 2  0  11 o 13 2314.04 22.77  53591.83  1053.53 53591.83  1053.53 53591.83  1053.53 2314.04 22.77  2314.04 22.77  0.00 0.00 
1 1 1 2  0  12 o 19 1164.21 36.63  13618.89  850.94  13618.89  850.94  13618.89  850.94  1164.21 36.63  1164.21 36.63  0.00 0.00 
1 1 1 2  0  13 o 17 1933.30 24.78  37438.77  957.66  37438.77  957.66  37438.77  957.66  1933.30 24.78  1933.30 24.78  0.00 0.00 
1 1 1 2  0  14 o 6  1364.44 37.66  18714.02  1025.85 18714.02  1025.85 18714.02  1025.85 1364.44 37.66  1364.44 37.66  0.00 0.00 
1 1 1 2  0  15 o 2  340.09  125.98 1582.37   794.90  1582.37   794.90  1582.37   794.90  340.09  125.98 340.09  125.98 0.00 0.00 
1 1 1 2  0  16 o 11 148.89  93.68  119.59    586.09  119.59    586.09  119.59    586.09  148.89  93.68  148.89  93.68  0.00 0.00 
1 1 1 2  0  17 o 11 550.05  51.89  3121.74   558.43  3121.74   558.43  3121.74   558.43  550.05  51.89  550.05  51.89  0.00 0.00 
1 1 1 2  0  18 o 12 791.96  43.03  6347.29   677.02  6347.29   677.02  6347.29   677.02  791.96  43.03  791.96  43.03  0.00 0.00 
1 1 1 2  0  19 o 13 145.57  93.91  2.44      634.76  2.44      634.76  2.44      634.76  145.57  93.91  145.57  93.91  0.00 0.00 
1 1 1 2  0  20 o 11 862.87  56.91  7572.09   972.24  7572.09   972.24  7572.09   972.24  862.87  56.91  862.87  56.91  0.00 0.00 
1 1 1 2  0  21 o 6  1079.94 40.91  11736.89  880.90  11736.89  880.90  11736.89  880.90  1079.94 40.91  1079.94 40.91  0.00 0.00 
1 1 1 2  0  22 o 5  2057.47 26.54  42389.46  1091.78 42389.46  1091.78 42389.46  1091.78 2057.47 26.54  2057.47 26.54  0.00 0.00 
1 1 1 2  0  23 o 10 423.03  116.55 2173.64   852.62  2173.64   852.62  2173.64   852.62  423.03  116.55 423.03  116.55 0.00 0.00 
1 1 1 2  0  24 o 8  1527.77 30.68  23396.25  936.61  23396.25  936.61  23396.25  936.61  1527.77 30.68  1527.77 30.68  0.00 0.00 
1 1 1 2  0  25 o 6  988.06  52.28  9880.23   1026.42 9880.23   1026.42 9880.23   1026.42 988.06  52.28  988.06  52.28  0.00 0.00 
1 1 1 2  0  26 o 19 478.66  138.66 2842.08   1151.66 2842.08   1151.66 2842.08   1151.66 478.66  138.66 478.66  138.66 0.00 0.00 
1 1 1 2  0  27 o 3  233.34  138.90 627.77    1136.43 627.77    1136.43 627.77    1136.43 233.34  138.90 233.34  138.90 0.00 0.00 
1 1 1 2  0  28 o 18 223.15  132.95 571.18    1042.80 571.18    1042.80 571.18    1042.80 223.15  132.95 223.15  132.95 0.00 0.00 
1 1 1 2  0  29 o 15 1269.01 39.19  16196.29  992.54  16196.29  992.54  16196.29  992.54  1269.01 39.19  1269.01 39.19  0.00 0.00 
1 1 1 2  0  30 o 16 426.19  157.15 2513.45   1239.83 2513.45   1239.83 2513.45   1239.83 426.19  157.15 426.19  157.15 0.00 0.00 
1 1 1 2  0  31 o 2  185.44  121.96 -148.89   1146.29 -148.89   1146.29 -148.89   1146.29 185.44  121.96 185.44  121.96 0.00 0.00 
1 1 1 2  0  32 o 14 952.92  61.33  9289.91   1157.68 9289.91   1157.68 9289.91   1157.68 952.92  61.33  952.92  61.33  0.00 0.00 
1 1 1 2  0  33 o 9  210.83  130.91 380.15    1105.95 380.15    1105.95 380.15    1105.95 210.83  130.91 210.83  130.91 0.00 0.00 
1 1 1 2  0  34 o 18 1682.00 43.48  28513.88  1460.60 28513.88  1460.60 28513.88  1460.60 1682.00 43.48  1682.00 43.48  0.00 0.00 
1 1 1 2  0  35 o 6  1347.83 69.51  18629.08  1862.27 18629.08  1862.27 18629.08  1862.27 1347.83 69.51  1347.83 69.51  0.00 0.00 
1 1 1 2  0  36 f 0  788.55  79.59  6544.00   1223.53 6544.00   1223.53 6544.00   1223.53 788.55  79.59  788.55  79.59  0.00 0.00 
1 1 1 2  0  37 o 6  1604.59 49.22  26090.49  1576.31 26090.49  1576.31 26090.49  1576.31 1604.59 49.22  1604.59 49.22  0.00 0.00 
1 1 1 2  0  38 o 16 197.01  128.87 0.17      1254.15 0.17      1254.15 0.17      1254.15 197.01  128.87 197.01  128.87 0.00 0.00 
1 1 1 2  0  39 o 10 343.83  186.73 2032.20   1807.31 2032.20   1807.31 2032.20   1807.31 343.83  186.73 343.83  186.73 0.00 0.00 
1 1 1 2  0  40 o 18 428.88  140.77 2478.38   1070.88 2478.38   1070.88 2478.38   1070.88 428.88  140.77 428.88  140.77 0.00 0.00 
1 1 1 2  0  41 o 2  280.87  173.01 1027.74   1894.15 1027.74   1894.15 1027.74   1894.15 280.87  173.01 280.87  173.01 0.00 0.00 
1 1 1 2  0  42 o 14 616.77  196.14 5335.04   2129.41 5335.04   2129.41 5335.04   2129.41 616.77  196.14 616.77  196.14 0.00 0.00 
1 1 1 2  0  43 o 4  1103.04 97.96  12988.69  2120.07 12988.69  2120.07 12988.69  2120.07 1103.04 97.96  1103.04 97.96  0.00 0.00 
1 1 1 2  0  44 o 9  314.72  170.62 1667.48   1506.47 1667.48   1506.47 1667.48   1506.47 314.72  170.62 314.72  170.62 0.00 0.00 
1 1 1 2  0  45 o 17 268.20  166.17 924.23    1772.00 924.23    1772.00 924.23    1772.00 268.20  166.17 268.20  166.17 0.00 0.00 
1 1 1 2  0  46 o 18 600.93  210.36 5361.56   2288.74 5361.56   2288.74 5361.56   2288.74 600.93  210.36 600.93  210.36 0.00 0.00 
1 1 1 2  0  47 o 16 988.24  108.33 10705.75  2075.68 10705.75  2075.68 10705.75  2075.68 988.24  108.33 988.24  108.33 0.00 0.00 
1 1 1 2  0  48 o 2  324.48  207.56 1379.62   3018.22 1379.62   3018.22 1379.62   3018.22 324.48  207.56 324.48  207.56 0.00 0.00 
1 1 1 2  0  49 o 5  345.39  196.14 2160.92   2101.30 2160.92   2101.30 2160.92   2101.30 345.39  196.14 345.39  196.14 0.00 0.00 
1 1 1 2  0  50 o 5  270.66  177.66 440.94    2414.65 440.94    2414.65 440.94    2414.65 270.66  177.66 270.66  177.66 0.00 0.00 
1 1 1 2  0  51 o 12 316.88  203.13 1374.43   2910.26 1374.43   2910.26 1374.43   2910.26 316.88  203.13 316.88  203.13 0.00 0.00 
1 1 1 2  0  52 o 12 255.91  172.66 -108.53   2563.62 -108.53   2563.62 -108.53   2563.62 255.91  172.66 255.91  172.66 0.00 0.00 
1 1 1 2  0  53 o 15 328.42  216.51 1515.85   3646.18 1515.85   3646.18 1515.85   3646.18 328.42  216.51 328.42  216.51 0.00 0.00 
1 1 1 2  1  0  o 1  1387.58 35.48  19344.93  983.26  19344.93  983.26  19344.93  983.26  1387.58 35.48  1387.58 35.48  0.00 0.00 
1 1 1 2  1  1  o 9  508.82  69.77  2689.06   691.35  2689.06   691.35  2689.06   691.35  508.82  69.77  508.82  69.77  ?    ?    
1 1 1 2  1  2  o 18 1199.66 39.94  14484.18  958.39  14484.18  958.39  14484.18  958.39  1199.66 39.94  1199.66 39.94  ?    ?    
1 1 1 2  1  3  o 7  446.19  81.75  2098.17   702.64  2098.17   702.64  2098.17   702.64  446.19  81.75  446.19  81.75  ?    ?    
1 1 1 2  1  4  o 7  978.75  44.80  9639.30   877.02  9639.30   877.02  9639.30   877.02  978.75  44.80  978.75  44.80  ?    ?    
1 1 1 2  1  5  o 18 2533.95 23.53  64303.22  1192.41 64303.22  1192.41 64303.22  1192.41 2533.95 23.53  2533.95 23.53  ?    ?    
1 1 1 2  1  6  o 2  908.03  53.32  8325.83   964.06  8325.83   964.06  8325.83   964.06  908.03  53.32  908.03  53.32  ?    ?    
1 1 1 2  1  7  f 0  508.48  105.62 2734.71   1038.96 2734.71   1038.96 2734.71   1038.96 508.48  105.62 508.48  105.62 ?    ?    
1 1 1 2  1  8  o 17 1071.38 45.21  11519.81  968.76  11519.81  968.76  11519.81  968.76  1071.38 45.21  1071.38 45.21  ?    ?    
1 1 1 2  1  9  o 18 1781.79 32.22  31803.65  1148.03 31803.65  1148.03 31803.65  1148.03 1781.79 32.22  1781.79 32.22  ?    ?    
1 1 1 2  1  10 o 3  1754.98 27.94  30842.70  980.57  30842.70  980.57  30842.70  980.57  1754.98 27.94  1754.98 27.94  ?    ?    
1 1 1 2  1  11 o 15 539.73  70.44  2991.87   742.20  2991.87   742.20  2991.87   742.20  539.73  70.44  539.73  70.44  ?    ?    
1 1 1 2  1  12 f 0  1691.83 27.98  28687.50  946.84  28687.50  946.84  28687.50  946.84  1691.83 27.98  1691.83 27.98  ?    ?    
1 1 1 2  1  13 o 5  1286.47 33.99  16625.40  874.52  16625.40  874.52  16625.40  874.52  1286.47 33.99  1286.47 33.99  ?    ?    
1 1 1 2  1  14 o 11 634.72  62.58  4131.19   784.13  4131.19   784.13  4131.19   784.13  634.72  62.58  634.72  62.58  ?    ?    
1 1 1 2  1  15 o 5  794.79  51.75  6412.29   818.12  6412.29   818.12  6412.29   818.12  794.79  51.75  794.79  51.75  ?    ?    
1 1 1 2  1  16 o 15 1356.80 29.85  18482.31  809.95  18482.31  809.95  18482.31  809.95  1356.80 29.85  1356.80 29.85  ?    ?    
1 1 1 2  1  17 f 0  1356.67 37.21  18509.34  1009.51 18509.34  1009.51 18509.34  1009.51 1356.67 37.21  1356.67 37.21  ?    ?    
1 1 1 2  1  18 o 10 1238.15 33.82  15390.02  837.50  15390.02  837.50  15390.02  837.50  1238.15 33.82  1238.15 33.82  ?    ?    
1 1 1 2  1  19 o 11 1516.91 32.43  23080.05  983.97  23080.05  983.97  23080.05  983.97  1516.91 32.43  1516.91 32.43  ?    ?    
1 1 1 2  1  20 o 7  437.47  102.16 2039.41   877.53  2039.41   877.53  2039.41   877.53  437.47  102.16 437.47  102.16 ?    ?    
1 1 1 2  1  21 o 5  360.98  101.55 1373.99   763.82  1373.99   763.82  1373.99   763.82  360.98  101.55 360.98  101.55 ?    ?    
1 1 1 2  1  22 o 17 616.70  67.21  3889.27   815.53  3889.27   815.53  3889.27   815.53  616.70  67.21  616.70  67.21  ?    ?    
1 1 1 2  1  23 o 7  1334.79 36.59  17876.94  976.70  17876.94  976.70  17876.94  976.70  1334.79 36.59  1334.79 36.59  ?    ?    
1 1 1 2  1  24 o 11 2120.77 28.34  45066.10  1202.03 45066.10  1202.03 45066.10  1202.03 2120.77 28.34  2120.77 28.34  ?    ?    
1 1 1 2  1  25 o 19 886.76  53.61  7953.79   946.36  7953.79   946.36  7953.79   946.36  886.76  53.61  886.76  53.61  ?    ?    
1 1 1 2  1  26 o 11 1255.22 44.59  15838.56  1119.49 15838.56  1119.49 15838.56  1119.49 1255.22 44.59  1255.22 44.59  ?    ?    
1 1 1 2  1  27 o 13 626.34  102.09 4144.27   1234.90 4144.27   1234.90 4144.27   1234.90 626.34  102.09 626.34  102.09 ?    ?    
1 1 1 2  1  28 o 4  387.84  131.24 1512.61   1210.62 1512.61   1210.62 1512.61   1210.62 387.84  131.24 387.84  131.24 ?    ?    
1 1 1 2  1  29 o 11 863.14  82.06  7705.06   1399.62 7705.06   1399.62 7705.06   1399.62 863.14  82.06  863.14  82.06  ?    ?    
1 1 1 2  1  30 o 5  924.87  78.15  8836.51   1432.11 8836.51   1432.11 8836.51   1432.11 924.87  78.15  924.87  78.15  ?    ?    
1 1 1 2  1  31 o 6  1046.52 43.52  11042.73  910.95  11042.73  910.95  11042.73  910.95  1046.52 43.52  1046.52 43.52  ?    ?    
1 1 1 2  1  32 o 11 593.15  113.20 3881.19   1293.87 3881.19   1293.87 3881.19   1293.87 593.15  113.20 593.15  113.20 ?    ?    
1 1 1 2  1  33 o 6  468.97  128.99 2500.27   1247.53 2500.27   1247.53 2500.27   1247.53 468.97  128.99 468.97  128.99 ?    ?    
1 1 1 2  1  34 o 15 613.98  112.65 4165.56   1332.37 4165.56   1332.37 4165.56   1332.37 613.98  112.65 613.98  112.65 ?    ?    
1 1 1 2  1  35 o 15 1064.98 69.51  11790.06  1472.46 11790.06  1472.46 11790.06  1472.46 1064.98 69.51  1064.98 69.51  ?    ?    
1 1 1 2  1  36 o 15 521.70  132.05 3179.39   1378.76 3179.39   1378.76 3179.39   1378.76 521.70  132.05 521.70  132.05 ?    ?    
1 1 1 2  1  37 o 3  840.25  75.56  7461.84   1256.15 7461.84   1256.15 7461.84   1256.15 840.25  75.56  840.25  75.56  ?    ?    
1 1 1 2  1  38 f 0  442.43  142.79 2362.72   1438.24 2362.72   1438.24 2362.72   1438.24 442.43  142.79 442.43  142.79 ?    ?    
1 1 1 2  1  39 o 16 1055.62 68.00  11652.36  1428.10 11652.36  1428.10 11652.36  1428.10 1055.62 68.00  1055.62 68.00  ?    ?    
1 1 1 2  1  40 o 10 406.09  167.20 1555.83   2189.24 1555.83   2189.24 1555.83   2189.24 406.09  167.20 406.09  167.20 ?    ?    
1 1 1 2  1  41 o 11 390.93  154.06 1605.48   1771.74 1605.48   1771.74 1605.48   1771.74 390.93  154.06 390.93  154.06 ?    ?    
1 1 1 2  1  42 o 13 1013.75 84.20  11025.26  1691.80 11025.26  1691.80 11025.26  1691.80 1013.75 84.20  1013.75 84.20  ?    ?    
1 1 1 2  1  43 o 19 451.54  162.81 2534.27   1880.89 2534.27   1880.89 2534.27   1880.89 451.54  162.81 451.54  162.81 ?    ?    
1 1 1 2  1  44 o 6  782.54  107.42 6879.47   1636.90 6879.47   1636.90 6879.47   1636.90 782.54  107.42 782.54  107.42 ?    ?    
1 1 1 2  1  45 o 5  585.81  165.09 4660.88   2016.70 4660.88   2016.70 4660.88   2016.70 585.81  165.09 585.81  165.09 ?    ?    
1 1 1 2  1  46 o 9  368.56  165.37 329.93    2529.69 329.93    2529.69 329.93    2529.69 368.56  165.37 368.56  165.37 ?    ?    
1 1 1 2  1  47 o 18 342.84  151.70 451.05    2052.80 451.05    2052.80 451.05    2052.80 342.84  151.70 342.84  151.70 ?    ?    
1 1 1 2  1  48 o 12 428.80  178.14 2106.08   2515.53 2106.08   2515.53 2106.08   2515.53 428.80  178.14 428.80  178.14 ?    ?    
1 1 1 2  1  49 o 14 395.47  172.76 1262.80   2585.78 1262.80   2585.78 1262.80   2585.78 395.47  172.76 395.47  172.76 ?    ?    
1 1 1 2  1  50 o 15 594.68  188.89 5344.00   2524.14 5344.00   2524.14 5344.00   2524.14 594.68  188.89 594.68  188.89 ?    ?    
1 1 1 2  1  51 o 6  627.09  189.71 5959.50   2581.76 5959.50   2581.76 5959.50   2581.76 627.09  189.71 627.09  189.71 ?    ?    
1 1 1 2  1  52 o 11 338.06  151.31 505.78    2103.55 505.78    2103.55 505.78    2103.55 338.06  151.31 338.06  151.31 ?    ?    
1 1 1 2  1  53 o 3  429.35  174.69 2596.02   2354.53 2596.02   2354.53 2596.02   2354.53 429.35  174.69 429.35  174.69 ?    ?    
1 1 1 2  2  0  o 3  555.02  81.36  3289.96   846.38  3289.96   846.38  3289.96   846.38  555.02  81.36  555.02  81.36  0.00 0.00 
1 1 1 2  2  1  o 10 514.38  88.52  2901.98   829.84  2901.98   829.84  2901.98   829.84  514.38  88.52  514.38  88.52  0.00 0.00 
1 1 1 2  2  2  o 13 151.90  99.03  -57.46    731.98  -57.46    731.98  -57.46    731.98  151.90  99.03  151.90  99.03  0.00 0.00 
1 1 1 2  2  3  o 7  1168.21 42.81  13741.66  997.31  13741.66  997.31  13741.66  997.31  1168.21 42.81  1168.21 42.81  0.00 0.00 
1 1 1 2  2  4  o 5  1099.66 41.83  12174.36  917.15  12174.36  917.15  12174.36  917.15  1099.66 41.83  1099.66 41.83  0.00 0.00 
1 1 1 2  2  5  o 17 904.51  50.69  8283.19   910.27  8283.19   910.27  8283.19   910.27  904.51  50.69  904.51  50.69  0.00 0.00 
1 1 1 2  2  6  o 1  2000.98 28.78  40098.72  1151.28 40098.72  1151.28 40098.72  1151.28 2000.98 28.78  2000.98 28.78  0.00 0.00 
1 1 1 2  2  7  o 7  4252.93 26.99  181017.78 2295.79 181017.78 2295.79 181017.78 2295.79 4252.93 26.99  4252.93 26.99  0.00 0.00 
1 1 1 2  2  8  o 9  1856.06 29.31  34500.66  1087.48 34500.66  1087.48 34500.66  1087.48 1856.06 29.31  1856.06 29.31  0.00 0.00 
1 1 1 2  2  9  o 19 1158.08 36.88  13467.74  852.29  13467.74  852.29  13467.74  852.29  1158.08 36.88  1158.08 36.88  0.00 0.00 
1 1 1 2  2  10 o 9  866.60  45.63  7586.65   785.83  7586.65   785.83  7586.65   785.83  866.60  45.63  866.60  45.63  0.00 0.00 
1 1 1 2  2  11 f 0  1147.49 34.54  13220.94  791.16  13220.94  791.16  13220.94  791.16  1147.49 34.54  1147.49 34.54  0.00 0.00 
1 1 1 2  2  12 f 0  1559.20 29.35  24369.72  914.39  24369.72  914.39  24369.72  914.39  1559.20 29.35  1559.20 29.35  0.00 0.00 
1 1 1 2  2  13 o 9  178.09  109.49 273.97    755.37  273.97    755.37  273.97    755.37  178.09  109.49 178.09  109.49 0.00 0.00 
1 1 1 2  2  14 o 1  2099.73 29.73  44194.60  1248.06 44194.60  1248.06 44194.60  1248.06 2099.73 29.73  2099.73 29.73  0.00 0.00 
1 1 1 2  2  15 o 15 188.51  109.99 444.91    688.02  444.91    688.02  444.91    688.02  188.51  109.99 188.51  109.99 0.00 0.00 
1 1 1 2  2  16 o 16 174.28  110.73 124.40    841.80  124.40    841.80  124.40    841.80  174.28  110.73 174.28  110.73 0.00 0.00 
1 1 1 2  2  17 o 3  147.85  93.95  78.65     606.22  78.65     606.22  78.65     606.22  147.85  93.95  147.85  93.95  0.00 0.00 
1 1 1 2  2  18 o 4  152.52  96.51  99.34     631.94  99.34     631.94  99.34     631.94  152.52  96.51  152.52  96.51  0.00 0.00 
1 1 1 2  2  19 o 19 337.18  120.84 1522.59   744.65  1522.59   744.65  1522.59   744.65  337.18  120.84 337.18  120.84 0.00 0.00 
1 1 1 2  2  20 o 16 582.27  66.54  3538.60   748.78  3538.60   748.78  3538.60   748.78  582.27  66.54  582.27  66.54  0.00 0.00 
1 1 1 2  2  21 o 6  1403.94 27.18  19750.86  762.64  19750.86  762.64  19750.86  762.64  1403.94 27.18  1403.94 27.18  0.00 0.00 
1 1 1 2  2  22 o 8  3064.84 27.02  94038.50  1656.05 94038.50  1656.05 94038.50  1656.05 3064.84 27.02  3064.84 27.02  0.00 0.00 
1 1 1 2  2  23 o 10 441.49  107.08 2281.93   819.39  2281.93   819.39  2281.93   819.39  441.49  107.08 441.49  107.08 0.00 0.00 
1 1 1 2  2  24 o 9  481.38  103.16 2635.40   872.10  2635.40   872.10  2635.40   872.10  481.38  103.16 481.38  103.16 0.00 0.00 
1 1 1 2  2  25 o 15 2046.77 31.98  41983.41  1308.27 41983.41  1308.27 41983.41  1308.27 2046.77 31.98  2046.77 31.98  0.00 0.00 
1 1 1 2  2  26 o 15 947.99  49.89  9090.13   939.88  9090.13   939.88  9090.13   939.88  947.99  49.89  947.99  49.89  0.00 0.00 
1 1 1 2  2  27 o 7  1477.39 31.12  21889.97  918.76  21889.97  918.76  21889.97  918.76  1477.39 31.12  1477.39 31.12  0.00 0.00 
1 1 1 2  2  28 o 11 561.61  91.18  3429.76   943.18  3429.76   943.18  3429.76   943.18  561.61  91.18  561.61  91.18  0.00 0.00 
1 1 1 2  2  29 o 16 2128.56 39.24  45490.89  1669.19 45490.89  1669.19 45490.89  1669.19 2128.56 39.24  2128.56 39.24  0.00 0.00 
1 1 1 2  2  30 o 5  675.23  90.04  4867.85   1155.49 4867.85   1155.49 4867.85   1155.49 675.23  90.04  675.23  90.04  0.00 0.00 
1 1 1 2  2  31 f 0  750.60  86.14  5940.41   1248.99 5940.41   1248.99 5940.41   1248.99 750.60  86.14  750.60  86.14  0.00 0.00 
1 1 1 2  2  32 o 6  888.55  63.43  8107.20   1113.78 8107.20   1113.78 8107.20   1113.78 888.55  63.43  888.55  63.43  0.00 0.00 
1 1 1 2  2  33 o 19 1688.07 46.67  28747.94  1572.90 28747.94  1572.90 28747.94  1572.90 1688.07 46.67  1688.07 46.67  0.00 0.00 
1 1 1 2  2  34 o 14 368.41  187.28 2222.64   1727.32 2222.64   1727.32 2222.64   1727.32 368.41  187.28 368.41  187.28 0.00 0.00 
1 1 1 2  2  35 o 19 301.25  148.37 1440.75   1067.55 1440.75   1067.55 1440.75   1067.55 301.25  148.37 301.25  148.37 0.00 0.00 
1 1 1 2  2  36 o 7  1544.80 51.68  24180.89  1592.78 24180.89  1592.78 24180.89  1592.78 1544.80 51.68  1544.80 51.68  0.00 0.00 
1 1 1 2  2  37 o 5  1800.96 59.47  33039.75  2136.79 33039.75  2136.79 33039.75  2136.79 1800.96 59.47  1800.96 59.47  0.00 0.00 
1 1 1 2  2  38 o 18 1452.51 60.38  21554.91  1747.37 21554.91  1747.37 21554.91  1747.37 1452.51 60.38  1452.51 60.38  0.00 0.00 
1 1 1 2  2  39 o 3  1051.22 76.02  11506.99  1578.71 11506.99  1578.71 11506.99  1578.71 1051.22 76.02  1051.22 76.02  0.00 0.00 
1 1 1 2  2  40 o 9  428.77  194.75 3037.50   1805.17 3037.50   1805.17 3037.50   1805.17 428.77  194.75 428.77  194.75 0.00 0.00 
1 1 1 2  2  41 o 10 318.67  175.19 1723.83   1611.37 1723.83   1611.37 1723.83   1611.37 318.67  175.19 318.67  175.19 0.00 0.00 
1 1 1 2  2  42 o 11 1034.15 99.84  11473.83  2017.94 11473.83  2017.94 11473.83  2017.94 1034.15 99.84  1034.15 99.84  0.00 0.00 
1 1 1 2  2  43 o 5  947.06  96.36  9623.34   1778.41 9623.34   1778.41 9623.34   1778.41 947.06  96.36  947.06  96.36  0.00 0.00 
1 1 1 2  2  44 o 16 227.01  153.98 -599.00   2092.86 -599.00   2092.86 -599.00   2092.86 227.01  153.98 227.01  153.98 0.00 0.00 
1 1 1 2  2  45 o 19 281.64  175.65 1039.33   2013.10 1039.33   2013.10 1039.33   2013.10 281.64  175.65 281.64  175.65 0.00 0.00 
1 1 1 2  2  46 o 12 1321.57 83.15  18256.27  2177.47 18256.27  2177.47 18256.27  2177.47 1321.57 83.15  1321.57 83.15  0.00 0.00 
1 1 1 2  2  47 o 12 285.01  162.63 1330.69   1454.22 1330.69   1454.22 1330.69   1454.22 285.01  162.63 285.01  162.63 0.00 0.00 
1 1 1 2  2  48 f 0  1190.29 79.43  14832.93  1871.29 14832.93  1871.29 14832.93  1871.29 1190.29 79.43  1190.29 79.43  0.00 0.00 
1 1 1 2  2  49 o 18 285.04  185.61 650.99    2559.55 650.99    2559.55 650.99    2559.55 285.04  185.61 285.04  185.61 0.00 0.00 
1 1 1 2  2  50 o 9  257.56  173.04 -111.44   2523.70 -111.44   2523.70 -111.44   2523.70 257.56  173.04 257.56  173.04 0.00 0.00 
1 1 1 2  2  51 o 18 567.87  286.38 7159.12   4021.51 7159.12   4021.51 7159.12   4021.51 567.87  286.38 567.87  286.38 0.00 0.00 
1 1 1 2  2  52 o 13 377.35  223.09 2971.23   2895.14 2971.23   2895.14 2971.23   2895.14 377.35  223.09 377.35  223.09 0.00 0.00 
1 1 1 2  2  53 o 1  325.76  187.15 1981.51   1944.81 1981.51   1944.81 1981.51   1944.81 325.76  187.15 325.76  187.15 0.00 0.00 
1 1 1 3  0  0  o 8  2601.51 30.35  67771.02  1578.38 67771.02  1578.38 67771.02  1578.38 2601.51 30.35  2601.51 30.35  0.00 0.00 
1 1 1 3  0  1  o 14 150.38  95.44  87.84     623.27  87.84     623.27  87.84     623.27  150.38  95.44  150.38  95.44  0.00 0.00 
1 1 1 3  0  2  o 4  1557.98 33.54  24358.57  1044.03 24358.57  1044.03 24358.57  1044.03 1557.98 33.54  1557.98 33.54  0.00 0.00 
1 1 1 3  0  3  o 3  186.37  119.92 47.00     1026.39 47.00     1026.39 47.00     1026.39 186.37  119.92 186.37  119.92 0.00 0.00 
1 1 1 3  0  4  f 0  1208.39 46.03  14711.20  1109.00 14711.20  1109.00 14711.20  1109.00 1208.39 46.03  1208.39 46.03  0.00 0.00 
1 1 1 3  0  5  o 8  2034.17 38.26  41499.28  1555.46 41499.28  1555.46 41499.28  1555.46 2034.17 38.26  2034.17 38.26  0.00 0.00 
1 1 1 3  0  6  o 11 562.55  86.75  3404.63   907.02  3404.63   907.02  3404.63   907.02  562.55  86.75  562.55  86.75  0.00 0.00 
1 1 1 3  0  7  o 4  186.99  114.35 306.20    813.88  306.20    813.88  306.20    813.88  186.99  114.35 186.99  114.35 0.00 0.00 
1 1 1 3  0  8  o 15 221.90  122.55 690.14    792.48  690.14    792.48  690.14    792.48  221.90  122.55 221.90  122.55 0.00 0.00 
1 1 1 3  0  9  o 12 1177.23 42.49  13933.90  997.65  13933.90  997.65  13933.90  997.65  1177.23 42.49  1177.23 42.49  0.00 0.00 
1 1 1 3  0  10 o 7  2933.59 24.74  86125.58  1451.03 86125.58  1451.03 86125.58  1451.03 2933.59 24.74  2933.59 24.74  0.00 0.00 
1 1 1 3  0  11 o 11 1764.02 27.74  31166.90  978.04  31166.90  978.04  31166.90  978.04  1764.02 27.74  1764.02 27.74  0.00 0.00 
1 1 1 3  0  12 o 11 1713.90 32.10  29450.48  1099.55 29450.48  1099.55 29450.48  1099.55 1713.90 32.10  1713.90 32.10  0.00 0.00 
1 1 1 3  0  13 o 7  195.52  110.75 521.43    667.64  521.43    667.64  521.43    667.64  195.52  110.75 195.52  110.75 0.00 0.00 
1 1 1 3  0  14 o 12 175.41  103.47 364.74    620.41  364.74    620.41  364.74    620.41  175.41  103.47 175.41  103.47 0.00 0.00 
1 1 1 3  0  15 o 12 902.46  43.83  8233.81   787.14  8233.81   787.14  8233.81   787.14  902.46  43.83  902.46  43.83  0.00 0.00 
1 1 1 3  0  16 f 0  1314.59 30.15  17343.73  791.79  17343.73  791.79  17343.73  791.79  1314.59 30.15  1314.59 30.15  0.00 0.00 
1 1 1 3  0  17 o 2  165.60  102.36 216.73    668.61  216.73    668.61  216.73    668.61  165.60  102.36 165.60  102.36 0.00 0.00 
1 1 1 3  0  18 o 3  1079.59 44.25  11751.96  952.00  11751.96  952.00  11751.96  952.00  1079.59 44.25  1079.59 44.25  0.00 0.00 
1 1 1 3  0  19 o 4  579.70  62.80  3495.03   706.51  3495.03   706.51  3495.03   706.51  579.70  62.80  579.70  62.80  0.00 0.00 
1 1 1 3  0  20 o 3  780.61  38.94  6150.25   604.69  6150.25   604.69  6150.25   604.69  780.61  38.94  780.61  38.94  0.00 0.00 
1 1 1 3  0  21 o 14 955.78  45.98  9222.26   874.66  9222.26   874.66  9222.26   874.66  955.78  45.98  955.78  45.98  0.00 0.00 
1 1 1 3  0  22 o 19 1823.83 33.54  33343.18  1222.66 33343.18  1222.66 33343.18  1222.66 1823.83 33.54  1823.83 33.54  0.00 0.00 
1 1 1 3  0  23 o 13 160.48  104.32 -47.63    803.87  -47.63    803.87  -47.63    803.87  160.48  104.32 160.48  104.32 0.00 0.00 
1 1 1 3  0  24 o 2  1978.03 31.23  39202.60  1234.88 39202.60  1234.88 39202.60  1234.88 1978.03 31.23  1978.03 31.23  0.00 0.00 
1 1 1 3  0  25 o 8  1820.31 31.12  33208.78  1132.12 33208.78  1132.12 33208.78  1132.12 1820.31 31.12  1820.31 31.12  0.00 0.00 
1 1 1 3  0  26 o 13 217.17  129.75 521.27    998.67  521.27    998.67  521.27    998.67  217.17  129.75 217.17  129.75 0.00 0.00 
1 1 1 3  0  27 o 5  3048.98 28.36  93105.46  1728.89 93105.46  1728.89 93105.46  1728.89 3048.98 28.36  3048.98 28.36  0.00 0.00 
1 1 1 3  0  28 o 3  1870.79 37.17  35119.83  1389.54 35119.83  1389.54 35119.83  1389.54 1870.79 37.17  1870.79 37.17  0.00 0.00 
1 1 1 3  0  29 o 7  206.35  129.07 290.43    1095.39 290.43    1095.39 290.43    1095.39 206.35  129.07 206.35  129.07 0.00 0.00 
1 1 1 3  0  30 o 15 490.15  154.63 3117.23   1331.88 3117.23   1331.88 3117.23   1331.88 490.15  154.63 490.15  154.63 0.00 0.00 
1 1 1 3  0  31 o 18 1082.11 79.55  12057.74  1699.77 12057.74  1699.77 12057.74  1699.77 1082.11 79.55  1082.11 79.55  0.00 0.00 
1 1 1 3  0  32 o 1  167.40  105.47 161.86    745.59  161.86    745.59  161.86    745.59  167.40  105.47 167.40  105.47 0.00 0.00 
1 1 1 3  0  33 o 10 255.32  157.85 650.32    1590.64 650.32    1590.64 650.32    1590.64 255.32  157.85 255.32  157.85 0.00 0.00 
1 1 1 3  0  34 o 10 231.73  146.97 337.79    1475.35 337.79    1475.35 337.79    1475.35 231.73  146.97 231.73  146.97 0.00 0.00 
1 1 1 3  0  35 o 8  549.33  134.77 3662.13   1282.25 3662.13   1282.25 3662.13   1282.25 549.33  134.77 549.33  134.77 0.00 0.00 
1 1 1 3  0  36 o 14 1816.59 43.18  33283.74  1566.85 33283.74  1566.85 33283.74  1566.85 1816.59 43.18  1816.59 43.18  0.00 0.00 
1 1 1 3  0  37 o 2  189.85  119.91 243.06    970.42  243.06    970.42  243.06    970.42  189.85  119.91 189.85  119.91 0.00 0.00 
1 1 1 3  0  38 o 3  880.23  75.24  8108.48   1301.47 8108.48   1301.47 8108.48   1301.47 880.23  75.24  880.23  75.24  0.00 0.00 
1 1 1 3  0  39 o 3  209.95  136.21 119.26    1360.74 119.26    1360.74 119.26    1360.74 209.95  136.21 209.95  136.21 0.00 0.00 
1 1 1 3  0  40 o 8  766.23  120.35 6619.72   1708.60 6619.72   1708.60 6619.72   1708.60 766.23  120.35 766.23  120.35 0.00 0.00 
1 1 1 3  0  41 o 5  1332.60 74.79  18404.72  1978.90 18404.72  1978.90 18404.72  1978.90 1332.60 74.79  1332.60 74.79  0.00 0.00 
1 1 1 3  0  42 o 16 1561.61 70.64  25107.16  2196.47 25107.16  2196.47 25107.16  2196.47 1561.61 70.64  1561.61 70.64  0.00 0.00 
1 1 1 3  0  43 o 3  1126.49 78.67  13241.54  1752.30 13241.54  1752.30 13241.54  1752.30 1126.49 78.67  1126.49 78.67  0.00 0.00 
1 1 1 3  0  44 o 18 489.68  203.43 3841.94   1985.07 3841.94   1985.07 3841.94   1985.07 489.68  203.43 489.68  203.43 0.00 0.00 
1 1 1 3  0  45 o 9  747.06  147.99 6737.43   1965.07 6737.43   1965.07 6737.43   1965.07 747.06  147.99 747.06  147.99 0.00 0.00 
1 1 1 3  0  46 o 6  300.90  182.32 1336.40   2028.23 1336.40   2028.23 1336.40   2028.23 300.90  182.32 300.90  182.32 0.00 0.00 
1 1 1 3  0  47 o 5  887.80  127.40 8976.92   2127.14 8976.92   2127.14 8976.92   2127.14 887.80  127.40 887.80  127.40 0.00 0.00 
1 1 1 3  0  48 o 13 255.02  169.92 -15.56    2346.28 -15.56    2346.28 -15.56    2346.28 255.02  169.92 255.02  169.92 0.00 0.00 
1 1 1 3  0  49 o 19 248.89  161.27 392.29    1899.85 392.29    1899.85 392.29    1899.85 248.89  161.27 248.89  161.27 0.00 0.00 
1 1 1 3  0  50 o 5  302.64  186.25 1405.62   2190.64 1405.62   2190.64 1405.62   2190.64 302.64  186.25 302.64  186.25 0.00 0.00 
1 1 1 3  0  51 o 13 350.34  209.71 2284.17   2617.95 2284.17   2617.95 2284.17   2617.95 350.34  209.71 350.34  209.71 0.00 0.00 
1 1 1 3  0  52 o 9  315.14  194.17 1689.76   2387.62 1689.76   2387.62 1689.76   2387.62 315.14  194.17 315.14  194.17 0.00 0.00 
1 1 1 3  0  53 o 1  302.21  192.38 1347.08   2555.31 1347.08   2555.31 1347.08   2555.31 302.21  192.38 302.21  192.38 0.00 0.00 
1 1 1 3  1  0  o 14 926.19  47.36  8680.94   872.00  8680.94   872.00  8680.94   872.00  926.19  47.36  926.19  47.36  0.00 0.00 
1 1 1 3  1  1  o 12 1106.48 43.61  12328.47  965.03  12328.47  965.03  12328.47  965.03  1106.48 43.61  1106.48 43.61  ?    ?    
1 1 1 3  1  2  o 13 1303.84 39.94  17093.13  1041.41 17093.13  1041.41 17093.13  1041.41 1303.84 39.94  1303.84 39.94  ?    ?    
1 1 1 3  1  3  o 2  1467.70 34.86  21622.87  1023.41 21622.87  1023.41 21622.87  1023.41 1467.70 34.86  1467.70 34.86  ?    ?    
1 1 1 3  1  4  o 2  443.05  105.89 2100.84   925.52  2100.84   925.52  2100.84   925.52  443.05  105.89 443.05  105.89 ?    ?    
1 1 1 3  1  5  o 6  817.56  55.12  6762.05   895.94  6762.05   895.94  6762.05   895.94  817.56  55.12  817.56  55.12  ?    ?    
1 1 1 3  1  6  o 7  1451.01 37.41  21115.25  1085.71 21115.25  1085.71 21115.25  1085.71 1451.01 37.41  1451.01 37.41  ?    ?    
1 1 1 3  1  7  o 4  3364.63 23.87  113325.94 1605.95 113325.94 1605.95 113325.94 1605.95 3364.63 23.87  3364.63 23.87  ?    ?    
1 1 1 3  1  8  o 10 2381.38 26.32  56777.08  1253.58 56777.08  1253.58 56777.08  1253.58 2381.38 26.32  2381.38 26.32  ?    ?    
1 1 1 3  1  9  o 14 2952.63 22.54  87256.42  1331.02 87256.42  1331.02 87256.42  1331.02 2952.63 22.54  2952.63 22.54  ?    ?    
1 1 1 3  1  10 o 4  326.71  112.47 1002.08   889.68  1002.08   889.68  1002.08   889.68  326.71  112.47 326.71  112.47 ?    ?    
1 1 1 3  1  11 o 3  420.79  90.05  1870.07   734.92  1870.07   734.92  1870.07   734.92  420.79  90.05  420.79  90.05  ?    ?    
1 1 1 3  1  12 o 14 1724.96 26.17  29820.02  902.77  29820.02  902.77  29820.02  902.77  1724.96 26.17  1724.96 26.17  ?    ?    
1 1 1 3  1  13 o 5  480.01  92.38  2457.31   854.69  2457.31   854.69  2457.31   854.69  480.01  92.38  480.01  92.38  ?    ?    
1 1 1 3  1  14 f 0  1533.42 29.53  23597.23  905.73  23597.23  905.73  23597.23  905.73  1533.42 29.53  1533.42 29.53  ?    ?    
1 1 1 3  1  15 o 12 770.26  45.57  6004.91   698.87  6004.91   698.87  6004.91   698.87  770.26  45.57  770.26  45.57  ?    ?    
1 1 1 3  1  16 o 6  682.28  56.88  4753.50   769.16  4753.50   769.16  4753.50   769.16  682.28  56.88  682.28  56.88  ?    ?    
1 1 1 3  1  17 o 13 385.40  84.83  1583.58   636.11  1583.58   636.11  1583.58   636.11  385.40  84.83  385.40  84.83  ?    ?    
1 1 1 3  1  18 o 14 707.90  60.34  5106.76   846.18  5106.76   846.18  5106.76   846.18  707.90  60.34  707.90  60.34  ?    ?    
1 1 1 3  1  19 f 0  348.23  94.73  1283.94   677.16  1283.94   677.16  1283.94   677.16  348.23  94.73  348.23  94.73  ?    ?    
1 1 1 3  1  20 o 7  1712.28 27.65  29374.78  947.03  29374.78  947.03  29374.78  947.03  1712.28 27.65  1712.28 27.65  ?    ?    
1 1 1 3  1  21 o 3  308.35  108.76 868.98    834.82  868.98    834.82  868.98    834.82  308.35  108.76 308.35  108.76 ?    ?    
1 1 1 3  1  22 o 9  2036.31 25.65  41532.40  1044.49 41532.40  1044.49 41532.40  1044.49 2036.31 25.65  2036.31 25.65  ?    ?    
1 1 1 3  1  23 o 14 1236.69 42.30  15363.78  1046.31 15363.78  1046.31 15363.78  1046.31 1236.69 42.30  1236.69 42.30  ?    ?    
1 1 1 3  1  24 o 14 1210.04 45.69  14717.33  1105.63 14717.33  1105.63 14717.33  1105.63 1210.04 45.69  1210.04 45.69  ?    ?    
1 1 1 3  1  25 o 4  2524.77 27.27  63878.36  1376.79 63878.36  1376.79 63878.36  1376.79 2524.77 27.27  2524.77 27.27  ?    ?    
1 1 1 3  1  26 o 6  2541.04 27.68  64697.67  1406.88 64697.67  1406.88 64697.67  1406.88 2541.04 27.68  2541.04 27.68  ?    ?    
1 1 1 3  1  27 f 0  1984.79 29.33  39504.49  1164.19 39504.49  1164.19 39504.49  1164.19 1984.79 29.33  1984.79 29.33  ?    ?    
1 1 1 3  1  28 o 4  2007.20 35.37  40455.38  1419.94 40455.38  1419.94 40455.38  1419.94 2007.20 35.37  2007.20 35.37  ?    ?    
1 1 1 3  1  29 o 7  624.26  98.96  4134.17   1194.38 4134.17   1194.38 4134.17   1194.38 624.26  98.96  624.26  98.96  ?    ?    
1 1 1 3  1  30 o 17 857.15  76.97  7587.62   1305.50 7587.62   1305.50 7587.62   1305.50 857.15  76.97  857.15  76.97  ?    ?    
1 1 1 3  1  31 o 15 673.35  107.42 4867.30   1398.08 4867.30   1398.08 4867.30   1398.08 673.35  107.42 673.35  107.42 ?    ?    
1 1 1 3  1  32 o 4  352.88  140.32 954.96    1482.08 954.96    1482.08 954.96    1482.08 352.88  140.32 352.88  140.32 ?    ?    
1 1 1 3  1  33 o 17 981.72  60.33  9884.18   1178.89 9884.18   1178.89 9884.18   1178.89 981.72  60.33  981.72  60.33  ?    ?    
1 1 1 3  1  34 o 10 345.04  120.38 1216.92   1020.78 1216.92   1020.78 1216.92   1020.78 345.04  120.38 345.04  120.38 ?    ?    
1 1 1 3  1  35 o 14 788.49  78.62  6556.68   1223.35 6556.68   1223.35 6556.68   1223.35 788.49  78.62  788.49  78.62  ?    ?    
1 1 1 3  1  36 o 1  1088.76 78.64  12456.83  1700.86 12456.83  1700.86 12456.83  1700.86 1088.76 78.64  1088.76 78.64  ?    ?    
1 1 1 3  1  37 o 19 364.10  132.37 1415.28   1246.63 1415.28   1246.63 1415.28   1246.63 364.10  132.37 364.10  132.37 ?    ?    
1 1 1 3  1  38 o 19 329.75  137.84 699.56    1519.77 699.56    1519.77 699.56    1519.77 329.75  137.84 329.75  137.84 ?    ?    
1 1 1 3  1  39 o 3  398.35  138.11 1830.07   1342.54 1830.07   1342.54 1830.07   1342.54 398.35  138.11 398.35  138.11 ?    ?    
1 1 1 3  1  40 o 12 887.43  88.19  8493.17   1544.63 8493.17   1544.63 8493.17   1544.63 887.43  88.19  887.43  88.19  ?    ?    
1 1 1 3  1  41 o 10 725.10  117.35 6056.48   1643.76 6056.48   1643.76 6056.48   1643.76 725.10  117.35 725.10  117.35 ?    ?    
1 1 1 3  1  42 o 6  396.47  142.36 1804.94   1436.31 1804.94   1436.31 1804.94   1436.31 396.47  142.36 396.47  142.36 ?    ?    
1 1 1 3  1  43 o 3  373.59  154.07 1211.68   1862.60 1211.68   1862.60 1211.68   1862.60 373.59  154.07 373.59  154.07 ?    ?    
1 1 1 3  1  44 o 6  454.36  165.83 2571.29   1959.03 2571.29   1959.03 2571.29   1959.03 454.36  165.83 454.36  165.83 ?    ?    
1 1 1 3  1  45 o 6  321.44  143.67 167.81    1889.47 167.81    1889.47 167.81    1889.47 321.44  143.67 321.44  143.67 ?    ?    
1 1 1 3  1  46 o 18 873.95  142.62 9267.86   2406.94 9267.86   2406.94 9267.86   2406.94 873.95  142.62 873.95  142.62 ?    ?    
1 1 1 3  1  47 o 11 331.17  137.32 862.05    1490.83 862.05    1490.83 862.05    1490.83 331.17  137.32 331.17  137.32 ?    ?    
1 1 1 3  1  48 o 6  629.47  177.68 5549.43   2334.21 5549.43   2334.21 5549.43   2334.21 629.47  177.68 629.47  177.68 ?    ?    
1 1 1 3  1  49 o 5  358.89  165.13 -67.59    2727.26 -67.59    2727.26 -67.59    2727.26 358.89  165.13 358.89  165.13 ?    ?    
1 1 1 3  1  50 o 7  486.66  180.09 3422.96   2323.38 3422.96   2323.38 3422.96   2323.38 486.66  180.09 486.66  180.09 ?    ?    
1 1 1 3  1  51 o 6  500.21  190.44 3804.17   2637.93 3804.17   2637.93 3804.17   2637.93 500.21  190.44 500.21  190.44 ?    ?    
1 1 1 3  1  52 o 7  898.36  170.34 11231.51  2948.54 11231.51  2948.54 11231.51  2948.54 898.36  170.34 898.36  170.34 ?    ?    
1 1 1 3  1  53 o 10 359.30  165.79 387.23    2776.69 387.23    2776.69 387.23    2776.69 359.30  165.79 359.30  165.79 ?    ?    
1 1 1 3  2  0  o 6  208.21  111.98 632.61    644.03  632.61    644.03  632.61    644.03  208.21  111.98 208.21  111.98 0.00 0.00 
1 1 1 3  2  1  o 11 1753.25 29.60  30823.96  1037.95 30823.96  1037.95 30823.96  1037.95 1753.25 29.60  1753.25 29.60  ?    ?    
1 1 1 3  2  2  o 19 587.69  67.20  3543.81   775.61  3543.81   775.61  3543.81   775.61  587.69  67.20  587.69  67.20  ?    ?    
1 1 1 3  2  3  o 9  1623.73 30.71  26433.01  997.26  26433.01  997.26  26433.01  997.26  1623.73 30.71  1623.73 30.71  ?    ?    
1 1 1 3  2  4  o 13 460.50  102.40 2256.21   918.70  2256.21   918.70  2256.21   918.70  460.50  102.40 460.50  102.40 ?    ?    
1 1 1 3  2  5  o 1  310.90  111.44 853.74    879.68  853.74    879.68  853.74    879.68  310.90  111.44 310.90  111.44 ?    ?    
1 1 1 3  2  6  o 8  1073.70 40.91  11565.44  878.50  11565.44  878.50  11565.44  878.50  1073.70 40.91  1073.70 40.91  ?    ?    
1 1 1 3  2  7  o 13 459.52  117.10 2244.25   1079.17 2244.25   1079.17 2244.25   1079.17 459.52  117.10 459.52  117.10 ?    ?    
1 1 1 3  2  8  o 14 1267.44 38.75  16105.10  982.34  16105.10  982.34  16105.10  982.34  1267.44 38.75  1267.44 38.75  ?    ?    
1 1 1 3  2  9  f 0  1985.29 30.46  39477.86  1209.37 39477.86  1209.37 39477.86  1209.37 1985.29 30.46  1985.29 30.46  ?    ?    
1 1 1 3  2  10 f 0  967.98  41.70  9402.28   807.38  9402.28   807.38  9402.28   807.38  967.98  41.70  967.98  41.70  ?    ?    
1 1 1 3  2  11 o 9  1205.44 34.09  14573.68  821.92  14573.68  821.92  14573.68  821.92  1205.44 34.09  1205.44 34.09  ?    ?    
1 1 1 3  2  12 o 16 543.43  82.11  3085.75   864.61  3085.75   864.61  3085.75   864.61  543.43  82.11  543.43  82.11  ?    ?    
1 1 1 3  2  13 o 6  793.86  50.58  6394.11   798.93  6394.11   798.93  6394.11   798.93  793.86  50.58  793.86  50.58  ?    ?    
1 1 1 3  2  14 o 11 446.33  70.20  2077.57   605.99  2077.57   605.99  2077.57   605.99  446.33  70.20  446.33  70.20  ?    ?    
1 1 1 3  2  15 o 3  667.59  56.92  4549.80   752.69  4549.80   752.69  4549.80   752.69  667.59  56.92  667.59  56.92  ?    ?    
1 1 1 3  2  16 o 7  1109.48 36.63  12382.27  812.89  12382.27  812.89  12382.27  812.89  1109.48 36.63  1109.48 36.63  ?    ?    
1 1 1 3  2  17 o 12 925.67  44.22  8631.88   818.59  8631.88   818.59  8631.88   818.59  925.67  44.22  925.67  44.22  ?    ?    
1 1 1 3  2  18 o 1  446.05  109.42 2144.34   968.66  2144.34   968.66  2144.34   968.66  446.05  109.42 446.05  109.42 ?    ?    
1 1 1 3  2  19 f 0  1179.17 35.06  13950.89  826.86  13950.89  826.86  13950.89  826.86  1179.17 35.06  1179.17 35.06  ?    ?    
1 1 1 3  2  20 o 10 442.20  88.39  2060.48   754.42  2060.48   754.42  2060.48   754.42  442.20  88.39  442.20  88.39  ?    ?    
1 1 1 3  2  21 o 11 1287.63 32.37  16623.16  833.52  16623.16  833.52  16623.16  833.52  1287.63 32.37  1287.63 32.37  ?    ?    
1 1 1 3  2  22 o 18 1073.53 36.75  11562.76  789.01  11562.76  789.01  11562.76  789.01  1073.53 36.75  1073.53 36.75  ?    ?    
1 1 1 3  2  23 o 2  1182.43 40.11  14038.78  948.56  14038.78  948.56  14038.78  948.56  1182.43 40.11  1182.43 40.11  ?    ?    
1 1 1 3  2  24 o 9  978.24  46.24  9620.04   904.68  9620.04   904.68  9620.04   904.68  978.24  46.24  978.24  46.24  ?    ?    
1 1 1 3  2  25 o 16 2249.77 34.90  50790.91  1570.17 50790.91  1570.17 50790.91  1570.17 2249.77 34.90  2249.77 34.90  ?    ?    
1 1 1 3  2  26 o 12 1062.59 57.00  11418.06  1206.89 11418.06  1206.89 11418.06  1206.89 1062.59 57.00  1062.59 57.00  ?    ?    
1 1 1 3  2  27 o 7  1837.37 34.95  33897.76  1284.44 33897.76  1284.44 33897.76  1284.44 1837.37 34.95  1837.37 34.95  ?    ?    
1 1 1 3  2  28 o 6  306.01  115.65 743.56    968.45  743.56    968.45  743.56    968.45  306.01  115.65 306.01  115.65 ?    ?    
1 1 1 3  2  29 o 2  811.73  73.59  6785.52   1181.75 6785.52   1181.75 6785.52   1181.75 811.73  73.59  811.73  73.59  ?    ?    
1 1 1 3  2  30 o 13 1584.92 35.43  25251.78  1123.10 25251.78  1123.10 25251.78  1123.10 1584.92 35.43  1584.92 35.43  ?    ?    
1 1 1 3  2  31 o 15 710.65  87.04  5296.91   1211.28 5296.91   1211.28 5296.91   1211.28 710.65  87.04  710.65  87.04  ?    ?    
1 1 1 3  2  32 o 14 390.83  119.07 1684.62   1014.62 1684.62   1014.62 1684.62   1014.62 390.83  119.07 390.83  119.07 ?    ?    
1 1 1 3  2  33 o 4  407.28  131.24 1833.53   1215.26 1833.53   1215.26 1833.53   1215.26 407.28  131.24 407.28  131.24 ?    ?    
1 1 1 3  2  34 o 14 269.10  115.72 90.35     1123.53 90.35     1123.53 90.35     1123.53 269.10  115.72 269.10  115.72 ?    ?    
1 1 1 3  2  35 o 11 367.23  129.44 1432.06   1182.20 1432.06   1182.20 1432.06   1182.20 367.23  129.44 367.23  129.44 ?    ?    
1 1 1 3  2  36 o 10 1434.83 80.18  21647.13  2291.74 21647.13  2291.74 21647.13  2291.74 1434.83 80.18  1434.83 80.18  ?    ?    
1 1 1 3  2  37 o 6  291.27  128.48 3.79      1461.65 3.79      1461.65 3.79      1461.65 291.27  128.48 291.27  128.48 ?    ?    
1 1 1 3  2  38 f 0  821.40  110.95 7595.67   1776.15 7595.67   1776.15 7595.67   1776.15 821.40  110.95 821.40  110.95 ?    ?    
1 1 1 3  2  39 o 2  1098.24 75.17  12735.28  1641.26 12735.28  1641.26 12735.28  1641.26 1098.24 75.17  1098.24 75.17  ?    ?    
1 1 1 3  2  40 o 18 925.61  121.44 9804.54   2193.93 9804.54   2193.93 9804.54   2193.93 925.61  121.44 925.61  121.44 ?    ?    
1 1 1 3  2  41 o 19 1155.77 80.63  14269.66  1852.19 14269.66  1852.19 14269.66  1852.19 1155.77 80.63  1155.77 80.63  ?    ?    
1 1 1 3  2  42 o 3  425.11  161.45 2110.56   1893.11 2110.56   1893.11 2110.56   1893.11 425.11  161.45 425.11  161.45 ?    ?    
1 1 1 3  2  43 f 0  722.03  129.10 6148.02   1795.89 6148.02   1795.89 6148.02   1795.89 722.03  129.10 722.03  129.10 ?    ?    
1 1 1 3  2  44 o 14 628.76  189.58 5559.18   2581.21 5559.18   2581.21 5559.18   2581.21 628.76  189.58 628.76  189.58 ?    ?    
1 1 1 3  2  45 o 17 435.88  163.27 2437.60   1921.01 2437.60   1921.01 2437.60   1921.01 435.88  163.27 435.88  163.27 ?    ?    
1 1 1 3  2  46 o 1  344.53  150.86 492.22    1981.55 492.22    1981.55 492.22    1981.55 344.53  150.86 344.53  150.86 ?    ?    
1 1 1 3  2  47 o 5  1016.59 102.73 11606.05  2060.02 11606.05  2060.02 11606.05  2060.02 1016.59 102.73 1016.59 102.73 ?    ?    
1 1 1 3  2  48 o 18 826.01  151.92 8641.37   2417.34 8641.37   2417.34 8641.37   2417.34 826.01  151.92 826.01  151.92 ?    ?    
1 1 1 3  2  49 o 3  916.00  139.62 10276.57  2477.04 10276.57  2477.04 10276.57  2477.04 916.00  139.62 916.00  139.62 ?    ?    
1 1 1 3  2  50 o 9  478.07  179.94 3284.66   2339.32 3284.66   2339.32 3284.66   2339.32 478.07  179.94 478.07  179.94 ?    ?    
1 1 1 3  2  51 o 2  986.76  124.80 11631.95  2407.97 11631.95  2407.97 11631.95  2407.97 986.76  124.80 986.76  124.80 ?    ?    
1 1 1 3  2  52 o 15 532.80  196.14 4740.72   2750.00 4740.72   2750.00 4740.72   2750.00 532.80  196.14 532.80  196.14 ?    ?    
1 1 1 3  2  53 o 4  415.05  182.77 2083.40   2946.14 2083.40   2946.14 2083.40   2946.14 415.05  182.77 415.05  182.77 ?    ?    
1 1 1 3  3  0  o 7  942.88  60.18  9019.87   1124.06 9019.87   1124.06 9019.87   1124.06 942.88  60.18  942.88  60.18  0.00 0.00 
1 1 1 3  3  1  o 6  1370.64 33.22  18847.06  909.34  18847.06  909.34  18847.06  909.34  1370.64 33.22  1370.64 33.22  0.00 0.00 
1 1 1 3  3  2  f 0  825.69  60.57  6958.08   987.66  6958.08   987.66  6958.08   987.66  825.69  60.57  825.69  60.57  0.00 0.00 
1 1 1 3  3  3  o 9  187.94  110.66 414.73    707.26  414.73    707.26  414.73    707.26  187.94  110.66 187.94  110.66 0.00 0.00 
1 1 1 3  3  4  o 11 1753.41 30.49  30803.05  1068.66 30803.05  1068.66 30803.05  1068.66 1753.41 30.49  1753.41 30.49  0.00 0.00 
1 1 1 3  3  5  o 7  952.31  47.71  9157.10   903.82  9157.10   903.82  9157.10   903.82  952.31  47.71  952.31  47.71  0.00 0.00 
1 1 1 3  3  6  o 2  446.18  102.09 2290.57   793.54  2290.57   793.54  2290.57   793.54  446.18  102.09 446.18  102.09 0.00 0.00 
1 1 1 3  3  7  o 3  1605.14 26.98  25802.65  865.73  25802.65  865.73  25802.65  865.73  1605.14 26.98  1605.14 26.98  0.00 0.00 
1 1 1 3  3  8  o 5  2826.30 25.13  79941.77  1420.30 79941.77  1420.30 79941.77  1420.30 2826.30 25.13  2826.30 25.13  0.00 0.00 
1 1 1 3  3  9  o 18 1531.63 35.49  23523.81  1085.87 23523.81  1085.87 23523.81  1085.87 1531.63 35.49  1531.63 35.49  0.00 0.00 
1 1 1 3  3  10 o 18 1758.10 26.67  30954.51  937.27  30954.51  937.27  30954.51  937.27  1758.10 26.67  1758.10 26.67  0.00 0.00 
1 1 1 3  3  11 o 17 2254.60 27.68  50911.72  1247.63 50911.72  1247.63 50911.72  1247.63 2254.60 27.68  2254.60 27.68  0.00 0.00 
1 1 1 3  3  12 f 0  1159.58 42.29  13546.47  978.04  13546.47  978.04  13546.47  978.04  1159.58 42.29  1159.58 42.29  0.00 0.00 
1 1 1 3  3  13 o 18 532.85  90.43  3113.25   880.41  3113.25   880.41  3113.25   880.41  532.85  90.43  532.85  90.43  0.00 0.00 
1 1 1 3  3  14 o 3  1224.78 32.56  15064.81  796.41  15064.81  796.41  15064.81  796.41  1224.78 32.56  1224.78 32.56  0.00 0.00 
1 1 1 3  3  15 o 17 776.20  53.38  6146.79   819.50  6146.79   819.50  6146.79   819.50  776.20  53.38  776.20  53.38  0.00 0.00 
1 1 1 3  3  16 o 3  438.07  85.42  2147.60   666.88  2147.60   666.88  2147.60   666.88  438.07  85.42  438.07  85.42  0.00 0.00 
1 1 1 3  3  17 o 11 4101.09 20.62  168330.70 1691.21 168330.70 1691.21 168330.70 1691.21 4101.09 20.62  4101.09 20.62  0.00 0.00 
1 1 1 3  3  18 o 7  1052.83 34.84  11141.47  731.88  11141.47  731.88  11141.47  731.88  1052.83 34.84  1052.83 34.84  0.00 0.00 
1 1 1 3  3  19 o 3  150.97  99.06  -108.53   749.54  -108.53   749.54  -108.53   749.54  150.97  99.06  150.97  99.06  0.00 0.00 
1 1 1 3  3  20 o 3  1120.19 40.68  12623.37  908.71  12623.37  908.71  12623.37  908.71  1120.19 40.68  1120.19 40.68  0.00 0.00 
1 1 1 3  3  21 o 18 399.21  127.89 2041.14   900.13  2041.14   900.13  2041.14   900.13  399.21  127.89 399.21  127.89 0.00 0.00 
1 1 1 3  3  22 f 0  531.22  116.08 3229.96   1080.17 3229.96   1080.17 3229.96   1080.17 531.22  116.08 531.22  116.08 0.00 0.00 
1 1 1 3  3  23 o 7  917.13  55.83  8537.16   1015.28 8537.16   1015.28 8537.16   1015.28 917.13  55.83  917.13  55.83  0.00 0.00 
1 1 1 3  3  24 o 1  252.73  133.01 947.93    891.92  947.93    891.92  947.93    891.92  252.73  133.01 252.73  133.01 0.00 0.00 
1 1 1 3  3  25 o 19 3067.18 26.93  94195.37  1651.40 94195.37  1651.40 94195.37  1651.40 3067.18 26.93  3067.18 26.93  0.00 0.00 
1 1 1 3  3  26 o 13 1308.03 50.23  17241.89  1309.88 17241.89  1309.88 17241.89  1309.88 1308.03 50.23  1308.03 50.23  0.00 0.00 
1 1 1 3  3  27 o 3  1671.98 39.94  28078.79  1334.03 28078.79  1334.03 28078.79  1334.03 1671.98 39.94  1671.98 39.94  0.00 0.00 
1 1 1 3  3  28 o 1  219.89  132.64 511.99    1063.57 511.99    1063.57 511.99    1063.57 219.89  132.64 219.89  132.64 0.00 0.00 
1 1 1 3  3  29 o 8  194.56  115.45 442.52    780.45  442.52    780.45  442.52    780.45  194.56  115.45 194.56  115.45 0.00 0.00 
1 1 1 3  3  30 o 16 1258.58 41.00  15945.22  1029.56 15945.22  1029.56 15945.22  1029.56 1258.58 41.00  1258.58 41.00  0.00 0.00 
1 1 1 3  3  31 o 1  197.59  129.19 -75.42    1258.61 -75.42    1258.61 -75.42    1258.61 197.59  129.19 197.59  129.19 0.00 0.00 
1 1 1 3  3  32 o 10 778.54  70.57  6296.55   1077.08 6296.55   1077.08 6296.55   1077.08 778.54  70.57  778.54  70.57  0.00 0.00 
1 1 1 3  3  33 f 0  247.06  137.36 906.75    1003.18 906.75    1003.18 906.75    1003.18 247.06  137.36 247.06  137.36 0.00 0.00 
1 1 1 3  3  34 o 15 1946.56 54.11  38334.89  2103.09 38334.89  2103.09 38334.89  2103.09 1946.56 54.11  1946.56 54.11  0.00 0.00 
1 1 1 3  3  35 o 2  194.19  121.34 297.82    965.50  297.82    965.50  297.82    965.50  194.19  121.34 194.19  121.34 0.00 0.00 
1 1 1 3  3  36 o 14 200.24  130.14 47.95     1250.15 47.95     1250.15 47.95     1250.15 200.24  130.14 200.24  130.14 0.00 0.00 
1 1 1 3  3  37 o 18 334.37  175.67 1878.70   1553.68 1878.70   1553.68 1878.70   1553.68 334.37  175.67 334.37  175.67 0.00 0.00 
1 1 1 3  3  38 o 9  518.02  159.35 3585.52   1443.74 3585.52   1443.74 3585.52   1443.74 518.02  159.35 518.02  159.35 0.00 0.00 
1 1 1 3  3  39 o 11 714.79  137.32 5994.39   1753.74 5994.39   1753.74 5994.39   1753.74 714.79  137.32 714.79  137.32 0.00 0.00 
1 1 1 3  3  40 o 6  239.18  154.10 314.62    1701.71 314.62    1701.71 314.62    1701.71 239.18  154.10 239.18  154.10 0.00 0.00 
1 1 1 3  3  41 o 4  262.42  169.15 494.66    2053.69 494.66    2053.69 494.66    2053.69 262.42  169.15 262.42  169.15 0.00 0.00 
1 1 1 3  3  42 o 15 1307.01 74.44  17695.57  1931.40 17695.57  1931.40 17695.57  1931.40 1307.01 74.44  1307.01 74.44  0.00 0.00 
1 1 1 3  3  43 o 11 231.65  151.88 88.52     1757.21 88.52     1757.21 88.52     1757.21 231.65  151.88 231.65  151.88 0.00 0.00 
1 1 1 3  3  44 f 0  205.65  134.15 59.65     1345.30 59.65     1345.30 59.65     1345.30 205.65  134.15 205.65  134.15 0.00 0.00 
1 1 1 3  3  45 o 17 466.71  244.12 4383.06   2990.50 4383.06   2990.50 4383.06   2990.50 466.71  244.12 466.71  244.12 0.00 0.00 
1 1 1 3  3  46 o 14 210.65  136.61 152.17    1367.01 152.17    1367.01 152.17    1367.01 210.65  136.61 210.65  136.61 0.00 0.00 
1 1 1 3  3  47 o 14 227.26  138.88 629.42    1198.59 629.42    1198.59 629.42    1198.59 227.26  138.88 227.26  138.88 0.00 0.00 
1 1 1 3  3  48 o 13 1744.87 67.17  31335.22  2336.59 31335.22  2336.59 31335.22  2336.59 1744.87 67.17  1744.87 67.17  0.00 0.00 
1 1 1 3  3  49 o 12 589.85  199.00 5099.01   2098.56 5099.01   2098.56 5099.01   2098.56 589.85  199.00 589.85  199.00 0.00 0.00 
1 1 1 3  3  50 o 11 781.41  176.17 7830.96   2402.13 7830.96   2402.13 7830.96   2402.13 781.41  176.17 781.41  176.17 0.00 0.00 
1 1 1 3  3  51 o 19 492.09  229.86 4505.72   2523.14 4505.72   2523.14 4505.72   2523.14 492.09  229.86 492.09  229.86 0.00 0.00 
1 1 1 3  3  52 o 18 512.78  226.28 4772.78   2436.13 4772.78   2436.13 4772.78   2436.13 512.78  226.28 512.78  226.28 0.00 0.00 
1 1 1 3  3  53 o 15 323.98  209.97 1570.51   3222.15 1570.51   3222.15 1570.51   3222.15 323.98  209.97 323.98  209.97 0.00 0.00 
1 1 1 4  0  0  o 14 3920.78 33.57  153909.41 2632.37 153909.41 2632.37 153909.41 2632.37 3920.78 33.57  3920.78 33.57  0.00 0.00 
1 1 1 4  0  1  o 17 233.21  141.92 543.62    1240.51 543.62    1240.51 543.62    1240.51 233.21  141.92 233.21  141.92 0.00 0.00 
1 1 1 4  0  2  o 12 1325.72 41.79  17676.62  1105.70 17676.62  1105.70 17676.62  1105.70 1325.72 41.79  1325.72 41.79  0.00 0.00 
1 1 1 4  0  3  o 10 2154.25 26.68  46477.09  1149.07 46477.09  1149.07 46477.09  1149.07 2154.25 26.68  2154.25 26.68  0.00 0.00 
1 1 1 4  0  4  o 4  895.25  66.45  8190.83   1174.32 8190.83   1174.32 8190.83   1174.32 895.25  66.45  895.25  66.45  0.00 0.00 
1 1 1 4  0  5  o 17 170.75  108.72 87.87     816.64  87.87     816.64  87.87     816.64  170.75  108.72 170.75  108.72 0.00 0.00 
1 1 1 4  0  6  o 18 197.52  118.76 403.04    846.88  403.04    846.88  403.04    846.88  197.52  118.76 197.52  118.76 0.00 0.00 
1 1 1 4  0  7  o 6  224.82  127.45 676.17    885.06  676.17    885.06  676.17    885.06  224.82  127.45 224.82  127.45 0.00 0.00 
1 1 1 4  0  8  o 11 272.70  138.42 1109.39   942.78  1109.39   942.78  1109.39   942.78  272.70  138.42 272.70  138.42 0.00 0.00 
1 1 1 4  0  9  o 10 189.30  122.93 -57.10    1112.09 -57.10    1112.09 -57.10    1112.09 189.30  122.93 189.30  122.93 0.00 0.00 
1 1 1 4  0  10 o 16 626.86  65.55  4072.29   799.36  4072.29   799.36  4072.29   799.36  626.86  65.55  626.86  65.55  0.00 0.00 
1 1 1 4  0  11 o 14 165.52  105.01 101.19    753.97  101.19    753.97  101.19    753.97  165.52  105.01 165.52  105.01 0.00 0.00 
1 1 1 4  0  12 o 11 1512.69 30.08  22944.31  909.30  22944.31  909.30  22944.31  909.30  1512.69 30.08  1512.69 30.08  0.00 0.00 
1 1 1 4  0  13 o 17 976.76  39.14  9616.51   761.95  9616.51   761.95  9616.51   761.95  976.76  39.14  976.76  39.14  0.00 0.00 
1 1 1 4  0  14 o 16 1325.38 42.39  17683.73  1121.04 17683.73  1121.04 17683.73  1121.04 1325.38 42.39  1325.38 42.39  0.00 0.00 
1 1 1 4  0  15 f 0  147.33  94.90  17.58     645.04  17.58     645.04  17.58     645.04  147.33  94.90  147.33  94.90  0.00 0.00 
1 1 1 4  0  16 o 11 1640.95 23.93  26978.62  784.88  26978.62  784.88  26978.62  784.88  1640.95 23.93  1640.95 23.93  0.00 0.00 
1 1 1 4  0  17 o 16 1856.96 28.53  34561.58  1059.15 34561.58  1059.15 34561.58  1059.15 1856.96 28.53  1856.96 28.53  0.00 0.00 
1 1 1 4  0  18 o 17 1078.28 48.71  11742.29  1045.78 11742.29  1045.78 11742.29  1045.78 1078.28 48.71  1078.28 48.71  0.00 0.00 
1 1 1 4  0  19 o 16 1182.54 45.62  14086.27  1075.55 14086.27  1075.55 14086.27  1075.55 1182.54 45.62  1182.54 45.62  0.00 0.00 
1 1 1 4  0  20 o 12 344.59  139.42 1678.86   938.92  1678.86   938.92  1678.86   938.92  344.59  139.42 344.59  139.42 0.00 0.00 
1 1 1 4  0  21 o 5  1037.43 54.42  10890.54  1122.05 10890.54  1122.05 10890.54  1122.05 1037.43 54.42  1037.43 54.42  0.00 0.00 
1 1 1 4  0  22 f 0  837.81  53.95  7130.75   895.33  7130.75   895.33  7130.75   895.33  837.81  53.95  837.81  53.95  0.00 0.00 
1 1 1 4  0  23 o 7  421.26  134.30 2272.47   996.45  2272.47   996.45  2272.47   996.45  421.26  134.30 421.26  134.30 0.00 0.00 
1 1 1 4  0  24 f 0  3003.71 25.07  90311.73  1506.11 90311.73  1506.11 90311.73  1506.11 3003.71 25.07  3003.71 25.07  0.00 0.00 
1 1 1 4  0  25 o 4  1055.49 42.43  11222.85  892.57  11222.85  892.57  11222.85  892.57  1055.49 42.43  1055.49 42.43  0.00 0.00 
1 1 1 4  0  26 o 12 258.88  134.20 1002.32   897.95  1002.32   897.95  1002.32   897.95  258.88  134.20 258.88  134.20 0.00 0.00 
1 1 1 4  0  27 o 9  155.48  100.91 -29.54    747.88  -29.54    747.88  -29.54    747.88  155.48  100.91 155.48  100.91 0.00 0.00 
1 1 1 4  0  28 o 19 1005.42 56.11  10254.88  1120.18 10254.88  1120.18 10254.88  1120.18 1005.42 56.11  1005.42 56.11  0.00 0.00 
1 1 1 4  0  29 o 18 748.46  84.71  5889.34   1226.23 5889.34   1226.23 5889.34   1226.23 748.46  84.71  748.46  84.71  0.00 0.00 
1 1 1 4  0  30 o 7  1717.84 39.85  29656.06  1367.53 29656.06  1367.53 29656.06  1367.53 1717.84 39.85  1717.84 39.85  0.00 0.00 
1 1 1 4  0  31 o 12 521.25  129.09 3245.80   1164.76 3245.80   1164.76 3245.80   1164.76 521.25  129.09 521.25  129.09 0.00 0.00 
1 1 1 4  0  32 o 15 550.38  137.95 3672.18   1313.51 3672.18   1313.51 3672.18   1313.51 550.38  137.95 550.38  137.95 0.00 0.00 
1 1 1 4  0  33 o 5  1146.17 70.76  13482.88  1607.73 13482.88  1607.73 13482.88  1607.73 1146.17 70.76  1146.17 70.76  0.00 0.00 
1 1 1 4  0  34 o 14 191.65  124.20 34.86     1127.15 34.86     1127.15 34.86     1127.15 191.65  124.20 191.65  124.20 0.00 0.00 
1 1 1 4  0  35 o 1  997.63  143.68 11227.48  2694.29 11227.48  2694.29 11227.48  2694.29 997.63  143.68 997.63  143.68 0.00 0.00 
1 1 1 4  0  36 o 18 246.63  158.88 293.70    1808.59 293.70    1808.59 293.70    1808.59 246.63  158.88 246.63  158.88 0.00 0.00 
1 1 1 4  0  37 o 12 725.57  117.31 5928.98   1568.91 5928.98   1568.91 5928.98   1568.91 725.57  117.31 725.57  117.31 0.00 0.00 
1 1 1 4  0  38 o 11 876.95  98.47  8297.05   1671.12 8297.05   1671.12 8297.05   1671.12 876.95  98.47  876.95  98.47  0.00 0.00 
1 1 1 4  0  39 o 5  338.50  175.00 1936.29   1524.09 1936.29   1524.09 1936.29   1524.09 338.50  175.00 338.50  175.00 0.00 0.00 
1 1 1 4  0  40 o 14 218.63  134.30 519.17    1134.20 519.17    1134.20 519.17    1134.20 218.63  134.30 218.63  134.30 0.00 0.00 
1 1 1 4  0  41 o 18 285.02  188.75 245.19    2822.27 245.19    2822.27 245.19    2822.27 285.02  188.75 285.02  188.75 0.00 0.00 
1 1 1 4  0  42 f 0  601.31  176.07 4833.46   1839.07 4833.46   1839.07 4833.46   1839.07 601.31  176.07 601.31  176.07 0.00 0.00 
1 1 1 4  0  43 o 10 232.78  152.93 61.11     1795.22 61.11     1795.22 61.11     1795.22 232.78  152.93 232.78  152.93 0.00 0.00 
1 1 1 4  0  44 o 6  321.84  195.01 1593.14   2320.49 1593.14   2320.49 1593.14   2320.49 321.84  195.01 321.84  195.01 0.00 0.00 
1 1 1 4  0  45 o 3  256.38  163.49 621.07    1855.15 621.07    1855.15 621.07    1855.15 256.38  163.49 256.38  163.49 0.00 0.00 
1 1 1 4  0  46 o 16 225.61  150.25 -167.43   1830.30 -167.43   1830.30 -167.43   1830.30 225.61  150.25 225.61  150.25 0.00 0.00 
1 1 1 4  0  47 o 13 285.72  179.04 1039.81   2117.75 1039.81   2117.75 1039.81   2117.75 285.72  179.04 285.72  179.04 0.00 0.00 
1 1 1 4  0  48 o 9  297.91  192.75 877.69    2700.03 877.69    2700.03 877.69    2700.03 297.91  192.75 297.91  192.75 0.00 0.00 
1 1 1 4  0  49 o 12 324.58  186.20 1836.46   1920.92 1836.46   1920.92 1836.46   1920.92 324.58  186.20 324.58  186.20 0.00 0.00 
1 1 1 4  0  50 o 16 266.96  166.60 902.23    1813.78 902.23    1813.78 902.23    1813.78 266.96  166.60 266.96  166.60 0.00 0.00 
1 1 1 4  0  51 o 12 598.26  199.92 5281.80   2132.07 5281.80   2132.07 5281.80   2132.07 598.26  199.92 598.26  199.92 0.00 0.00 
1 1 1 4  0  52 o 8  279.43  184.83 538.16    2692.57 538.16    2692.57 538.16    2692.57 279.43  184.83 279.43  184.83 0.00 0.00 
1 1 1 4  0  53 o 9  293.57  184.08 1300.42   2242.54 1300.42   2242.54 1300.42   2242.54 293.57  184.08 293.57  184.08 0.00 0.00 
1 1 1 4  1  0  o 3  237.53  126.16 835.35    808.37  835.35    808.37  835.35    808.37  237.53  126.16 237.53  126.16 0.00 0.00 
1 1 1 4  1  1  o 16 1767.34 38.12  31372.09  1347.39 31372.09  1347.39 31372.09  1347.39 1767.34 38.12  1767.34 38.12  ?    ?    
1 1 1 4  1  2  o 9  1044.92 48.21  10991.19  1007.44 10991.19  1007.44 10991.19  1007.44 1044.92 48.21  1044.92 48.21  ?    ?    
1 1 1 4  1  3  o 19 408.33  122.28 1758.29   1076.55 1758.29   1076.55 1758.29   1076.55 408.33  122.28 408.33  122.28 ?    ?    
1 1 1 4  1  4  o 10 717.44  68.64  5250.19   972.86  5250.19   972.86  5250.19   972.86  717.44  68.64  717.44  68.64  ?    ?    
1 1 1 4  1  5  o 5  2167.27 32.30  47073.70  1400.27 47073.70  1400.27 47073.70  1400.27 2167.27 32.30  2167.27 32.30  ?    ?    
1 1 1 4  1  6  o 15 302.86  109.77 784.82    856.37  784.82    856.37  784.82    856.37  302.86  109.77 302.86  109.77 ?    ?    
1 1 1 4  1  7  o 9  966.04  60.72  9428.48   1167.16 9428.48   1167.16 9428.48   1167.16 966.04  60.72  966.04  60.72  ?    ?    
1 1 1 4  1  8  o 10 2510.34 26.10  63090.94  1310.29 63090.94  1310.29 63090.94  1310.29 2510.34 26.10  2510.34 26.10  ?    ?    
1 1 1 4  1  9  o 6  1462.78 37.58  21450.83  1099.35 21450.83  1099.35 21450.83  1099.35 1462.78 37.58  1462.78 37.58  ?    ?    
1 1 1 4  1  10 o 15 1216.18 35.30  14828.50  858.59  14828.50  858.59  14828.50  858.59  1216.18 35.30  1216.18 35.30  ?    ?    
1 1 1 4  1  11 o 13 2265.65 24.33  51411.65  1102.64 51411.65  1102.64 51411.65  1102.64 2265.65 24.33  2265.65 24.33  ?    ?    
1 1 1 4  1  12 o 9  494.15  72.68  2538.32   696.90  2538.32   696.90  2538.32   696.90  494.15  72.68  494.15  72.68  ?    ?    
1 1 1 4  1  13 o 19 735.16  47.39  5477.07   693.07  5477.07   693.07  5477.07   693.07  735.16  47.39  735.16  47.39  ?    ?    
1 1 1 4  1  14 o 10 603.09  73.82  3768.14   871.82  3768.14   871.82  3768.14   871.82  603.09  73.82  603.09  73.82  ?    ?    
1 1 1 4  1  15 o 6  301.05  103.08 885.69    747.12  885.69    747.12  885.69    747.12  301.05  103.08 301.05  103.08 ?    ?    
1 1 1 4  1  16 o 16 732.73  52.69  5461.03   766.97  5461.03   766.97  5461.03   766.97  732.73  52.69  732.73  52.69  ?    ?    
1 1 1 4  1  17 o 4  2456.28 23.59  60458.48  1159.00 60458.48  1159.00 60458.48  1159.00 2456.28 23.59  2456.28 23.59  ?    ?    
1 1 1 4  1  18 o 16 1682.81 28.97  28393.74  974.95  28393.74  974.95  28393.74  974.95  1682.81 28.97  1682.81 28.97  ?    ?    
1 1 1 4  1  19 o 1  1214.04 40.51  14803.96  983.67  14803.96  983.67  14803.96  983.67  1214.04 40.51  1214.04 40.51  ?    ?    
1 1 1 4  1  20 o 3  787.83  53.26  6278.07   834.23  6278.07   834.23  6278.07   834.23  787.83  53.26  787.83  53.26  ?    ?    
1 1 1 4  1  21 o 9  1213.35 40.74  14783.16  988.63  14783.16  988.63  14783.16  988.63  1213.35 40.74  1213.35 40.74  ?    ?    
1 1 1 4  1  22 o 8  836.66  52.60  7074.75   875.77  7074.75   875.77  7074.75   875.77  836.66  52.60  836.66  52.60  ?    ?    
1 1 1 4  1  23 o 6  2360.02 28.80  55815.05  1359.49 55815.05  1359.49 55815.05  1359.49 2360.02 28.80  2360.02 28.80  ?    ?    
1 1 1 4  1  24 o 7  848.27  56.45  7283.61   952.21  7283.61   952.21  7283.61   952.21  848.27  56.45  848.27  56.45  ?    ?    
1 1 1 4  1  25 o 5  857.90  64.14  7486.72   1092.54 7486.72   1092.54 7486.72   1092.54 857.90  64.14  857.90  64.14  ?    ?    
1 1 1 4  1  26 o 13 899.29  62.94  8209.27   1124.89 8209.27   1124.89 8209.27   1124.89 899.29  62.94  899.29  62.94  ?    ?    
1 1 1 4  1  27 o 13 926.92  57.59  8720.11   1062.38 8720.11   1062.38 8720.11   1062.38 926.92  57.59  926.92  57.59  ?    ?    
1 1 1 4  1  28 o 8  2634.66 28.29  69599.65  1490.57 69599.65  1490.57 69599.65  1490.57 2634.66 28.29  2634.66 28.29  ?    ?    
1 1 1 4  1  29 o 4  362.13  124.12 1313.64   1083.26 1313.64   1083.26 1313.64   1083.26 362.13  124.12 362.13  124.12 ?    ?    
1 1 1 4  1  30 o 19 1059.53 54.70  11395.15  1155.17 11395.15  1155.17 11395.15  1155.17 1059.53 54.70  1059.53 54.70  ?    ?    
1 1 1 4  1  31 o 9  324.42  127.82 754.58    1219.42 754.58    1219.42 754.58    1219.42 324.42  127.82 324.42  127.82 ?    ?    
1 1 1 4  1  32 o 11 270.00  116.46 58.12     1144.47 58.12     1144.47 58.12     1144.47 270.00  116.46 270.00  116.46 ?    ?    
1 1 1 4  1  33 o 10 1432.38 60.75  20980.07  1740.23 20980.07  1740.23 20980.07  1740.23 1432.38 60.75  1432.38 60.75  ?    ?    
1 1 1 4  1  34 o 15 300.67  126.06 376.43    1276.89 376.43    1276.89 376.43    1276.89 300.67  126.06 300.67  126.06 ?    ?    
1 1 1 4  1  35 o 5  845.97  84.22  7594.47   1406.09 7594.47   1406.09 7594.47   1406.09 845.97  84.22  845.97  84.22  ?    ?    
1 1 1 4  1  36 o 5  405.12  131.74 1864.84   1222.85 1864.84   1222.85 1864.84   1222.85 405.12  131.74 405.12  131.74 ?    ?    
1 1 1 4  1  37 o 16 778.07  82.77  6472.47   1268.23 6472.47   1268.23 6472.47   1268.23 778.07  82.77  778.07  82.77  ?    ?    
1 1 1 4  1  38 o 19 531.84  148.87 3530.94   1645.77 3530.94   1645.77 3530.94   1645.77 531.84  148.87 531.84  148.87 ?    ?    
1 1 1 4  1  39 o 10 512.35  149.94 3281.81   1633.90 3281.81   1633.90 3281.81   1633.90 512.35  149.94 512.35  149.94 ?    ?    
1 1 1 4  1  40 o 14 582.15  167.35 4416.24   2052.01 4416.24   2052.01 4416.24   2052.01 582.15  167.35 582.15  167.35 ?    ?    
1 1 1 4  1  41 o 12 297.23  128.56 283.68    1402.60 283.68    1402.60 283.68    1402.60 297.23  128.56 297.23  128.56 ?    ?    
1 1 1 4  1  42 f 0  810.80  108.68 7396.51   1718.06 7396.51   1718.06 7396.51   1718.06 810.80  108.68 810.80  108.68 ?    ?    
1 1 1 4  1  43 o 16 528.57  165.02 3667.51   1934.62 3667.51   1934.62 3667.51   1934.62 528.57  165.02 528.57  165.02 ?    ?    
1 1 1 4  1  44 o 10 444.17  175.13 2323.19   2290.53 2323.19   2290.53 2323.19   2290.53 444.17  175.13 444.17  175.13 ?    ?    
1 1 1 4  1  45 o 10 426.75  169.21 2237.99   2149.44 2237.99   2149.44 2237.99   2149.44 426.75  169.21 426.75  169.21 ?    ?    
1 1 1 4  1  46 o 15 486.24  176.44 3164.05   2213.32 3164.05   2213.32 3164.05   2213.32 486.24  176.44 486.24  176.44 ?    ?    
1 1 1 4  1  47 o 6  525.97  185.26 4018.35   2421.52 4018.35   2421.52 4018.35   2421.52 525.97  185.26 525.97  185.26 ?    ?    
1 1 1 4  1  48 o 13 571.84  193.90 4934.72   2642.66 4934.72   2642.66 4934.72   2642.66 571.84  193.90 571.84  193.90 ?    ?    
1 1 1 4  1  49 o 12 382.88  167.88 1029.50   2461.69 1029.50   2461.69 1029.50   2461.69 382.88  167.88 382.88  167.88 ?    ?    
1 1 1 4  1  50 o 19 571.54  198.41 5212.73   2771.28 5212.73   2771.28 5212.73   2771.28 571.54  198.41 571.54  198.41 ?    ?    
1 1 1 4  1  51 o 8  400.47  178.37 1320.86   2885.37 1320.86   2885.37 1320.86   2885.37 400.47  178.37 400.47  178.37 ?    ?    
1 1 1 4  1  52 o 4  392.32  174.75 1420.44   2770.42 1420.44   2770.42 1420.44   2770.42 392.32  174.75 392.32  174.75 ?    ?    
1 1 1 4  1  53 o 4  371.30  174.14 204.61    3265.36 204.61    3265.36 204.61    3265.36 371.30  174.14 371.30  174.14 ?    ?    
1 1 1 4  2  0  o 5  693.50  64.82  4959.94   879.98  4959.94   879.98  4959.94   879.98  693.50  64.82  693.50  64.82  0.00 0.00 
1 1 1 4  2  1  f 0  564.59  92.60  3337.81   1009.39 3337.81   1009.39 3337.81   1009.39 564.59  92.60  564.59  92.60  ?    ?    
1 1 1 4  2  2  f 0  248.43  101.27 259.49    792.97  259.49    792.97  259.49    792.97  248.43  101.27 248.43  101.27 ?    ?    
1 1 1 4  2  3  o 13 1194.07 39.62  14309.83  946.11  14309.83  946.11  14309.83  946.11  1194.07 39.62  1194.07 39.62  ?    ?    
1 1 1 4  2  4  o 3  991.54  45.21  9874.09   896.52  9874.09   896.52  9874.09   896.52  991.54  45.21  991.54  45.21  ?    ?    
1 1 1 4  2  5  o 4  1852.33 36.05  34397.38  1335.67 34397.38  1335.67 34397.38  1335.67 1852.33 36.05  1852.33 36.05  ?    ?    
1 1 1 4  2  6  o 14 851.52  61.14  7335.94   1034.36 7335.94   1034.36 7335.94   1034.36 851.52  61.14  851.52  61.14  ?    ?    
1 1 1 4  2  7  o 7  1178.75 42.90  13937.96  1011.28 13937.96  1011.28 13937.96  1011.28 1178.75 42.90  1178.75 42.90  ?    ?    
1 1 1 4  2  8  o 13 2313.97 26.94  53611.36  1246.68 53611.36  1246.68 53611.36  1246.68 2313.97 26.94  2313.97 26.94  ?    ?    
1 1 1 4  2  9  o 7  270.48  96.42  642.00    657.65  642.00    657.65  642.00    657.65  270.48  96.42  270.48  96.42  ?    ?    
1 1 1 4  2  10 o 8  2064.58 30.54  42713.36  1261.01 42713.36  1261.01 42713.36  1261.01 2064.58 30.54  2064.58 30.54  ?    ?    
1 1 1 4  2  11 o 1  877.75  49.79  7785.32   870.41  7785.32   870.41  7785.32   870.41  877.75  49.79  877.75  49.79  ?    ?    
1 1 1 4  2  12 o 19 1476.89 27.15  21875.25  801.85  21875.25  801.85  21875.25  801.85  1476.89 27.15  1476.89 27.15  ?    ?    
1 1 1 4  2  13 o 13 1232.84 34.80  15275.19  858.15  15275.19  858.15  15275.19  858.15  1232.84 34.80  1232.84 34.80  ?    ?    
1 1 1 4  2  14 o 10 658.78  56.19  4426.07   733.24  4426.07   733.24  4426.07   733.24  658.78  56.19  658.78  56.19  ?    ?    
1 1 1 4  2  15 o 3  853.19  39.42  7329.20   672.58  7329.20   672.58  7329.20   672.58  853.19  39.42  853.19  39.42  ?    ?    
1 1 1 4  2  16 o 18 481.49  81.91  2444.51   760.51  2444.51   760.51  2444.51   760.51  481.49  81.91  481.49  81.91  ?    ?    
1 1 1 4  2  17 o 11 271.01  96.88  660.10    664.39  660.10    664.39  660.10    664.39  271.01  96.88  271.01  96.88  ?    ?    
1 1 1 4  2  18 o 15 1202.91 39.51  14538.81  950.57  14538.81  950.57  14538.81  950.57  1202.91 39.51  1202.91 39.51  ?    ?    
1 1 1 4  2  19 o 19 1408.26 34.78  19894.52  979.60  19894.52  979.60  19894.52  979.60  1408.26 34.78  1408.26 34.78  ?    ?    
1 1 1 4  2  20 o 19 230.42  96.30  119.04    741.56  119.04    741.56  119.04    741.56  230.42  96.30  230.42  96.30  ?    ?    
1 1 1 4  2  21 o 4  295.85  93.10  885.87    614.51  885.87    614.51  885.87    614.51  295.85  93.10  295.85  93.10  ?    ?    
1 1 1 4  2  22 o 18 1513.87 36.32  22992.57  1099.62 22992.57  1099.62 22992.57  1099.62 1513.87 36.32  1513.87 36.32  ?    ?    
1 1 1 4  2  23 o 8  1803.87 32.07  32624.56  1156.93 32624.56  1156.93 32624.56  1156.93 1803.87 32.07  1803.87 32.07  ?    ?    
1 1 1 4  2  24 o 18 1090.00 48.04  11949.91  1047.24 11949.91  1047.24 11949.91  1047.24 1090.00 48.04  1090.00 48.04  ?    ?    
1 1 1 4  2  25 o 2  1298.42 44.77  16955.55  1162.65 16955.55  1162.65 16955.55  1162.65 1298.42 44.77  1298.42 44.77  ?    ?    
1 1 1 4  2  26 o 16 1582.79 36.79  25142.35  1164.47 25142.35  1164.47 25142.35  1164.47 1582.79 36.79  1582.79 36.79  ?    ?    
1 1 1 4  2  27 o 16 1748.46 36.65  30711.02  1281.59 30711.02  1281.59 30711.02  1281.59 1748.46 36.65  1748.46 36.65  ?    ?    
1 1 1 4  2  28 o 9  898.26  58.13  8194.06   1038.79 8194.06   1038.79 8194.06   1038.79 898.26  58.13  898.26  58.13  ?    ?    
1 1 1 4  2  29 o 4  592.31  99.72  3742.40   1139.37 3742.40   1139.37 3742.40   1139.37 592.31  99.72  592.31  99.72  ?    ?    
1 1 1 4  2  30 o 8  581.63  100.35 3610.15   1125.15 3610.15   1125.15 3610.15   1125.15 581.63  100.35 581.63  100.35 ?    ?    
1 1 1 4  2  31 o 9  529.03  125.43 3122.09   1306.81 3122.09   1306.81 3122.09   1306.81 529.03  125.43 529.03  125.43 ?    ?    
1 1 1 4  2  32 o 8  1655.39 42.39  27699.00  1403.32 27699.00  1403.32 27699.00  1403.32 1655.39 42.39  1655.39 42.39  ?    ?    
1 1 1 4  2  33 f 0  1075.99 63.21  11900.41  1354.34 11900.41  1354.34 11900.41  1354.34 1075.99 63.21  1075.99 63.21  ?    ?    
1 1 1 4  2  34 o 4  480.47  124.59 2630.27   1207.15 2630.27   1207.15 2630.27   1207.15 480.47  124.59 480.47  124.59 ?    ?    
1 1 1 4  2  35 o 13 620.02  107.31 4258.99   1282.58 4258.99   1282.58 4258.99   1282.58 620.02  107.31 620.02  107.31 ?    ?    
1 1 1 4  2  36 o 12 868.89  85.71  8043.47   1470.07 8043.47   1470.07 8043.47   1470.07 868.89  85.71  868.89  85.71  ?    ?    
1 1 1 4  2  37 o 2  988.72  82.27  10405.70  1612.09 10405.70  1612.09 10405.70  1612.09 988.72  82.27  988.72  82.27  ?    ?    
1 1 1 4  2  38 o 6  401.54  150.67 1799.82   1637.40 1799.82   1637.40 1799.82   1637.40 401.54  150.67 401.54  150.67 ?    ?    
1 1 1 4  2  39 o 13 1135.52 80.59  13722.22  1818.30 13722.22  1818.30 13722.22  1818.30 1135.52 80.59  1135.52 80.59  ?    ?    
1 1 1 4  2  40 o 17 659.37  111.10 4921.28   1413.08 4921.28   1413.08 4921.28   1413.08 659.37  111.10 659.37  111.10 ?    ?    
1 1 1 4  2  41 o 1  896.54  92.65  8784.44   1637.34 8784.44   1637.34 8784.44   1637.34 896.54  92.65  896.54  92.65  ?    ?    
1 1 1 4  2  42 o 10 475.08  156.21 2858.98   1717.17 2858.98   1717.17 2858.98   1717.17 475.08  156.21 475.08  156.21 ?    ?    
1 1 1 4  2  43 o 14 374.93  153.66 1266.97   1837.94 1266.97   1837.94 1266.97   1837.94 374.93  153.66 374.93  153.66 ?    ?    
1 1 1 4  2  44 o 10 762.83  115.02 6635.02   1700.30 6635.02   1700.30 6635.02   1700.30 762.83  115.02 762.83  115.02 ?    ?    
1 1 1 4  2  45 o 8  305.02  136.13 51.71     1689.78 51.71     1689.78 51.71     1689.78 305.02  136.13 305.02  136.13 ?    ?    
1 1 1 4  2  46 o 19 570.06  153.70 4182.88   1792.11 4182.88   1792.11 4182.88   1792.11 570.06  153.70 570.06  153.70 ?    ?    
1 1 1 4  2  47 o 19 1299.17 96.63  18672.10  2492.95 18672.10  2492.95 18672.10  2492.95 1299.17 96.63  1299.17 96.63  ?    ?    
1 1 1 4  2  48 o 5  575.47  195.39 5042.40   2683.40 5042.40   2683.40 5042.40   2683.40 575.47  195.39 575.47  195.39 ?    ?    
1 1 1 4  2  49 o 15 1142.88 113.93 15021.22  2569.45 15021.22  2569.45 15021.22  2569.45 1142.88 113.93 1142.88 113.93 ?    ?    
1 1 1 4  2  50 o 16 468.66  185.23 3173.40   2567.80 3173.40   2567.80 3173.40   2567.80 468.66  185.23 468.66  185.23 ?    ?    
1 1 1 4  2  51 o 10 573.49  199.47 5311.20   2801.64 5311.20   2801.64 5311.20   2801.64 573.49  199.47 573.49  199.47 ?    ?    
1 1 1 4  2  52 o 13 391.25  168.20 1655.72   2372.71 1655.72   2372.71 1655.72   2372.71 391.25  168.20 391.25  168.20 ?    ?    
1 1 1 4  2  53 o 13 452.94  190.01 3107.72   2903.51 3107.72   2903.51 3107.72   2903.51 452.94  190.01 452.94  190.01 ?    ?    
1 1 1 4  3  0  o 16 1138.69 46.38  13062.05  1052.49 13062.05  1052.49 13062.05  1052.49 1138.69 46.38  1138.69 46.38  0.00 0.00 
1 1 1 4  3  1  o 3  1473.75 37.66  21788.41  1110.04 21788.41  1110.04 21788.41  1110.04 1473.75 37.66  1473.75 37.66  ?    ?    
1 1 1 4  3  2  o 13 2781.16 23.62  77441.54  1313.92 77441.54  1313.92 77441.54  1313.92 2781.16 23.62  2781.16 23.62  ?    ?    
1 1 1 4  3  3  o 15 592.31  73.26  3598.68   849.35  3598.68   849.35  3598.68   849.35  592.31  73.26  592.31  73.26  ?    ?    
1 1 1 4  3  4  o 19 1458.51 32.23  21314.63  940.10  21314.63  940.10  21314.63  940.10  1458.51 32.23  1458.51 32.23  ?    ?    
1 1 1 4  3  5  o 11 1407.62 36.62  19861.40  1030.94 19861.40  1030.94 19861.40  1030.94 1407.62 36.62  1407.62 36.62  ?    ?    
1 1 1 4  3  6  f 0  1940.09 29.35  37694.89  1138.95 37694.89  1138.95 37694.89  1138.95 1940.09 29.35  1940.09 29.35  ?    ?    
1 1 1 4  3  7  o 16 466.91  92.75  2287.09   835.61  2287.09   835.61  2287.09   835.61  466.91  92.75  466.91  92.75  ?    ?    
1 1 1 4  3  8  o 9  369.60  85.47  1438.29   619.19  1438.29   619.19  1438.29   619.19  369.60  85.47  369.60  85.47  ?    ?    
1 1 1 4  3  9  o 16 210.51  90.60  -47.57    689.95  -47.57    689.95  -47.57    689.95  210.51  90.60  210.51  90.60  ?    ?    
1 1 1 4  3  10 o 11 2985.79 28.45  89333.05  1698.87 89333.05  1698.87 89333.05  1698.87 2985.79 28.45  2985.79 28.45  ?    ?    
1 1 1 4  3  11 o 4  1108.45 39.63  12353.16  878.64  12353.16  878.64  12353.16  878.64  1108.45 39.63  1108.45 39.63  ?    ?    
1 1 1 4  3  12 o 2  238.30  97.10  258.95    728.83  258.95    728.83  258.95    728.83  238.30  97.10  238.30  97.10  ?    ?    
1 1 1 4  3  13 o 6  1693.76 29.29  28788.33  992.19  28788.33  992.19  28788.33  992.19  1693.76 29.29  1693.76 29.29  ?    ?    
1 1 1 4  3  14 o 19 562.05  76.95  3292.01   842.28  3292.01   842.28  3292.01   842.28  562.05  76.95  562.05  76.95  ?    ?    
1 1 1 4  3  15 o 12 1442.77 33.48  20920.03  965.94  20920.03  965.94  20920.03  965.94  1442.77 33.48  1442.77 33.48  ?    ?    
1 1 1 4  3  16 o 1  506.00  68.87  2654.07   678.92  2654.07   678.92  2654.07   678.92  506.00  68.87  506.00  68.87  ?    ?    
1 1 1 4  3  17 o 17 1849.96 22.71  34283.50  840.30  34283.50  840.30  34283.50  840.30  1849.96 22.71  1849.96 22.71  ?    ?    
1 1 1 4  3  18 o 18 1258.51 33.35  15889.88  839.49  15889.88  839.49  15889.88  839.49  1258.51 33.35  1258.51 33.35  ?    ?    
1 1 1 4  3  19 o 8  1127.50 36.84  12756.24  830.83  12756.24  830.83  12756.24  830.83  1127.50 36.84  1127.50 36.84  ?    ?    
1 1 1 4  3  20 o 18 1215.88 36.52  14832.63  888.17  14832.63  888.17  14832.63  888.17  1215.88 36.52  1215.88 36.52  ?    ?    
1 1 1 4  3  21 o 3  328.91  118.85 953.54    1003.01 953.54    1003.01 953.54    1003.01 328.91  118.85 328.91  118.85 ?    ?    
1 1 1 4  3  22 f 0  649.73  77.51  4342.40   987.42  4342.40   987.42  4342.40   987.42  649.73  77.51  649.73  77.51  ?    ?    
1 1 1 4  3  23 o 5  1566.54 37.23  24625.87  1166.31 24625.87  1166.31 24625.87  1166.31 1566.54 37.23  1566.54 37.23  ?    ?    
1 1 1 4  3  24 o 4  517.06  102.01 2834.95   1017.37 2834.95   1017.37 2834.95   1017.37 517.06  102.01 517.06  102.01 ?    ?    
1 1 1 4  3  25 o 3  1777.72 35.90  31716.06  1276.39 31716.06  1276.39 31716.06  1276.39 1777.72 35.90  1777.72 35.90  ?    ?    
1 1 1 4  3  26 o 10 917.01  54.59  8508.42   996.75  8508.42   996.75  8508.42   996.75  917.01  54.59  917.01  54.59  ?    ?    
1 1 1 4  3  27 o 6  1716.99 34.86  29602.06  1196.91 29602.06  1196.91 29602.06  1196.91 1716.99 34.86  1716.99 34.86  ?    ?    
1 1 1 4  3  28 o 19 1437.78 40.70  20792.28  1170.45 20792.28  1170.45 20792.28  1170.45 1437.78 40.70  1437.78 40.70  ?    ?    
1 1 1 4  3  29 o 8  916.15  65.98  8593.92   1200.82 8593.92   1200.82 8593.92   1200.82 916.15  65.98  916.15  65.98  ?    ?    
1 1 1 4  3  30 o 13 1078.49 48.33  11742.92  1042.40 11742.92  1042.40 11742.92  1042.40 1078.49 48.33  1078.49 48.33  ?    ?    
1 1 1 4  3  31 o 15 644.20  103.22 4469.01   1285.02 4469.01   1285.02 4469.01   1285.02 644.20  103.22 644.20  103.22 ?    ?    
1 1 1 4  3  32 o 1  1143.72 62.84  13427.27  1431.95 13427.27  1431.95 13427.27  1431.95 1143.72 62.84  1143.72 62.84  ?    ?    
1 1 1 4  3  33 o 8  299.33  121.02 563.09    1121.85 563.09    1121.85 563.09    1121.85 299.33  121.02 299.33  121.02 ?    ?    
1 1 1 4  3  34 o 13 2154.22 44.05  47008.57  1897.66 47008.57  1897.66 47008.57  1897.66 2154.22 44.05  2154.22 44.05  ?    ?    
1 1 1 4  3  35 o 4  521.42  150.25 3276.86   1652.15 3276.86   1652.15 3276.86   1652.15 521.42  150.25 521.42  150.25 ?    ?    
1 1 1 4  3  36 o 18 496.95  144.87 2982.22   1527.93 2982.22   1527.93 2982.22   1527.93 496.95  144.87 496.95  144.87 ?    ?    
1 1 1 4  3  37 o 4  694.59  97.26  5290.41   1314.13 5290.41   1314.13 5290.41   1314.13 694.59  97.26  694.59  97.26  ?    ?    
1 1 1 4  3  38 o 6  884.38  83.51  8381.19   1459.64 8381.19   1459.64 8381.19   1459.64 884.38  83.51  884.38  83.51  ?    ?    
1 1 1 4  3  39 o 1  367.43  127.03 1511.35   1135.48 1511.35   1135.48 1511.35   1135.48 367.43  127.03 367.43  127.03 ?    ?    
1 1 1 4  3  40 o 6  778.50  101.18 6704.97   1538.16 6704.97   1538.16 6704.97   1538.16 778.50  101.18 778.50  101.18 ?    ?    
1 1 1 4  3  41 o 3  538.95  145.68 3632.28   1607.47 3632.28   1607.47 3632.28   1607.47 538.95  145.68 538.95  145.68 ?    ?    
1 1 1 4  3  42 o 1  698.90  120.23 5654.73   1619.97 5654.73   1619.97 5654.73   1619.97 698.90  120.23 698.90  120.23 ?    ?    
1 1 1 4  3  43 o 9  381.68  154.04 1415.28   1813.61 1415.28   1813.61 1415.28   1813.61 381.68  154.04 381.68  154.04 ?    ?    
1 1 1 4  3  44 o 10 450.85  159.73 2524.14   1802.21 2524.14   1802.21 2524.14   1802.21 450.85  159.73 450.85  159.73 ?    ?    
1 1 1 4  3  45 o 6  807.65  116.09 7521.56   1821.36 7521.56   1821.36 7521.56   1821.36 807.65  116.09 807.65  116.09 ?    ?    
1 1 1 4  3  46 o 11 500.08  178.25 3447.80   2247.38 3447.80   2247.38 3447.80   2247.38 500.08  178.25 500.08  178.25 ?    ?    
1 1 1 4  3  47 o 6  587.61  181.03 4926.54   2336.95 4926.54   2336.95 4926.54   2336.95 587.61  181.03 587.61  181.03 ?    ?    
1 1 1 4  3  48 o 15 558.92  200.14 4876.72   2836.49 4876.72   2836.49 4876.72   2836.49 558.92  200.14 558.92  200.14 ?    ?    
1 1 1 4  3  49 o 18 465.82  177.19 2955.83   2282.24 2955.83   2282.24 2955.83   2282.24 465.82  177.19 465.82  177.19 ?    ?    
1 1 1 4  3  50 o 14 476.70  155.71 3079.44   1707.38 3079.44   1707.38 3079.44   1707.38 476.70  155.71 476.70  155.71 ?    ?    
1 1 1 4  3  51 o 6  733.93  178.46 7691.20   2593.79 7691.20   2593.79 7691.20   2593.79 733.93  178.46 733.93  178.46 ?    ?    
1 1 1 4  3  52 o 7  447.37  192.80 2933.49   3131.87 2933.49   3131.87 2933.49   3131.87 447.37  192.80 447.37  192.80 ?    ?    
1 1 1 4  3  53 o 3  379.83  174.62 752.74    3040.66 752.74    3040.66 752.74    3040.66 379.83  174.62 379.83  174.62 ?    ?    
1 1 1 4  4  0  o 3  3323.40 26.71  110509.88 1774.92 110509.88 1774.92 110509.88 1774.92 3323.40 26.71  3323.40 26.71  0.00 0.00 
1 1 1 4  4  1  f 0  446.86  124.38 2429.91   961.63  2429.91   961.63  2429.91   961.63  446.86  124.38 446.86  124.38 0.00 0.00 
1 1 1 4  4  2  o 16 2314.46 34.76  53664.50  1608.08 53664.50  1608.08 53664.50  1608.08 2314.46 34.76  2314.46 34.76  0.00 0.00 
1 1 1 4  4  3  o 8  1590.72 36.11  25372.99  1147.41 25372.99  1147.41 25372.99  1147.41 1590.72 36.11  1590.72 36.11  0.00 0.00 
1 1 1 4  4  4  o 12 1168.79 37.43  13719.44  873.10  13719.44  873.10  13719.44  873.10  1168.79 37.43  1168.79 37.43  0.00 0.00 
1 1 1 4  4  5  o 9  2530.67 28.05  64109.56  1419.44 64109.56  1419.44 64109.56  1419.44 2530.67 28.05  2530.67 28.05  0.00 0.00 
1 1 1 4  4  6  o 19 2600.07 29.35  67678.85  1525.62 67678.85  1525.62 67678.85  1525.62 2600.07 29.35  2600.07 29.35  0.00 0.00 
1 1 1 4  4  7  o 14 1129.44 45.73  12842.55  1029.36 12842.55  1029.36 12842.55  1029.36 1129.44 45.73  1129.44 45.73  0.00 0.00 
1 1 1 4  4  8  o 11 1002.22 52.21  10152.54  1040.07 10152.54  1040.07 10152.54  1040.07 1002.22 52.21  1002.22 52.21  0.00 0.00 
1 1 1 4  4  9  o 10 227.80  121.99 757.19    761.28  757.19    761.28  757.19    761.28  227.80  121.99 227.80  121.99 0.00 0.00 
1 1 1 4  4  10 o 1  135.65  86.70  39.64     525.40  39.64     525.40  39.64     525.40  135.65  86.70  135.65  86.70  0.00 0.00 
1 1 1 4  4  11 o 13 162.12  98.26  258.33    589.56  258.33    589.56  258.33    589.56  162.12  98.26  162.12  98.26  0.00 0.00 
1 1 1 4  4  12 o 13 616.19  96.98  4131.67   1106.78 4131.67   1106.78 4131.67   1106.78 616.19  96.98  616.19  96.98  0.00 0.00 
1 1 1 4  4  13 f 0  1527.01 28.67  23380.98  874.94  23380.98  874.94  23380.98  874.94  1527.01 28.67  1527.01 28.67  0.00 0.00 
1 1 1 4  4  14 o 5  1316.03 37.34  17413.47  980.97  17413.47  980.97  17413.47  980.97  1316.03 37.34  1316.03 37.34  0.00 0.00 
1 1 1 4  4  15 o 19 1162.18 37.30  13589.24  865.14  13589.24  865.14  13589.24  865.14  1162.18 37.30  1162.18 37.30  0.00 0.00 
1 1 1 4  4  16 o 6  142.17  92.41  -34.22    630.62  -34.22    630.62  -34.22    630.62  142.17  92.41  142.17  92.41  0.00 0.00 
1 1 1 4  4  17 o 13 2400.30 22.00  57673.75  1055.81 57673.75  1055.81 57673.75  1055.81 2400.30 22.00  2400.30 22.00  0.00 0.00 
1 1 1 4  4  18 o 19 2301.52 28.11  53051.16  1293.44 53051.16  1293.44 53051.16  1293.44 2301.52 28.11  2301.52 28.11  0.00 0.00 
1 1 1 4  4  19 o 5  595.77  89.38  3811.58   994.32  3811.58   994.32  3811.58   994.32  595.77  89.38  595.77  89.38  0.00 0.00 
1 1 1 4  4  20 o 9  1378.25 35.92  19065.00  988.72  19065.00  988.72  19065.00  988.72  1378.25 35.92  1378.25 35.92  0.00 0.00 
1 1 1 4  4  21 o 7  874.53  61.58  7795.95   1064.58 7795.95   1064.58 7795.95   1064.58 874.53  61.58  874.53  61.58  0.00 0.00 
1 1 1 4  4  22 o 6  243.92  132.93 859.78    919.28  859.78    919.28  859.78    919.28  243.92  132.93 243.92  132.93 0.00 0.00 
1 1 1 4  4  23 o 6  1954.96 22.73  38258.74  888.63  38258.74  888.63  38258.74  888.63  1954.96 22.73  1954.96 22.73  0.00 0.00 
1 1 1 4  4  24 o 8  211.54  125.97 504.16    935.49  504.16    935.49  504.16    935.49  211.54  125.97 211.54  125.97 0.00 0.00 
1 1 1 4  4  25 o 16 1760.60 35.62  31087.59  1252.97 31087.59  1252.97 31087.59  1252.97 1760.60 35.62  1760.60 35.62  0.00 0.00 
1 1 1 4  4  26 o 14 356.96  156.65 1881.03   1167.88 1881.03   1167.88 1881.03   1167.88 356.96  156.65 356.96  156.65 0.00 0.00 
1 1 1 4  4  27 o 3  1122.74 46.00  12713.13  1029.28 12713.13  1029.28 12713.13  1029.28 1122.74 46.00  1122.74 46.00  0.00 0.00 
1 1 1 4  4  28 o 8  1366.25 36.31  18751.08  990.55  18751.08  990.55  18751.08  990.55  1366.25 36.31  1366.25 36.31  0.00 0.00 
1 1 1 4  4  29 o 12 199.23  126.79 165.25    1109.20 165.25    1109.20 165.25    1109.20 199.23  126.79 199.23  126.79 0.00 0.00 
1 1 1 4  4  30 f 0  1652.55 37.60  27432.28  1241.16 27432.28  1241.16 27432.28  1241.16 1652.55 37.60  1652.55 37.60  0.00 0.00 
1 1 1 4  4  31 o 6  922.05  60.99  8698.72   1113.24 8698.72   1113.24 8698.72   1113.24 922.05  60.99  922.05  60.99  0.00 0.00 
1 1 1 4  4  32 f 0  2391.46 35.00  57436.19  1673.42 57436.19  1673.42 57436.19  1673.42 2391.46 35.00  2391.46 35.00  0.00 0.00 
1 1 1 4  4  33 o 16 476.62  155.73 3029.69   1315.00 3029.69   1315.00 3029.69   1315.00 476.62  155.73 476.62  155.73 0.00 0.00 
1 1 1 4  4  34 o 12 704.85  96.40  5384.64   1286.99 5384.64   1286.99 5384.64   1286.99 704.85  96.40  704.85  96.40  0.00 0.00 
1 1 1 4  4  35 o 4  1043.55 75.43  11280.41  1554.98 11280.41  1554.98 11280.41  1554.98 1043.55 75.43  1043.55 75.43  0.00 0.00 
1 1 1 4  4  36 o 15 245.60  149.69 721.64    1384.44 721.64    1384.44 721.64    1384.44 245.60  149.69 245.60  149.69 0.00 0.00 
1 1 1 4  4  37 o 11 256.77  151.77 925.02    1339.59 925.02    1339.59 925.02    1339.59 256.77  151.77 256.77  151.77 0.00 0.00 
1 1 1 4  4  38 o 5  1065.89 63.82  11690.24  1349.18 11690.24  1349.18 11690.24  1349.18 1065.89 63.82  1065.89 63.82  0.00 0.00 
1 1 1 4  4  39 o 1  1331.16 69.26  18250.98  1832.35 18250.98  1832.35 18250.98  1832.35 1331.16 69.26  1331.16 69.26  0.00 0.00 
1 1 1 4  4  40 f 0  1309.30 75.05  17753.21  1950.25 17753.21  1950.25 17753.21  1950.25 1309.30 75.05  1309.30 75.05  0.00 0.00 
1 1 1 4  4  41 o 4  482.53  152.72 3134.16   1295.86 3134.16   1295.86 3134.16   1295.86 482.53  152.72 482.53  152.72 0.00 0.00 
1 1 1 4  4  42 o 7  242.69  148.68 706.89    1381.43 706.89    1381.43 706.89    1381.43 242.69  148.68 242.69  148.68 0.00 0.00 
1 1 1 4  4  43 o 13 810.04  165.14 8005.93   2366.73 8005.93   2366.73 8005.93   2366.73 810.04  165.14 810.04  165.14 0.00 0.00 
1 1 1 4  4  44 o 7  610.09  192.00 5192.94   2057.36 5192.94   2057.36 5192.94   2057.36 610.09  192.00 610.09  192.00 0.00 0.00 
1 1 1 4  4  45 o 3  452.78  198.08 3370.52   1867.59 3370.52   1867.59 3370.52   1867.59 452.78  198.08 452.78  198.08 0.00 0.00 
1 1 1 4  4  46 o 12 222.29  146.44 22.28     1663.89 22.28     1663.89 22.28     1663.89 222.29  146.44 222.29  146.44 0.00 0.00 
1 1 1 4  4  47 o 18 286.36  176.35 1139.61   1966.90 1139.61   1966.90 1139.61   1966.90 286.36  176.35 286.36  176.35 0.00 0.00 
1 1 1 4  4  48 o 16 420.19  225.81 3474.68   2616.64 3474.68   2616.64 3474.68   2616.64 420.19  225.81 420.19  225.81 0.00 0.00 
1 1 1 4  4  49 o 6  270.35  180.75 58.30     2693.73 58.30     2693.73 58.30     2693.73 270.35  180.75 270.35  180.75 0.00 0.00 
1 1 1 4  4  50 o 3  1183.48 160.42 16801.31  3600.36 16801.31  3600.36 16801.31  3600.36 1183.48 160.42 1183.48 160.42 0.00 0.00 
1 1 1 4  4  51 o 1  236.20  160.93 -517.56   2339.79 -517.56   2339.79 -517.56   2339.79 236.20  160.93 236.20  160.93 0.00 0.00 
1 1 1 4  4  52 o 13 247.62  166.67 -95.84    2361.72 -95.84    2361.72 -95.84    2361.72 247.62  166.67 247.62  166.67 0.00 0.00 
1 1 1 4  4  53 o 15 449.20  268.61 5095.10   4286.60 5095.10   4286.60 5095.10   4286.60 449.20  268.61 449.20  268.61 0.00 0.00 
1 1 1 5  0  0  o 14 2489.21 28.86  62023.21  1436.39 62023.21  1436.39 62023.21  1436.39 2489.21 28.86  2489.21 28.86  0.00 0.00 
1 1 1 5  0  1  o 16 195.22  126.69 -33.88    1178.46 -33.88    1178.46 -33.88    1178.46 195.22  126.69 195.22  126.69 0.00 0.00 
1 1 1 5  0  2  o 6  836.90  55.29  7122.91   916.08  7122.91   916.08  7122.91   916.08  836.90  55.29  836.90  55.29  0.00 0.00 
1 1 1 5  0  3  o 19 158.38  98.60  166.14    631.47  166.14    631.47  166.14    631.47  158.38  98.60  158.38  98.60  0.00 0.00 
1 1 1 5  0  4  o 13 539.44  160.53 3648.47   1507.14 3648.47   1507.14 3648.47   1507.14 539.44  160.53 539.44  160.53 0.00 0.00 
1 1 1 5  0  5  f 0  1514.04 30.66  22972.85  927.61  22972.85  927.61  22972.85  927.61  1514.04 30.66  1514.04 30.66  0.00 0.00 
1 1 1 5  0  6  o 1  1817.32 33.50  33093.94  1216.86 33093.94  1216.86 33093.94  1216.86 1817.32 33.50  1817.32 33.50  0.00 0.00 
1 1 1 5  0  7  o 14 208.34  130.84 237.98    1137.48 237.98    1137.48 237.98    1137.48 208.34  130.84 208.34  130.84 0.00 0.00 
1 1 1 5  0  8  o 13 1274.48 38.69  16308.60  984.16  16308.60  984.16  16308.60  984.16  1274.48 38.69  1274.48 38.69  0.00 0.00 
1 1 1 5  0  9  o 9  2908.26 19.85  84622.16  1154.48 84622.16  1154.48 84622.16  1154.48 2908.26 19.85  2908.26 19.85  0.00 0.00 
1 1 1 5  0  10 o 1  173.39  107.85 203.51    753.73  203.51    753.73  203.51    753.73  173.39  107.85 173.39  107.85 0.00 0.00 
1 1 1 5  0  11 o 2  176.29  108.72 248.45    750.18  248.45    750.18  248.45    750.18  176.29  108.72 176.29  108.72 0.00 0.00 
1 1 1 5  0  12 f 0  611.13  64.71  3887.00   768.61  3887.00   768.61  3887.00   768.61  611.13  64.71  611.13  64.71  0.00 0.00 
1 1 1 5  0  13 o 5  747.08  65.94  5759.17   966.83  5759.17   966.83  5759.17   966.83  747.08  65.94  747.08  65.94  0.00 0.00 
1 1 1 5  0  14 o 7  809.55  54.84  6682.45   878.34  6682.45   878.34  6682.45   878.34  809.55  54.84  809.55  54.84  0.00 0.00 
1 1 1 5  0  15 o 19 744.32  53.32  5658.53   784.26  5658.53   784.26  5658.53   784.26  744.32  53.32  744.32  53.32  0.00 0.00 
1 1 1 5  0  16 o 10 142.54  91.77  17.58     602.36  17.58     602.36  17.58     602.36  142.54  91.77  142.54  91.77  0.00 0.00 
1 1 1 5  0  17 o 11 1409.97 32.20  19948.72  907.05  19948.72  907.05  19948.72  907.05  1409.97 32.20  1409.97 32.20  0.00 0.00 
1 1 1 5  0  18 o 12 1111.60 47.87  12468.70  1060.02 12468.70  1060.02 12468.70  1060.02 1111.60 47.87  1111.60 47.87  0.00 0.00 
1 1 1 5  0  19 o 3  1307.75 29.37  17147.47  767.32  17147.47  767.32  17147.47  767.32  1307.75 29.37  1307.75 29.37  0.00 0.00 
1 1 1 5  0  20 o 1  609.97  58.45  3837.05   697.11  3837.05   697.11  3837.05   697.11  609.97  58.45  609.97  58.45  0.00 0.00 
1 1 1 5  0  21 o 15 983.51  43.96  9753.95   861.00  9753.95   861.00  9753.95   861.00  983.51  43.96  983.51  43.96  0.00 0.00 
1 1 1 5  0  22 o 15 589.87  55.42  3583.33   639.79  3583.33   639.79  3583.33   639.79  589.87  55.42  589.87  55.42  0.00 0.00 
1 1 1 5  0  23 o 3  1556.15 27.83  24263.11  865.48  24263.11  865.48  24263.11  865.48  1556.15 27.83  1556.15 27.83  0.00 0.00 
1 1 1 5  0  24 o 8  173.43  109.05 159.10    792.94  159.10    792.94  159.10    792.94  173.43  109.05 173.43  109.05 0.00 0.00 
1 1 1 5  0  25 o 10 263.02  135.15 1040.39   905.42  1040.39   905.42  1040.39   905.42  263.02  135.15 263.02  135.15 0.00 0.00 
1 1 1 5  0  26 o 6  1734.45 38.89  30188.21  1347.65 30188.21  1347.65 30188.21  1347.65 1734.45 38.89  1734.45 38.89  0.00 0.00 
1 1 1 5  0  27 o 6  942.31  44.55  8968.50   835.55  8968.50   835.55  8968.50   835.55  942.31  44.55  942.31  44.55  0.00 0.00 
1 1 1 5  0  28 o 3  171.79  111.48 -28.39    912.49  -28.39    912.49  -28.39    912.49  171.79  111.48 171.79  111.48 0.00 0.00 
1 1 1 5  0  29 o 1  294.97  155.30 1334.55   1216.24 1334.55   1216.24 1334.55   1216.24 294.97  155.30 294.97  155.30 0.00 0.00 
1 1 1 5  0  30 o 7  1211.36 62.43  14907.39  1503.23 14907.39  1503.23 14907.39  1503.23 1211.36 62.43  1211.36 62.43  0.00 0.00 
1 1 1 5  0  31 o 5  1468.23 49.37  21756.26  1445.99 21756.26  1445.99 21756.26  1445.99 1468.23 49.37  1468.23 49.37  0.00 0.00 
1 1 1 5  0  32 o 12 264.30  151.42 1004.46   1267.77 1004.46   1267.77 1004.46   1267.77 264.30  151.42 264.30  151.42 0.00 0.00 
1 1 1 5  0  33 o 13 1317.96 55.94  17629.74  1468.81 17629.74  1468.81 17629.74  1468.81 1317.96 55.94  1317.96 55.94  0.00 0.00 
1 1 1 5  0  34 o 3  224.01  135.51 569.14    1116.54 569.14    1116.54 569.14    1116.54 224.01  135.51 224.01  135.51 0.00 0.00 
1 1 1 5  0  35 o 7  891.79  79.14  8316.79   1384.76 8316.79   1384.76 8316.79   1384.76 891.79  79.14  891.79  79.14  0.00 0.00 
1 1 1 5  0  36 o 14 290.40  161.66 1329.66   1391.69 1329.66   1391.69 1329.66   1391.69 290.40  161.66 290.40  161.66 0.00 0.00 
1 1 1 5  0  37 o 17 232.13  145.61 484.70    1404.43 484.70    1404.43 484.70    1404.43 232.13  145.61 232.13  145.61 0.00 0.00 
1 1 1 5  0  38 o 16 273.93  164.26 1056.51   1611.83 1056.51   1611.83 1056.51   1611.83 273.93  164.26 273.93  164.26 0.00 0.00 
1 1 1 5  0  39 o 2  629.87  116.06 4547.94   1315.86 4547.94   1315.86 4547.94   1315.86 629.87  116.06 629.87  116.06 0.00 0.00 
1 1 1 5  0  40 o 18 389.82  191.84 2596.72   1783.95 2596.72   1783.95 2596.72   1783.95 389.82  191.84 389.82  191.84 0.00 0.00 
1 1 1 5  0  41 o 19 307.74  167.08 1590.32   1446.61 1590.32   1446.61 1590.32   1446.61 307.74  167.08 307.74  167.08 0.00 0.00 
1 1 1 5  0  42 o 14 987.58  93.23  10399.68  1801.40 10399.68  1801.40 10399.68  1801.40 987.58  93.23  987.58  93.23  0.00 0.00 
1 1 1 5  0  43 o 5  1019.44 74.61  10831.36  1502.00 10831.36  1502.00 10831.36  1502.00 1019.44 74.61  1019.44 74.61  0.00 0.00 
1 1 1 5  0  44 o 10 761.83  128.09 6651.47   1785.98 6651.47   1785.98 6651.47   1785.98 761.83  128.09 761.83  128.09 0.00 0.00 
1 1 1 5  0  45 o 15 256.01  162.94 623.92    1831.95 623.92    1831.95 623.92    1831.95 256.01  162.94 256.01  162.94 0.00 0.00 
1 1 1 5  0  46 o 18 572.69  188.54 4659.78   1916.63 4659.78   1916.63 4659.78   1916.63 572.69  188.54 572.69  188.54 0.00 0.00 
1 1 1 5  0  47 o 9  778.10  100.68 6657.77   1494.56 6657.77   1494.56 6657.77   1494.56 778.10  100.68 778.10  100.68 0.00 0.00 
1 1 1 5  0  48 o 6  284.88  165.01 1311.77   1530.57 1311.77   1530.57 1311.77   1530.57 284.88  165.01 284.88  165.01 0.00 0.00 
1 1 1 5  0  49 o 1  272.06  181.24 122.60    2666.73 122.60    2666.73 122.60    2666.73 272.06  181.24 272.06  181.24 0.00 0.00 
1 1 1 5  0  50 o 4  761.95  202.24 7967.77   2662.62 7967.77   2662.62 7967.77   2662.62 761.95  202.24 761.95  202.24 0.00 0.00 
1 1 1 5  0  51 o 14 283.63  184.11 758.93    2490.61 758.93    2490.61 758.93    2490.61 283.63  184.11 283.63  184.11 0.00 0.00 
1 1 1 5  0  52 o 6  925.85  175.64 10855.62  2911.81 10855.62  2911.81 10855.62  2911.81 925.85  175.64 925.85  175.64 0.00 0.00 
1 1 1 5  0  53 o 6  264.11  178.07 2.64      2717.92 2.64      2717.92 2.64      2717.92 264.11  178.07 264.11  178.07 0.00 0.00 
1 1 1 5  1  0  o 8  954.50  65.28  9285.64   1232.61 9285.64   1232.61 9285.64   1232.61 954.50  65.28  954.50  65.28  0.00 0.00 
1 1 1 5  1  1  o 6  1538.69 34.43  23745.12  1059.47 23745.12  1059.47 23745.12  1059.47 1538.69 34.43  1538.69 34.43  ?    ?    
1 1 1 5  1  2  o 7  919.70  53.63  8544.38   982.23  8544.38   982.23  8544.38   982.23  919.70  53.63  919.70  53.63  ?    ?    
1 1 1 5  1  3  o 7  1108.61 45.50  12346.53  1008.74 12346.53  1008.74 12346.53  1008.74 1108.61 45.50  1108.61 45.50  ?    ?    
1 1 1 5  1  4  o 18 1369.66 37.09  18812.45  1016.15 18812.45  1016.15 18812.45  1016.15 1369.66 37.09  1369.66 37.09  ?    ?    
1 1 1 5  1  5  o 12 1676.39 40.24  28188.28  1349.03 28188.28  1349.03 28188.28  1349.03 1676.39 40.24  1676.39 40.24  ?    ?    
1 1 1 5  1  6  o 1  1177.43 54.18  13934.81  1275.93 13934.81  1275.93 13934.81  1275.93 1177.43 54.18  1177.43 54.18  ?    ?    
1 1 1 5  1  7  o 14 1764.77 32.84  31201.13  1159.14 31201.13  1159.14 31201.13  1159.14 1764.77 32.84  1764.77 32.84  ?    ?    
1 1 1 5  1  8  o 16 1288.50 35.42  16638.44  912.66  16638.44  912.66  16638.44  912.66  1288.50 35.42  1288.50 35.42  ?    ?    
1 1 1 5  1  9  o 1  1386.74 36.02  19278.09  998.88  19278.09  998.88  19278.09  998.88  1386.74 36.02  1386.74 36.02  ?    ?    
1 1 1 5  1  10 o 15 2259.36 21.12  51100.09  954.49  51100.09  954.49  51100.09  954.49  2259.36 21.12  2259.36 21.12  ?    ?    
1 1 1 5  1  11 o 9  575.84  81.39  3446.59   911.21  3446.59   911.21  3446.59   911.21  575.84  81.39  575.84  81.39  ?    ?    
1 1 1 5  1  12 o 8  656.73  93.03  4541.20   1187.77 4541.20   1187.77 4541.20   1187.77 656.73  93.03  656.73  93.03  ?    ?    
1 1 1 5  1  13 o 6  327.42  104.04 1110.11   765.69  1110.11   765.69  1110.11   765.69  327.42  104.04 327.42  104.04 ?    ?    
1 1 1 5  1  14 o 4  247.09  102.30 217.16    825.52  217.16    825.52  217.16    825.52  247.09  102.30 247.09  102.30 ?    ?    
1 1 1 5  1  15 o 3  779.34  52.01  6172.93   805.96  6172.93   805.96  6172.93   805.96  779.34  52.01  779.34  52.01  ?    ?    
1 1 1 5  1  16 o 4  948.51  35.87  9044.94   680.37  9044.94   680.37  9044.94   680.37  948.51  35.87  948.51  35.87  ?    ?    
1 1 1 5  1  17 o 1  1014.34 48.21  10372.96  977.97  10372.96  977.97  10372.96  977.97  1014.34 48.21  1014.34 48.21  ?    ?    
1 1 1 5  1  18 o 2  1848.81 28.89  34266.70  1068.27 34266.70  1068.27 34266.70  1068.27 1848.81 28.89  1848.81 28.89  ?    ?    
1 1 1 5  1  19 o 9  493.95  83.93  2549.18   799.49  2549.18   799.49  2549.18   799.49  493.95  83.93  493.95  83.93  ?    ?    
1 1 1 5  1  20 o 7  1431.88 38.32  20577.09  1097.46 20577.09  1097.46 20577.09  1097.46 1431.88 38.32  1431.88 38.32  ?    ?    
1 1 1 5  1  21 o 16 716.45  57.09  5206.45   811.33  5206.45   811.33  5206.45   811.33  716.45  57.09  716.45  57.09  ?    ?    
1 1 1 5  1  22 o 14 310.99  108.41 899.88    827.78  899.88    827.78  899.88    827.78  310.99  108.41 310.99  108.41 ?    ?    
1 1 1 5  1  23 o 17 976.43  46.76  9586.92   913.08  9586.92   913.08  9586.92   913.08  976.43  46.76  976.43  46.76  ?    ?    
1 1 1 5  1  24 o 1  1207.36 42.42  14643.84  1024.38 14643.84  1024.38 14643.84  1024.38 1207.36 42.42  1207.36 42.42  ?    ?    
1 1 1 5  1  25 o 13 1318.14 43.61  17468.77  1149.70 17468.77  1149.70 17468.77  1149.70 1318.14 43.61  1318.14 43.61  ?    ?    
1 1 1 5  1  26 o 17 361.41  133.04 1130.67   1265.15 1130.67   1265.15 1130.67   1265.15 361.41  133.04 361.41  133.04 ?    ?    
1 1 1 5  1  27 o 17 1514.33 47.46  23108.24  1437.50 23108.24  1437.50 23108.24  1437.50 1514.33 47.46  1514.33 47.46  ?    ?    
1 1 1 5  1  28 f 0  400.07  123.71 1694.25   1090.17 1694.25   1090.17 1694.25   1090.17 400.07  123.71 400.07  123.71 ?    ?    
1 1 1 5  1  29 o 8  1721.65 40.04  29844.57  1378.77 29844.57  1378.77 29844.57  1378.77 1721.65 40.04  1721.65 40.04  ?    ?    
1 1 1 5  1  30 o 18 2159.37 32.18  46827.08  1389.86 46827.08  1389.86 46827.08  1389.86 2159.37 32.18  2159.37 32.18  ?    ?    
1 1 1 5  1  31 o 6  796.80  68.47  6542.19   1080.57 6542.19   1080.57 6542.19   1080.57 796.80  68.47  796.80  68.47  ?    ?    
1 1 1 5  1  32 o 14 342.21  130.14 1036.29   1231.04 1036.29   1231.04 1036.29   1231.04 342.21  130.14 342.21  130.14 ?    ?    
1 1 1 5  1  33 f 0  906.21  70.27  8508.74   1263.60 8508.74   1263.60 8508.74   1263.60 906.21  70.27  906.21  70.27  ?    ?    
1 1 1 5  1  34 o 7  1081.27 63.81  12040.46  1373.83 12040.46  1373.83 12040.46  1373.83 1081.27 63.81  1081.27 63.81  ?    ?    
1 1 1 5  1  35 o 8  339.85  130.75 1039.87   1252.07 1039.87   1252.07 1039.87   1252.07 339.85  130.75 339.85  130.75 ?    ?    
1 1 1 5  1  36 o 3  742.44  110.14 6126.46   1585.91 6126.46   1585.91 6126.46   1585.91 742.44  110.14 742.44  110.14 ?    ?    
1 1 1 5  1  37 o 9  961.23  85.24  9880.16   1621.68 9880.16   1621.68 9880.16   1621.68 961.23  85.24  961.23  85.24  ?    ?    
1 1 1 5  1  38 o 16 304.68  123.88 670.23    1183.07 670.23    1183.07 670.23    1183.07 304.68  123.88 304.68  123.88 ?    ?    
1 1 1 5  1  39 o 17 354.86  140.09 1179.13   1467.29 1179.13   1467.29 1179.13   1467.29 354.86  140.09 354.86  140.09 ?    ?    
1 1 1 5  1  40 o 8  974.93  74.63  10035.87  1444.15 10035.87  1444.15 10035.87  1444.15 974.93  74.63  974.93  74.63  ?    ?    
1 1 1 5  1  41 o 14 1140.30 81.44  13906.27  1845.03 13906.27  1845.03 13906.27  1845.03 1140.30 81.44  1140.30 81.44  ?    ?    
1 1 1 5  1  42 o 5  488.96  149.66 3005.35   1600.50 3005.35   1600.50 3005.35   1600.50 488.96  149.66 488.96  149.66 ?    ?    
1 1 1 5  1  43 o 5  700.13  154.15 6165.91   2100.03 6165.91   2100.03 6165.91   2100.03 700.13  154.15 700.13  154.15 ?    ?    
1 1 1 5  1  44 f 0  425.48  168.04 2033.83   2112.03 2033.83   2112.03 2033.83   2112.03 425.48  168.04 425.48  168.04 ?    ?    
1 1 1 5  1  45 o 16 530.43  174.90 3920.38   2152.03 3920.38   2152.03 3920.38   2152.03 530.43  174.90 530.43  174.90 ?    ?    
1 1 1 5  1  46 o 15 1038.83 123.83 12588.46  2522.11 12588.46  2522.11 12588.46  2522.11 1038.83 123.83 1038.83 123.83 ?    ?    
1 1 1 5  1  47 o 12 762.73  136.36 7090.60   2003.74 7090.60   2003.74 7090.60   2003.74 762.73  136.36 762.73  136.36 ?    ?    
1 1 1 5  1  48 o 19 988.66  149.66 12276.85  2866.73 12276.85  2866.73 12276.85  2866.73 988.66  149.66 988.66  149.66 ?    ?    
1 1 1 5  1  49 o 13 378.00  167.03 885.81    2480.86 885.81    2480.86 885.81    2480.86 378.00  167.03 378.00  167.03 ?    ?    
1 1 1 5  1  50 o 13 443.63  171.39 2667.66   2157.95 2667.66   2157.95 2667.66   2157.95 443.63  171.39 443.63  171.39 ?    ?    
1 1 1 5  1  51 o 13 432.89  174.72 2453.61   2333.74 2453.61   2333.74 2453.61   2333.74 432.89  174.72 432.89  174.72 ?    ?    
1 1 1 5  1  52 o 9  425.97  183.76 2368.96   2850.67 2368.96   2850.67 2368.96   2850.67 425.97  183.76 425.97  183.76 ?    ?    
1 1 1 5  1  53 o 2  322.06  148.55 -136.03   2226.49 -136.03   2226.49 -136.03   2226.49 322.06  148.55 322.06  148.55 ?    ?    
1 1 1 5  2  0  o 5  1163.68 41.64  13619.18  966.38  13619.18  966.38  13619.18  966.38  1163.68 41.64  1163.68 41.64  0.00 0.00 
1 1 1 5  2  1  o 15 1313.15 37.56  17296.46  986.37  17296.46  986.37  17296.46  986.37  1313.15 37.56  1313.15 37.56  ?    ?    
1 1 1 5  2  2  o 7  1141.19 35.68  13057.85  814.40  13057.85  814.40  13057.85  814.40  1141.19 35.68  1141.19 35.68  ?    ?    
1 1 1 5  2  3  o 5  1647.57 27.10  27184.66  892.94  27184.66  892.94  27184.66  892.94  1647.57 27.10  1647.57 27.10  ?    ?    
1 1 1 5  2  4  o 10 1155.86 41.54  13403.34  960.21  13403.34  960.21  13403.34  960.21  1155.86 41.54  1155.86 41.54  ?    ?    
1 1 1 5  2  5  o 16 2132.53 26.24  45532.08  1119.03 45532.08  1119.03 45532.08  1119.03 2132.53 26.24  2132.53 26.24  ?    ?    
1 1 1 5  2  6  o 12 1170.39 33.73  13724.70  789.58  13724.70  789.58  13724.70  789.58  1170.39 33.73  1170.39 33.73  ?    ?    
1 1 1 5  2  7  o 1  1537.20 28.41  23662.46  873.43  23662.46  873.43  23662.46  873.43  1537.20 28.41  1537.20 28.41  ?    ?    
1 1 1 5  2  8  o 13 1358.89 44.66  18532.71  1213.80 18532.71  1213.80 18532.71  1213.80 1358.89 44.66  1358.89 44.66  ?    ?    
1 1 1 5  2  9  o 10 1765.26 25.02  31201.98  883.45  31201.98  883.45  31201.98  883.45  1765.26 25.02  1765.26 25.02  ?    ?    
1 1 1 5  2  10 o 19 569.76  64.84  3322.92   725.68  3322.92   725.68  3322.92   725.68  569.76  64.84  569.76  64.84  ?    ?    
1 1 1 5  2  11 o 17 956.64  43.76  9213.85   837.33  9213.85   837.33  9213.85   837.33  956.64  43.76  956.64  43.76  ?    ?    
1 1 1 5  2  12 o 3  717.17  60.07  5255.16   853.72  5255.16   853.72  5255.16   853.72  717.17  60.07  717.17  60.07  ?    ?    
1 1 1 5  2  13 o 17 371.34  102.39 1483.05   784.91  1483.05   784.91  1483.05   784.91  371.34  102.39 371.34  102.39 ?    ?    
1 1 1 5  2  14 f 0  1690.44 25.69  28655.05  868.61  28655.05  868.61  28655.05  868.61  1690.44 25.69  1690.44 25.69  ?    ?    
1 1 1 5  2  15 o 10 440.75  89.03  2077.06   757.72  2077.06   757.72  2077.06   757.72  440.75  89.03  440.75  89.03  ?    ?    
1 1 1 5  2  16 o 8  906.11  48.11  8308.60   868.69  8308.60   868.69  8308.60   868.69  906.11  48.11  906.11  48.11  ?    ?    
1 1 1 5  2  17 o 16 465.67  85.37  2286.44   765.76  2286.44   765.76  2286.44   765.76  465.67  85.37  465.67  85.37  ?    ?    
1 1 1 5  2  18 o 6  1295.00 33.58  16824.67  869.60  16824.67  869.60  16824.67  869.60  1295.00 33.58  1295.00 33.58  ?    ?    
1 1 1 5  2  19 o 4  814.08  36.14  6649.04   588.35  6649.04   588.35  6649.04   588.35  814.08  36.14  814.08  36.14  ?    ?    
1 1 1 5  2  20 o 7  243.18  100.17 204.87    786.09  204.87    786.09  204.87    786.09  243.18  100.17 243.18  100.17 ?    ?    
1 1 1 5  2  21 o 18 1246.89 46.90  15631.75  1169.48 15631.75  1169.48 15631.75  1169.48 1246.89 46.90  1246.89 46.90  ?    ?    
1 1 1 5  2  22 o 2  887.42  46.78  7939.97   827.29  7939.97   827.29  7939.97   827.29  887.42  46.78  887.42  46.78  ?    ?    
1 1 1 5  2  23 o 8  685.50  72.09  4810.38   973.54  4810.38   973.54  4810.38   973.54  685.50  72.09  685.50  72.09  ?    ?    
1 1 1 5  2  24 o 12 1691.71 43.76  28763.01  1480.59 28763.01  1480.59 28763.01  1480.59 1691.71 43.76  1691.71 43.76  ?    ?    
1 1 1 5  2  25 o 19 391.45  114.95 1619.71   958.93  1619.71   958.93  1619.71   958.93  391.45  114.95 391.45  114.95 ?    ?    
1 1 1 5  2  26 o 16 1646.47 42.31  27246.53  1393.39 27246.53  1393.39 27246.53  1393.39 1646.47 42.31  1646.47 42.31  ?    ?    
1 1 1 5  2  27 o 18 1181.67 43.28  14051.98  1022.92 14051.98  1022.92 14051.98  1022.92 1181.67 43.28  1181.67 43.28  ?    ?    
1 1 1 5  2  28 o 15 1094.54 63.69  12191.14  1388.12 12191.14  1388.12 12191.14  1388.12 1094.54 63.69  1094.54 63.69  ?    ?    
1 1 1 5  2  29 o 1  387.88  112.02 1627.34   917.45  1627.34   917.45  1627.34   917.45  387.88  112.02 387.88  112.02 ?    ?    
1 1 1 5  2  30 o 13 2027.06 38.61  41341.45  1565.50 41341.45  1565.50 41341.45  1565.50 2027.06 38.61  2027.06 38.61  ?    ?    
1 1 1 5  2  31 o 14 1396.82 41.45  19687.44  1157.87 19687.44  1157.87 19687.44  1157.87 1396.82 41.45  1396.82 41.45  ?    ?    
1 1 1 5  2  32 o 5  340.29  113.45 1211.52   904.88  1211.52   904.88  1211.52   904.88  340.29  113.45 340.29  113.45 ?    ?    
1 1 1 5  2  33 o 13 1127.38 57.99  13007.82  1303.02 13007.82  1303.02 13007.82  1303.02 1127.38 57.99  1127.38 57.99  ?    ?    
1 1 1 5  2  34 o 3  715.70  96.02  5516.81   1339.74 5516.81   1339.74 5516.81   1339.74 715.70  96.02  715.70  96.02  ?    ?    
1 1 1 5  2  35 o 13 965.28  75.05  9752.55   1437.56 9752.55   1437.56 9752.55   1437.56 965.28  75.05  965.28  75.05  ?    ?    
1 1 1 5  2  36 o 4  400.07  133.71 1820.81   1256.70 1820.81   1256.70 1820.81   1256.70 400.07  133.71 400.07  133.71 ?    ?    
1 1 1 5  2  37 o 14 344.83  128.23 1200.37   1180.67 1200.37   1180.67 1200.37   1180.67 344.83  128.23 344.83  128.23 ?    ?    
1 1 1 5  2  38 o 17 571.36  129.65 3876.50   1447.41 3876.50   1447.41 3876.50   1447.41 571.36  129.65 571.36  129.65 ?    ?    
1 1 1 5  2  39 o 2  663.78  123.65 5128.10   1581.12 5128.10   1581.12 5128.10   1581.12 663.78  123.65 663.78  123.65 ?    ?    
1 1 1 5  2  40 o 14 932.92  120.73 9960.59   2199.86 9960.59   2199.86 9960.59   2199.86 932.92  120.73 932.92  120.73 ?    ?    
1 1 1 5  2  41 o 1  1020.93 90.29  11315.78  1824.66 11315.78  1824.66 11315.78  1824.66 1020.93 90.29  1020.93 90.29  ?    ?    
1 1 1 5  2  42 o 14 397.61  158.45 1642.18   1893.88 1642.18   1893.88 1642.18   1893.88 397.61  158.45 397.61  158.45 ?    ?    
1 1 1 5  2  43 o 7  416.86  167.74 1883.58   2143.68 1883.58   2143.68 1883.58   2143.68 416.86  167.74 416.86  167.74 ?    ?    
1 1 1 5  2  44 o 18 357.91  152.70 821.03    1928.14 821.03    1928.14 821.03    1928.14 357.91  152.70 357.91  152.70 ?    ?    
1 1 1 5  2  45 o 17 701.98  162.96 6425.46   2243.80 6425.46   2243.80 6425.46   2243.80 701.98  162.96 701.98  162.96 ?    ?    
1 1 1 5  2  46 o 12 478.98  171.97 3073.43   2095.64 3073.43   2095.64 3073.43   2095.64 478.98  171.97 478.98  171.97 ?    ?    
1 1 1 5  2  47 o 16 1125.05 99.12  14078.62  2207.47 14078.62  2207.47 14078.62  2207.47 1125.05 99.12  1125.05 99.12  ?    ?    
1 1 1 5  2  48 o 13 1167.06 96.87  15118.63  2240.65 15118.63  2240.65 15118.63  2240.65 1167.06 96.87  1167.06 96.87  ?    ?    
1 1 1 5  2  49 o 4  677.89  177.82 6435.28   2440.25 6435.28   2440.25 6435.28   2440.25 677.89  177.82 677.89  177.82 ?    ?    
1 1 1 5  2  50 f 0  460.56  188.19 3060.44   2746.72 3060.44   2746.72 3060.44   2746.72 460.56  188.19 460.56  188.19 ?    ?    
1 1 1 5  2  51 o 1  507.34  190.26 4014.61   2610.00 4014.61   2610.00 4014.61   2610.00 507.34  190.26 507.34  190.26 ?    ?    
1 1 1 5  2  52 o 18 571.90  173.95 4856.22   2166.48 4856.22   2166.48 4856.22   2166.48 571.90  173.95 571.90  173.95 ?    ?    
1 1 1 5  2  53 o 19 382.61  169.91 1259.50   2598.76 1259.50   2598.76 1259.50   2598.76 382.61  169.91 382.61  169.91 ?    ?    
1 1 1 5  3  0  o 3  240.83  127.91 849.65    830.96  849.65    830.96  849.65    830.96  240.83  127.91 240.83  127.91 0.00 0.00 
1 1 1 5  3  1  o 17 1630.44 34.06  26642.63  1110.64 26642.63  1110.64 26642.63  1110.64 1630.44 34.06  1630.44 34.06  ?    ?    
1 1 1 5  3  2  o 15 797.61  57.09  6432.76   904.68  6432.76   904.68  6432.76   904.68  797.61  57.09  797.61  57.09  ?    ?    
1 1 1 5  3  3  o 5  1869.58 30.85  35013.47  1153.52 35013.47  1153.52 35013.47  1153.52 1869.58 30.85  1869.58 30.85  ?    ?    
1 1 1 5  3  4  o 13 1766.88 29.99  31267.75  1059.66 31267.75  1059.66 31267.75  1059.66 1766.88 29.99  1766.88 29.99  ?    ?    
1 1 1 5  3  5  o 19 882.53  52.54  7852.40   923.12  7852.40   923.12  7852.40   923.12  882.53  52.54  882.53  52.54  ?    ?    
1 1 1 5  3  6  o 1  1321.50 40.36  17512.28  1066.71 17512.28  1066.71 17512.28  1066.71 1321.50 40.36  1321.50 40.36  ?    ?    
1 1 1 5  3  7  o 17 1706.76 30.53  29178.54  1042.02 29178.54  1042.02 29178.54  1042.02 1706.76 30.53  1706.76 30.53  ?    ?    
1 1 1 5  3  8  o 4  2439.10 24.97  59565.58  1218.07 59565.58  1218.07 59565.58  1218.07 2439.10 24.97  2439.10 24.97  ?    ?    
1 1 1 5  3  9  o 12 827.75  49.40  6915.68   814.17  6915.68   814.17  6915.68   814.17  827.75  49.40  827.75  49.40  ?    ?    
1 1 1 5  3  10 o 9  1686.78 25.07  28508.14  845.82  28508.14  845.82  28508.14  845.82  1686.78 25.07  1686.78 25.07  ?    ?    
1 1 1 5  3  11 o 3  1109.87 38.32  12390.18  850.52  12390.18  850.52  12390.18  850.52  1109.87 38.32  1109.87 38.32  ?    ?    
1 1 1 5  3  12 o 3  1630.36 28.11  26667.55  916.47  26667.55  916.47  26667.55  916.47  1630.36 28.11  1630.36 28.11  ?    ?    
1 1 1 5  3  13 o 3  599.07  68.17  3700.48   802.26  3700.48   802.26  3700.48   802.26  599.07  68.17  599.07  68.17  ?    ?    
1 1 1 5  3  14 o 12 1363.95 30.76  18680.42  839.09  18680.42  839.09  18680.42  839.09  1363.95 30.76  1363.95 30.76  ?    ?    
1 1 1 5  3  15 o 5  571.39  69.59  3379.24   778.84  3379.24   778.84  3379.24   778.84  571.39  69.59  571.39  69.59  ?    ?    
1 1 1 5  3  16 o 12 1613.67 27.29  26111.71  880.89  26111.71  880.89  26111.71  880.89  1613.67 27.29  1613.67 27.29  ?    ?    
1 1 1 5  3  17 o 12 1035.77 50.47  10815.45  1045.56 10815.45  1045.56 10815.45  1045.56 1035.77 50.47  1035.77 50.47  ?    ?    
1 1 1 5  3  18 o 3  1428.15 32.89  20456.54  939.52  20456.54  939.52  20456.54  939.52  1428.15 32.89  1428.15 32.89  ?    ?    
1 1 1 5  3  19 o 16 1812.81 27.39  32923.73  993.03  32923.73  993.03  32923.73  993.03  1812.81 27.39  1812.81 27.39  ?    ?    
1 1 1 5  3  20 o 6  2236.92 28.03  50136.14  1254.16 50136.14  1254.16 50136.14  1254.16 2236.92 28.03  2236.92 28.03  ?    ?    
1 1 1 5  3  21 o 6  1398.37 34.64  19612.03  968.80  19612.03  968.80  19612.03  968.80  1398.37 34.64  1398.37 34.64  ?    ?    
1 1 1 5  3  22 o 19 224.34  93.83  108.48    704.91  108.48    704.91  108.48    704.91  224.34  93.83  224.34  93.83  ?    ?    
1 1 1 5  3  23 o 16 1183.49 42.81  14070.01  1013.35 14070.01  1013.35 14070.01  1013.35 1183.49 42.81  1183.49 42.81  ?    ?    
1 1 1 5  3  24 o 4  1569.84 33.89  24721.98  1064.07 24721.98  1064.07 24721.98  1064.07 1569.84 33.89  1569.84 33.89  ?    ?    
1 1 1 5  3  25 o 11 1047.71 61.75  11125.26  1288.21 11125.26  1288.21 11125.26  1288.21 1047.71 61.75  1047.71 61.75  ?    ?    
1 1 1 5  3  26 o 19 1345.63 41.37  18202.19  1113.27 18202.19  1113.27 18202.19  1113.27 1345.63 41.37  1345.63 41.37  ?    ?    
1 1 1 5  3  27 o 12 831.43  78.57  7113.33   1290.99 7113.33   1290.99 7113.33   1290.99 831.43  78.57  831.43  78.57  ?    ?    
1 1 1 5  3  28 o 8  1451.22 48.28  21242.46  1401.31 21242.46  1401.31 21242.46  1401.31 1451.22 48.28  1451.22 48.28  ?    ?    
1 1 1 5  3  29 o 5  864.75  78.45  7736.81   1342.08 7736.81   1342.08 7736.81   1342.08 864.75  78.45  864.75  78.45  ?    ?    
1 1 1 5  3  30 f 0  1643.45 46.65  27256.18  1533.24 27256.18  1533.24 27256.18  1533.24 1643.45 46.65  1643.45 46.65  ?    ?    
1 1 1 5  3  31 o 10 387.12  123.17 1626.51   1072.93 1626.51   1072.93 1626.51   1072.93 387.12  123.17 387.12  123.17 ?    ?    
1 1 1 5  3  32 o 16 547.02  113.12 3316.81   1196.68 3316.81   1196.68 3316.81   1196.68 547.02  113.12 547.02  113.12 ?    ?    
1 1 1 5  3  33 o 2  708.22  72.50  5227.88   1012.41 5227.88   1012.41 5227.88   1012.41 708.22  72.50  708.22  72.50  ?    ?    
1 1 1 5  3  34 o 5  533.76  132.25 3308.94   1404.52 3308.94   1404.52 3308.94   1404.52 533.76  132.25 533.76  132.25 ?    ?    
1 1 1 5  3  35 o 2  1449.59 46.16  21340.10  1338.32 21340.10  1338.32 21340.10  1338.32 1449.59 46.16  1449.59 46.16  ?    ?    
1 1 1 5  3  36 o 14 605.89  117.08 4188.08   1367.39 4188.08   1367.39 4188.08   1367.39 605.89  117.08 605.89  117.08 ?    ?    
1 1 1 5  3  37 o 13 399.61  141.24 1810.73   1408.36 1810.73   1408.36 1810.73   1408.36 399.61  141.24 399.61  141.24 ?    ?    
1 1 1 5  3  38 o 6  735.87  108.45 6077.37   1548.32 6077.37   1548.32 6077.37   1548.32 735.87  108.45 735.87  108.45 ?    ?    
1 1 1 5  3  39 o 10 439.33  138.39 2325.88   1357.45 2325.88   1357.45 2325.88   1357.45 439.33  138.39 439.33  138.39 ?    ?    
1 1 1 5  3  40 o 18 918.88  84.76  9067.67   1540.08 9067.67   1540.08 9067.67   1540.08 918.88  84.76  918.88  84.76  ?    ?    
1 1 1 5  3  41 o 13 416.66  141.18 2074.49   1400.98 2074.49   1400.98 2074.49   1400.98 416.66  141.18 416.66  141.18 ?    ?    
1 1 1 5  3  42 o 17 607.30  133.88 4434.25   1582.32 4434.25   1582.32 4434.25   1582.32 607.30  133.88 607.30  133.88 ?    ?    
1 1 1 5  3  43 o 9  460.80  158.92 2684.83   1776.65 2684.83   1776.65 2684.83   1776.65 460.80  158.92 460.80  158.92 ?    ?    
1 1 1 5  3  44 o 3  301.13  136.70 -315.47   1787.79 -315.47   1787.79 -315.47   1787.79 301.13  136.70 301.13  136.70 ?    ?    
1 1 1 5  3  45 o 4  599.90  176.46 4907.19   2258.12 4907.19   2258.12 4907.19   2258.12 599.90  176.46 599.90  176.46 ?    ?    
1 1 1 5  3  46 o 14 834.00  129.61 8289.65   2091.67 8289.65   2091.67 8289.65   2091.67 834.00  129.61 834.00  129.61 ?    ?    
1 1 1 5  3  47 o 7  1209.25 85.20  15826.05  2047.47 15826.05  2047.47 15826.05  2047.47 1209.25 85.20  1209.25 85.20  ?    ?    
1 1 1 5  3  48 o 1  461.42  179.68 2887.61   2385.72 2887.61   2385.72 2887.61   2385.72 461.42  179.68 461.42  179.68 ?    ?    
1 1 1 5  3  49 o 12 323.48  142.56 367.58    1795.83 367.58    1795.83 367.58    1795.83 323.48  142.56 323.48  142.56 ?    ?    
1 1 1 5  3  50 o 4  760.95  148.06 7479.36   2172.19 7479.36   2172.19 7479.36   2172.19 760.95  148.06 760.95  148.06 ?    ?    
1 1 1 5  3  51 o 15 495.13  197.03 3969.97   2924.35 3969.97   2924.35 3969.97   2924.35 495.13  197.03 495.13  197.03 ?    ?    
1 1 1 5  3  52 o 18 895.59  158.96 10807.65  2743.00 10807.65  2743.00 10807.65  2743.00 895.59  158.96 895.59  158.96 ?    ?    
1 1 1 5  3  53 o 16 397.67  169.53 1778.28   2373.56 1778.28   2373.56 1778.28   2373.56 397.67  169.53 397.67  169.53 ?    ?    
1 1 1 5  4  0  o 13 2518.67 29.93  63513.93  1507.07 63513.93  1507.07 63513.93  1507.07 2518.67 29.93  2518.67 29.93  0.00 0.00 
1 1 1 5  4  1  o 7  989.85  49.08  9839.35   971.66  9839.35   971.66  9839.35   971.66  989.85  49.08  989.85  49.08  ?    ?    
1 1 1 5  4  2  o 15 845.03  68.27  7243.88   1143.91 7243.88   1143.91 7243.88   1143.91 845.03  68.27  845.03  68.27  ?    ?    
1 1 1 5  4  3  o 13 2100.70 26.29  44181.66  1104.68 44181.66  1104.68 44181.66  1104.68 2100.70 26.29  2100.70 26.29  ?    ?    
1 1 1 5  4  4  o 8  1468.83 28.73  21604.79  843.91  21604.79  843.91  21604.79  843.91  1468.83 28.73  1468.83 28.73  ?    ?    
1 1 1 5  4  5  o 14 783.88  51.48  6198.87   802.65  6198.87   802.65  6198.87   802.65  783.88  51.48  783.88  51.48  ?    ?    
1 1 1 5  4  6  o 19 1065.68 41.42  11391.67  882.78  11391.67  882.78  11391.67  882.78  1065.68 41.42  1065.68 41.42  ?    ?    
1 1 1 5  4  7  o 14 1426.27 33.85  20388.28  965.54  20388.28  965.54  20388.28  965.54  1426.27 33.85  1426.27 33.85  ?    ?    
1 1 1 5  4  8  o 11 759.58  48.20  5823.30   728.47  5823.30   728.47  5823.30   728.47  759.58  48.20  759.58  48.20  ?    ?    
1 1 1 5  4  9  o 10 995.62  36.61  9951.33   728.94  9951.33   728.94  9951.33   728.94  995.62  36.61  995.62  36.61  ?    ?    
1 1 1 5  4  10 o 13 215.77  90.64  93.44     662.10  93.44     662.10  93.44     662.10  215.77  90.64  215.77  90.64  ?    ?    
1 1 1 5  4  11 o 14 372.36  106.59 1490.56   834.17  1490.56   834.17  1490.56   834.17  372.36  106.59 372.36  106.59 ?    ?    
1 1 1 5  4  12 o 16 932.58  49.62  8807.65   922.24  8807.65   922.24  8807.65   922.24  932.58  49.62  932.58  49.62  ?    ?    
1 1 1 5  4  13 o 3  1450.18 30.23  21110.70  876.86  21110.70  876.86  21110.70  876.86  1450.18 30.23  1450.18 30.23  ?    ?    
1 1 1 5  4  14 o 1  700.88  63.17  5037.96   876.05  5037.96   876.05  5037.96   876.05  700.88  63.17  700.88  63.17  ?    ?    
1 1 1 5  4  15 o 18 923.26  42.17  8586.01   778.75  8586.01   778.75  8586.01   778.75  923.26  42.17  923.26  42.17  ?    ?    
1 1 1 5  4  16 o 18 252.33  93.40  523.78    624.99  523.78    624.99  523.78    624.99  252.33  93.40  252.33  93.40  ?    ?    
1 1 1 5  4  17 o 19 461.65  80.92  2232.76   719.89  2232.76   719.89  2232.76   719.89  461.65  80.92  461.65  80.92  ?    ?    
1 1 1 5  4  18 o 10 1034.68 40.03  10750.11  828.28  10750.11  828.28  10750.11  828.28  1034.68 40.03  1034.68 40.03  ?    ?    
1 1 1 5  4  19 o 13 2188.09 29.62  47981.05  1296.43 47981.05  1296.43 47981.05  1296.43 2188.09 29.62  2188.09 29.62  ?    ?    
1 1 1 5  4  20 o 15 1812.53 22.51  32894.09  815.99  32894.09  815.99  32894.09  815.99  1812.53 22.51  1812.53 22.51  ?    ?    
1 1 1 5  4  21 o 1  1118.79 38.16  12561.69  853.91  12561.69  853.91  12561.69  853.91  1118.79 38.16  1118.79 38.16  ?    ?    
1 1 1 5  4  22 o 1  524.43  107.01 2926.12   1084.32 2926.12   1084.32 2926.12   1084.32 524.43  107.01 524.43  107.01 ?    ?    
1 1 1 5  4  23 o 11 1239.92 39.12  15432.36  970.22  15432.36  970.22  15432.36  970.22  1239.92 39.12  1239.92 39.12  ?    ?    
1 1 1 5  4  24 o 14 589.85  97.92  3661.41   1114.61 3661.41   1114.61 3661.41   1114.61 589.85  97.92  589.85  97.92  ?    ?    
1 1 1 5  4  25 o 5  1038.81 72.60  10989.71  1498.81 10989.71  1498.81 10989.71  1498.81 1038.81 72.60  1038.81 72.60  ?    ?    
1 1 1 5  4  26 o 2  1647.15 41.57  27286.37  1369.57 27286.37  1369.57 27286.37  1369.57 1647.15 41.57  1647.15 41.57  ?    ?    
1 1 1 5  4  27 o 18 834.51  63.48  7095.99   1051.62 7095.99   1051.62 7095.99   1051.62 834.51  63.48  834.51  63.48  ?    ?    
1 1 1 5  4  28 o 15 887.44  61.15  8027.71   1078.67 8027.71   1078.67 8027.71   1078.67 887.44  61.15  887.44  61.15  ?    ?    
1 1 1 5  4  29 o 2  353.50  116.00 1289.58   947.17  1289.58   947.17  1289.58   947.17  353.50  116.00 353.50  116.00 ?    ?    
1 1 1 5  4  30 o 14 2171.80 41.06  47518.68  1783.60 47518.68  1783.60 47518.68  1783.60 2171.80 41.06  2171.80 41.06  ?    ?    
1 1 1 5  4  31 o 3  1478.12 45.91  22118.19  1357.21 22118.19  1357.21 22118.19  1357.21 1478.12 45.91  1478.12 45.91  ?    ?    
1 1 1 5  4  32 o 4  947.11  79.79  9369.74   1497.34 9369.74   1497.34 9369.74   1497.34 947.11  79.79  947.11  79.79  ?    ?    
1 1 1 5  4  33 o 5  1099.72 60.31  12401.92  1321.52 12401.92  1321.52 12401.92  1321.52 1099.72 60.31  1099.72 60.31  ?    ?    
1 1 1 5  4  34 o 1  649.73  142.81 4983.32   1804.97 4983.32   1804.97 4983.32   1804.97 649.73  142.81 649.73  142.81 ?    ?    
1 1 1 5  4  35 o 13 638.73  118.91 4605.13   1463.12 4605.13   1463.12 4605.13   1463.12 638.73  118.91 638.73  118.91 ?    ?    
1 1 1 5  4  36 o 12 254.16  115.01 -383.63   1253.56 -383.63   1253.56 -383.63   1253.56 254.16  115.01 254.16  115.01 ?    ?    
1 1 1 5  4  37 o 5  329.01  132.81 856.66    1348.71 856.66    1348.71 856.66    1348.71 329.01  132.81 329.01  132.81 ?    ?    
1 1 1 5  4  38 o 7  726.33  90.64  5732.74   1288.07 5732.74   1288.07 5732.74   1288.07 726.33  90.64  726.33  90.64  ?    ?    
1 1 1 5  4  39 o 6  410.69  131.18 1984.13   1216.14 1984.13   1216.14 1984.13   1216.14 410.69  131.18 410.69  131.18 ?    ?    
1 1 1 5  4  40 o 19 1025.61 97.44  11541.62  1974.72 11541.62  1974.72 11541.62  1974.72 1025.61 97.44  1025.61 97.44  ?    ?    
1 1 1 5  4  41 o 7  528.84  132.29 3368.41   1395.49 3368.41   1395.49 3368.41   1395.49 528.84  132.29 528.84  132.29 ?    ?    
1 1 1 5  4  42 o 11 326.94  139.49 561.83    1608.98 561.83    1608.98 561.83    1608.98 326.94  139.49 326.94  139.49 ?    ?    
1 1 1 5  4  43 o 8  339.47  150.04 303.37    2003.14 303.37    2003.14 303.37    2003.14 339.47  150.04 339.47  150.04 ?    ?    
1 1 1 5  4  44 o 11 355.78  149.17 983.97    1788.04 983.97    1788.04 983.97    1788.04 355.78  149.17 355.78  149.17 ?    ?    
1 1 1 5  4  45 o 12 479.39  154.27 2902.29   1679.66 2902.29   1679.66 2902.29   1679.66 479.39  154.27 479.39  154.27 ?    ?    
1 1 1 5  4  46 o 4  541.71  163.14 3946.26   1912.29 3946.26   1912.29 3946.26   1912.29 541.71  163.14 541.71  163.14 ?    ?    
1 1 1 5  4  47 o 10 593.51  162.29 4687.18   1981.32 4687.18   1981.32 4687.18   1981.32 593.51  162.29 593.51  162.29 ?    ?    
1 1 1 5  4  48 o 18 790.86  146.23 7858.52   2227.81 7858.52   2227.81 7858.52   2227.81 790.86  146.23 790.86  146.23 ?    ?    
1 1 1 5  4  49 o 2  469.41  179.36 3083.05   2345.05 3083.05   2345.05 3083.05   2345.05 469.41  179.36 469.41  179.36 ?    ?    
1 1 1 5  4  50 o 1  322.80  147.00 27.21     2088.21 27.21     2088.21 27.21     2088.21 322.80  147.00 322.80  147.00 ?    ?    
1 1 1 5  4  51 o 16 358.40  155.02 1073.06   2039.13 1073.06   2039.13 1073.06   2039.13 358.40  155.02 358.40  155.02 ?    ?    
1 1 1 5  4  52 o 16 535.78  199.28 4951.06   2851.82 4951.06   2851.82 4951.06   2851.82 535.78  199.28 535.78  199.28 ?    ?    
1 1 1 5  4  53 o 14 371.92  168.16 788.60    2673.20 788.60    2673.20 788.60    2673.20 371.92  168.16 371.92  168.16 ?    ?    
1 1 1 5  5  0  o 3  574.16  90.67  3543.46   963.63  3543.46   963.63  3543.46   963.63  574.16  90.67  574.16  90.67  0.00 0.00 
1 1 1 5  5  1  o 3  1256.36 47.49  15882.02  1189.56 15882.02  1189.56 15882.02  1189.56 1256.36 47.49  1256.36 47.49  0.00 0.00 
1 1 1 5  5  2  o 5  1863.04 36.52  34788.66  1359.75 34788.66  1359.75 34788.66  1359.75 1863.04 36.52  1863.04 36.52  0.00 0.00 
1 1 1 5  5  3  o 6  273.68  138.09 1118.45   935.27  1118.45   935.27  1118.45   935.27  273.68  138.09 273.68  138.09 0.00 0.00 
1 1 1 5  5  4  o 8  1827.40 35.09  33466.95  1281.57 33466.95  1281.57 33466.95  1281.57 1827.40 35.09  1827.40 35.09  0.00 0.00 
1 1 1 5  5  5  o 10 848.27  41.19  7257.63   695.22  7257.63   695.22  7257.63   695.22  848.27  41.19  848.27  41.19  0.00 0.00 
1 1 1 5  5  6  o 4  2818.85 23.10  79517.98  1302.38 79517.98  1302.38 79517.98  1302.38 2818.85 23.10  2818.85 23.10  0.00 0.00 
1 1 1 5  5  7  o 13 2165.52 21.53  46934.19  932.25  46934.19  932.25  46934.19  932.25  2165.52 21.53  2165.52 21.53  0.00 0.00 
1 1 1 5  5  8  o 13 1221.66 27.12  14962.30  661.83  14962.30  661.83  14962.30  661.83  1221.66 27.12  1221.66 27.12  0.00 0.00 
1 1 1 5  5  9  o 9  296.67  132.29 1302.08   832.43  1302.08   832.43  1302.08   832.43  296.67  132.29 296.67  132.29 0.00 0.00 
1 1 1 5  5  10 o 5  157.79  100.02 104.52    682.30  104.52    682.30  104.52    682.30  157.79  100.02 157.79  100.02 0.00 0.00 
1 1 1 5  5  11 o 16 185.09  112.04 348.05    764.47  348.05    764.47  348.05    764.47  185.09  112.04 185.09  112.04 0.00 0.00 
1 1 1 5  5  12 o 16 1531.33 26.33  23503.69  805.85  23503.69  805.85  23503.69  805.85  1531.33 26.33  1531.33 26.33  0.00 0.00 
1 1 1 5  5  13 o 13 566.17  58.74  3330.87   647.33  3330.87   647.33  3330.87   647.33  566.17  58.74  566.17  58.74  0.00 0.00 
1 1 1 5  5  14 o 7  267.17  125.11 1074.43   747.87  1074.43   747.87  1074.43   747.87  267.17  125.11 267.17  125.11 0.00 0.00 
1 1 1 5  5  15 o 1  179.96  107.86 350.30    694.23  350.30    694.23  350.30    694.23  179.96  107.86 179.96  107.86 0.00 0.00 
1 1 1 5  5  16 o 19 221.88  106.89 735.65    549.65  735.65    549.65  735.65    549.65  221.88  106.89 221.88  106.89 0.00 0.00 
1 1 1 5  5  17 o 3  278.62  136.22 1170.03   897.23  1170.03   897.23  1170.03   897.23  278.62  136.22 278.62  136.22 0.00 0.00 
1 1 1 5  5  18 o 19 1219.57 34.68  14931.87  844.46  14931.87  844.46  14931.87  844.46  1219.57 34.68  1219.57 34.68  0.00 0.00 
1 1 1 5  5  19 o 3  172.98  110.16 91.69     838.82  91.69     838.82  91.69     838.82  172.98  110.16 172.98  110.16 0.00 0.00 
1 1 1 5  5  20 o 9  188.41  116.88 258.66    879.60  258.66    879.60  258.66    879.60  188.41  116.88 188.41  116.88 0.00 0.00 
1 1 1 5  5  21 o 7  612.16  58.56  3864.58   700.92  3864.58   700.92  3864.58   700.92  612.16  58.56  612.16  58.56  0.00 0.00 
1 1 1 5  5  22 o 12 1493.50 35.53  22378.45  1059.87 22378.45  1059.87 22378.45  1059.87 1493.50 35.53  1493.50 35.53  0.00 0.00 
1 1 1 5  5  23 o 7  1483.45 39.21  22095.96  1161.58 22095.96  1161.58 22095.96  1161.58 1483.45 39.21  1483.45 39.21  0.00 0.00 
1 1 1 5  5  24 o 5  184.40  117.16 126.23    942.34  126.23    942.34  126.23    942.34  184.40  117.16 184.40  117.16 0.00 0.00 
1 1 1 5  5  25 o 13 988.99  64.68  9960.37   1266.52 9960.37   1266.52 9960.37   1266.52 988.99  64.68  988.99  64.68  0.00 0.00 
1 1 1 5  5  26 o 18 230.68  133.68 690.14    1005.45 690.14    1005.45 690.14    1005.45 230.68  133.68 230.68  133.68 0.00 0.00 
1 1 1 5  5  27 o 16 187.32  121.00 15.71     1058.32 15.71     1058.32 15.71     1058.32 187.32  121.00 187.32  121.00 0.00 0.00 
1 1 1 5  5  28 o 11 977.27  47.90  9664.95   931.51  9664.95   931.51  9664.95   931.51  977.27  47.90  977.27  47.90  0.00 0.00 
1 1 1 5  5  29 o 16 230.67  138.79 591.52    1158.36 591.52    1158.36 591.52    1158.36 230.67  138.79 230.67  138.79 0.00 0.00 
1 1 1 5  5  30 o 2  635.78  99.01  4406.77   1168.05 4406.77   1168.05 4406.77   1168.05 635.78  99.01  635.78  99.01  0.00 0.00 
1 1 1 5  5  31 o 7  2296.14 38.55  53002.33  1769.33 53002.33  1769.33 53002.33  1769.33 2296.14 38.55  2296.14 38.55  0.00 0.00 
1 1 1 5  5  32 o 5  233.16  133.38 764.28    981.76  764.28    981.76  764.28    981.76  233.16  133.38 233.16  133.38 0.00 0.00 
1 1 1 5  5  33 o 1  217.99  141.85 36.06     1491.23 36.06     1491.23 36.06     1491.23 217.99  141.85 217.99  141.85 0.00 0.00 
1 1 1 5  5  34 o 8  911.53  68.87  8592.81   1238.63 8592.81   1238.63 8592.81   1238.63 911.53  68.87  911.53  68.87  0.00 0.00 
1 1 1 5  5  35 o 7  726.79  122.59 5961.45   1629.69 5961.45   1629.69 5961.45   1629.69 726.79  122.59 726.79  122.59 0.00 0.00 
1 1 1 5  5  36 o 18 1320.00 71.83  17966.05  1883.39 17966.05  1883.39 17966.05  1883.39 1320.00 71.83  1320.00 71.83  0.00 0.00 
1 1 1 5  5  37 o 5  514.94  106.45 3073.64   967.72  3073.64   967.72  3073.64   967.72  514.94  106.45 514.94  106.45 0.00 0.00 
1 1 1 5  5  38 o 15 214.97  136.51 319.32    1277.34 319.32    1277.34 319.32    1277.34 214.97  136.51 214.97  136.51 0.00 0.00 
1 1 1 5  5  39 o 7  254.03  151.54 884.59    1358.35 884.59    1358.35 884.59    1358.35 254.03  151.54 254.03  151.54 0.00 0.00 
1 1 1 5  5  40 o 17 249.79  158.33 558.26    1709.35 558.26    1709.35 558.26    1709.35 249.79  158.33 249.79  158.33 0.00 0.00 
1 1 1 5  5  41 o 2  764.98  136.24 6800.73   1887.50 6800.73   1887.50 6800.73   1887.50 764.98  136.24 764.98  136.24 0.00 0.00 
1 1 1 5  5  42 o 1  329.40  181.87 1854.62   1744.84 1854.62   1744.84 1854.62   1744.84 329.40  181.87 329.40  181.87 0.00 0.00 
1 1 1 5  5  43 o 14 237.13  149.83 491.17    1516.82 491.17    1516.82 491.17    1516.82 237.13  149.83 237.13  149.83 0.00 0.00 
1 1 1 5  5  44 o 7  488.41  208.30 3974.69   2071.07 3974.69   2071.07 3974.69   2071.07 488.41  208.30 488.41  208.30 0.00 0.00 
1 1 1 5  5  45 o 14 337.10  201.85 1862.14   2427.08 1862.14   2427.08 1862.14   2427.08 337.10  201.85 337.10  201.85 0.00 0.00 
1 1 1 5  5  46 o 1  427.43  193.61 3086.11   1783.78 3086.11   1783.78 3086.11   1783.78 427.43  193.61 427.43  193.61 0.00 0.00 
1 1 1 5  5  47 o 12 281.24  183.71 540.25    2535.87 540.25    2535.87 540.25    2535.87 281.24  183.71 281.24  183.71 0.00 0.00 
1 1 1 5  5  48 o 5  830.17  196.55 9071.95   2833.39 9071.95   2833.39 9071.95   2833.39 830.17  196.55 830.17  196.55 0.00 0.00 
1 1 1 5  5  49 o 8  332.03  171.38 1921.16   1460.28 1921.16   1460.28 1921.16   1460.28 332.03  171.38 332.03  171.38 0.00 0.00 
1 1 1 5  5  50 o 11 333.81  217.73 1549.41   3543.71 1549.41   3543.71 1549.41   3543.71 333.81  217.73 333.81  217.73 0.00 0.00 
1 1 1 5  5  51 o 17 466.59  207.67 3840.04   2051.59 3840.04   2051.59 3840.04   2051.59 466.59  207.67 466.59  207.67 0.00 0.00 
1 1 1 5  5  52 o 8  642.48  244.52 7103.64   2955.76 7103.64   2955.76 7103.64   2955.76 642.48  244.52 642.48  244.52 0.00 0.00 
1 1 1 6  0  0  f 0  1261.04 54.10  16016.37  1359.03 16016.37  1359.03 16016.37  1359.03 1261.04 54.10  1261.04 54.10  0.00 0.00 
1 1 1 6  0  1  o 14 1556.96 47.53  24370.96  1476.96 24370.96  1476.96 24370.96  1476.96 1556.96 47.53  1556.96 47.53  0.00 0.00 
1 1 1 6  0  2  o 9  487.38  112.05 2744.03   950.92  2744.03   950.92  2744.03   950.92  487.38  112.05 487.38  112.05 0.00 0.00 
1 1 1 6  0  3  o 12 816.07  56.65  6776.98   914.14  6776.98   914.14  6776.98   914.14  816.07  56.65  816.07  56.65  0.00 0.00 
1 1 1 6  0  4  o 11 1296.43 33.87  16860.25  876.93  16860.25  876.93  16860.25  876.93  1296.43 33.87  1296.43 33.87  0.00 0.00 
1 1 1 6  0  5  o 10 2584.06 25.29  66831.12  1306.81 66831.12  1306.81 66831.12  1306.81 2584.06 25.29  2584.06 25.29  0.00 0.00 
1 1 1 6  0  6  o 13 1302.56 32.76  17014.50  852.13  17014.50  852.13  17014.50  852.13  1302.56 32.76  1302.56 32.76  0.00 0.00 
1 1 1 6  0  7  o 13 1673.56 34.91  28073.56  1167.19 28073.56  1167.19 28073.56  1167.19 1673.56 34.91  1673.56 34.91  0.00 0.00 
1 1 1 6  0  8  o 16 4966.93 19.66  246800.78 1953.18 246800.78 1953.18 246800.78 1953.18 4966.93 19.66  4966.93 19.66  0.00 0.00 
1 1 1 6  0  9  o 18 1595.72 31.27  25517.39  997.26  25517.39  997.26  25517.39  997.26  1595.72 31.27  1595.72 31.27  0.00 0.00 
1 1 1 6  0  10 o 1  367.97  128.42 1793.67   854.58  1793.67   854.58  1793.67   854.58  367.97  128.42 367.97  128.42 0.00 0.00 
1 1 1 6  0  11 o 1  1009.16 37.31  10249.71  750.81  10249.71  750.81  10249.71  750.81  1009.16 37.31  1009.16 37.31  0.00 0.00 
1 1 1 6  0  12 o 7  828.00  60.31  7014.56   986.25  7014.56   986.25  7014.56   986.25  828.00  60.31  828.00  60.31  0.00 0.00 
1 1 1 6  0  13 o 12 1346.60 40.84  18244.58  1097.69 18244.58  1097.69 18244.58  1097.69 1346.60 40.84  1346.60 40.84  0.00 0.00 
1 1 1 6  0  14 o 11 502.81  88.62  2785.57   808.50  2785.57   808.50  2785.57   808.50  502.81  88.62  502.81  88.62  0.00 0.00 
1 1 1 6  0  15 o 13 766.31  46.73  5965.78   710.01  5965.78   710.01  5965.78   710.01  766.31  46.73  766.31  46.73  0.00 0.00 
1 1 1 6  0  16 o 5  1008.81 45.93  10283.29  922.64  10283.29  922.64  10283.29  922.64  1008.81 45.93  1008.81 45.93  0.00 0.00 
1 1 1 6  0  17 o 1  2481.63 22.76  61655.14  1129.49 61655.14  1129.49 61655.14  1129.49 2481.63 22.76  2481.63 22.76  0.00 0.00 
1 1 1 6  0  18 o 13 941.20  44.55  8943.56   834.63  8943.56   834.63  8943.56   834.63  941.20  44.55  941.20  44.55  0.00 0.00 
1 1 1 6  0  19 o 18 166.23  103.87 170.92    707.46  170.92    707.46  170.92    707.46  166.23  103.87 166.23  103.87 0.00 0.00 
1 1 1 6  0  20 o 10 187.60  118.70 153.97    955.73  153.97    955.73  153.97    955.73  187.60  118.70 187.60  118.70 0.00 0.00 
1 1 1 6  0  21 o 19 222.66  112.27 739.71    618.00  739.71    618.00  739.71    618.00  222.66  112.27 222.66  112.27 0.00 0.00 
1 1 1 6  0  22 o 9  682.53  72.10  4840.99   956.60  4840.99   956.60  4840.99   956.60  682.53  72.10  682.53  72.10  0.00 0.00 
1 1 1 6  0  23 o 16 2800.18 22.34  78474.37  1251.15 78474.37  1251.15 78474.37  1251.15 2800.18 22.34  2800.18 22.34  0.00 0.00 
1 1 1 6  0  24 o 12 1928.65 37.15  37304.67  1431.69 37304.67  1431.69 37304.67  1431.69 1928.65 37.15  1928.65 37.15  0.00 0.00 
1 1 1 6  0  25 o 7  239.50  130.62 829.87    888.17  829.87    888.17  829.87    888.17  239.50  130.62 239.50  130.62 0.00 0.00 
1 1 1 6  0  26 o 8  609.81  93.61  4011.31   1061.85 4011.31   1061.85 4011.31   1061.85 609.81  93.61  609.81  93.61  0.00 0.00 
1 1 1 6  0  27 o 13 1118.97 58.17  12693.19  1293.74 12693.19  1293.74 12693.19  1293.74 1118.97 58.17  1118.97 58.17  0.00 0.00 
1 1 1 6  0  28 o 3  643.64  119.61 4630.64   1383.60 4630.64   1383.60 4630.64   1383.60 643.64  119.61 643.64  119.61 0.00 0.00 
1 1 1 6  0  29 o 16 223.94  127.43 689.92    889.35  689.92    889.35  689.92    889.35  223.94  127.43 223.94  127.43 0.00 0.00 
1 1 1 6  0  30 f 0  412.03  143.06 2273.68   1064.04 2273.68   1064.04 2273.68   1064.04 412.03  143.06 412.03  143.06 0.00 0.00 
1 1 1 6  0  31 o 16 1066.81 56.44  11568.72  1196.51 11568.72  1196.51 11568.72  1196.51 1066.81 56.44  1066.81 56.44  0.00 0.00 
1 1 1 6  0  32 o 13 220.71  139.43 316.52    1312.96 316.52    1312.96 316.52    1312.96 220.71  139.43 220.71  139.43 0.00 0.00 
1 1 1 6  0  33 o 5  1826.74 49.31  33694.18  1798.61 33694.18  1798.61 33694.18  1798.61 1826.74 49.31  1826.74 49.31  0.00 0.00 
1 1 1 6  0  34 o 8  1393.68 56.04  19719.12  1556.53 19719.12  1556.53 19719.12  1556.53 1393.68 56.04  1393.68 56.04  0.00 0.00 
1 1 1 6  0  35 o 10 1113.82 91.98  13030.86  2015.76 13030.86  2015.76 13030.86  2015.76 1113.82 91.98  1113.82 91.98  0.00 0.00 
1 1 1 6  0  36 o 10 284.23  152.38 1292.55   1188.97 1292.55   1188.97 1292.55   1188.97 284.23  152.38 284.23  152.38 0.00 0.00 
1 1 1 6  0  37 o 3  216.09  133.80 462.44    1146.99 462.44    1146.99 462.44    1146.99 216.09  133.80 216.09  133.80 0.00 0.00 
1 1 1 6  0  38 o 2  1309.45 76.50  17776.26  1987.64 17776.26  1987.64 17776.26  1987.64 1309.45 76.50  1309.45 76.50  0.00 0.00 
1 1 1 6  0  39 o 13 800.89  99.09  6971.28   1521.89 6971.28   1521.89 6971.28   1521.89 800.89  99.09  800.89  99.09  0.00 0.00 
1 1 1 6  0  40 o 11 1366.04 80.27  19394.97  2175.58 19394.97  2175.58 19394.97  2175.58 1366.04 80.27  1366.04 80.27  0.00 0.00 
1 1 1 6  0  41 o 17 453.83  167.11 2994.36   1402.91 2994.36   1402.91 2994.36   1402.91 453.83  167.11 453.83  167.11 0.00 0.00 
1 1 1 6  0  42 o 13 760.62  122.72 6574.76   1721.23 6574.76   1721.23 6574.76   1721.23 760.62  122.72 760.62  122.72 0.00 0.00 
1 1 1 6  0  43 o 8  209.70  131.93 364.52    1162.19 364.52    1162.19 364.52    1162.19 209.70  131.93 209.70  131.93 0.00 0.00 
1 1 1 6  0  44 o 9  297.87  177.87 1340.99   1874.86 1340.99   1874.86 1340.99   1874.86 297.87  177.87 297.87  177.87 0.00 0.00 
1 1 1 6  0  45 o 3  841.71  163.68 8627.63   2456.45 8627.63   2456.45 8627.63   2456.45 841.71  163.68 841.71  163.68 0.00 0.00 
1 1 1 6  0  46 o 1  736.85  177.78 6962.15   2271.37 6962.15   2271.37 6962.15   2271.37 736.85  177.78 736.85  177.78 0.00 0.00 
1 1 1 6  0  47 o 1  687.21  193.60 6437.16   2303.45 6437.16   2303.45 6437.16   2303.45 687.21  193.60 687.21  193.60 0.00 0.00 
1 1 1 6  0  48 o 16 272.13  170.16 912.74    1901.96 912.74    1901.96 912.74    1901.96 272.13  170.16 272.13  170.16 0.00 0.00 
1 1 1 6  0  49 o 2  268.84  161.16 1066.62   1550.67 1066.62   1550.67 1066.62   1550.67 268.84  161.16 268.84  161.16 0.00 0.00 
1 1 1 6  0  50 f 0  276.68  181.78 529.46    2536.94 529.46    2536.94 529.46    2536.94 276.68  181.78 276.68  181.78 0.00 0.00 
1 1 1 6  0  51 o 13 1168.15 116.96 15150.81  2664.94 15150.81  2664.94 15150.81  2664.94 1168.15 116.96 1168.15 116.96 0.00 0.00 
1 1 1 6  0  52 o 8  341.02  193.38 2210.95   2038.63 2210.95   2038.63 2210.95   2038.63 341.02  193.38 341.02  193.38 0.00 0.00 
1 1 1 6  0  53 o 12 504.37  233.39 4839.05   2597.51 4839.05   2597.51 4839.05   2597.51 504.37  233.39 504.37  233.39 0.00 0.00 
1 1 1 6  1  0  o 1  615.10  177.51 4707.68   1893.86 4707.68   1893.86 4707.68   1893.86 615.10  177.51 615.10  177.51 0.00 0.00 
1 1 1 6  1  1  o 10 1980.52 27.72  39286.73  1097.90 39286.73  1097.90 39286.73  1097.90 1980.52 27.72  1980.52 27.72  ?    ?    
1 1 1 6  1  2  o 9  1074.77 41.48  11591.01  891.63  11591.01  891.63  11591.01  891.63  1074.77 41.48  1074.77 41.48  ?    ?    
1 1 1 6  1  3  o 9  1053.31 47.99  11143.26  1010.91 11143.26  1010.91 11143.26  1010.91 1053.31 47.99  1053.31 47.99  ?    ?    
1 1 1 6  1  4  o 11 576.08  85.57  3432.56   956.00  3432.56   956.00  3432.56   956.00  576.08  85.57  576.08  85.57  ?    ?    
1 1 1 6  1  5  o 1  922.89  51.74  8583.27   951.22  8583.27   951.22  8583.27   951.22  922.89  51.74  922.89  51.74  ?    ?    
1 1 1 6  1  6  o 19 1571.79 33.03  24750.95  1038.34 24750.95  1038.34 24750.95  1038.34 1571.79 33.03  1571.79 33.03  ?    ?    
1 1 1 6  1  7  o 12 1322.00 45.22  17538.83  1195.65 17538.83  1195.65 17538.83  1195.65 1322.00 45.22  1322.00 45.22  ?    ?    
1 1 1 6  1  8  o 7  2046.72 27.98  41951.91  1145.37 41951.91  1145.37 41951.91  1145.37 2046.72 27.98  2046.72 27.98  ?    ?    
1 1 1 6  1  9  o 1  530.41  93.34  2946.43   954.07  2946.43   954.07  2946.43   954.07  530.41  93.34  530.41  93.34  ?    ?    
1 1 1 6  1  10 o 5  194.41  84.11  -62.31    600.63  -62.31    600.63  -62.31    600.63  194.41  84.11  194.41  84.11  ?    ?    
1 1 1 6  1  11 o 3  547.53  85.30  3146.21   903.68  3146.21   903.68  3146.21   903.68  547.53  85.30  547.53  85.30  ?    ?    
1 1 1 6  1  12 o 1  614.72  67.80  3894.82   819.77  3894.82   819.77  3894.82   819.77  614.72  67.80  614.72  67.80  ?    ?    
1 1 1 6  1  13 o 2  406.23  103.24 1785.21   840.35  1785.21   840.35  1785.21   840.35  406.23  103.24 406.23  103.24 ?    ?    
1 1 1 6  1  14 o 5  1628.31 28.25  26604.40  919.97  26604.40  919.97  26604.40  919.97  1628.31 28.25  1628.31 28.25  ?    ?    
1 1 1 6  1  15 o 10 265.40  91.72  671.97    591.90  671.97    591.90  671.97    591.90  265.40  91.72  265.40  91.72  ?    ?    
1 1 1 6  1  16 o 10 566.25  80.65  3347.39   887.55  3347.39   887.55  3347.39   887.55  566.25  80.65  566.25  80.65  ?    ?    
1 1 1 6  1  17 o 4  1422.35 31.47  20296.77  895.19  20296.77  895.19  20296.77  895.19  1422.35 31.47  1422.35 31.47  ?    ?    
1 1 1 6  1  18 o 8  692.72  57.17  4874.70   785.03  4874.70   785.03  4874.70   785.03  692.72  57.17  692.72  57.17  ?    ?    
1 1 1 6  1  19 o 14 1348.39 35.47  18238.58  956.50  18238.58  956.50  18238.58  956.50  1348.39 35.47  1348.39 35.47  ?    ?    
1 1 1 6  1  20 o 2  1869.29 28.34  35012.25  1059.42 35012.25  1059.42 35012.25  1059.42 1869.29 28.34  1869.29 28.34  ?    ?    
1 1 1 6  1  21 o 10 1140.69 41.95  13068.05  957.00  13068.05  957.00  13068.05  957.00  1140.69 41.95  1140.69 41.95  ?    ?    
1 1 1 6  1  22 o 16 335.39  116.86 1056.37   961.79  1056.37   961.79  1056.37   961.79  335.39  116.86 335.39  116.86 ?    ?    
1 1 1 6  1  23 o 3  1961.01 31.66  38551.47  1241.70 38551.47  1241.70 38551.47  1241.70 1961.01 31.66  1961.01 31.66  ?    ?    
1 1 1 6  1  24 o 18 1509.89 39.86  22894.90  1203.54 22894.90  1203.54 22894.90  1203.54 1509.89 39.86  1509.89 39.86  ?    ?    
1 1 1 6  1  25 o 15 1425.09 41.13  20402.16  1172.17 20402.16  1172.17 20402.16  1172.17 1425.09 41.13  1425.09 41.13  ?    ?    
1 1 1 6  1  26 o 18 349.63  116.37 1218.12   952.12  1218.12   952.12  1218.12   952.12  349.63  116.37 349.63  116.37 ?    ?    
1 1 1 6  1  27 o 11 1712.32 35.61  29445.60  1219.64 29445.60  1219.64 29445.60  1219.64 1712.32 35.61  1712.32 35.61  ?    ?    
1 1 1 6  1  28 o 14 906.28  74.12  8428.08   1331.67 8428.08   1331.67 8428.08   1331.67 906.28  74.12  906.28  74.12  ?    ?    
1 1 1 6  1  29 o 3  861.73  55.82  7557.54   956.79  7557.54   956.79  7557.54   956.79  861.73  55.82  861.73  55.82  ?    ?    
1 1 1 6  1  30 o 19 339.71  123.00 1065.74   1074.90 1065.74   1074.90 1065.74   1074.90 339.71  123.00 339.71  123.00 ?    ?    
1 1 1 6  1  31 o 17 1105.67 70.41  12597.73  1548.93 12597.73  1548.93 12597.73  1548.93 1105.67 70.41  1105.67 70.41  ?    ?    
1 1 1 6  1  32 o 13 1157.95 53.28  13635.49  1233.92 13635.49  1233.92 13635.49  1233.92 1157.95 53.28  1157.95 53.28  ?    ?    
1 1 1 6  1  33 o 19 543.54  114.01 3290.19   1199.81 3290.19   1199.81 3290.19   1199.81 543.54  114.01 543.54  114.01 ?    ?    
1 1 1 6  1  34 o 3  336.05  123.64 1090.22   1092.46 1090.22   1092.46 1090.22   1092.46 336.05  123.64 336.05  123.64 ?    ?    
1 1 1 6  1  35 o 2  867.11  88.79  8018.99   1518.11 8018.99   1518.11 8018.99   1518.11 867.11  88.79  867.11  88.79  ?    ?    
1 1 1 6  1  36 o 16 764.15  95.99  6353.41   1434.74 6353.41   1434.74 6353.41   1434.74 764.15  95.99  764.15  95.99  ?    ?    
1 1 1 6  1  37 o 4  811.30  111.80 7378.19   1765.88 7378.19   1765.88 7378.19   1765.88 811.30  111.80 811.30  111.80 ?    ?    
1 1 1 6  1  38 o 14 291.43  127.56 110.75    1415.70 110.75    1415.70 110.75    1415.70 291.43  127.56 291.43  127.56 ?    ?    
1 1 1 6  1  39 o 8  377.83  148.98 1416.55   1657.65 1416.55   1657.65 1416.55   1657.65 377.83  148.98 377.83  148.98 ?    ?    
1 1 1 6  1  40 o 18 320.23  136.96 476.30    1558.02 476.30    1558.02 476.30    1558.02 320.23  136.96 320.23  136.96 ?    ?    
1 1 1 6  1  41 o 11 1169.96 68.97  14361.14  1606.83 14361.14  1606.83 14361.14  1606.83 1169.96 68.97  1169.96 68.97  ?    ?    
1 1 1 6  1  42 o 11 653.79  111.46 4868.89   1405.16 4868.89   1405.16 4868.89   1405.16 653.79  111.46 653.79  111.46 ?    ?    
1 1 1 6  1  43 o 4  410.11  165.57 1777.47   2096.39 1777.47   2096.39 1777.47   2096.39 410.11  165.57 410.11  165.57 ?    ?    
1 1 1 6  1  44 o 10 377.08  152.93 1332.82   1797.62 1332.82   1797.62 1332.82   1797.62 377.08  152.93 377.08  152.93 ?    ?    
1 1 1 6  1  45 o 5  394.10  160.86 1555.40   2003.97 1555.40   2003.97 1555.40   2003.97 394.10  160.86 394.10  160.86 ?    ?    
1 1 1 6  1  46 f 0  355.48  150.25 956.94    1837.28 956.94    1837.28 956.94    1837.28 355.48  150.25 355.48  150.25 ?    ?    
1 1 1 6  1  47 o 8  342.92  153.95 228.30    2195.18 228.30    2195.18 228.30    2195.18 342.92  153.95 342.92  153.95 ?    ?    
1 1 1 6  1  48 o 14 352.12  156.79 487.02    2228.13 487.02    2228.13 487.02    2228.13 352.12  156.79 352.12  156.79 ?    ?    
1 1 1 6  1  49 o 13 439.27  179.60 2419.36   2503.22 2419.36   2503.22 2419.36   2503.22 439.27  179.60 439.27  179.60 ?    ?    
1 1 1 6  1  50 o 7  397.30  179.48 1187.16   3037.84 1187.16   3037.84 1187.16   3037.84 397.30  179.48 397.30  179.48 ?    ?    
1 1 1 6  1  51 o 10 526.68  211.87 4910.45   3418.91 4910.45   3418.91 4910.45   3418.91 526.68  211.87 526.68  211.87 ?    ?    
1 1 1 6  1  52 o 12 410.38  174.45 2087.88   2500.52 2087.88   2500.52 2087.88   2500.52 410.38  174.45 410.38  174.45 ?    ?    
1 1 1 6  1  53 o 13 325.00  148.26 76.31     2135.80 76.31     2135.80 76.31     2135.80 325.00  148.26 325.00  148.26 ?    ?    
1 1 1 6  2  0  o 1  1311.82 45.05  17302.11  1178.98 17302.11  1178.98 17302.11  1178.98 1311.82 45.05  1311.82 45.05  0.00 0.00 
1 1 1 6  2  1  o 1  1860.81 27.73  34675.65  1032.15 34675.65  1032.15 34675.65  1032.15 1860.81 27.73  1860.81 27.73  ?    ?    
1 1 1 6  2  2  o 4  2976.59 29.38  88740.42  1749.30 88740.42  1749.30 88740.42  1749.30 2976.59 29.38  2976.59 29.38  ?    ?    
1 1 1 6  2  3  o 17 1654.18 41.37  27445.94  1368.53 27445.94  1368.53 27445.94  1368.53 1654.18 41.37  1654.18 41.37  ?    ?    
1 1 1 6  2  4  o 18 1164.42 39.47  13595.14  919.27  13595.14  919.27  13595.14  919.27  1164.42 39.47  1164.42 39.47  ?    ?    
1 1 1 6  2  5  o 16 2733.14 28.49  74803.18  1557.22 74803.18  1557.22 74803.18  1557.22 2733.14 28.49  2733.14 28.49  ?    ?    
1 1 1 6  2  6  o 11 1111.39 41.59  12388.59  924.42  12388.59  924.42  12388.59  924.42  1111.39 41.59  1111.39 41.59  ?    ?    
1 1 1 6  2  7  o 12 298.52  106.90 779.89    809.31  779.89    809.31  779.89    809.31  298.52  106.90 298.52  106.90 ?    ?    
1 1 1 6  2  8  o 9  1024.37 53.11  10581.68  1084.40 10581.68  1084.40 10581.68  1084.40 1024.37 53.11  1024.37 53.11  ?    ?    
1 1 1 6  2  9  f 0  1577.47 30.47  24942.04  961.21  24942.04  961.21  24942.04  961.21  1577.47 30.47  1577.47 30.47  ?    ?    
1 1 1 6  2  10 o 7  689.20  52.69  4820.52   720.78  4820.52   720.78  4820.52   720.78  689.20  52.69  689.20  52.69  ?    ?    
1 1 1 6  2  11 f 0  610.89  66.89  3842.30   803.87  3842.30   803.87  3842.30   803.87  610.89  66.89  610.89  66.89  ?    ?    
1 1 1 6  2  12 o 18 303.37  93.27  957.88    620.74  957.88    620.74  957.88    620.74  303.37  93.27  303.37  93.27  ?    ?    
1 1 1 6  2  13 o 8  1035.92 41.75  10807.47  864.89  10807.47  864.89  10807.47  864.89  1035.92 41.75  1035.92 41.75  ?    ?    
1 1 1 6  2  14 o 12 1007.02 49.56  10250.63  998.07  10250.63  998.07  10250.63  998.07  1007.02 49.56  1007.02 49.56  ?    ?    
1 1 1 6  2  15 f 0  735.96  59.93  5534.44   874.55  5534.44   874.55  5534.44   874.55  735.96  59.93  735.96  59.93  ?    ?    
1 1 1 6  2  16 o 1  617.43  62.06  3903.11   756.01  3903.11   756.01  3903.11   756.01  617.43  62.06  617.43  62.06  ?    ?    
1 1 1 6  2  17 o 17 251.04  105.42 135.69    895.27  135.69    895.27  135.69    895.27  251.04  105.42 251.04  105.42 ?    ?    
1 1 1 6  2  18 o 6  730.69  62.57  5433.48   905.60  5433.48   905.60  5433.48   905.60  730.69  62.57  730.69  62.57  ?    ?    
1 1 1 6  2  19 f 0  300.89  101.76 870.56    727.79  870.56    727.79  870.56    727.79  300.89  101.76 300.89  101.76 ?    ?    
1 1 1 6  2  20 o 17 1233.86 38.22  15279.64  943.08  15279.64  943.08  15279.64  943.08  1233.86 38.22  1233.86 38.22  ?    ?    
1 1 1 6  2  21 o 4  1681.33 32.45  28341.50  1091.08 28341.50  1091.08 28341.50  1091.08 1681.33 32.45  1681.33 32.45  ?    ?    
1 1 1 6  2  22 o 17 895.49  72.84  8178.65   1293.20 8178.65   1293.20 8178.65   1293.20 895.49  72.84  895.49  72.84  ?    ?    
1 1 1 6  2  23 o 12 1711.27 30.86  29353.29  1056.30 29353.29  1056.30 29353.29  1056.30 1711.27 30.86  1711.27 30.86  ?    ?    
1 1 1 6  2  24 o 12 1189.89 36.20  14210.25  861.50  14210.25  861.50  14210.25  861.50  1189.89 36.20  1189.89 36.20  ?    ?    
1 1 1 6  2  25 o 14 589.27  115.95 3708.25   1317.88 3708.25   1317.88 3708.25   1317.88 589.27  115.95 589.27  115.95 ?    ?    
1 1 1 6  2  26 o 7  509.74  112.06 2797.38   1111.24 2797.38   1111.24 2797.38   1111.24 509.74  112.06 509.74  112.06 ?    ?    
1 1 1 6  2  27 f 0  917.60  63.42  8571.08   1156.70 8571.08   1156.70 8571.08   1156.70 917.60  63.42  917.60  63.42  ?    ?    
1 1 1 6  2  28 o 16 915.27  70.00  8578.41   1271.69 8578.41   1271.69 8578.41   1271.69 915.27  70.00  915.27  70.00  ?    ?    
1 1 1 6  2  29 o 18 1539.72 46.25  23928.83  1424.31 23928.83  1424.31 23928.83  1424.31 1539.72 46.25  1539.72 46.25  ?    ?    
1 1 1 6  2  30 o 6  469.01  128.90 2432.35   1246.24 2432.35   1246.24 2432.35   1246.24 469.01  128.90 469.01  128.90 ?    ?    
1 1 1 6  2  31 o 6  1012.49 72.44  10603.80  1457.14 10603.80  1457.14 10603.80  1457.14 1012.49 72.44  1012.49 72.44  ?    ?    
1 1 1 6  2  32 o 17 907.35  87.97  8680.24   1576.40 8680.24   1576.40 8680.24   1576.40 907.35  87.97  907.35  87.97  ?    ?    
1 1 1 6  2  33 o 17 489.08  137.52 2761.37   1401.07 2761.37   1401.07 2761.37   1401.07 489.08  137.52 489.08  137.52 ?    ?    
1 1 1 6  2  34 o 7  805.09  95.59  6977.96   1509.11 6977.96   1509.11 6977.96   1509.11 805.09  95.59  805.09  95.59  ?    ?    
1 1 1 6  2  35 o 15 1125.86 67.82  13143.67  1520.04 13143.67  1520.04 13143.67  1520.04 1125.86 67.82  1125.86 67.82  ?    ?    
1 1 1 6  2  36 o 14 657.79  127.86 5031.76   1621.46 5031.76   1621.46 5031.76   1621.46 657.79  127.86 657.79  127.86 ?    ?    
1 1 1 6  2  37 o 2  1101.64 59.35  12540.43  1302.78 12540.43  1302.78 12540.43  1302.78 1101.64 59.35  1101.64 59.35  ?    ?    
1 1 1 6  2  38 o 11 307.39  127.21 600.68    1276.01 600.68    1276.01 600.68    1276.01 307.39  127.21 307.39  127.21 ?    ?    
1 1 1 6  2  39 o 14 393.46  159.96 1476.06   1972.18 1476.06   1972.18 1476.06   1972.18 393.46  159.96 393.46  159.96 ?    ?    
1 1 1 6  2  40 o 5  568.42  144.14 3986.51   1640.73 3986.51   1640.73 3986.51   1640.73 568.42  144.14 568.42  144.14 ?    ?    
1 1 1 6  2  41 o 4  310.70  133.09 422.93    1475.66 422.93    1475.66 422.93    1475.66 310.70  133.09 310.70  133.09 ?    ?    
1 1 1 6  2  42 o 10 378.45  151.48 1396.57   1738.55 1396.57   1738.55 1396.57   1738.55 378.45  151.48 378.45  151.48 ?    ?    
1 1 1 6  2  43 o 1  327.64  138.73 636.12    1570.94 636.12    1570.94 636.12    1570.94 327.64  138.73 327.64  138.73 ?    ?    
1 1 1 6  2  44 o 5  549.23  164.29 3977.07   1944.25 3977.07   1944.25 3977.07   1944.25 549.23  164.29 549.23  164.29 ?    ?    
1 1 1 6  2  45 o 3  339.98  147.58 518.69    1861.70 518.69    1861.70 518.69    1861.70 339.98  147.58 339.98  147.58 ?    ?    
1 1 1 6  2  46 o 5  432.57  167.07 2316.45   2050.05 2316.45   2050.05 2316.45   2050.05 432.57  167.07 432.57  167.07 ?    ?    
1 1 1 6  2  47 o 1  384.67  155.99 1520.63   1869.94 1520.63   1869.94 1520.63   1869.94 384.67  155.99 384.67  155.99 ?    ?    
1 1 1 6  2  48 o 12 415.21  177.68 1792.02   2625.05 1792.02   2625.05 1792.02   2625.05 415.21  177.68 415.21  177.68 ?    ?    
1 1 1 6  2  49 o 14 504.64  175.79 3618.21   2176.45 3618.21   2176.45 3618.21   2176.45 504.64  175.79 504.64  175.79 ?    ?    
1 1 1 6  2  50 o 14 691.63  169.93 6699.31   2333.41 6699.31   2333.41 6699.31   2333.41 691.63  169.93 691.63  169.93 ?    ?    
1 1 1 6  2  51 o 11 397.05  175.72 1496.41   2756.26 1496.41   2756.26 1496.41   2756.26 397.05  175.72 397.05  175.72 ?    ?    
1 1 1 6  2  52 o 11 638.48  215.51 7395.94   3264.34 7395.94   3264.34 7395.94   3264.34 638.48  215.51 638.48  215.51 ?    ?    
1 1 1 6  2  53 o 4  431.10  192.27 2273.64   3364.86 2273.64   3364.86 2273.64   3364.86 431.10  192.27 431.10  192.27 ?    ?    
1 1 1 6  3  0  o 5  182.33  108.11 372.08    683.51  372.08    683.51  372.08    683.51  182.33  108.11 182.33  108.11 0.00 0.00 
1 1 1 6  3  1  o 12 1201.95 45.45  14498.57  1092.60 14498.57  1092.60 14498.57  1092.60 1201.95 45.45  1201.95 45.45  ?    ?    
1 1 1 6  3  2  o 13 1030.06 52.19  10686.76  1071.60 10686.76  1071.60 10686.76  1071.60 1030.06 52.19  1030.06 52.19  ?    ?    
1 1 1 6  3  3  o 10 1863.46 30.14  34778.66  1123.44 34778.66  1123.44 34778.66  1123.44 1863.46 30.14  1863.46 30.14  ?    ?    
1 1 1 6  3  4  o 14 2125.72 25.45  45236.75  1081.90 45236.75  1081.90 45236.75  1081.90 2125.72 25.45  2125.72 25.45  ?    ?    
1 1 1 6  3  5  o 6  2089.28 28.89  43714.01  1207.17 43714.01  1207.17 43714.01  1207.17 2089.28 28.89  2089.28 28.89  ?    ?    
1 1 1 6  3  6  o 17 641.76  60.07  4181.08   762.12  4181.08   762.12  4181.08   762.12  641.76  60.07  641.76  60.07  ?    ?    
1 1 1 6  3  7  o 10 319.90  101.12 1031.81   724.18  1031.81   724.18  1031.81   724.18  319.90  101.12 319.90  101.12 ?    ?    
1 1 1 6  3  8  o 13 832.13  64.44  7033.05   1064.17 7033.05   1064.17 7033.05   1064.17 832.13  64.44  832.13  64.44  ?    ?    
1 1 1 6  3  9  o 3  667.04  55.27  4520.25   730.77  4520.25   730.77  4520.25   730.77  667.04  55.27  667.04  55.27  ?    ?    
1 1 1 6  3  10 o 9  713.40  60.33  5195.87   852.74  5195.87   852.74  5195.87   852.74  713.40  60.33  713.40  60.33  ?    ?    
1 1 1 6  3  11 f 0  1102.65 41.29  12244.84  910.63  12244.84  910.63  12244.84  910.63  1102.65 41.29  1102.65 41.29  ?    ?    
1 1 1 6  3  12 o 4  726.02  66.98  5409.19   961.57  5409.19   961.57  5409.19   961.57  726.02  66.98  726.02  66.98  ?    ?    
1 1 1 6  3  13 o 7  1544.18 29.01  23929.61  896.06  23929.61  896.06  23929.61  896.06  1544.18 29.01  1544.18 29.01  ?    ?    
1 1 1 6  3  14 o 6  1063.43 36.33  11375.52  772.65  11375.52  772.65  11375.52  772.65  1063.43 36.33  1063.43 36.33  ?    ?    
1 1 1 6  3  15 f 0  955.74  46.31  9213.38   885.24  9213.38   885.24  9213.38   885.24  955.74  46.31  955.74  46.31  ?    ?    
1 1 1 6  3  16 o 3  1259.49 38.20  15942.75  962.33  15942.75  962.33  15942.75  962.33  1259.49 38.20  1259.49 38.20  ?    ?    
1 1 1 6  3  17 o 1  1050.26 36.87  11075.09  774.48  11075.09  774.48  11075.09  774.48  1050.26 36.87  1050.26 36.87  ?    ?    
1 1 1 6  3  18 o 12 1612.34 28.14  26049.29  907.42  26049.29  907.42  26049.29  907.42  1612.34 28.14  1612.34 28.14  ?    ?    
1 1 1 6  3  19 o 12 2206.49 28.70  48784.95  1266.67 48784.95  1266.67 48784.95  1266.67 2206.49 28.70  2206.49 28.70  ?    ?    
1 1 1 6  3  20 o 17 2793.12 25.91  78145.14  1447.15 78145.14  1447.15 78145.14  1447.15 2793.12 25.91  2793.12 25.91  ?    ?    
1 1 1 6  3  21 o 13 1672.36 26.15  28015.16  874.59  28015.16  874.59  28015.16  874.59  1672.36 26.15  1672.36 26.15  ?    ?    
1 1 1 6  3  22 o 5  722.01  70.32  5326.54   1002.62 5326.54   1002.62 5326.54   1002.62 722.01  70.32  722.01  70.32  ?    ?    
1 1 1 6  3  23 o 17 1408.42 40.32  19916.70  1135.82 19916.70  1135.82 19916.70  1135.82 1408.42 40.32  1408.42 40.32  ?    ?    
1 1 1 6  3  24 o 14 1986.89 31.52  39590.01  1252.50 39590.01  1252.50 39590.01  1252.50 1986.89 31.52  1986.89 31.52  ?    ?    
1 1 1 6  3  25 o 7  1234.14 46.69  15317.39  1152.52 15317.39  1152.52 15317.39  1152.52 1234.14 46.69  1234.14 46.69  ?    ?    
1 1 1 6  3  26 o 4  789.40  66.93  6367.91   1046.70 6367.91   1046.70 6367.91   1046.70 789.40  66.93  789.40  66.93  ?    ?    
1 1 1 6  3  27 o 4  574.28  112.88 3543.02   1250.28 3543.02   1250.28 3543.02   1250.28 574.28  112.88 574.28  112.88 ?    ?    
1 1 1 6  3  28 o 16 897.35  68.86  8249.78   1226.46 8249.78   1226.46 8249.78   1226.46 897.35  68.86  897.35  68.86  ?    ?    
1 1 1 6  3  29 o 10 811.62  79.64  6823.98   1276.09 6823.98   1276.09 6823.98   1276.09 811.62  79.64  811.62  79.64  ?    ?    
1 1 1 6  3  30 o 9  1400.50 49.28  19826.53  1380.21 19826.53  1380.21 19826.53  1380.21 1400.50 49.28  1400.50 49.28  ?    ?    
1 1 1 6  3  31 o 1  472.60  123.59 2521.05   1181.20 2521.05   1181.20 2521.05   1181.20 472.60  123.59 472.60  123.59 ?    ?    
1 1 1 6  3  32 o 17 1095.85 59.56  12298.25  1300.53 12298.25  1300.53 12298.25  1300.53 1095.85 59.56  1095.85 59.56  ?    ?    
1 1 1 6  3  33 o 4  991.76  72.82  10209.16  1434.34 10209.16  1434.34 10209.16  1434.34 991.76  72.82  991.76  72.82  ?    ?    
1 1 1 6  3  34 o 5  323.77  133.35 652.23    1393.09 652.23    1393.09 652.23    1393.09 323.77  133.35 323.77  133.35 ?    ?    
1 1 1 6  3  35 o 14 307.69  130.74 356.63    1403.49 356.63    1403.49 356.63    1403.49 307.69  130.74 307.69  130.74 ?    ?    
1 1 1 6  3  36 o 7  816.79  92.82  7239.13   1489.44 7239.13   1489.44 7239.13   1489.44 816.79  92.82  816.79  92.82  ?    ?    
1 1 1 6  3  37 o 4  968.28  77.83  9932.35   1494.43 9932.35   1494.43 9932.35   1494.43 968.28  77.83  968.28  77.83  ?    ?    
1 1 1 6  3  38 o 8  307.81  126.55 634.71    1251.52 634.71    1251.52 634.71    1251.52 307.81  126.55 307.81  126.55 ?    ?    
1 1 1 6  3  39 o 17 854.52  80.14  7784.82   1353.73 7784.82   1353.73 7784.82   1353.73 854.52  80.14  854.52  80.14  ?    ?    
1 1 1 6  3  40 o 12 670.64  137.91 5427.31   1787.95 5427.31   1787.95 5427.31   1787.95 670.64  137.91 670.64  137.91 ?    ?    
1 1 1 6  3  41 o 5  389.04  142.61 1698.60   1451.30 1698.60   1451.30 1698.60   1451.30 389.04  142.61 389.04  142.61 ?    ?    
1 1 1 6  3  42 f 0  751.14  124.42 6569.40   1803.76 6569.40   1803.76 6569.40   1803.76 751.14  124.42 751.14  124.42 ?    ?    
1 1 1 6  3  43 o 10 1059.39 98.27  12347.11  2058.37 12347.11  2058.37 12347.11  2058.37 1059.39 98.27  1059.39 98.27  ?    ?    
1 1 1 6  3  44 o 19 346.79  147.92 785.86    1808.44 785.86    1808.44 785.86    1808.44 346.79  147.92 346.79  147.92 ?    ?    
1 1 1 6  3  45 o 1  473.65  181.12 2867.99   2392.79 2867.99   2392.79 2867.99   2392.79 473.65  181.12 473.65  181.12 ?    ?    
1 1 1 6  3  46 o 19 940.62  111.42 10120.03  2055.42 10120.03  2055.42 10120.03  2055.42 940.62  111.42 940.62  111.42 ?    ?    
1 1 1 6  3  47 o 11 574.10  166.24 4453.46   2018.01 4453.46   2018.01 4453.46   2018.01 574.10  166.24 574.10  166.24 ?    ?    
1 1 1 6  3  48 o 8  343.54  155.91 108.46    2324.00 108.46    2324.00 108.46    2324.00 343.54  155.91 343.54  155.91 ?    ?    
1 1 1 6  3  49 o 5  357.06  161.69 340.73    2482.53 340.73    2482.53 340.73    2482.53 357.06  161.69 357.06  161.69 ?    ?    
1 1 1 6  3  50 o 1  463.48  196.07 3204.08   3132.97 3204.08   3132.97 3204.08   3132.97 463.48  196.07 463.48  196.07 ?    ?    
1 1 1 6  3  51 o 3  605.91  204.57 6255.67   2941.34 6255.67   2941.34 6255.67   2941.34 605.91  204.57 605.91  204.57 ?    ?    
1 1 1 6  3  52 o 8  343.84  158.38 174.85    2518.39 174.85    2518.39 174.85    2518.39 343.84  158.38 343.84  158.38 ?    ?    
1 1 1 6  4  0  o 8  1020.71 65.98  10586.34  1333.85 10586.34  1333.85 10586.34  1333.85 1020.71 65.98  1020.71 65.98  0.00 0.00 
1 1 1 6  4  1  o 16 911.23  57.25  8381.88   1038.14 8381.88   1038.14 8381.88   1038.14 911.23  57.25  911.23  57.25  ?    ?    
1 1 1 6  4  2  o 13 750.82  48.77  5683.68   728.39  5683.68   728.39  5683.68   728.39  750.82  48.77  750.82  48.77  ?    ?    
1 1 1 6  4  3  o 12 709.25  63.64  5105.27   893.20  5105.27   893.20  5105.27   893.20  709.25  63.64  709.25  63.64  ?    ?    
1 1 1 6  4  4  o 17 1327.22 37.10  17658.02  984.82  17658.02  984.82  17658.02  984.82  1327.22 37.10  1327.22 37.10  ?    ?    
1 1 1 6  4  5  o 3  1465.35 35.52  21523.22  1041.12 21523.22  1041.12 21523.22  1041.12 1465.35 35.52  1465.35 35.52  ?    ?    
1 1 1 6  4  6  o 16 1597.91 31.67  25585.80  1012.18 25585.80  1012.18 25585.80  1012.18 1597.91 31.67  1597.91 31.67  ?    ?    
1 1 1 6  4  7  o 2  1488.06 29.01  22187.71  863.39  22187.71  863.39  22187.71  863.39  1488.06 29.01  1488.06 29.01  ?    ?    
1 1 1 6  4  8  o 19 1247.07 34.13  15605.07  851.26  15605.07  851.26  15605.07  851.26  1247.07 34.13  1247.07 34.13  ?    ?    
1 1 1 6  4  9  o 11 272.32  98.58  652.72    690.31  652.72    690.31  652.72    690.31  272.32  98.58  272.32  98.58  ?    ?    
1 1 1 6  4  10 o 14 336.79  94.39  1210.74   661.13  1210.74   661.13  1210.74   661.13  336.79  94.39  336.79  94.39  ?    ?    
1 1 1 6  4  11 o 8  358.10  85.22  1371.04   601.50  1371.04   601.50  1371.04   601.50  358.10  85.22  358.10  85.22  ?    ?    
1 1 1 6  4  12 o 9  311.99  95.29  1017.33   649.22  1017.33   649.22  1017.33   649.22  311.99  95.29  311.99  95.29  ?    ?    
1 1 1 6  4  13 o 15 543.31  72.54  3069.54   768.55  3069.54   768.55  3069.54   768.55  543.31  72.54  543.31  72.54  ?    ?    
1 1 1 6  4  14 o 3  356.54  101.21 1363.96   755.22  1363.96   755.22  1363.96   755.22  356.54  101.21 356.54  101.21 ?    ?    
1 1 1 6  4  15 o 18 762.00  51.77  5890.49   784.38  5890.49   784.38  5890.49   784.38  762.00  51.77  762.00  51.77  ?    ?    
1 1 1 6  4  16 o 11 357.66  115.18 1311.34   936.17  1311.34   936.17  1311.34   936.17  357.66  115.18 357.66  115.18 ?    ?    
1 1 1 6  4  17 o 3  1262.30 43.67  16018.21  1102.37 16018.21  1102.37 16018.21  1102.37 1262.30 43.67  1262.30 43.67  ?    ?    
1 1 1 6  4  18 o 1  460.02  85.52  2220.31   757.89  2220.31   757.89  2220.31   757.89  460.02  85.52  460.02  85.52  ?    ?    
1 1 1 6  4  19 o 18 2319.22 24.26  53866.39  1125.17 53866.39  1125.17 53866.39  1125.17 2319.22 24.26  2319.22 24.26  ?    ?    
1 1 1 6  4  20 f 0  1085.47 41.67  11832.80  904.69  11832.80  904.69  11832.80  904.69  1085.47 41.67  1085.47 41.67  ?    ?    
1 1 1 6  4  21 o 12 368.22  103.16 1432.15   789.88  1432.15   789.88  1432.15   789.88  368.22  103.16 368.22  103.16 ?    ?    
1 1 1 6  4  22 o 17 1949.34 32.24  38098.57  1257.10 38098.57  1257.10 38098.57  1257.10 1949.34 32.24  1949.34 32.24  ?    ?    
1 1 1 6  4  23 o 17 1288.18 42.70  16672.72  1100.05 16672.72  1100.05 16672.72  1100.05 1288.18 42.70  1288.18 42.70  ?    ?    
1 1 1 6  4  24 o 16 257.71  102.89 365.81    800.08  365.81    800.08  365.81    800.08  257.71  102.89 257.71  102.89 ?    ?    
1 1 1 6  4  25 o 7  1452.27 39.18  21179.11  1138.07 21179.11  1138.07 21179.11  1138.07 1452.27 39.18  1452.27 39.18  ?    ?    
1 1 1 6  4  26 o 15 467.62  135.10 2383.05   1334.23 2383.05   1334.23 2383.05   1334.23 467.62  135.10 467.62  135.10 ?    ?    
1 1 1 6  4  27 o 16 618.50  117.18 4118.90   1396.47 4118.90   1396.47 4118.90   1396.47 618.50  117.18 618.50  117.18 ?    ?    
1 1 1 6  4  28 o 12 1103.95 71.79  12501.77  1576.41 12501.77  1576.41 12501.77  1576.41 1103.95 71.79  1103.95 71.79  ?    ?    
1 1 1 6  4  29 o 18 1183.15 56.28  14181.39  1331.80 14181.39  1331.80 14181.39  1331.80 1183.15 56.28  1183.15 56.28  ?    ?    
1 1 1 6  4  30 o 5  310.93  128.94 428.20    1314.46 428.20    1314.46 428.20    1314.46 310.93  128.94 310.93  128.94 ?    ?    
1 1 1 6  4  31 o 2  1329.38 59.17  18044.44  1573.29 18044.44  1573.29 18044.44  1573.29 1329.38 59.17  1329.38 59.17  ?    ?    
1 1 1 6  4  32 o 5  670.06  89.30  4777.48   1167.02 4777.48   1167.02 4777.48   1167.02 670.06  89.30  670.06  89.30  ?    ?    
1 1 1 6  4  33 o 7  1480.62 55.58  22349.69  1645.82 22349.69  1645.82 22349.69  1645.82 1480.62 55.58  1480.62 55.58  ?    ?    
1 1 1 6  4  34 o 15 912.34  75.29  8724.61   1361.56 8724.61   1361.56 8724.61   1361.56 912.34  75.29  912.34  75.29  ?    ?    
1 1 1 6  4  35 o 11 974.35  78.71  9990.63   1520.83 9990.63   1520.83 9990.63   1520.83 974.35  78.71  974.35  78.71  ?    ?    
1 1 1 6  4  36 o 11 561.16  129.30 3717.31   1421.26 3717.31   1421.26 3717.31   1421.26 561.16  129.30 561.16  129.30 ?    ?    
1 1 1 6  4  37 o 11 794.52  115.74 7172.18   1785.18 7172.18   1785.18 7172.18   1785.18 794.52  115.74 794.52  115.74 ?    ?    
1 1 1 6  4  38 o 5  359.84  139.30 1275.01   1427.47 1275.01   1427.47 1275.01   1427.47 359.84  139.30 359.84  139.30 ?    ?    
1 1 1 6  4  39 o 10 551.37  139.26 3692.89   1535.79 3692.89   1535.79 3692.89   1535.79 551.37  139.26 551.37  139.26 ?    ?    
1 1 1 6  4  40 o 16 1005.50 72.97  10682.00  1457.41 10682.00  1457.41 10682.00  1457.41 1005.50 72.97  1005.50 72.97  ?    ?    
1 1 1 6  4  41 o 2  286.70  125.44 111.57    1367.61 111.57    1367.61 111.57    1367.61 286.70  125.44 286.70  125.44 ?    ?    
1 1 1 6  4  42 o 5  1042.22 92.80  11822.67  1914.22 11822.67  1914.22 11822.67  1914.22 1042.22 92.80  1042.22 92.80  ?    ?    
1 1 1 6  4  43 o 4  520.66  154.51 3458.40   1725.06 3458.40   1725.06 3458.40   1725.06 520.66  154.51 520.66  154.51 ?    ?    
1 1 1 6  4  44 o 18 459.78  166.04 2795.41   1957.11 2795.41   1957.11 2795.41   1957.11 459.78  166.04 459.78  166.04 ?    ?    
1 1 1 6  4  45 o 15 378.98  163.66 931.91    2265.78 931.91    2265.78 931.91    2265.78 378.98  163.66 378.98  163.66 ?    ?    
1 1 1 6  4  46 o 11 532.03  190.66 4197.50   2574.66 4197.50   2574.66 4197.50   2574.66 532.03  190.66 532.03  190.66 ?    ?    
1 1 1 6  4  47 o 15 581.44  185.57 4894.23   2433.87 4894.23   2433.87 4894.23   2433.87 581.44  185.57 581.44  185.57 ?    ?    
1 1 1 6  4  48 o 17 397.33  164.62 1655.95   2140.02 1655.95   2140.02 1655.95   2140.02 397.33  164.62 397.33  164.62 ?    ?    
1 1 1 6  4  49 o 2  546.00  193.12 4609.10   2633.46 4609.10   2633.46 4609.10   2633.46 546.00  193.12 546.00  193.12 ?    ?    
1 1 1 6  4  50 o 10 436.24  182.22 2502.24   2653.01 2502.24   2653.01 2502.24   2653.01 436.24  182.22 436.24  182.22 ?    ?    
1 1 1 6  4  51 o 19 386.69  173.24 1244.87   2764.42 1244.87   2764.42 1244.87   2764.42 386.69  173.24 386.69  173.24 ?    ?    
1 1 1 6  4  52 o 5  441.75  186.43 2878.82   2821.67 2878.82   2821.67 2878.82   2821.67 441.75  186.43 441.75  186.43 ?    ?    
1 1 1 6  5  0  o 4  1253.10 46.17  15796.15  1153.74 15796.15  1153.74 15796.15  1153.74 1253.10 46.17  1253.10 46.17  0.00 0.00 
1 1 1 6  5  1  o 7  1548.32 36.12  24029.23  1118.61 24029.23  1118.61 24029.23  1118.61 1548.32 36.12  1548.32 36.12  ?    ?    
1 1 1 6  5  2  o 1  3332.72 29.83  111250.80 1988.50 111250.80 1988.50 111250.80 1988.50 3332.72 29.83  3332.72 29.83  ?    ?    
1 1 1 6  5  3  o 3  1054.57 40.43  11155.57  852.78  11155.57  852.78  11155.57  852.78  1054.57 40.43  1054.57 40.43  ?    ?    
1 1 1 6  5  4  o 12 1000.83 34.01  10039.84  680.79  10039.84  680.79  10039.84  680.79  1000.83 34.01  1000.83 34.01  ?    ?    
1 1 1 6  5  5  f 0  549.56  57.69  3074.86   624.58  3074.86   624.58  3074.86   624.58  549.56  57.69  549.56  57.69  ?    ?    
1 1 1 6  5  6  f 0  1997.31 23.61  39948.98  943.09  39948.98  943.09  39948.98  943.09  1997.31 23.61  1997.31 23.61  ?    ?    
1 1 1 6  5  7  o 7  582.78  59.80  3468.23   687.18  3468.23   687.18  3468.23   687.18  582.78  59.80  582.78  59.80  ?    ?    
1 1 1 6  5  8  o 8  305.50  106.93 882.37    805.88  882.37    805.88  882.37    805.88  305.50  106.93 305.50  106.93 ?    ?    
1 1 1 6  5  9  o 6  719.46  57.53  5279.24   820.89  5279.24   820.89  5279.24   820.89  719.46  57.53  719.46  57.53  ?    ?    
1 1 1 6  5  10 o 13 1012.89 38.66  10322.37  783.17  10322.37  783.17  10322.37  783.17  1012.89 38.66  1012.89 38.66  ?    ?    
1 1 1 6  5  11 o 7  252.82  100.98 367.81    770.94  367.81    770.94  367.81    770.94  252.82  100.98 252.82  100.98 ?    ?    
1 1 1 6  5  12 o 13 340.22  104.61 1220.82   780.83  1220.82   780.83  1220.82   780.83  340.22  104.61 340.22  104.61 ?    ?    
1 1 1 6  5  13 o 14 541.78  67.99  3038.87   720.47  3038.87   720.47  3038.87   720.47  541.78  67.99  541.78  67.99  ?    ?    
1 1 1 6  5  14 o 8  238.66  94.31  349.06    665.64  349.06    665.64  349.06    665.64  238.66  94.31  238.66  94.31  ?    ?    
1 1 1 6  5  15 o 12 1312.60 29.44  17280.16  772.74  17280.16  772.74  17280.16  772.74  1312.60 29.44  1312.60 29.44  ?    ?    
1 1 1 6  5  16 o 9  1141.93 47.35  13126.84  1081.45 13126.84  1081.45 13126.84  1081.45 1141.93 47.35  1141.93 47.35  ?    ?    
1 1 1 6  5  17 o 5  1508.26 33.87  22816.15  1021.55 22816.15  1021.55 22816.15  1021.55 1508.26 33.87  1508.26 33.87  ?    ?    
1 1 1 6  5  18 o 17 841.97  58.74  7183.22   982.97  7183.22   982.97  7183.22   982.97  841.97  58.74  841.97  58.74  ?    ?    
1 1 1 6  5  19 o 4  642.90  62.48  4211.46   793.20  4211.46   793.20  4211.46   793.20  642.90  62.48  642.90  62.48  ?    ?    
1 1 1 6  5  20 o 4  1257.02 46.71  15885.47  1174.22 15885.47  1174.22 15885.47  1174.22 1257.02 46.71  1257.02 46.71  ?    ?    
1 1 1 6  5  21 o 2  827.80  62.43  6958.60   1026.07 6958.60   1026.07 6958.60   1026.07 827.80  62.43  827.80  62.43  ?    ?    
1 1 1 6  5  22 o 2  487.31  85.46  2484.41   802.57  2484.41   802.57  2484.41   802.57  487.31  85.46  487.31  85.46  ?    ?    
1 1 1 6  5  23 o 16 1014.93 63.28  10454.51  1278.15 10454.51  1278.15 10454.51  1278.15 1014.93 63.28  1014.93 63.28  ?    ?    
1 1 1 6  5  24 o 17 392.64  139.58 1444.02   1377.09 1444.02   1377.09 1444.02   1377.09 392.64  139.58 392.64  139.58 ?    ?    
1 1 1 6  5  25 o 10 690.22  80.08  4917.42   1084.93 4917.42   1084.93 4917.42   1084.93 690.22  80.08  690.22  80.08  ?    ?    
1 1 1 6  5  26 f 0  985.52  58.03  9854.64   1138.67 9854.64   1138.67 9854.64   1138.67 985.52  58.03  985.52  58.03  ?    ?    
1 1 1 6  5  27 o 1  1072.57 59.13  11683.68  1263.57 11683.68  1263.57 11683.68  1263.57 1072.57 59.13  1072.57 59.13  ?    ?    
1 1 1 6  5  28 o 13 1586.32 43.47  25373.00  1379.30 25373.00  1379.30 25373.00  1379.30 1586.32 43.47  1586.32 43.47  ?    ?    
1 1 1 6  5  29 o 6  1232.88 53.77  15381.16  1325.95 15381.16  1325.95 15381.16  1325.95 1232.88 53.77  1232.88 53.77  ?    ?    
1 1 1 6  5  30 o 15 413.30  126.91 1879.43   1149.70 1879.43   1149.70 1879.43   1149.70 413.30  126.91 413.30  126.91 ?    ?    
1 1 1 6  5  31 o 18 595.92  118.61 3955.69   1363.86 3955.69   1363.86 3955.69   1363.86 595.92  118.61 595.92  118.61 ?    ?    
1 1 1 6  5  32 o 13 1189.74 64.57  14560.68  1530.60 14560.68  1530.60 14560.68  1530.60 1189.74 64.57  1189.74 64.57  ?    ?    
1 1 1 6  5  33 o 19 326.71  126.53 896.39    1178.14 896.39    1178.14 896.39    1178.14 326.71  126.53 326.71  126.53 ?    ?    
1 1 1 6  5  34 o 8  464.46  137.87 2530.60   1373.27 2530.60   1373.27 2530.60   1373.27 464.46  137.87 464.46  137.87 ?    ?    
1 1 1 6  5  35 o 3  1049.23 79.57  11611.32  1657.27 11611.32  1657.27 11611.32  1657.27 1049.23 79.57  1049.23 79.57  ?    ?    
1 1 1 6  5  36 o 7  567.27  109.88 3640.53   1201.61 3640.53   1201.61 3640.53   1201.61 567.27  109.88 567.27  109.88 ?    ?    
1 1 1 6  5  37 o 13 443.79  145.86 2396.35   1497.24 2396.35   1497.24 2396.35   1497.24 443.79  145.86 443.79  145.86 ?    ?    
1 1 1 6  5  38 o 6  603.31  157.01 4617.82   1912.51 4617.82   1912.51 4617.82   1912.51 603.31  157.01 603.31  157.01 ?    ?    
1 1 1 6  5  39 o 4  402.92  157.32 1721.76   1832.91 1721.76   1832.91 1721.76   1832.91 402.92  157.32 402.92  157.32 ?    ?    
1 1 1 6  5  40 o 19 530.74  134.89 3434.00   1434.58 3434.00   1434.58 3434.00   1434.58 530.74  134.89 530.74  134.89 ?    ?    
1 1 1 6  5  41 o 2  328.61  146.15 126.89    1929.86 126.89    1929.86 126.89    1929.86 328.61  146.15 328.61  146.15 ?    ?    
1 1 1 6  5  42 o 10 391.02  153.15 1613.01   1741.66 1613.01   1741.66 1613.01   1741.66 391.02  153.15 391.02  153.15 ?    ?    
1 1 1 6  5  43 o 1  547.12  158.79 3854.12   1839.26 3854.12   1839.26 3854.12   1839.26 547.12  158.79 547.12  158.79 ?    ?    
1 1 1 6  5  44 o 4  511.22  155.36 3465.24   1728.78 3465.24   1728.78 3465.24   1728.78 511.22  155.36 511.22  155.36 ?    ?    
1 1 1 6  5  45 o 10 554.07  175.01 4183.16   2169.65 4183.16   2169.65 4183.16   2169.65 554.07  175.01 554.07  175.01 ?    ?    
1 1 1 6  5  46 o 14 1203.53 90.17  15843.56  2154.68 15843.56  2154.68 15843.56  2154.68 1203.53 90.17  1203.53 90.17  ?    ?    
1 1 1 6  5  47 o 19 556.15  190.18 4579.98   2543.01 4579.98   2543.01 4579.98   2543.01 556.15  190.18 556.15  190.18 ?    ?    
1 1 1 6  5  48 o 12 671.34  158.06 5895.70   2086.92 5895.70   2086.92 5895.70   2086.92 671.34  158.06 671.34  158.06 ?    ?    
1 1 1 6  5  49 o 4  349.42  149.10 930.83    1839.10 930.83    1839.10 930.83    1839.10 349.42  149.10 349.42  149.10 ?    ?    
1 1 1 6  5  50 o 7  881.24  105.93 8888.63   1829.56 8888.63   1829.56 8888.63   1829.56 881.24  105.93 881.24  105.93 ?    ?    
1 1 1 6  5  51 o 2  399.65  166.68 1917.63   2214.83 1917.63   2214.83 1917.63   2214.83 399.65  166.68 399.65  166.68 ?    ?    
1 1 1 6  5  52 o 12 390.05  172.69 1521.92   2664.55 1521.92   2664.55 1521.92   2664.55 390.05  172.69 390.05  172.69 ?    ?    
1 1 1 6  6  0  o 18 2252.39 22.06  50759.86  993.72  50759.86  993.72  50759.86  993.72  2252.39 22.06  2252.39 22.06  0.00 0.00 
1 1 1 6  6  1  o 4  475.18  141.81 2821.12   1173.18 2821.12   1173.18 2821.12   1173.18 475.18  141.81 475.18  141.81 0.00 0.00 
1 1 1 6  6  2  f 0  386.32  146.33 2049.80   1060.87 2049.80   1060.87 2049.80   1060.87 386.32  146.33 386.32  146.33 0.00 0.00 
1 1 1 6  6  3  o 10 2675.69 19.30  71635.42  1032.94 71635.42  1032.94 71635.42  1032.94 2675.69 19.30  2675.69 19.30  0.00 0.00 
1 1 1 6  6  4  o 13 595.72  71.19  3719.33   816.27  3719.33   816.27  3719.33   816.27  595.72  71.19  595.72  71.19  0.00 0.00 
1 1 1 6  6  5  o 1  1547.85 28.96  24012.47  895.75  24012.47  895.75  24012.47  895.75  1547.85 28.96  1547.85 28.96  0.00 0.00 
1 1 1 6  6  6  o 10 493.24  81.54  2646.68   738.41  2646.68   738.41  2646.68   738.41  493.24  81.54  493.24  81.54  0.00 0.00 
1 1 1 6  6  7  o 2  381.82  153.32 2084.81   1138.12 2084.81   1138.12 2084.81   1138.12 381.82  153.32 381.82  153.32 0.00 0.00 
1 1 1 6  6  8  o 7  1000.95 44.40  10118.86  885.03  10118.86  885.03  10118.86  885.03  1000.95 44.40  1000.95 44.40  0.00 0.00 
1 1 1 6  6  9  o 17 839.58  43.85  7133.89   731.64  7133.89   731.64  7133.89   731.64  839.58  43.85  839.58  43.85  0.00 0.00 
1 1 1 6  6  10 o 10 595.99  63.58  3699.19   736.21  3699.19   736.21  3699.19   736.21  595.99  63.58  595.99  63.58  0.00 0.00 
1 1 1 6  6  11 o 18 1953.61 33.56  38291.59  1310.30 38291.59  1310.30 38291.59  1310.30 1953.61 33.56  1953.61 33.56  0.00 0.00 
1 1 1 6  6  12 o 2  146.81  93.40  74.50     601.43  74.50     601.43  74.50     601.43  146.81  93.40  146.81  93.40  0.00 0.00 
1 1 1 6  6  13 o 16 137.44  90.97  -144.64   653.93  -144.64   653.93  -144.64   653.93  137.44  90.97  137.44  90.97  0.00 0.00 
1 1 1 6  6  14 o 8  530.77  89.34  3079.10   867.70  3079.10   867.70  3079.10   867.70  530.77  89.34  530.77  89.34  0.00 0.00 
1 1 1 6  6  15 o 16 635.24  101.23 4385.58   1188.38 4385.58   1188.38 4385.58   1188.38 635.24  101.23 635.24  101.23 0.00 0.00 
1 1 1 6  6  16 f 0  1204.37 35.46  14567.43  852.60  14567.43  852.60  14567.43  852.60  1204.37 35.46  1204.37 35.46  0.00 0.00 
1 1 1 6  6  17 o 10 247.35  140.01 835.42    1066.01 835.42    1066.01 835.42    1066.01 247.35  140.01 247.35  140.01 0.00 0.00 
1 1 1 6  6  18 o 12 188.59  116.78 267.53    874.11  267.53    874.11  267.53    874.11  188.59  116.78 188.59  116.78 0.00 0.00 
1 1 1 6  6  19 o 15 558.89  83.81  3350.74   874.69  3350.74   874.69  3350.74   874.69  558.89  83.81  558.89  83.81  0.00 0.00 
1 1 1 6  6  20 o 9  1846.99 40.03  34229.89  1477.28 34229.89  1477.28 34229.89  1477.28 1846.99 40.03  1846.99 40.03  0.00 0.00 
1 1 1 6  6  21 o 3  1653.90 40.04  27457.15  1322.85 27457.15  1322.85 27457.15  1322.85 1653.90 40.04  1653.90 40.04  0.00 0.00 
1 1 1 6  6  22 o 8  1310.67 44.80  17282.13  1171.37 17282.13  1171.37 17282.13  1171.37 1310.67 44.80  1310.67 44.80  0.00 0.00 
1 1 1 6  6  23 o 1  142.51  89.49  108.90    531.90  108.90    531.90  108.90    531.90  142.51  89.49  142.51  89.49  0.00 0.00 
1 1 1 6  6  24 o 2  1215.79 53.01  14919.48  1283.81 14919.48  1283.81 14919.48  1283.81 1215.79 53.01  1215.79 53.01  0.00 0.00 
1 1 1 6  6  25 o 11 200.86  122.35 387.14    923.71  387.14    923.71  387.14    923.71  200.86  122.35 200.86  122.35 0.00 0.00 
1 1 1 6  6  26 o 18 1513.17 44.84  23033.12  1354.44 23033.12  1354.44 23033.12  1354.44 1513.17 44.84  1513.17 44.84  0.00 0.00 
1 1 1 6  6  27 o 6  1968.87 43.28  38964.05  1702.58 38964.05  1702.58 38964.05  1702.58 1968.87 43.28  1968.87 43.28  0.00 0.00 
1 1 1 6  6  28 o 16 878.21  80.99  8011.63   1393.13 8011.63   1393.13 8011.63   1393.13 878.21  80.99  878.21  80.99  0.00 0.00 
1 1 1 6  6  29 o 14 1198.75 60.46  14592.53  1441.68 14592.53  1441.68 14592.53  1441.68 1198.75 60.46  1198.75 60.46  0.00 0.00 
1 1 1 6  6  30 o 15 1401.98 42.49  19811.27  1188.98 19811.27  1188.98 19811.27  1188.98 1401.98 42.49  1401.98 42.49  0.00 0.00 
1 1 1 6  6  31 f 0  931.31  66.29  8915.58   1220.17 8915.58   1220.17 8915.58   1220.17 931.31  66.29  931.31  66.29  0.00 0.00 
1 1 1 6  6  32 o 9  356.99  172.92 2035.33   1441.03 2035.33   1441.03 2035.33   1441.03 356.99  172.92 356.99  172.92 0.00 0.00 
1 1 1 6  6  33 o 19 757.47  86.38  6099.74   1264.68 6099.74   1264.68 6099.74   1264.68 757.47  86.38  757.47  86.38  0.00 0.00 
1 1 1 6  6  34 o 4  304.33  155.12 1485.39   1186.90 1485.39   1186.90 1485.39   1186.90 304.33  155.12 304.33  155.12 0.00 0.00 
1 1 1 6  6  35 o 10 972.72  100.71 10141.47  1906.90 10141.47  1906.90 10141.47  1906.90 972.72  100.71 972.72  100.71 0.00 0.00 
1 1 1 6  6  36 o 6  817.31  107.31 7318.60   1670.30 7318.60   1670.30 7318.60   1670.30 817.31  107.31 817.31  107.31 0.00 0.00 
1 1 1 6  6  37 o 9  685.58  148.63 5675.67   1786.77 5675.67   1786.77 5675.67   1786.77 685.58  148.63 685.58  148.63 0.00 0.00 
1 1 1 6  6  38 o 9  222.87  136.62 557.83    1167.99 557.83    1167.99 557.83    1167.99 222.87  136.62 222.87  136.62 0.00 0.00 
1 1 1 6  6  39 o 14 229.75  147.73 290.16    1553.98 290.16    1553.98 290.16    1553.98 229.75  147.73 229.75  147.73 0.00 0.00 
1 1 1 6  6  40 o 11 1589.24 76.40  26142.40  2416.28 26142.40  2416.28 26142.40  2416.28 1589.24 76.40  1589.24 76.40  0.00 0.00 
1 1 1 6  6  41 o 8  249.11  163.00 196.96    2008.77 196.96    2008.77 196.96    2008.77 249.11  163.00 249.11  163.00 0.00 0.00 
1 1 1 6  6  42 o 15 806.46  107.20 7169.32   1643.83 7169.32   1643.83 7169.32   1643.83 806.46  107.20 806.46  107.20 0.00 0.00 
1 1 1 6  6  43 o 10 245.52  161.63 78.17     2021.44 78.17     2021.44 78.17     2021.44 245.52  161.63 245.52  161.63 0.00 0.00 
1 1 1 6  6  44 o 8  225.75  146.30 235.75    1564.37 235.75    1564.37 235.75    1564.37 225.75  146.30 225.75  146.30 0.00 0.00 
1 1 1 6  6  45 o 3  747.62  121.50 6374.91   1672.81 6374.91   1672.81 6374.91   1672.81 747.62  121.50 747.62  121.50 0.00 0.00 
1 1 1 6  6  46 o 12 263.81  165.04 817.07    1791.52 817.07    1791.52 817.07    1791.52 263.81  165.04 263.81  165.04 0.00 0.00 
1 1 1 6  6  47 f 0  299.19  180.55 1393.75   1972.50 1393.75   1972.50 1393.75   1972.50 299.19  180.55 299.19  180.55 0.00 0.00 
1 1 1 6  6  48 o 11 227.16  149.22 95.57     1708.42 95.57     1708.42 95.57     1708.42 227.16  149.22 227.16  149.22 0.00 0.00 
1 1 1 6  6  49 o 10 298.82  191.23 1106.41   2565.35 1106.41   2565.35 1106.41   2565.35 298.82  191.23 298.82  191.23 0.00 0.00 
1 1 1 6  6  50 o 18 273.96  176.62 724.18    2240.59 724.18    2240.59 724.18    2240.59 273.96  176.62 273.96  176.62 0.00 0.00 
1 1 1 6  6  51 o 12 721.80  174.18 6826.21   2179.86 6826.21   2179.86 6826.21   2179.86 721.80  174.18 721.80  174.18 0.00 0.00 
1 1 1 6  6  52 o 4  1106.32 200.05 16106.47  3997.21 16106.47  3997.21 16106.47  3997.21 1106.32 200.05 1106.32 200.05 0.00 0.00 
1 1 1 7  0  0  o 4  2704.08 32.34  73188.84  1748.55 73188.84  1748.55 73188.84  1748.55 2704.08 32.34  2704.08 32.34  0.00 0.00 
1 1 1 7  0  1  o 16 244.66  147.15 629.86    1301.29 629.86    1301.29 629.86    1301.29 244.66  147.15 244.66  147.15 0.00 0.00 
1 1 1 7  0  2  o 13 1832.11 42.57  33677.39  1557.84 33677.39  1557.84 33677.39  1557.84 1832.11 42.57  1832.11 42.57  0.00 0.00 
1 1 1 7  0  3  o 17 2150.77 38.93  46366.91  1673.25 46366.91  1673.25 46366.91  1673.25 2150.77 38.93  2150.77 38.93  0.00 0.00 
1 1 1 7  0  4  o 15 601.11  84.52  3841.64   958.44  3841.64   958.44  3841.64   958.44  601.11  84.52  601.11  84.52  0.00 0.00 
1 1 1 7  0  5  o 3  177.33  108.74 263.74    740.45  263.74    740.45  263.74    740.45  177.33  108.74 177.33  108.74 0.00 0.00 
1 1 1 7  0  6  o 4  1845.57 26.72  34103.47  985.87  34103.47  985.87  34103.47  985.87  1845.57 26.72  1845.57 26.72  0.00 0.00 
1 1 1 7  0  7  o 1  2153.28 21.05  46397.65  906.38  46397.65  906.38  46397.65  906.38  2153.28 21.05  2153.28 21.05  0.00 0.00 
1 1 1 7  0  8  o 13 185.70  107.18 435.87    642.19  435.87    642.19  435.87    642.19  185.70  107.18 185.70  107.18 0.00 0.00 
1 1 1 7  0  9  o 13 1085.18 30.59  11817.26  662.72  11817.26  662.72  11817.26  662.72  1085.18 30.59  1085.18 30.59  0.00 0.00 
1 1 1 7  0  10 o 14 532.46  105.56 3186.18   998.90  3186.18   998.90  3186.18   998.90  532.46  105.56 532.46  105.56 0.00 0.00 
1 1 1 7  0  11 o 6  696.66  53.91  4967.32   740.51  4967.32   740.51  4967.32   740.51  696.66  53.91  696.66  53.91  0.00 0.00 
1 1 1 7  0  12 o 16 592.68  49.70  3603.60   579.22  3603.60   579.22  3603.60   579.22  592.68  49.70  592.68  49.70  0.00 0.00 
1 1 1 7  0  13 o 9  1449.50 32.21  21085.64  932.81  21085.64  932.81  21085.64  932.81  1449.50 32.21  1449.50 32.21  0.00 0.00 
1 1 1 7  0  14 o 8  525.35  65.98  2911.96   663.70  2911.96   663.70  2911.96   663.70  525.35  65.98  525.35  65.98  0.00 0.00 
1 1 1 7  0  15 o 1  1239.62 37.56  15455.73  929.30  15455.73  929.30  15455.73  929.30  1239.62 37.56  1239.62 37.56  0.00 0.00 
1 1 1 7  0  16 o 16 551.75  101.66 3384.21   1009.60 3384.21   1009.60 3384.21   1009.60 551.75  101.66 551.75  101.66 0.00 0.00 
1 1 1 7  0  17 o 6  251.04  128.26 948.98    812.57  948.98    812.57  948.98    812.57  251.04  128.26 251.04  128.26 0.00 0.00 
1 1 1 7  0  18 o 9  226.71  114.93 768.28    649.54  768.28    649.54  768.28    649.54  226.71  114.93 226.71  114.93 0.00 0.00 
1 1 1 7  0  19 o 12 1081.35 36.98  11753.84  797.73  11753.84  797.73  11753.84  797.73  1081.35 36.98  1081.35 36.98  0.00 0.00 
1 1 1 7  0  20 o 7  1760.33 34.96  31071.51  1229.67 31071.51  1229.67 31071.51  1229.67 1760.33 34.96  1760.33 34.96  0.00 0.00 
1 1 1 7  0  21 o 14 1374.11 44.17  18985.35  1211.13 18985.35  1211.13 18985.35  1211.13 1374.11 44.17  1374.11 44.17  0.00 0.00 
1 1 1 7  0  22 o 3  786.45  63.91  6337.73   989.44  6337.73   989.44  6337.73   989.44  786.45  63.91  786.45  63.91  0.00 0.00 
1 1 1 7  0  23 o 8  1564.15 31.10  24523.88  972.19  24523.88  972.19  24523.88  972.19  1564.15 31.10  1564.15 31.10  0.00 0.00 
1 1 1 7  0  24 o 4  1223.50 42.46  15060.56  1036.31 15060.56  1036.31 15060.56  1036.31 1223.50 42.46  1223.50 42.46  0.00 0.00 
1 1 1 7  0  25 f 0  354.32  124.41 1667.10   799.01  1667.10   799.01  1667.10   799.01  354.32  124.41 354.32  124.41 0.00 0.00 
1 1 1 7  0  26 o 9  757.37  51.81  5839.29   776.22  5839.29   776.22  5839.29   776.22  757.37  51.81  757.37  51.81  0.00 0.00 
1 1 1 7  0  27 o 17 1651.42 36.44  27371.87  1202.36 27371.87  1202.36 27371.87  1202.36 1651.42 36.44  1651.42 36.44  0.00 0.00 
1 1 1 7  0  28 o 6  1768.97 35.77  31405.13  1264.21 31405.13  1264.21 31405.13  1264.21 1768.97 35.77  1768.97 35.77  0.00 0.00 
1 1 1 7  0  29 o 14 506.71  122.60 3039.53   1076.94 3039.53   1076.94 3039.53   1076.94 506.71  122.60 506.71  122.60 0.00 0.00 
1 1 1 7  0  30 o 12 931.35  52.23  8804.73   965.82  8804.73   965.82  8804.73   965.82  931.35  52.23  931.35  52.23  0.00 0.00 
1 1 1 7  0  31 o 8  1259.49 61.98  16146.14  1553.31 16146.14  1553.31 16146.14  1553.31 1259.49 61.98  1259.49 61.98  0.00 0.00 
1 1 1 7  0  32 o 7  1325.69 45.76  17746.34  1210.13 17746.34  1210.13 17746.34  1210.13 1325.69 45.76  1325.69 45.76  0.00 0.00 
1 1 1 7  0  33 o 19 226.22  136.07 599.87    1112.75 599.87    1112.75 599.87    1112.75 226.22  136.07 226.22  136.07 0.00 0.00 
1 1 1 7  0  34 o 19 264.62  146.87 1069.26   1144.71 1069.26   1144.71 1069.26   1144.71 264.62  146.87 264.62  146.87 0.00 0.00 
1 1 1 7  0  35 o 10 1496.58 56.58  22753.80  1688.30 22753.80  1688.30 22753.80  1688.30 1496.58 56.58  1496.58 56.58  0.00 0.00 
1 1 1 7  0  36 o 4  2054.00 40.57  42528.64  1665.15 42528.64  1665.15 42528.64  1665.15 2054.00 40.57  2054.00 40.57  0.00 0.00 
1 1 1 7  0  37 o 10 487.87  174.34 3403.92   1552.55 3403.92   1552.55 3403.92   1552.55 487.87  174.34 487.87  174.34 0.00 0.00 
1 1 1 7  0  38 o 2  1052.21 66.12  11418.48  1378.58 11418.48  1378.58 11418.48  1378.58 1052.21 66.12  1052.21 66.12  0.00 0.00 
1 1 1 7  0  39 o 2  1527.01 46.29  23611.67  1410.92 23611.67  1410.92 23611.67  1410.92 1527.01 46.29  1527.01 46.29  0.00 0.00 
1 1 1 7  0  40 o 18 276.13  167.48 1037.53   1714.87 1037.53   1714.87 1037.53   1714.87 276.13  167.48 276.13  167.48 0.00 0.00 
1 1 1 7  0  41 o 17 738.24  136.13 6367.15   1808.65 6367.15   1808.65 6367.15   1808.65 738.24  136.13 738.24  136.13 0.00 0.00 
1 1 1 7  0  42 o 14 271.61  178.37 280.04    2438.29 280.04    2438.29 280.04    2438.29 271.61  178.37 271.61  178.37 0.00 0.00 
1 1 1 7  0  43 o 16 1025.00 101.71 11318.30  2034.43 11318.30  2034.43 11318.30  2034.43 1025.00 101.71 1025.00 101.71 0.00 0.00 
1 1 1 7  0  44 o 18 230.48  146.32 418.98    1466.50 418.98    1466.50 418.98    1466.50 230.48  146.32 230.48  146.32 0.00 0.00 
1 1 1 7  0  45 o 12 294.23  181.08 1185.60   2070.81 1185.60   2070.81 1185.60   2070.81 294.23  181.08 294.23  181.08 0.00 0.00 
1 1 1 7  0  46 o 12 229.65  153.83 -237.83   1968.04 -237.83   1968.04 -237.83   1968.04 229.65  153.83 229.65  153.83 0.00 0.00 
1 1 1 7  0  47 o 10 368.94  207.55 2534.27   2323.83 2534.27   2323.83 2534.27   2323.83 368.94  207.55 368.94  207.55 0.00 0.00 
1 1 1 7  0  48 o 17 252.50  160.03 637.40    1745.60 637.40    1745.60 637.40    1745.60 252.50  160.03 252.50  160.03 0.00 0.00 
1 1 1 7  0  49 o 13 225.93  149.06 42.65     1733.51 42.65     1733.51 42.65     1733.51 225.93  149.06 225.93  149.06 0.00 0.00 
1 1 1 7  0  50 o 13 295.73  191.34 1000.30   2660.89 1000.30   2660.89 1000.30   2660.89 295.73  191.34 295.73  191.34 0.00 0.00 
1 1 1 7  0  51 o 19 572.21  236.45 5749.63   2685.13 5749.63   2685.13 5749.63   2685.13 572.21  236.45 572.21  236.45 0.00 0.00 
1 1 1 7  0  52 o 10 248.62  172.75 -1172.34  3026.77 -1172.34  3026.77 -1172.34  3026.77 248.62  172.75 248.62  172.75 0.00 0.00 
1 1 1 7  0  53 o 12 901.30  120.76 9251.08   2067.36 9251.08   2067.36 9251.08   2067.36 901.30  120.76 901.30  120.76 0.00 0.00 
1 1 1 7  1  0  o 13 1769.39 35.45  31380.64  1253.30 31380.64  1253.30 31380.64  1253.30 1769.39 35.45  1769.39 35.45  0.00 0.00 
1 1 1 7  1  1  o 14 616.23  74.04  3887.97   894.24  3887.97   894.24  3887.97   894.24  616.23  74.04  616.23  74.04  ?    ?    
1 1 1 7  1  2  o 11 1511.07 27.30  22863.27  824.93  22863.27  824.93  22863.27  824.93  1511.07 27.30  1511.07 27.30  ?    ?    
1 1 1 7  1  3  o 15 1041.81 56.82  10946.02  1179.51 10946.02  1179.51 10946.02  1179.51 1041.81 56.82  1041.81 56.82  ?    ?    
1 1 1 7  1  4  o 13 717.30  75.33  5250.09   1064.53 5250.09   1064.53 5250.09   1064.53 717.30  75.33  717.30  75.33  ?    ?    
1 1 1 7  1  5  o 10 2154.17 25.97  46457.59  1119.08 46457.59  1119.08 46457.59  1119.08 2154.17 25.97  2154.17 25.97  ?    ?    
1 1 1 7  1  6  o 14 2247.38 32.81  50602.43  1474.78 50602.43  1474.78 50602.43  1474.78 2247.38 32.81  2247.38 32.81  ?    ?    
1 1 1 7  1  7  o 3  607.45  63.94  3758.48   765.12  3758.48   765.12  3758.48   765.12  607.45  63.94  607.45  63.94  ?    ?    
1 1 1 7  1  8  o 3  1035.41 40.24  10758.55  833.20  10758.55  833.20  10758.55  833.20  1035.41 40.24  1035.41 40.24  ?    ?    
1 1 1 7  1  9  o 6  837.56  56.49  7107.16   940.75  7107.16   940.75  7107.16   940.75  837.56  56.49  837.56  56.49  ?    ?    
1 1 1 7  1  10 o 8  1029.80 40.93  10668.16  843.00  10668.16  843.00  10668.16  843.00  1029.80 40.93  1029.80 40.93  ?    ?    
1 1 1 7  1  11 o 2  436.36  105.45 2066.65   909.97  2066.65   909.97  2066.65   909.97  436.36  105.45 436.36  105.45 ?    ?    
1 1 1 7  1  12 o 12 362.96  97.93  1415.26   727.23  1415.26   727.23  1415.26   727.23  362.96  97.93  362.96  97.93  ?    ?    
1 1 1 7  1  13 o 6  1275.04 37.14  16349.80  947.04  16349.80  947.04  16349.80  947.04  1275.04 37.14  1275.04 37.14  ?    ?    
1 1 1 7  1  14 o 5  1065.27 34.19  11407.04  728.49  11407.04  728.49  11407.04  728.49  1065.27 34.19  1065.27 34.19  ?    ?    
1 1 1 7  1  15 o 10 1175.93 46.92  13955.46  1103.48 13955.46  1103.48 13955.46  1103.48 1175.93 46.92  1175.93 46.92  ?    ?    
1 1 1 7  1  16 o 3  1468.63 29.52  21635.63  866.94  21635.63  866.94  21635.63  866.94  1468.63 29.52  1468.63 29.52  ?    ?    
1 1 1 7  1  17 o 10 1351.69 31.19  18325.11  843.19  18325.11  843.19  18325.11  843.19  1351.69 31.19  1351.69 31.19  ?    ?    
1 1 1 7  1  18 o 19 960.97  44.07  9281.91   847.06  9281.91   847.06  9281.91   847.06  960.97  44.07  960.97  44.07  ?    ?    
1 1 1 7  1  19 o 7  733.81  64.26  5479.74   933.66  5479.74   933.66  5479.74   933.66  733.81  64.26  733.81  64.26  ?    ?    
1 1 1 7  1  20 o 13 768.82  60.13  5999.40   917.19  5999.40   917.19  5999.40   917.19  768.82  60.13  768.82  60.13  ?    ?    
1 1 1 7  1  21 o 4  1846.64 34.01  34197.46  1256.14 34197.46  1256.14 34197.46  1256.14 1846.64 34.01  1846.64 34.01  ?    ?    
1 1 1 7  1  22 o 2  1584.87 34.78  25195.88  1102.50 25195.88  1102.50 25195.88  1102.50 1584.87 34.78  1584.87 34.78  ?    ?    
1 1 1 7  1  23 o 11 1015.79 48.77  10378.91  990.71  10378.91  990.71  10378.91  990.71  1015.79 48.77  1015.79 48.77  ?    ?    
1 1 1 7  1  24 o 5  2049.40 28.73  42098.88  1177.79 42098.88  1177.79 42098.88  1177.79 2049.40 28.73  2049.40 28.73  ?    ?    
1 1 1 7  1  25 o 5  2071.58 34.46  43047.27  1427.83 43047.27  1427.83 43047.27  1427.83 2071.58 34.46  2071.58 34.46  ?    ?    
1 1 1 7  1  26 o 8  409.93  115.53 1803.55   987.66  1803.55   987.66  1803.55   987.66  409.93  115.53 409.93  115.53 ?    ?    
1 1 1 7  1  27 o 7  1959.07 31.71  38507.03  1242.26 38507.03  1242.26 38507.03  1242.26 1959.07 31.71  1959.07 31.71  ?    ?    
1 1 1 7  1  28 o 12 706.04  85.14  5191.40   1178.05 5191.40   1178.05 5191.40   1178.05 706.04  85.14  706.04  85.14  ?    ?    
1 1 1 7  1  29 o 2  308.35  123.52 586.55    1156.96 586.55    1156.96 586.55    1156.96 308.35  123.52 308.35  123.52 ?    ?    
1 1 1 7  1  30 o 1  1102.88 62.27  12405.04  1367.97 12405.04  1367.97 12405.04  1367.97 1102.88 62.27  1102.88 62.27  ?    ?    
1 1 1 7  1  31 o 12 881.06  76.70  8079.96   1338.11 8079.96   1338.11 8079.96   1338.11 881.06  76.70  881.06  76.70  ?    ?    
1 1 1 7  1  32 o 14 985.19  59.55  9945.10   1167.77 9945.10   1167.77 9945.10   1167.77 985.19  59.55  985.19  59.55  ?    ?    
1 1 1 7  1  33 o 14 912.46  71.82  8640.29   1300.16 8640.29   1300.16 8640.29   1300.16 912.46  71.82  912.46  71.82  ?    ?    
1 1 1 7  1  34 o 8  405.84  124.41 1866.60   1105.37 1866.60   1105.37 1866.60   1105.37 405.84  124.41 405.84  124.41 ?    ?    
1 1 1 7  1  35 o 1  1079.67 65.74  12065.44  1412.70 12065.44  1412.70 12065.44  1412.70 1079.67 65.74  1079.67 65.74  ?    ?    
1 1 1 7  1  36 o 18 548.24  132.21 3566.87   1432.66 3566.87   1432.66 3566.87   1432.66 548.24  132.21 548.24  132.21 ?    ?    
1 1 1 7  1  37 o 7  1443.86 48.51  21277.82  1400.95 21277.82  1400.95 21277.82  1400.95 1443.86 48.51  1443.86 48.51  ?    ?    
1 1 1 7  1  38 o 16 845.68  93.94  7792.46   1562.12 7792.46   1562.12 7792.46   1562.12 845.68  93.94  845.68  93.94  ?    ?    
1 1 1 7  1  39 o 12 692.94  107.95 5397.01   1447.33 5397.01   1447.33 5397.01   1447.33 692.94  107.95 692.94  107.95 ?    ?    
1 1 1 7  1  40 o 12 510.58  154.25 3309.81   1707.53 3309.81   1707.53 3309.81   1707.53 510.58  154.25 510.58  154.25 ?    ?    
1 1 1 7  1  41 o 17 671.80  138.29 5447.45   1796.06 5447.45   1796.06 5447.45   1796.06 671.80  138.29 671.80  138.29 ?    ?    
1 1 1 7  1  42 o 1  555.24  152.22 3903.73   1740.58 3903.73   1740.58 3903.73   1740.58 555.24  152.22 555.24  152.22 ?    ?    
1 1 1 7  1  43 o 17 931.41  113.03 9838.29   2062.53 9838.29   2062.53 9838.29   2062.53 931.41  113.03 931.41  113.03 ?    ?    
1 1 1 7  1  44 o 16 435.49  172.79 2244.12   2242.61 2244.12   2242.61 2244.12   2242.61 435.49  172.79 435.49  172.79 ?    ?    
1 1 1 7  1  45 o 13 557.32  161.40 4034.34   1902.02 4034.34   1902.02 4034.34   1902.02 557.32  161.40 557.32  161.40 ?    ?    
1 1 1 7  1  46 o 18 516.46  162.42 3573.90   1870.53 3573.90   1870.53 3573.90   1870.53 516.46  162.42 516.46  162.42 ?    ?    
1 1 1 7  1  47 o 6  797.75  145.27 7902.05   2232.40 7902.05   2232.40 7902.05   2232.40 797.75  145.27 797.75  145.27 ?    ?    
1 1 1 7  1  48 o 10 329.73  142.77 584.64    1733.33 584.64    1733.33 584.64    1733.33 329.73  142.77 329.73  142.77 ?    ?    
1 1 1 7  1  49 o 5  358.52  160.93 487.87    2398.01 487.87    2398.01 487.87    2398.01 358.52  160.93 358.52  160.93 ?    ?    
1 1 1 7  1  50 o 11 602.63  160.26 4985.91   1964.78 4985.91   1964.78 4985.91   1964.78 602.63  160.26 602.63  160.26 ?    ?    
1 1 1 7  1  51 f 0  594.16  200.78 5891.69   2833.36 5891.69   2833.36 5891.69   2833.36 594.16  200.78 594.16  200.78 ?    ?    
1 1 1 7  1  52 o 1  318.68  146.69 -106.92   2155.06 -106.92   2155.06 -106.92   2155.06 318.68  146.69 318.68  146.69 ?    ?    
1 1 1 7  1  53 o 18 638.65  194.41 6462.23   2705.43 6462.23   2705.43 6462.23   2705.43 638.65  194.41 638.65  194.41 ?    ?    
1 1 1 7  2  0  o 18 1360.63 28.52  18550.32  775.46  18550.32  775.46  18550.32  775.46  1360.63 28.52  1360.63 28.52  0.00 0.00 
1 1 1 7  2  1  o 3  2308.65 24.87  53355.09  1148.30 53355.09  1148.30 53355.09  1148.30 2308.65 24.87  2308.65 24.87  ?    ?    
1 1 1 7  2  2  o 16 1355.74 36.02  18421.00  976.71  18421.00  976.71  18421.00  976.71  1355.74 36.02  1355.74 36.02  ?    ?    
1 1 1 7  2  3  o 9  2322.89 29.63  54038.64  1376.74 54038.64  1376.74 54038.64  1376.74 2322.89 29.63  2322.89 29.63  ?    ?    
1 1 1 7  2  4  o 7  467.11  102.33 2304.47   929.43  2304.47   929.43  2304.47   929.43  467.11  102.33 467.11  102.33 ?    ?    
1 1 1 7  2  5  o 6  337.71  119.55 1028.26   1009.36 1028.26   1009.36 1028.26   1009.36 337.71  119.55 337.71  119.55 ?    ?    
1 1 1 7  2  6  o 19 888.98  46.10  7955.42   816.88  7955.42   816.88  7955.42   816.88  888.98  46.10  888.98  46.10  ?    ?    
1 1 1 7  2  7  o 14 636.24  63.07  4120.68   791.94  4120.68   791.94  4120.68   791.94  636.24  63.07  636.24  63.07  ?    ?    
1 1 1 7  2  8  o 1  928.50  52.25  8707.36   966.29  8707.36   966.29  8707.36   966.29  928.50  52.25  928.50  52.25  ?    ?    
1 1 1 7  2  9  o 5  838.28  44.65  7092.06   745.96  7092.06   745.96  7092.06   745.96  838.28  44.65  838.28  44.65  ?    ?    
1 1 1 7  2  10 o 1  1209.70 37.70  14716.76  912.02  14716.76  912.02  14716.76  912.02  1209.70 37.70  1209.70 37.70  ?    ?    
1 1 1 7  2  11 o 13 959.65  39.08  9267.77   750.08  9267.77   750.08  9267.77   750.08  959.65  39.08  959.65  39.08  ?    ?    
1 1 1 7  2  12 o 13 503.08  66.66  2618.34   654.23  2618.34   654.23  2618.34   654.23  503.08  66.66  503.08  66.66  ?    ?    
1 1 1 7  2  13 o 3  625.36  63.39  4016.51   781.96  4016.51   781.96  4016.51   781.96  625.36  63.39  625.36  63.39  ?    ?    
1 1 1 7  2  14 o 12 714.53  51.93  5192.81   736.99  5192.81   736.99  5192.81   736.99  714.53  51.93  714.53  51.93  ?    ?    
1 1 1 7  2  15 o 1  581.77  60.63  3468.85   695.06  3468.85   695.06  3468.85   695.06  581.77  60.63  581.77  60.63  ?    ?    
1 1 1 7  2  16 o 14 581.27  68.67  3477.47   782.93  3477.47   782.93  3477.47   782.93  581.27  68.67  581.27  68.67  ?    ?    
1 1 1 7  2  17 o 17 2210.71 29.36  48994.91  1298.31 48994.91  1298.31 48994.91  1298.31 2210.71 29.36  2210.71 29.36  ?    ?    
1 1 1 7  2  18 o 7  396.71  94.20  1671.86   736.18  1671.86   736.18  1671.86   736.18  396.71  94.20  396.71  94.20  ?    ?    
1 1 1 7  2  19 o 4  2083.16 23.12  43453.11  963.37  43453.11  963.37  43453.11  963.37  2083.16 23.12  2083.16 23.12  ?    ?    
1 1 1 7  2  20 o 6  424.86  111.94 1927.75   964.34  1927.75   964.34  1927.75   964.34  424.86  111.94 424.86  111.94 ?    ?    
1 1 1 7  2  21 o 5  945.35  40.51  8973.26   765.97  8973.26   765.97  8973.26   765.97  945.35  40.51  945.35  40.51  ?    ?    
1 1 1 7  2  22 o 14 1781.52 33.12  31826.59  1180.19 31826.59  1180.19 31826.59  1180.19 1781.52 33.12  1781.52 33.12  ?    ?    
1 1 1 7  2  23 o 7  338.35  105.91 1171.29   796.27  1171.29   796.27  1171.29   796.27  338.35  105.91 338.35  105.91 ?    ?    
1 1 1 7  2  24 o 14 769.55  63.17  6028.63   963.76  6028.63   963.76  6028.63   963.76  769.55  63.17  769.55  63.17  ?    ?    
1 1 1 7  2  25 o 1  2063.36 31.73  42686.96  1309.32 42686.96  1309.32 42686.96  1309.32 2063.36 31.73  2063.36 31.73  ?    ?    
1 1 1 7  2  26 o 18 602.49  95.97  3825.92   1117.62 3825.92   1117.62 3825.92   1117.62 602.49  95.97  602.49  95.97  ?    ?    
1 1 1 7  2  27 o 11 1760.27 48.71  31230.77  1715.00 31230.77  1715.00 31230.77  1715.00 1760.27 48.71  1760.27 48.71  ?    ?    
1 1 1 7  2  28 o 2  1870.49 35.17  35163.59  1315.61 35163.59  1315.61 35163.59  1315.61 1870.49 35.17  1870.49 35.17  ?    ?    
1 1 1 7  2  29 o 7  1186.64 61.20  14339.31  1447.56 14339.31  1447.56 14339.31  1447.56 1186.64 61.20  1186.64 61.20  ?    ?    
1 1 1 7  2  30 o 6  1057.23 55.79  11366.09  1175.39 11366.09  1175.39 11366.09  1175.39 1057.23 55.79  1057.23 55.79  ?    ?    
1 1 1 7  2  31 o 1  797.78  83.65  6691.68   1314.87 6691.68   1314.87 6691.68   1314.87 797.78  83.65  797.78  83.65  ?    ?    
1 1 1 7  2  32 o 3  422.10  129.96 1995.34   1204.57 1995.34   1204.57 1995.34   1204.57 422.10  129.96 422.10  129.96 ?    ?    
1 1 1 7  2  33 o 1  560.00  125.93 3556.52   1376.10 3556.52   1376.10 3556.52   1376.10 560.00  125.93 560.00  125.93 ?    ?    
1 1 1 7  2  34 o 19 1340.05 53.74  18340.74  1440.35 18340.74  1440.35 18340.74  1440.35 1340.05 53.74  1340.05 53.74  ?    ?    
1 1 1 7  2  35 o 12 344.52  133.16 1065.05   1302.89 1065.05   1302.89 1065.05   1302.89 344.52  133.16 344.52  133.16 ?    ?    
1 1 1 7  2  36 o 2  388.39  141.14 1663.33   1416.90 1663.33   1416.90 1663.33   1416.90 388.39  141.14 388.39  141.14 ?    ?    
1 1 1 7  2  37 o 17 1369.33 61.50  19386.04  1684.30 19386.04  1684.30 19386.04  1684.30 1369.33 61.50  1369.33 61.50  ?    ?    
1 1 1 7  2  38 o 6  1095.25 62.36  12453.42  1360.32 12453.42  1360.32 12453.42  1360.32 1095.25 62.36  1095.25 62.36  ?    ?    
1 1 1 7  2  39 o 18 702.20  116.52 5630.67   1579.06 5630.67   1579.06 5630.67   1579.06 702.20  116.52 702.20  116.52 ?    ?    
1 1 1 7  2  40 o 5  619.87  110.01 4373.06   1313.88 4373.06   1313.88 4373.06   1313.88 619.87  110.01 619.87  110.01 ?    ?    
1 1 1 7  2  41 o 10 406.74  142.96 1936.85   1441.31 1936.85   1441.31 1936.85   1441.31 406.74  142.96 406.74  142.96 ?    ?    
1 1 1 7  2  42 f 0  813.90  106.22 7416.42   1687.87 7416.42   1687.87 7416.42   1687.87 813.90  106.22 813.90  106.22 ?    ?    
1 1 1 7  2  43 o 6  397.22  158.28 1642.46   1889.78 1642.46   1889.78 1642.46   1889.78 397.22  158.28 397.22  158.28 ?    ?    
1 1 1 7  2  44 o 9  608.89  175.77 5128.94   2259.17 5128.94   2259.17 5128.94   2259.17 608.89  175.77 608.89  175.77 ?    ?    
1 1 1 7  2  45 o 8  342.85  147.99 577.89    1850.90 577.89    1850.90 577.89    1850.90 342.85  147.99 342.85  147.99 ?    ?    
1 1 1 7  2  46 o 4  1027.59 105.80 11924.62  2143.39 11924.62  2143.39 11924.62  2143.39 1027.59 105.80 1027.59 105.80 ?    ?    
1 1 1 7  2  47 o 2  420.34  170.01 2036.19   2214.89 2036.19   2214.89 2036.19   2214.89 420.34  170.01 420.34  170.01 ?    ?    
1 1 1 7  2  48 o 18 397.09  165.82 1625.57   2195.87 1625.57   2195.87 1625.57   2195.87 397.09  165.82 397.09  165.82 ?    ?    
1 1 1 7  2  49 o 19 366.54  161.52 843.37    2304.86 843.37    2304.86 843.37    2304.86 366.54  161.52 366.54  161.52 ?    ?    
1 1 1 7  2  50 o 19 497.19  176.36 3648.57   2197.50 3648.57   2197.50 3648.57   2197.50 497.19  176.36 497.19  176.36 ?    ?    
1 1 1 7  2  51 o 2  698.64  157.97 6613.73   2155.33 6613.73   2155.33 6613.73   2155.33 698.64  157.97 698.64  157.97 ?    ?    
1 1 1 7  2  52 o 9  319.21  147.01 -99.23    2168.32 -99.23    2168.32 -99.23    2168.32 319.21  147.01 319.21  147.01 ?    ?    
1 1 1 7  3  0  o 17 685.64  56.08  4806.91   756.81  4806.91   756.81  4806.91   756.81  685.64  56.08  685.64  56.08  0.00 0.00 
1 1 1 7  3  1  o 10 1331.51 30.40  17757.28  809.69  17757.28  809.69  17757.28  809.69  1331.51 30.40  1331.51 30.40  ?    ?    
1 1 1 7  3  2  o 17 842.33  48.40  7146.97   812.03  7146.97   812.03  7146.97   812.03  842.33  48.40  842.33  48.40  ?    ?    
1 1 1 7  3  3  o 14 1575.62 36.70  24884.31  1156.58 24884.31  1156.58 24884.31  1156.58 1575.62 36.70  1575.62 36.70  ?    ?    
1 1 1 7  3  4  o 11 1169.48 41.92  13720.23  980.49  13720.23  980.49  13720.23  980.49  1169.48 41.92  1169.48 41.92  ?    ?    
1 1 1 7  3  5  o 14 777.01  82.94  6183.40   1268.98 6183.40   1268.98 6183.40   1268.98 777.01  82.94  777.01  82.94  ?    ?    
1 1 1 7  3  6  f 0  505.74  96.27  2690.11   938.16  2690.11   938.16  2690.11   938.16  505.74  96.27  505.74  96.27  ?    ?    
1 1 1 7  3  7  o 16 2127.35 20.56  45303.93  874.93  45303.93  874.93  45303.93  874.93  2127.35 20.56  2127.35 20.56  ?    ?    
1 1 1 7  3  8  f 0  1499.23 34.45  22559.57  1032.97 22559.57  1032.97 22559.57  1032.97 1499.23 34.45  1499.23 34.45  ?    ?    
1 1 1 7  3  9  o 13 2484.88 26.01  61907.05  1292.88 61907.05  1292.88 61907.05  1292.88 2484.88 26.01  2484.88 26.01  ?    ?    
1 1 1 7  3  10 o 14 1640.28 31.16  27014.07  1022.32 27014.07  1022.32 27014.07  1022.32 1640.28 31.16  1640.28 31.16  ?    ?    
1 1 1 7  3  11 o 16 772.39  47.49  6042.39   730.13  6042.39   730.13  6042.39   730.13  772.39  47.49  772.39  47.49  ?    ?    
1 1 1 7  3  12 o 13 722.97  53.08  5315.18   762.08  5315.18   762.08  5315.18   762.08  722.97  53.08  722.97  53.08  ?    ?    
1 1 1 7  3  13 o 17 1057.40 41.25  11265.55  872.37  11265.55  872.37  11265.55  872.37  1057.40 41.25  1057.40 41.25  ?    ?    
1 1 1 7  3  14 o 9  685.96  49.93  4779.40   680.32  4779.40   680.32  4779.40   680.32  685.96  49.93  685.96  49.93  ?    ?    
1 1 1 7  3  15 o 7  1916.90 26.13  36836.52  1001.96 36836.52  1001.96 36836.52  1001.96 1916.90 26.13  1916.90 26.13  ?    ?    
1 1 1 7  3  16 o 8  548.34  69.32  3098.42   743.26  3098.42   743.26  3098.42   743.26  548.34  69.32  548.34  69.32  ?    ?    
1 1 1 7  3  17 o 15 320.47  116.24 901.37    960.48  901.37    960.48  901.37    960.48  320.47  116.24 320.47  116.24 ?    ?    
1 1 1 7  3  18 o 3  1067.39 49.57  11462.44  1058.13 11462.44  1058.13 11462.44  1058.13 1067.39 49.57  1067.39 49.57  ?    ?    
1 1 1 7  3  19 o 15 1883.19 26.51  35526.13  998.37  35526.13  998.37  35526.13  998.37  1883.19 26.51  1883.19 26.51  ?    ?    
1 1 1 7  3  20 o 8  3474.26 21.75  120845.47 1511.34 120845.47 1511.34 120845.47 1511.34 3474.26 21.75  3474.26 21.75  ?    ?    
1 1 1 7  3  21 o 11 745.47  76.40  5695.04   1122.99 5695.04   1122.99 5695.04   1122.99 745.47  76.40  745.47  76.40  ?    ?    
1 1 1 7  3  22 o 2  3023.71 24.58  91565.98  1486.17 91565.98  1486.17 91565.98  1486.17 3023.71 24.58  3023.71 24.58  ?    ?    
1 1 1 7  3  23 o 19 312.60  109.62 904.74    847.17  904.74    847.17  904.74    847.17  312.60  109.62 312.60  109.62 ?    ?    
1 1 1 7  3  24 o 13 830.41  74.15  7053.76   1218.51 7053.76   1218.51 7053.76   1218.51 830.41  74.15  830.41  74.15  ?    ?    
1 1 1 7  3  25 o 19 1538.55 39.92  23776.05  1228.37 23776.05  1228.37 23776.05  1228.37 1538.55 39.92  1538.55 39.92  ?    ?    
1 1 1 7  3  26 o 7  1148.54 62.34  13403.50  1426.60 13403.50  1426.60 13403.50  1426.60 1148.54 62.34  1148.54 62.34  ?    ?    
1 1 1 7  3  27 o 10 628.23  84.90  4111.71   1039.50 4111.71   1039.50 4111.71   1039.50 628.23  84.90  628.23  84.90  ?    ?    
1 1 1 7  3  28 o 3  842.45  58.80  7235.50   984.45  7235.50   984.45  7235.50   984.45  842.45  58.80  842.45  58.80  ?    ?    
1 1 1 7  3  29 o 2  830.86  87.83  7192.79   1437.44 7192.79   1437.44 7192.79   1437.44 830.86  87.83  830.86  87.83  ?    ?    
1 1 1 7  3  30 o 7  1146.32 61.80  13422.73  1411.69 13422.73  1411.69 13422.73  1411.69 1146.32 61.80  1146.32 61.80  ?    ?    
1 1 1 7  3  31 o 18 1454.12 42.37  21372.76  1232.11 21372.76  1232.11 21372.76  1232.11 1454.12 42.37  1454.12 42.37  ?    ?    
1 1 1 7  3  32 o 16 588.26  109.39 3808.12   1239.58 3808.12   1239.58 3808.12   1239.58 588.26  109.39 588.26  109.39 ?    ?    
1 1 1 7  3  33 o 5  280.48  115.61 391.75    1048.15 391.75    1048.15 391.75    1048.15 280.48  115.61 280.48  115.61 ?    ?    
1 1 1 7  3  34 o 13 815.32  106.83 7298.01   1700.21 7298.01   1700.21 7298.01   1700.21 815.32  106.83 815.32  106.83 ?    ?    
1 1 1 7  3  35 o 16 1018.99 83.62  10993.83  1689.14 10993.83  1689.14 10993.83  1689.14 1018.99 83.62  1018.99 83.62  ?    ?    
1 1 1 7  3  36 o 5  322.73  127.69 877.66    1221.64 877.66    1221.64 877.66    1221.64 322.73  127.69 322.73  127.69 ?    ?    
1 1 1 7  3  37 o 5  343.36  137.96 1007.85   1448.00 1007.85   1448.00 1007.85   1448.00 343.36  137.96 343.36  137.96 ?    ?    
1 1 1 7  3  38 o 16 853.75  75.61  7718.40   1277.69 7718.40   1277.69 7718.40   1277.69 853.75  75.61  853.75  75.61  ?    ?    
1 1 1 7  3  39 o 3  2206.71 53.74  49969.10  2371.68 49969.10  2371.68 49969.10  2371.68 2206.71 53.74  2206.71 53.74  ?    ?    
1 1 1 7  3  40 o 5  613.57  152.52 4765.00   1863.60 4765.00   1863.60 4765.00   1863.60 613.57  152.52 613.57  152.52 ?    ?    
1 1 1 7  3  41 o 12 426.91  160.44 2144.05   1858.13 2144.05   1858.13 2144.05   1858.13 426.91  160.44 426.91  160.44 ?    ?    
1 1 1 7  3  42 o 3  536.36  164.88 3769.16   1939.78 3769.16   1939.78 3769.16   1939.78 536.36  164.88 536.36  164.88 ?    ?    
1 1 1 7  3  43 o 15 291.65  129.56 -32.47    1512.29 -32.47    1512.29 -32.47    1512.29 291.65  129.56 291.65  129.56 ?    ?    
1 1 1 7  3  44 o 1  884.56  122.12 9199.09   2102.89 9199.09   2102.89 9199.09   2102.89 884.56  122.12 884.56  122.12 ?    ?    
1 1 1 7  3  45 o 15 366.08  161.32 566.59    2298.87 566.59    2298.87 566.59    2298.87 366.08  161.32 366.08  161.32 ?    ?    
1 1 1 7  3  46 o 17 778.60  129.66 7268.20   1948.13 7268.20   1948.13 7268.20   1948.13 778.60  129.66 778.60  129.66 ?    ?    
1 1 1 7  3  47 o 9  367.81  151.56 1250.14   1800.79 1250.14   1800.79 1250.14   1800.79 367.81  151.56 367.81  151.56 ?    ?    
1 1 1 7  3  48 f 0  371.67  166.20 653.76    2531.85 653.76    2531.85 653.76    2531.85 371.67  166.20 371.67  166.20 ?    ?    
1 1 1 7  3  49 o 2  622.61  177.06 5536.19   2309.07 5536.19   2309.07 5536.19   2309.07 622.61  177.06 622.61  177.06 ?    ?    
1 1 1 7  3  50 o 13 347.64  158.13 257.69    2407.55 257.69    2407.55 257.69    2407.55 347.64  158.13 347.64  158.13 ?    ?    
1 1 1 7  3  51 o 6  393.10  164.99 1783.62   2191.01 1783.62   2191.01 1783.62   2191.01 393.10  164.99 393.10  164.99 ?    ?    
1 1 1 7  3  52 o 6  408.08  190.02 1369.82   3775.19 1369.82   3775.19 1369.82   3775.19 408.08  190.02 408.08  190.02 ?    ?    
1 1 1 7  4  0  o 7  225.51  114.14 755.45    640.05  755.45    640.05  755.45    640.05  225.51  114.14 225.51  114.14 0.00 0.00 
1 1 1 7  4  1  o 16 753.75  48.97  5729.89   734.19  5729.89   734.19  5729.89   734.19  753.75  48.97  753.75  48.97  ?    ?    
1 1 1 7  4  2  o 8  404.56  101.87 1732.16   823.65  1732.16   823.65  1732.16   823.65  404.56  101.87 404.56  101.87 ?    ?    
1 1 1 7  4  3  o 19 1466.91 35.30  21569.85  1035.69 21569.85  1035.69 21569.85  1035.69 1466.91 35.30  1466.91 35.30  ?    ?    
1 1 1 7  4  4  o 11 290.87  105.55 721.95    792.08  721.95    792.08  721.95    792.08  290.87  105.55 290.87  105.55 ?    ?    
1 1 1 7  4  5  o 9  681.29  46.97  4686.53   636.11  4686.53   636.11  4686.53   636.11  681.29  46.97  681.29  46.97  ?    ?    
1 1 1 7  4  6  o 19 2147.40 28.47  46211.01  1222.62 46211.01  1222.62 46211.01  1222.62 2147.40 28.47  2147.40 28.47  ?    ?    
1 1 1 7  4  7  o 4  1368.95 34.61  18811.32  947.71  18811.32  947.71  18811.32  947.71  1368.95 34.61  1368.95 34.61  ?    ?    
1 1 1 7  4  8  o 3  855.71  49.97  7416.81   851.47  7416.81   851.47  7416.81   851.47  855.71  49.97  855.71  49.97  ?    ?    
1 1 1 7  4  9  o 4  1126.96 40.03  12785.14  902.30  12785.14  902.30  12785.14  902.30  1126.96 40.03  1126.96 40.03  ?    ?    
1 1 1 7  4  10 o 5  1092.84 38.58  12015.64  843.21  12015.64  843.21  12015.64  843.21  1092.84 38.58  1092.84 38.58  ?    ?    
1 1 1 7  4  11 o 14 1129.77 39.34  12844.28  888.85  12844.28  888.85  12844.28  888.85  1129.77 39.34  1129.77 39.34  ?    ?    
1 1 1 7  4  12 o 13 1052.21 60.41  11282.70  1265.98 11282.70  1265.98 11282.70  1265.98 1052.21 60.41  1052.21 60.41  ?    ?    
1 1 1 7  4  13 f 0  711.61  65.76  5201.47   925.34  5201.47   925.34  5201.47   925.34  711.61  65.76  711.61  65.76  ?    ?    
1 1 1 7  4  14 o 7  1815.56 28.45  33066.49  1033.07 33066.49  1033.07 33066.49  1033.07 1815.56 28.45  1815.56 28.45  ?    ?    
1 1 1 7  4  15 o 15 311.49  109.77 904.87    850.17  904.87    850.17  904.87    850.17  311.49  109.77 311.49  109.77 ?    ?    
1 1 1 7  4  16 o 6  856.92  48.80  7417.95   832.84  7417.95   832.84  7417.95   832.84  856.92  48.80  856.92  48.80  ?    ?    
1 1 1 7  4  17 o 3  394.07  104.16 1653.02   833.19  1653.02   833.19  1653.02   833.19  394.07  104.16 394.07  104.16 ?    ?    
1 1 1 7  4  18 o 16 760.17  57.16  5857.23   862.63  5857.23   862.63  5857.23   862.63  760.17  57.16  760.17  57.16  ?    ?    
1 1 1 7  4  19 o 17 1183.80 42.03  14075.39  995.04  14075.39  995.04  14075.39  995.04  1183.80 42.03  1183.80 42.03  ?    ?    
1 1 1 7  4  20 o 9  1406.03 38.88  19842.67  1093.35 19842.67  1093.35 19842.67  1093.35 1406.03 38.88  1406.03 38.88  ?    ?    
1 1 1 7  4  21 o 12 373.11  125.41 1375.74   1105.42 1375.74   1105.42 1375.74   1105.42 373.11  125.41 373.11  125.41 ?    ?    
1 1 1 7  4  22 o 14 1435.82 47.07  20728.56  1351.82 20728.56  1351.82 20728.56  1351.82 1435.82 47.07  1435.82 47.07  ?    ?    
1 1 1 7  4  23 o 10 1657.08 41.21  27589.99  1365.76 27589.99  1365.76 27589.99  1365.76 1657.08 41.21  1657.08 41.21  ?    ?    
1 1 1 7  4  24 o 12 1061.21 47.53  11328.62  1008.75 11328.62  1008.75 11328.62  1008.75 1061.21 47.53  1061.21 47.53  ?    ?    
1 1 1 7  4  25 o 9  1962.51 38.84  38693.60  1524.43 38693.60  1524.43 38693.60  1524.43 1962.51 38.84  1962.51 38.84  ?    ?    
1 1 1 7  4  26 o 16 1432.46 47.79  20675.85  1369.03 20675.85  1369.03 20675.85  1369.03 1432.46 47.79  1432.46 47.79  ?    ?    
1 1 1 7  4  27 o 17 1260.71 49.84  16038.38  1256.78 16038.38  1256.78 16038.38  1256.78 1260.71 49.84  1260.71 49.84  ?    ?    
1 1 1 7  4  28 o 16 1467.09 50.54  21765.12  1482.79 21765.12  1482.79 21765.12  1482.79 1467.09 50.54  1467.09 50.54  ?    ?    
1 1 1 7  4  29 o 8  867.56  73.26  7744.29   1259.26 7744.29   1259.26 7744.29   1259.26 867.56  73.26  867.56  73.26  ?    ?    
1 1 1 7  4  30 o 19 1137.56 58.79  13211.99  1333.08 13211.99  1333.08 13211.99  1333.08 1137.56 58.79  1137.56 58.79  ?    ?    
1 1 1 7  4  31 o 7  1269.60 66.97  16592.80  1694.51 16592.80  1694.51 16592.80  1694.51 1269.60 66.97  1269.60 66.97  ?    ?    
1 1 1 7  4  32 o 5  780.78  82.04  6411.17   1262.01 6411.17   1262.01 6411.17   1262.01 780.78  82.04  780.78  82.04  ?    ?    
1 1 1 7  4  33 f 0  635.15  106.64 4428.90   1306.63 4428.90   1306.63 4428.90   1306.63 635.15  106.64 635.15  106.64 ?    ?    
1 1 1 7  4  34 o 7  1399.68 58.51  20084.23  1638.01 20084.23  1638.01 20084.23  1638.01 1399.68 58.51  1399.68 58.51  ?    ?    
1 1 1 7  4  35 o 18 1133.11 76.98  13493.17  1734.28 13493.17  1734.28 13493.17  1734.28 1133.11 76.98  1133.11 76.98  ?    ?    
1 1 1 7  4  36 o 2  692.07  90.42  5193.34   1221.63 5193.34   1221.63 5193.34   1221.63 692.07  90.42  692.07  90.42  ?    ?    
1 1 1 7  4  37 o 12 998.95  97.02  10919.16  1913.98 10919.16  1913.98 10919.16  1913.98 998.95  97.02  998.95  97.02  ?    ?    
1 1 1 7  4  38 o 2  758.20  83.74  6178.65   1248.67 6178.65   1248.67 6178.65   1248.67 758.20  83.74  758.20  83.74  ?    ?    
1 1 1 7  4  39 o 13 859.52  110.34 8289.01   1853.13 8289.01   1853.13 8289.01   1853.13 859.52  110.34 859.52  110.34 ?    ?    
1 1 1 7  4  40 o 15 761.98  99.28  6443.24   1477.07 6443.24   1477.07 6443.24   1477.07 761.98  99.28  761.98  99.28  ?    ?    
1 1 1 7  4  41 o 11 651.44  154.63 5356.51   1984.24 5356.51   1984.24 5356.51   1984.24 651.44  154.63 651.44  154.63 ?    ?    
1 1 1 7  4  42 o 6  926.15  103.52 9540.97   1884.74 9540.97   1884.74 9540.97   1884.74 926.15  103.52 926.15  103.52 ?    ?    
1 1 1 7  4  43 o 14 497.86  154.62 3146.76   1700.76 3146.76   1700.76 3146.76   1700.76 497.86  154.62 497.86  154.62 ?    ?    
1 1 1 7  4  44 o 14 453.98  179.32 2739.99   2405.40 2739.99   2405.40 2739.99   2405.40 453.98  179.32 453.98  179.32 ?    ?    
1 1 1 7  4  45 o 9  352.36  143.11 1091.90   1576.95 1091.90   1576.95 1091.90   1576.95 352.36  143.11 352.36  143.11 ?    ?    
1 1 1 7  4  46 o 4  543.38  169.63 4072.22   2044.24 4072.22   2044.24 4072.22   2044.24 543.38  169.63 543.38  169.63 ?    ?    
1 1 1 7  4  47 o 4  352.33  156.03 520.43    2176.45 520.43    2176.45 520.43    2176.45 352.33  156.03 352.33  156.03 ?    ?    
1 1 1 7  4  48 o 6  322.31  143.51 205.15    1866.45 205.15    1866.45 205.15    1866.45 322.31  143.51 322.31  143.51 ?    ?    
1 1 1 7  4  49 f 0  365.67  158.71 996.76    2152.29 996.76    2152.29 996.76    2152.29 365.67  158.71 365.67  158.71 ?    ?    
1 1 1 7  4  50 o 14 809.89  175.11 9097.35   2753.57 9097.35   2753.57 9097.35   2753.57 809.89  175.11 809.89  175.11 ?    ?    
1 1 1 7  4  51 o 15 663.58  153.14 5899.77   1991.06 5899.77   1991.06 5899.77   1991.06 663.58  153.14 663.58  153.14 ?    ?    
1 1 1 7  4  52 o 8  409.52  168.94 2189.23   2240.44 2189.23   2240.44 2189.23   2240.44 409.52  168.94 409.52  168.94 ?    ?    
1 1 1 7  5  0  o 6  828.43  76.95  7080.03   1248.29 7080.03   1248.29 7080.03   1248.29 828.43  76.95  828.43  76.95  0.00 0.00 
1 1 1 7  5  1  o 10 1726.02 32.89  29860.17  1135.43 29860.17  1135.43 29860.17  1135.43 1726.02 32.89  1726.02 32.89  ?    ?    
1 1 1 7  5  2  o 1  249.47  97.26  398.89    699.71  398.89    699.71  398.89    699.71  249.47  97.26  249.47  97.26  ?    ?    
1 1 1 7  5  3  o 2  868.39  52.27  7616.26   903.57  7616.26   903.57  7616.26   903.57  868.39  52.27  868.39  52.27  ?    ?    
1 1 1 7  5  4  f 0  1261.14 36.71  15960.03  926.05  15960.03  926.05  15960.03  926.05  1261.14 36.71  1261.14 36.71  ?    ?    
1 1 1 7  5  5  o 16 513.47  110.42 2827.43   1100.22 2827.43   1100.22 2827.43   1100.22 513.47  110.42 513.47  110.42 ?    ?    
1 1 1 7  5  6  o 16 1683.89 33.10  28461.75  1114.63 28461.75  1114.63 28461.75  1114.63 1683.89 33.10  1683.89 33.10  ?    ?    
1 1 1 7  5  7  o 4  674.75  61.93  4658.76   826.43  4658.76   826.43  4658.76   826.43  674.75  61.93  674.75  61.93  ?    ?    
1 1 1 7  5  8  o 3  495.38  75.34  2564.51   722.92  2564.51   722.92  2564.51   722.92  495.38  75.34  495.38  75.34  ?    ?    
1 1 1 7  5  9  o 16 1710.67 25.15  29339.46  860.45  29339.46  860.45  29339.46  860.45  1710.67 25.15  1710.67 25.15  ?    ?    
1 1 1 7  5  10 o 10 583.85  64.77  3506.84   743.59  3506.84   743.59  3506.84   743.59  583.85  64.77  583.85  64.77  ?    ?    
1 1 1 7  5  11 f 0  538.84  65.42  2997.64   690.63  2997.64   690.63  2997.64   690.63  538.84  65.42  538.84  65.42  ?    ?    
1 1 1 7  5  12 o 19 453.31  75.79  2159.69   662.87  2159.69   662.87  2159.69   662.87  453.31  75.79  453.31  75.79  ?    ?    
1 1 1 7  5  13 o 11 644.17  77.45  4306.96   977.84  4306.96   977.84  4306.96   977.84  644.17  77.45  644.17  77.45  ?    ?    
1 1 1 7  5  14 o 19 1698.65 24.62  28916.00  836.30  28916.00  836.30  28916.00  836.30  1698.65 24.62  1698.65 24.62  ?    ?    
1 1 1 7  5  15 o 15 326.30  123.35 850.10    1101.86 850.10    1101.86 850.10    1101.86 326.30  123.35 326.30  123.35 ?    ?    
1 1 1 7  5  16 o 6  1740.90 27.78  30370.65  967.33  30370.65  967.33  30370.65  967.33  1740.90 27.78  1740.90 27.78  ?    ?    
1 1 1 7  5  17 o 1  633.46  68.07  4103.72   848.92  4103.72   848.92  4103.72   848.92  633.46  68.07  633.46  68.07  ?    ?    
1 1 1 7  5  18 o 15 1096.08 53.10  12098.42  1164.06 12098.42  1164.06 12098.42  1164.06 1096.08 53.10  1096.08 53.10  ?    ?    
1 1 1 7  5  19 o 13 869.10  58.66  7650.97   1013.73 7650.97   1013.73 7650.97   1013.73 869.10  58.66  869.10  58.66  ?    ?    
1 1 1 7  5  20 o 3  632.95  72.06  4108.34   895.94  4108.34   895.94  4108.34   895.94  632.95  72.06  632.95  72.06  ?    ?    
1 1 1 7  5  21 o 9  1351.38 45.84  18359.08  1238.83 18359.08  1238.83 18359.08  1238.83 1351.38 45.84  1351.38 45.84  ?    ?    
1 1 1 7  5  22 o 14 917.46  60.76  8532.36   1108.55 8532.36   1108.55 8532.36   1108.55 917.46  60.76  917.46  60.76  ?    ?    
1 1 1 7  5  23 o 14 1533.83 36.66  23616.74  1124.72 23616.74  1124.72 23616.74  1124.72 1533.83 36.66  1533.83 36.66  ?    ?    
1 1 1 7  5  24 o 11 366.36  122.22 1333.90   1050.07 1333.90   1050.07 1333.90   1050.07 366.36  122.22 366.36  122.22 ?    ?    
1 1 1 7  5  25 o 6  302.19  119.46 584.28    1068.24 584.28    1068.24 584.28    1068.24 302.19  119.46 302.19  119.46 ?    ?    
1 1 1 7  5  26 o 17 861.37  81.98  7648.48   1395.26 7648.48   1395.26 7648.48   1395.26 861.37  81.98  861.37  81.98  ?    ?    
1 1 1 7  5  27 o 12 1239.91 55.73  15563.54  1382.01 15563.54  1382.01 15563.54  1382.01 1239.91 55.73  1239.91 55.73  ?    ?    
1 1 1 7  5  28 o 16 809.97  81.70  6809.67   1305.44 6809.67   1305.44 6809.67   1305.44 809.97  81.70  809.97  81.70  ?    ?    
1 1 1 7  5  29 o 11 1146.05 55.54  13311.65  1273.07 13311.65  1273.07 13311.65  1273.07 1146.05 55.54  1146.05 55.54  ?    ?    
1 1 1 7  5  30 o 3  702.12  71.09  5120.38   984.57  5120.38   984.57  5120.38   984.57  702.12  71.09  702.12  71.09  ?    ?    
1 1 1 7  5  31 o 12 905.84  65.39  8454.65   1176.74 8454.65   1176.74 8454.65   1176.74 905.84  65.39  905.84  65.39  ?    ?    
1 1 1 7  5  32 o 1  1310.19 44.32  17375.84  1161.24 17375.84  1161.24 17375.84  1161.24 1310.19 44.32  1310.19 44.32  ?    ?    
1 1 1 7  5  33 o 15 1033.25 79.62  11213.73  1632.77 11213.73  1632.77 11213.73  1632.77 1033.25 79.62  1033.25 79.62  ?    ?    
1 1 1 7  5  34 o 16 417.04  144.46 1951.56   1468.71 1951.56   1468.71 1951.56   1468.71 417.04  144.46 417.04  144.46 ?    ?    
1 1 1 7  5  35 o 13 389.25  153.53 1474.88   1761.04 1474.88   1761.04 1474.88   1761.04 389.25  153.53 389.25  153.53 ?    ?    
1 1 1 7  5  36 o 1  1010.56 76.44  10778.74  1533.44 10778.74  1533.44 10778.74  1533.44 1010.56 76.44  1010.56 76.44  ?    ?    
1 1 1 7  5  37 o 1  382.48  144.46 1563.68   1510.54 1563.68   1510.54 1563.68   1510.54 382.48  144.46 382.48  144.46 ?    ?    
1 1 1 7  5  38 o 3  322.67  139.65 388.55    1656.84 388.55    1656.84 388.55    1656.84 322.67  139.65 322.67  139.65 ?    ?    
1 1 1 7  5  39 o 8  662.02  155.16 5499.04   2018.26 5499.04   2018.26 5499.04   2018.26 662.02  155.16 662.02  155.16 ?    ?    
1 1 1 7  5  40 o 12 624.07  140.22 4758.94   1707.29 4758.94   1707.29 4758.94   1707.29 624.07  140.22 624.07  140.22 ?    ?    
1 1 1 7  5  41 f 0  741.54  133.61 6543.89   1908.69 6543.89   1908.69 6543.89   1908.69 741.54  133.61 741.54  133.61 ?    ?    
1 1 1 7  5  42 o 14 708.12  106.55 5647.53   1462.21 5647.53   1462.21 5647.53   1462.21 708.12  106.55 708.12  106.55 ?    ?    
1 1 1 7  5  43 o 4  1008.12 77.89  10801.50  1558.29 10801.50  1558.29 10801.50  1558.29 1008.12 77.89  1008.12 77.89  ?    ?    
1 1 1 7  5  44 o 1  334.61  147.92 351.26    1947.90 351.26    1947.90 351.26    1947.90 334.61  147.92 334.61  147.92 ?    ?    
1 1 1 7  5  45 o 3  432.48  175.20 2180.63   2356.49 2180.63   2356.49 2180.63   2356.49 432.48  175.20 432.48  175.20 ?    ?    
1 1 1 7  5  46 o 15 598.14  159.18 4728.93   1937.68 4728.93   1937.68 4728.93   1937.68 598.14  159.18 598.14  159.18 ?    ?    
1 1 1 7  5  47 o 3  337.72  150.67 302.58    2067.66 302.58    2067.66 302.58    2067.66 337.72  150.67 337.72  150.67 ?    ?    
1 1 1 7  5  48 o 14 481.62  180.77 3234.84   2357.17 3234.84   2357.17 3234.84   2357.17 481.62  180.77 481.62  180.77 ?    ?    
1 1 1 7  5  49 o 7  346.61  157.47 223.16    2378.38 223.16    2378.38 223.16    2378.38 346.61  157.47 346.61  157.47 ?    ?    
1 1 1 7  5  50 o 16 419.60  169.69 2186.18   2206.05 2186.18   2206.05 2186.18   2206.05 419.60  169.69 419.60  169.69 ?    ?    
1 1 1 7  5  51 o 15 675.87  175.69 6652.03   2396.52 6652.03   2396.52 6652.03   2396.52 675.87  175.69 675.87  175.69 ?    ?    
1 1 1 7  5  52 o 1  437.39  186.75 2730.95   2887.74 2730.95   2887.74 2730.95   2887.74 437.39  186.75 437.39  186.75 ?    ?    
1 1 1 7  6  0  o 13 193.37  120.47 256.73    944.50  256.73    944.50  256.73    944.50  193.37  120.47 193.37  120.47 0.00 0.00 
1 1 1 7  6  1  o 2  801.27  65.56  6539.77   1041.48 6539.77   1041.48 6539.77   1041.48 801.27  65.56  801.27  65.56  ?    ?    
1 1 1 7  6  2  o 11 837.66  48.87  7089.65   815.21  7089.65   815.21  7089.65   815.21  837.66  48.87  837.66  48.87  ?    ?    
1 1 1 7  6  3  o 17 265.76  96.70  606.89    665.47  606.89    665.47  606.89    665.47  265.76  96.70  265.76  96.70  ?    ?    
1 1 1 7  6  4  o 11 1470.14 34.12  21701.03  1003.35 21701.03  1003.35 21701.03  1003.35 1470.14 34.12  1470.14 34.12  ?    ?    
1 1 1 7  6  5  o 7  569.38  70.35  3350.80   784.11  3350.80   784.11  3350.80   784.11  569.38  70.35  569.38  70.35  ?    ?    
1 1 1 7  6  6  o 8  669.38  55.91  4568.66   741.69  4568.66   741.69  4568.66   741.69  669.38  55.91  669.38  55.91  ?    ?    
1 1 1 7  6  7  o 3  1507.97 30.16  22825.79  909.71  22825.79  909.71  22825.79  909.71  1507.97 30.16  1507.97 30.16  ?    ?    
1 1 1 7  6  8  o 4  217.78  91.34  106.20    670.62  106.20    670.62  106.20    670.62  217.78  91.34  217.78  91.34  ?    ?    
1 1 1 7  6  9  o 18 680.69  71.21  4777.05   955.16  4777.05   955.16  4777.05   955.16  680.69  71.21  680.69  71.21  ?    ?    
1 1 1 7  6  10 o 6  589.48  68.26  3588.65   789.95  3588.65   789.95  3588.65   789.95  589.48  68.26  589.48  68.26  ?    ?    
1 1 1 7  6  11 o 4  1120.02 36.51  12619.13  817.91  12619.13  817.91  12619.13  817.91  1120.02 36.51  1120.02 36.51  ?    ?    
1 1 1 7  6  12 o 18 1763.83 27.59  31209.48  973.41  31209.48  973.41  31209.48  973.41  1763.83 27.59  1763.83 27.59  ?    ?    
1 1 1 7  6  13 o 6  1357.67 34.26  18511.29  930.27  18511.29  930.27  18511.29  930.27  1357.67 34.26  1357.67 34.26  ?    ?    
1 1 1 7  6  14 o 2  1212.45 32.19  14749.26  780.60  14749.26  780.60  14749.26  780.60  1212.45 32.19  1212.45 32.19  ?    ?    
1 1 1 7  6  15 o 5  1537.26 29.76  23690.87  915.12  23690.87  915.12  23690.87  915.12  1537.26 29.76  1537.26 29.76  ?    ?    
1 1 1 7  6  16 o 6  2699.68 21.19  72965.31  1143.86 72965.31  1143.86 72965.31  1143.86 2699.68 21.19  2699.68 21.19  ?    ?    
1 1 1 7  6  17 o 18 530.50  67.57  2890.28   700.65  2890.28   700.65  2890.28   700.65  530.50  67.57  530.50  67.57  ?    ?    
1 1 1 7  6  18 o 5  1303.30 40.28  17054.54  1050.04 17054.54  1050.04 17054.54  1050.04 1303.30 40.28  1303.30 40.28  ?    ?    
1 1 1 7  6  19 o 18 515.33  68.57  2731.68   689.19  2731.68   689.19  2731.68   689.19  515.33  68.57  515.33  68.57  ?    ?    
1 1 1 7  6  20 o 5  506.73  95.19  2707.12   929.30  2707.12   929.30  2707.12   929.30  506.73  95.19  506.73  95.19  ?    ?    
1 1 1 7  6  21 o 12 1999.83 30.24  40083.59  1209.36 40083.59  1209.36 40083.59  1209.36 1999.83 30.24  1999.83 30.24  ?    ?    
1 1 1 7  6  22 o 10 2427.86 29.52  59086.80  1433.57 59086.80  1433.57 59086.80  1433.57 2427.86 29.52  2427.86 29.52  ?    ?    
1 1 1 7  6  23 o 14 894.39  56.40  8098.88   1003.73 8098.88   1003.73 8098.88   1003.73 894.39  56.40  894.39  56.40  ?    ?    
1 1 1 7  6  24 o 19 1467.29 42.45  21642.24  1245.72 21642.24  1245.72 21642.24  1245.72 1467.29 42.45  1467.29 42.45  ?    ?    
1 1 1 7  6  25 o 16 877.23  71.00  7874.78   1235.00 7874.78   1235.00 7874.78   1235.00 877.23  71.00  877.23  71.00  ?    ?    
1 1 1 7  6  26 o 9  285.66  106.94 662.16    823.76  662.16    823.76  662.16    823.76  285.66  106.94 285.66  106.94 ?    ?    
1 1 1 7  6  27 o 13 1561.91 47.51  24632.57  1484.01 24632.57  1484.01 24632.57  1484.01 1561.91 47.51  1561.91 47.51  ?    ?    
1 1 1 7  6  28 o 14 723.89  67.41  5381.24   964.79  5381.24   964.79  5381.24   964.79  723.89  67.41  723.89  67.41  ?    ?    
1 1 1 7  6  29 f 0  686.24  86.98  4949.35   1166.96 4949.35   1166.96 4949.35   1166.96 686.24  86.98  686.24  86.98  ?    ?    
1 1 1 7  6  30 o 1  1093.10 72.21  12370.88  1569.77 12370.88  1569.77 12370.88  1569.77 1093.10 72.21  1093.10 72.21  ?    ?    
1 1 1 7  6  31 o 7  297.35  119.96 558.64    1099.47 558.64    1099.47 558.64    1099.47 297.35  119.96 297.35  119.96 ?    ?    
1 1 1 7  6  32 o 6  1090.36 71.95  12322.08  1560.28 12322.08  1560.28 12322.08  1560.28 1090.36 71.95  1090.36 71.95  ?    ?    
1 1 1 7  6  33 o 5  433.61  123.29 2158.25   1119.63 2158.25   1119.63 2158.25   1119.63 433.61  123.29 433.61  123.29 ?    ?    
1 1 1 7  6  34 o 18 440.96  131.60 2253.37   1248.56 2253.37   1248.56 2253.37   1248.56 440.96  131.60 440.96  131.60 ?    ?    
1 1 1 7  6  35 o 14 974.68  66.76  9909.51   1293.59 9909.51   1293.59 9909.51   1293.59 974.68  66.76  974.68  66.76  ?    ?    
1 1 1 7  6  36 o 9  922.61  72.53  8957.84   1327.51 8957.84   1327.51 8957.84   1327.51 922.61  72.53  922.61  72.53  ?    ?    
1 1 1 7  6  37 o 15 414.68  162.01 1867.30   1944.99 1867.30   1944.99 1867.30   1944.99 414.68  162.01 414.68  162.01 ?    ?    
1 1 1 7  6  38 o 6  865.94  106.64 8359.31   1807.90 8359.31   1807.90 8359.31   1807.90 865.94  106.64 865.94  106.64 ?    ?    
1 1 1 7  6  39 o 7  275.71  116.75 317.48    1112.83 317.48    1112.83 317.48    1112.83 275.71  116.75 275.71  116.75 ?    ?    
1 1 1 7  6  40 o 15 531.64  155.53 3608.31   1758.28 3608.31   1758.28 3608.31   1758.28 531.64  155.53 531.64  155.53 ?    ?    
1 1 1 7  6  41 o 18 428.44  166.32 2124.33   2039.35 2124.33   2039.35 2124.33   2039.35 428.44  166.32 428.44  166.32 ?    ?    
1 1 1 7  6  42 o 3  1420.56 59.77  20882.26  1698.04 20882.26  1698.04 20882.26  1698.04 1420.56 59.77  1420.56 59.77  ?    ?    
1 1 1 7  6  43 o 15 951.15  139.70 10887.23  2578.43 10887.23  2578.43 10887.23  2578.43 951.15  139.70 951.15  139.70 ?    ?    
1 1 1 7  6  44 o 5  326.27  141.88 400.31    1726.78 400.31    1726.78 400.31    1726.78 326.27  141.88 326.27  141.88 ?    ?    
1 1 1 7  6  45 o 11 327.74  146.15 190.39    1943.50 190.39    1943.50 190.39    1943.50 327.74  146.15 327.74  146.15 ?    ?    
1 1 1 7  6  46 o 9  359.46  160.29 489.35    2337.60 489.35    2337.60 489.35    2337.60 359.46  160.29 359.46  160.29 ?    ?    
1 1 1 7  6  47 o 2  351.83  155.59 575.88    2156.60 575.88    2156.60 575.88    2156.60 351.83  155.59 351.83  155.59 ?    ?    
1 1 1 7  6  48 o 19 353.87  152.68 854.31    1968.54 854.31    1968.54 854.31    1968.54 353.87  152.68 353.87  152.68 ?    ?    
1 1 1 7  6  49 o 14 755.55  148.40 7369.30   2162.44 7369.30   2162.44 7369.30   2162.44 755.55  148.40 755.55  148.40 ?    ?    
1 1 1 7  6  50 o 5  756.83  170.93 7960.38   2525.90 7960.38   2525.90 7960.38   2525.90 756.83  170.93 756.83  170.93 ?    ?    
1 1 1 7  6  51 o 4  460.37  183.58 3213.31   2543.86 3213.31   2543.86 3213.31   2543.86 460.37  183.58 460.37  183.58 ?    ?    
1 1 1 7  6  52 o 19 431.79  191.66 2395.64   3302.71 2395.64   3302.71 2395.64   3302.71 431.79  191.66 431.79  191.66 ?    ?    
1 1 1 7  7  0  o 18 210.77  122.68 548.09    852.71  548.09    852.71  548.09    852.71  210.77  122.68 210.77  122.68 0.00 0.00 
1 1 1 7  7  1  o 13 1177.97 38.47  13959.70  904.11  13959.70  904.11  13959.70  904.11  1177.97 38.47  1177.97 38.47  0.00 0.00 
1 1 1 7  7  2  o 18 2102.63 35.23  44355.85  1480.67 44355.85  1480.67 44355.85  1480.67 2102.63 35.23  2102.63 35.23  0.00 0.00 
1 1 1 7  7  3  o 18 857.74  42.22  7436.97   720.52  7436.97   720.52  7436.97   720.52  857.74  42.22  857.74  42.22  0.00 0.00 
1 1 1 7  7  4  o 17 1738.47 39.47  30367.13  1370.69 30367.13  1370.69 30367.13  1370.69 1738.47 39.47  1738.47 39.47  0.00 0.00 
1 1 1 7  7  5  o 16 199.34  108.61 576.09    613.51  576.09    613.51  576.09    613.51  199.34  108.61 199.34  108.61 0.00 0.00 
1 1 1 7  7  6  o 13 1072.10 38.48  11572.87  822.78  11572.87  822.78  11572.87  822.78  1072.10 38.48  1072.10 38.48  0.00 0.00 
1 1 1 7  7  7  o 3  624.59  60.60  4037.69   739.51  4037.69   739.51  4037.69   739.51  624.59  60.60  624.59  60.60  0.00 0.00 
1 1 1 7  7  8  o 8  432.88  128.10 2352.71   964.39  2352.71   964.39  2352.71   964.39  432.88  128.10 432.88  128.10 0.00 0.00 
1 1 1 7  7  9  o 6  193.02  105.77 536.58    585.26  536.58    585.26  536.58    585.26  193.02  105.77 193.02  105.77 0.00 0.00 
1 1 1 7  7  10 o 10 198.24  114.11 518.78    725.16  518.78    725.16  518.78    725.16  198.24  114.11 198.24  114.11 0.00 0.00 
1 1 1 7  7  11 o 3  1714.08 24.46  29434.90  838.03  29434.90  838.03  29434.90  838.03  1714.08 24.46  1714.08 24.46  0.00 0.00 
1 1 1 7  7  12 o 13 651.13  52.01  4340.66   667.01  4340.66   667.01  4340.66   667.01  651.13  52.01  651.13  52.01  0.00 0.00 
1 1 1 7  7  13 o 10 823.45  54.57  6901.93   889.52  6901.93   889.52  6901.93   889.52  823.45  54.57  823.45  54.57  0.00 0.00 
1 1 1 7  7  14 f 0  783.87  67.29  6318.06   1036.33 6318.06   1036.33 6318.06   1036.33 783.87  67.29  783.87  67.29  0.00 0.00 
1 1 1 7  7  15 o 17 160.99  103.49 26.28     761.96  26.28     761.96  26.28     761.96  160.99  103.49 160.99  103.49 0.00 0.00 
1 1 1 7  7  16 o 9  869.78  38.80  7624.14   672.03  7624.14   672.03  7624.14   672.03  869.78  38.80  869.78  38.80  0.00 0.00 
1 1 1 7  7  17 o 13 795.65  48.92  6420.72   771.72  6420.72   771.72  6420.72   771.72  795.65  48.92  795.65  48.92  0.00 0.00 
1 1 1 7  7  18 o 3  2505.28 31.06  62867.41  1555.70 62867.41  1555.70 62867.41  1555.70 2505.28 31.06  2505.28 31.06  0.00 0.00 
1 1 1 7  7  19 o 3  1963.23 23.82  38587.25  934.92  38587.25  934.92  38587.25  934.92  1963.23 23.82  1963.23 23.82  0.00 0.00 
1 1 1 7  7  20 o 6  450.89  118.88 2438.59   926.22  2438.59   926.22  2438.59   926.22  450.89  118.88 450.89  118.88 0.00 0.00 
1 1 1 7  7  21 o 3  614.00  105.88 4134.73   1184.37 4134.73   1184.37 4134.73   1184.37 614.00  105.88 614.00  105.88 0.00 0.00 
1 1 1 7  7  22 o 8  859.28  51.01  7488.49   869.56  7488.49   869.56  7488.49   869.56  859.28  51.01  859.28  51.01  0.00 0.00 
1 1 1 7  7  23 o 8  151.43  94.47  145.35    582.63  145.35    582.63  145.35    582.63  151.43  94.47  151.43  94.47  0.00 0.00 
1 1 1 7  7  24 o 16 1504.18 48.29  22782.86  1449.55 22782.86  1449.55 22782.86  1449.55 1504.18 48.29  1504.18 48.29  0.00 0.00 
1 1 1 7  7  25 o 4  328.45  159.65 1649.10   1229.88 1649.10   1229.88 1649.10   1229.88 328.45  159.65 328.45  159.65 0.00 0.00 
1 1 1 7  7  26 o 1  298.39  153.03 1366.42   1159.45 1366.42   1159.45 1366.42   1159.45 298.39  153.03 298.39  153.03 0.00 0.00 
1 1 1 7  7  27 o 2  232.46  152.10 -84.16    1749.31 -84.16    1749.31 -84.16    1749.31 232.46  152.10 232.46  152.10 0.00 0.00 
1 1 1 7  7  28 o 3  226.27  142.97 295.33    1381.33 295.33    1381.33 295.33    1381.33 226.27  142.97 226.27  142.97 0.00 0.00 
1 1 1 7  7  29 o 16 208.33  133.93 122.95    1276.53 122.95    1276.53 122.95    1276.53 208.33  133.93 208.33  133.93 0.00 0.00 
1 1 1 7  7  30 o 16 215.89  134.20 397.24    1165.37 397.24    1165.37 397.24    1165.37 215.89  134.20 215.89  134.20 0.00 0.00 
1 1 1 7  7  31 f 0  1789.20 40.41  32223.55  1444.40 32223.55  1444.40 32223.55  1444.40 1789.20 40.41  1789.20 40.41  0.00 0.00 
1 1 1 7  7  32 o 6  723.39  124.33 5897.10   1639.46 5897.10   1639.46 5897.10   1639.46 723.39  124.33 723.39  124.33 0.00 0.00 
1 1 1 7  7  33 o 11 235.16  142.99 636.55    1256.74 636.55    1256.74 636.55    1256.74 235.16  142.99 235.16  142.99 0.00 0.00 
1 1 1 7  7  34 o 6  219.05  142.04 119.45    1477.47 119.45    1477.47 119.45    1477.47 219.05  142.04 219.05  142.04 0.00 0.00 
1 1 1 7  7  35 o 1  179.94  112.15 266.72    819.15  266.72    819.15  266.72    819.15  179.94  112.15 179.94  112.15 0.00 0.00 
1 1 1 7  7  36 o 15 600.66  140.69 4397.35   1468.85 4397.35   1468.85 4397.35   1468.85 600.66  140.69 600.66  140.69 0.00 0.00 
1 1 1 7  7  37 o 11 212.58  135.82 264.98    1287.61 264.98    1287.61 264.98    1287.61 212.58  135.82 212.58  135.82 0.00 0.00 
1 1 1 7  7  38 o 7  396.36  163.78 2391.95   1288.38 2391.95   1288.38 2391.95   1288.38 396.36  163.78 396.36  163.78 0.00 0.00 
1 1 1 7  7  39 o 6  241.23  154.40 417.35    1673.47 417.35    1673.47 417.35    1673.47 241.23  154.40 241.23  154.40 0.00 0.00 
1 1 1 7  7  40 o 17 273.44  175.50 611.83    2180.55 611.83    2180.55 611.83    2180.55 273.44  175.50 273.44  175.50 0.00 0.00 
1 1 1 7  7  41 o 19 281.14  182.04 573.71    2414.84 573.71    2414.84 573.71    2414.84 281.14  182.04 281.14  182.04 0.00 0.00 
1 1 1 7  7  42 o 2  1106.88 93.95  13016.52  2044.07 13016.52  2044.07 13016.52  2044.07 1106.88 93.95  1106.88 93.95  0.00 0.00 
1 1 1 7  7  43 o 18 267.68  165.93 905.63    1769.19 905.63    1769.19 905.63    1769.19 267.68  165.93 267.68  165.93 0.00 0.00 
1 1 1 7  7  44 o 15 207.29  132.37 253.31    1221.42 253.31    1221.42 253.31    1221.42 207.29  132.37 207.29  132.37 0.00 0.00 
1 1 1 7  7  45 o 3  875.48  138.27 8902.12   2240.65 8902.12   2240.65 8902.12   2240.65 875.48  138.27 875.48  138.27 0.00 0.00 
1 1 1 7  7  46 o 6  309.00  177.27 1609.23   1741.06 1609.23   1741.06 1609.23   1741.06 309.00  177.27 309.00  177.27 0.00 0.00 
1 1 1 7  7  47 o 18 335.89  204.15 1930.97   2559.74 1930.97   2559.74 1930.97   2559.74 335.89  204.15 335.89  204.15 0.00 0.00 
1 1 1 7  7  48 o 11 669.73  182.93 6030.02   2118.04 6030.02   2118.04 6030.02   2118.04 669.73  182.93 669.73  182.93 0.00 0.00 
1 1 1 7  7  49 o 12 421.30  207.80 3307.66   2095.24 3307.66   2095.24 3307.66   2095.24 421.30  207.80 421.30  207.80 0.00 0.00 
1 1 1 7  7  50 o 13 267.24  176.69 393.01    2456.27 393.01    2456.27 393.01    2456.27 267.24  176.69 267.24  176.69 0.00 0.00 
1 1 1 7  7  51 o 15 1561.58 96.48  26185.73  2986.51 26185.73  2986.51 26185.73  2986.51 1561.58 96.48  1561.58 96.48  0.00 0.00 
1 1 1 7  7  52 o 18 266.90  179.53 29.01     2731.84 29.01     2731.84 29.01     2731.84 266.90  179.53 266.90  179.53 0.00 0.00 
1 1 1 8  0  0  o 12 2291.01 27.94  52528.54  1279.69 52528.54  1279.69 52528.54  1279.69 2291.01 27.94  2291.01 27.94  0.00 0.00 
1 1 1 8  0  1  o 19 961.07  59.16  9368.61   1127.17 9368.61   1127.17 9368.61   1127.17 961.07  59.16  961.07  59.16  0.00 0.00 
1 1 1 8  0  2  o 13 647.37  99.56  4508.31   1198.56 4508.31   1198.56 4508.31   1198.56 647.37  99.56  647.37  99.56  0.00 0.00 
1 1 1 8  0  3  o 14 840.17  62.85  7199.78   1042.17 7199.78   1042.17 7199.78   1042.17 840.17  62.85  840.17  62.85  0.00 0.00 
1 1 1 8  0  4  o 16 2347.84 27.27  55180.52  1280.02 55180.52  1280.02 55180.52  1280.02 2347.84 27.27  2347.84 27.27  0.00 0.00 
1 1 1 8  0  5  o 11 284.08  110.91 1113.76   601.61  1113.76   601.61  1113.76   601.61  284.08  110.91 284.08  110.91 0.00 0.00 
1 1 1 8  0  6  o 19 843.77  66.27  7278.20   1102.07 7278.20   1102.07 7278.20   1102.07 843.77  66.27  843.77  66.27  0.00 0.00 
1 1 1 8  0  7  o 9  3188.23 18.85  101695.23 1201.73 101695.23 1201.73 101695.23 1201.73 3188.23 18.85  3188.23 18.85  0.00 0.00 
1 1 1 8  0  8  o 11 177.90  106.81 330.05    683.17  330.05    683.17  330.05    683.17  177.90  106.81 177.90  106.81 0.00 0.00 
1 1 1 8  0  9  o 12 1974.41 36.02  39099.46  1421.47 39099.46  1421.47 39099.46  1421.47 1974.41 36.02  1974.41 36.02  0.00 0.00 
1 1 1 8  0  10 o 12 791.18  61.43  6416.76   958.12  6416.76   958.12  6416.76   958.12  791.18  61.43  791.18  61.43  0.00 0.00 
1 1 1 8  0  11 o 16 572.23  70.43  3451.53   773.33  3451.53   773.33  3451.53   773.33  572.23  70.43  572.23  70.43  0.00 0.00 
1 1 1 8  0  12 o 11 542.78  68.84  3111.09   714.62  3111.09   714.62  3111.09   714.62  542.78  68.84  542.78  68.84  0.00 0.00 
1 1 1 8  0  13 o 1  632.32  55.95  4116.94   694.24  4116.94   694.24  4116.94   694.24  632.32  55.95  632.32  55.95  0.00 0.00 
1 1 1 8  0  14 o 3  155.56  99.61  55.49     697.44  55.49     697.44  55.49     697.44  155.56  99.61  155.56  99.61  0.00 0.00 
1 1 1 8  0  15 o 13 1139.33 33.18  13042.19  754.53  13042.19  754.53  13042.19  754.53  1139.33 33.18  1139.33 33.18  0.00 0.00 
1 1 1 8  0  16 f 0  1927.60 26.29  37220.89  1013.15 37220.89  1013.15 37220.89  1013.15 1927.60 26.29  1927.60 26.29  0.00 0.00 
1 1 1 8  0  17 o 7  151.52  95.18  123.60    602.40  123.60    602.40  123.60    602.40  151.52  95.18  151.52  95.18  0.00 0.00 
1 1 1 8  0  18 o 2  2354.65 32.58  55551.21  1533.81 55551.21  1533.81 55551.21  1533.81 2354.65 32.58  2354.65 32.58  0.00 0.00 
1 1 1 8  0  19 o 9  689.41  56.80  4867.23   770.52  4867.23   770.52  4867.23   770.52  689.41  56.80  689.41  56.80  0.00 0.00 
1 1 1 8  0  20 o 17 299.28  144.53 1347.95   1005.76 1347.95   1005.76 1347.95   1005.76 299.28  144.53 299.28  144.53 0.00 0.00 
1 1 1 8  0  21 o 1  1062.74 53.65  11420.08  1134.12 11420.08  1134.12 11420.08  1134.12 1062.74 53.65  1062.74 53.65  0.00 0.00 
1 1 1 8  0  22 o 13 3101.98 22.39  96299.43  1388.75 96299.43  1388.75 96299.43  1388.75 3101.98 22.39  3101.98 22.39  0.00 0.00 
1 1 1 8  0  23 f 0  1118.44 50.44  12624.54  1123.31 12624.54  1123.31 12624.54  1123.31 1118.44 50.44  1118.44 50.44  0.00 0.00 
1 1 1 8  0  24 o 1  1658.60 30.56  27574.55  1013.09 27574.55  1013.09 27574.55  1013.09 1658.60 30.56  1658.60 30.56  0.00 0.00 
1 1 1 8  0  25 o 14 1000.82 55.52  10148.29  1103.35 10148.29  1103.35 10148.29  1103.35 1000.82 55.52  1000.82 55.52  0.00 0.00 
1 1 1 8  0  26 o 14 967.18  58.26  9508.22   1117.56 9508.22   1117.56 9508.22   1117.56 967.18  58.26  967.18  58.26  0.00 0.00 
1 1 1 8  0  27 o 4  566.21  113.37 3619.12   1138.94 3619.12   1138.94 3619.12   1138.94 566.21  113.37 566.21  113.37 0.00 0.00 
1 1 1 8  0  28 o 12 375.92  150.58 2017.94   1098.71 2017.94   1098.71 2017.94   1098.71 375.92  150.58 375.92  150.58 0.00 0.00 
1 1 1 8  0  29 o 18 683.11  90.85  4981.94   1179.93 4981.94   1179.93 4981.94   1179.93 683.11  90.85  683.11  90.85  0.00 0.00 
1 1 1 8  0  30 o 2  626.53  102.78 4307.31   1183.84 4307.31   1183.84 4307.31   1183.84 626.53  102.78 626.53  102.78 0.00 0.00 
1 1 1 8  0  31 o 14 782.58  121.90 6784.86   1770.01 6784.86   1770.01 6784.86   1770.01 782.58  121.90 782.58  121.90 0.00 0.00 
1 1 1 8  0  32 o 12 220.88  144.78 -63.67    1595.06 -63.67    1595.06 -63.67    1595.06 220.88  144.78 220.88  144.78 0.00 0.00 
1 1 1 8  0  33 o 11 617.19  143.34 4555.42   1538.85 4555.42   1538.85 4555.42   1538.85 617.19  143.34 617.19  143.34 0.00 0.00 
1 1 1 8  0  34 o 15 350.91  185.52 2053.12   1741.48 2053.12   1741.48 2053.12   1741.48 350.91  185.52 350.91  185.52 0.00 0.00 
1 1 1 8  0  35 o 2  226.11  142.53 387.32    1363.71 387.32    1363.71 387.32    1363.71 226.11  142.53 226.11  142.53 0.00 0.00 
1 1 1 8  0  36 o 2  881.95  100.11 8391.19   1707.19 8391.19   1707.19 8391.19   1707.19 881.95  100.11 881.95  100.11 0.00 0.00 
1 1 1 8  0  37 o 8  962.05  73.25  9630.55   1390.20 9630.55   1390.20 9630.55   1390.20 962.05  73.25  962.05  73.25  0.00 0.00 
1 1 1 8  0  38 o 7  539.70  99.08  3295.55   963.16  3295.55   963.16  3295.55   963.16  539.70  99.08  539.70  99.08  0.00 0.00 
1 1 1 8  0  39 o 2  236.18  153.41 207.80    1733.77 207.80    1733.77 207.80    1733.77 236.18  153.41 236.18  153.41 0.00 0.00 
1 1 1 8  0  40 o 13 322.61  177.95 1765.83   1668.52 1765.83   1668.52 1765.83   1668.52 322.61  177.95 322.61  177.95 0.00 0.00 
1 1 1 8  0  41 o 12 980.51  96.23  10290.40  1842.43 10290.40  1842.43 10290.40  1842.43 980.51  96.23  980.51  96.23  0.00 0.00 
1 1 1 8  0  42 o 17 1166.40 80.62  14211.58  1859.64 14211.58  1859.64 14211.58  1859.64 1166.40 80.62  1166.40 80.62  0.00 0.00 
1 1 1 8  0  43 o 8  326.12  185.40 1803.78   1880.23 1803.78   1880.23 1803.78   1880.23 326.12  185.40 326.12  185.40 0.00 0.00 
1 1 1 8  0  44 o 14 670.88  199.61 6250.98   2330.57 6250.98   2330.57 6250.98   2330.57 670.88  199.61 670.88  199.61 0.00 0.00 
1 1 1 8  0  45 o 4  236.54  157.23 -125.65   1988.40 -125.65   1988.40 -125.65   1988.40 236.54  157.23 236.54  157.23 0.00 0.00 
1 1 1 8  0  46 o 19 230.54  152.11 40.02     1805.98 40.02     1805.98 40.02     1805.98 230.54  152.11 230.54  152.11 0.00 0.00 
1 1 1 8  0  47 o 9  439.77  225.42 3676.96   2515.14 3676.96   2515.14 3676.96   2515.14 439.77  225.42 439.77  225.42 0.00 0.00 
1 1 1 8  0  48 o 18 271.52  175.30 637.29    2217.60 637.29    2217.60 637.29    2217.60 271.52  175.30 271.52  175.30 0.00 0.00 
1 1 1 8  0  49 o 4  352.70  193.20 2284.81   1951.97 2284.81   1951.97 2284.81   1951.97 352.70  193.20 352.70  193.20 0.00 0.00 
1 1 1 8  0  50 o 11 263.56  175.44 200.14    2490.41 200.14    2490.41 200.14    2490.41 263.56  175.44 263.56  175.44 0.00 0.00 
1 1 1 8  0  51 o 19 287.98  184.09 1054.44   2369.69 1054.44   2369.69 1054.44   2369.69 287.98  184.09 287.98  184.09 0.00 0.00 
1 1 1 8  0  52 o 2  301.03  191.20 1335.42   2507.76 1335.42   2507.76 1335.42   2507.76 301.03  191.20 301.03  191.20 0.00 0.00 
1 1 1 8  1  0  o 5  900.04  52.06  8200.03   929.79  8200.03   929.79  8200.03   929.79  900.04  52.06  900.04  52.06  0.00 0.00 
1 1 1 8  1  1  o 8  1359.27 44.14  18537.14  1199.86 18537.14  1199.86 18537.14  1199.86 1359.27 44.14  1359.27 44.14  ?    ?    
1 1 1 8  1  2  o 18 1444.56 33.00  20906.15  953.44  20906.15  953.44  20906.15  953.44  1444.56 33.00  1444.56 33.00  ?    ?    
1 1 1 8  1  3  o 12 613.23  114.24 3960.35   1349.53 3960.35   1349.53 3960.35   1349.53 613.23  114.24 613.23  114.24 ?    ?    
1 1 1 8  1  4  o 18 1988.22 26.37  39577.98  1048.42 39577.98  1048.42 39577.98  1048.42 1988.22 26.37  1988.22 26.37  ?    ?    
1 1 1 8  1  5  o 12 589.43  64.91  3542.26   752.51  3542.26   752.51  3542.26   752.51  589.43  64.91  589.43  64.91  ?    ?    
1 1 1 8  1  6  o 3  577.74  70.71  3419.48   800.02  3419.48   800.02  3419.48   800.02  577.74  70.71  577.74  70.71  ?    ?    
1 1 1 8  1  7  o 8  1438.73 30.55  20743.40  879.20  20743.40  879.20  20743.40  879.20  1438.73 30.55  1438.73 30.55  ?    ?    
1 1 1 8  1  8  o 13 269.03  100.59 574.24    728.50  574.24    728.50  574.24    728.50  269.03  100.59 269.03  100.59 ?    ?    
1 1 1 8  1  9  o 3  1493.39 25.33  22353.11  756.69  22353.11  756.69  22353.11  756.69  1493.39 25.33  1493.39 25.33  ?    ?    
1 1 1 8  1  10 o 19 1272.36 32.34  16258.83  822.86  16258.83  822.86  16258.83  822.86  1272.36 32.34  1272.36 32.34  ?    ?    
1 1 1 8  1  11 o 9  626.62  70.31  4052.81   865.95  4052.81   865.95  4052.81   865.95  626.62  70.31  626.62  70.31  ?    ?    
1 1 1 8  1  12 o 5  489.60  94.13  2558.72   888.20  2558.72   888.20  2558.72   888.20  489.60  94.13  489.60  94.13  ?    ?    
1 1 1 8  1  13 o 7  1273.80 39.48  16336.56  1005.92 16336.56  1005.92 16336.56  1005.92 1273.80 39.48  1273.80 39.48  ?    ?    
1 1 1 8  1  14 o 6  323.11  97.41  1101.24   681.45  1101.24   681.45  1101.24   681.45  323.11  97.41  323.11  97.41  ?    ?    
1 1 1 8  1  15 o 4  627.06  66.96  4041.56   826.76  4041.56   826.76  4041.56   826.76  627.06  66.96  627.06  66.96  ?    ?    
1 1 1 8  1  16 o 12 2630.50 26.70  69356.17  1404.45 69356.17  1404.45 69356.17  1404.45 2630.50 26.70  2630.50 26.70  ?    ?    
1 1 1 8  1  17 o 14 664.40  68.57  4518.02   898.04  4518.02   898.04  4518.02   898.04  664.40  68.57  664.40  68.57  ?    ?    
1 1 1 8  1  18 o 15 1372.70 32.34  18892.44  887.79  18892.44  887.79  18892.44  887.79  1372.70 32.34  1372.70 32.34  ?    ?    
1 1 1 8  1  19 o 8  573.99  73.69  3391.33   826.41  3391.33   826.41  3391.33   826.41  573.99  73.69  573.99  73.69  ?    ?    
1 1 1 8  1  20 o 2  232.25  98.24  61.02     786.52  61.02     786.52  61.02     786.52  232.25  98.24  232.25  98.24  ?    ?    
1 1 1 8  1  21 o 17 1457.09 43.54  21331.54  1268.97 21331.54  1268.97 21331.54  1268.97 1457.09 43.54  1457.09 43.54  ?    ?    
1 1 1 8  1  22 o 13 1501.00 37.82  22611.24  1135.45 22611.24  1135.45 22611.24  1135.45 1501.00 37.82  1501.00 37.82  ?    ?    
1 1 1 8  1  23 o 1  1340.59 41.73  18051.95  1118.82 18051.95  1118.82 18051.95  1118.82 1340.59 41.73  1340.59 41.73  ?    ?    
1 1 1 8  1  24 o 1  1199.45 51.94  14496.78  1246.08 14496.78  1246.08 14496.78  1246.08 1199.45 51.94  1199.45 51.94  ?    ?    
1 1 1 8  1  25 o 17 264.74  112.25 83.28     1030.88 83.28     1030.88 83.28     1030.88 264.74  112.25 264.74  112.25 ?    ?    
1 1 1 8  1  26 o 19 433.02  126.90 2022.21   1169.71 2022.21   1169.71 2022.21   1169.71 433.02  126.90 433.02  126.90 ?    ?    
1 1 1 8  1  27 o 19 553.70  132.26 3366.09   1444.51 3366.09   1444.51 3366.09   1444.51 553.70  132.26 553.70  132.26 ?    ?    
1 1 1 8  1  28 o 4  1174.08 44.17  13897.18  1037.27 13897.18  1037.27 13897.18  1037.27 1174.08 44.17  1174.08 44.17  ?    ?    
1 1 1 8  1  29 o 16 619.79  104.23 4107.88   1246.17 4107.88   1246.17 4107.88   1246.17 619.79  104.23 619.79  104.23 ?    ?    
1 1 1 8  1  30 o 16 1964.60 36.91  38844.83  1450.08 38844.83  1450.08 38844.83  1450.08 1964.60 36.91  1964.60 36.91  ?    ?    
1 1 1 8  1  31 f 0  475.29  118.20 2536.24   1118.90 2536.24   1118.90 2536.24   1118.90 475.29  118.20 475.29  118.20 ?    ?    
1 1 1 8  1  32 o 2  1008.73 62.03  10449.91  1245.37 10449.91  1245.37 10449.91  1245.37 1008.73 62.03  1008.73 62.03  ?    ?    
1 1 1 8  1  33 o 6  410.94  140.43 1844.01   1386.53 1844.01   1386.53 1844.01   1386.53 410.94  140.43 410.94  140.43 ?    ?    
1 1 1 8  1  34 o 3  367.25  130.72 1421.21   1208.16 1421.21   1208.16 1421.21   1208.16 367.25  130.72 367.25  130.72 ?    ?    
1 1 1 8  1  35 o 3  978.44  75.34  10030.35  1462.98 10030.35  1462.98 10030.35  1462.98 978.44  75.34  978.44  75.34  ?    ?    
1 1 1 8  1  36 o 5  964.22  80.11  9873.66   1530.83 9873.66   1530.83 9873.66   1530.83 964.22  80.11  964.22  80.11  ?    ?    
1 1 1 8  1  37 o 6  751.75  97.04  6205.75   1424.98 6205.75   1424.98 6205.75   1424.98 751.75  97.04  751.75  97.04  ?    ?    
1 1 1 8  1  38 o 4  1086.82 81.94  12588.60  1767.91 12588.60  1767.91 12588.60  1767.91 1086.82 81.94  1086.82 81.94  ?    ?    
1 1 1 8  1  39 o 4  1145.17 74.22  13817.62  1690.68 13817.62  1690.68 13817.62  1690.68 1145.17 74.22  1145.17 74.22  ?    ?    
1 1 1 8  1  40 o 11 366.17  148.37 1225.59   1690.37 1225.59   1690.37 1225.59   1690.37 366.17  148.37 366.17  148.37 ?    ?    
1 1 1 8  1  41 o 9  1040.83 97.31  11875.57  2002.25 11875.57  2002.25 11875.57  2002.25 1040.83 97.31  1040.83 97.31  ?    ?    
1 1 1 8  1  42 o 2  462.94  154.60 2685.37   1680.25 2685.37   1680.25 2685.37   1680.25 462.94  154.60 462.94  154.60 ?    ?    
1 1 1 8  1  43 o 9  394.63  159.74 1548.80   1957.04 1548.80   1957.04 1548.80   1957.04 394.63  159.74 394.63  159.74 ?    ?    
1 1 1 8  1  44 o 12 331.52  137.25 863.83    1485.90 863.83    1485.90 863.83    1485.90 331.52  137.25 331.52  137.25 ?    ?    
1 1 1 8  1  45 o 18 468.89  168.82 2801.59   2021.37 2801.59   2021.37 2801.59   2021.37 468.89  168.82 468.89  168.82 ?    ?    
1 1 1 8  1  46 o 18 342.42  152.81 328.05    2128.41 328.05    2128.41 328.05    2128.41 342.42  152.81 342.42  152.81 ?    ?    
1 1 1 8  1  47 o 5  352.53  157.49 383.23    2267.63 383.23    2267.63 383.23    2267.63 352.53  157.49 352.53  157.49 ?    ?    
1 1 1 8  1  48 o 16 602.44  193.61 5494.67   2645.98 5494.67   2645.98 5494.67   2645.98 602.44  193.61 602.44  193.61 ?    ?    
1 1 1 8  1  49 o 7  365.39  162.35 737.81    2375.57 737.81    2375.57 737.81    2375.57 365.39  162.35 365.39  162.35 ?    ?    
1 1 1 8  1  50 o 10 320.54  144.69 130.56    1969.66 130.56    1969.66 130.56    1969.66 320.54  144.69 320.54  144.69 ?    ?    
1 1 1 8  1  51 o 18 405.97  168.46 2042.39   2245.88 2042.39   2245.88 2042.39   2245.88 405.97  168.46 405.97  168.46 ?    ?    
1 1 1 8  1  52 o 1  529.88  185.82 4506.71   2434.15 4506.71   2434.15 4506.71   2434.15 529.88  185.82 529.88  185.82 ?    ?    
1 1 1 8  2  0  o 13 165.43  107.11 -26.84    835.93  -26.84    835.93  -26.84    835.93  165.43  107.11 165.43  107.11 0.00 0.00 
1 1 1 8  2  1  o 12 950.59  50.71  9101.92   960.55  9101.92   960.55  9101.92   960.55  950.59  50.71  950.59  50.71  ?    ?    
1 1 1 8  2  2  o 15 850.09  43.70  7269.70   740.47  7269.70   740.47  7269.70   740.47  850.09  43.70  850.09  43.70  ?    ?    
1 1 1 8  2  3  o 15 566.92  82.44  3318.42   907.41  3318.42   907.41  3318.42   907.41  566.92  82.44  566.92  82.44  ?    ?    
1 1 1 8  2  4  o 4  1780.37 27.42  31741.72  976.43  31741.72  976.43  31741.72  976.43  1780.37 27.42  1780.37 27.42  ?    ?    
1 1 1 8  2  5  o 14 649.41  63.39  4290.82   812.86  4290.82   812.86  4290.82   812.86  649.41  63.39  649.41  63.39  ?    ?    
1 1 1 8  2  6  o 4  708.46  50.00  5072.38   703.89  5072.38   703.89  5072.38   703.89  708.46  50.00  708.46  50.00  ?    ?    
1 1 1 8  2  7  o 13 922.70  45.74  8562.01   844.12  8562.01   844.12  8562.01   844.12  922.70  45.74  922.70  45.74  ?    ?    
1 1 1 8  2  8  o 18 340.80  110.96 1180.45   867.40  1180.45   867.40  1180.45   867.40  340.80  110.96 340.80  110.96 ?    ?    
1 1 1 8  2  9  o 19 424.10  105.11 1949.05   886.96  1949.05   886.96  1949.05   886.96  424.10  105.11 424.10  105.11 ?    ?    
1 1 1 8  2  10 o 6  358.41  110.39 1358.94   869.00  1358.94   869.00  1358.94   869.00  358.41  110.39 358.41  110.39 ?    ?    
1 1 1 8  2  11 o 11 346.28  107.55 1258.45   822.92  1258.45   822.92  1258.45   822.92  346.28  107.55 346.28  107.55 ?    ?    
1 1 1 8  2  12 o 2  1628.36 31.16  26624.02  1014.79 26624.02  1014.79 26624.02  1014.79 1628.36 31.16  1628.36 31.16  ?    ?    
1 1 1 8  2  13 o 4  562.04  85.40  3327.59   929.81  3327.59   929.81  3327.59   929.81  562.04  85.40  562.04  85.40  ?    ?    
1 1 1 8  2  14 o 16 922.98  52.08  8640.62   957.44  8640.62   957.44  8640.62   957.44  922.98  52.08  922.98  52.08  ?    ?    
1 1 1 8  2  15 o 9  1158.29 37.77  13484.27  875.02  13484.27  875.02  13484.27  875.02  1158.29 37.77  1158.29 37.77  ?    ?    
1 1 1 8  2  16 o 4  778.72  47.10  6127.32   730.12  6127.32   730.12  6127.32   730.12  778.72  47.10  778.72  47.10  ?    ?    
1 1 1 8  2  17 o 14 1487.91 37.31  22220.93  1110.19 22220.93  1110.19 22220.93  1110.19 1487.91 37.31  1487.91 37.31  ?    ?    
1 1 1 8  2  18 o 19 763.31  43.08  5871.42   655.03  5871.42   655.03  5871.42   655.03  763.31  43.08  763.31  43.08  ?    ?    
1 1 1 8  2  19 o 11 1631.79 31.27  26692.31  1020.48 26692.31  1020.48 26692.31  1020.48 1631.79 31.27  1631.79 31.27  ?    ?    
1 1 1 8  2  20 o 19 964.46  45.88  9349.86   884.90  9349.86   884.90  9349.86   884.90  964.46  45.88  964.46  45.88  ?    ?    
1 1 1 8  2  21 o 5  344.67  106.33 1224.43   805.82  1224.43   805.82  1224.43   805.82  344.67  106.33 344.67  106.33 ?    ?    
1 1 1 8  2  22 o 6  892.35  53.95  8048.91   958.27  8048.91   958.27  8048.91   958.27  892.35  53.95  892.35  53.95  ?    ?    
1 1 1 8  2  23 o 9  1047.03 46.21  11025.76  967.70  11025.76  967.70  11025.76  967.70  1047.03 46.21  1047.03 46.21  ?    ?    
1 1 1 8  2  24 o 16 2810.66 24.86  79130.91  1397.49 79130.91  1397.49 79130.91  1397.49 2810.66 24.86  2810.66 24.86  ?    ?    
1 1 1 8  2  25 o 1  330.23  115.50 1024.89   940.08  1024.89   940.08  1024.89   940.08  330.23  115.50 330.23  115.50 ?    ?    
1 1 1 8  2  26 o 1  1704.28 49.58  29287.54  1690.12 29287.54  1690.12 29287.54  1690.12 1704.28 49.58  1704.28 49.58  ?    ?    
1 1 1 8  2  27 o 18 276.85  108.52 507.03    875.10  507.03    875.10  507.03    875.10  276.85  108.52 276.85  108.52 ?    ?    
1 1 1 8  2  28 o 8  1497.69 56.22  22738.74  1684.02 22738.74  1684.02 22738.74  1684.02 1497.69 56.22  1497.69 56.22  ?    ?    
1 1 1 8  2  29 o 15 582.11  122.83 3713.83   1384.97 3713.83   1384.97 3713.83   1384.97 582.11  122.83 582.11  122.83 ?    ?    
1 1 1 8  2  30 o 7  1256.92 55.50  16044.29  1395.14 16044.29  1395.14 16044.29  1395.14 1256.92 55.50  1256.92 55.50  ?    ?    
1 1 1 8  2  31 o 9  1209.94 49.38  14853.93  1194.92 14853.93  1194.92 14853.93  1194.92 1209.94 49.38  1209.94 49.38  ?    ?    
1 1 1 8  2  32 o 15 676.96  87.16  4863.81   1152.77 4863.81   1152.77 4863.81   1152.77 676.96  87.16  676.96  87.16  ?    ?    
1 1 1 8  2  33 o 18 815.57  85.56  7029.27   1374.88 7029.27   1374.88 7029.27   1374.88 815.57  85.56  815.57  85.56  ?    ?    
1 1 1 8  2  34 o 8  849.87  81.97  7640.56   1376.08 7640.56   1376.08 7640.56   1376.08 849.87  81.97  849.87  81.97  ?    ?    
1 1 1 8  2  35 o 8  936.71  86.02  9335.62   1593.48 9335.62   1593.48 9335.62   1593.48 936.71  86.02  936.71  86.02  ?    ?    
1 1 1 8  2  36 o 2  462.61  143.20 2591.61   1460.25 2591.61   1460.25 2591.61   1460.25 462.61  143.20 462.61  143.20 ?    ?    
1 1 1 8  2  37 o 16 596.68  138.55 4309.92   1621.62 4309.92   1621.62 4309.92   1621.62 596.68  138.55 596.68  138.55 ?    ?    
1 1 1 8  2  38 o 15 540.69  136.37 3535.54   1474.26 3535.54   1474.26 3535.54   1474.26 540.69  136.37 540.69  136.37 ?    ?    
1 1 1 8  2  39 o 15 866.15  87.08  8079.08   1488.08 8079.08   1488.08 8079.08   1488.08 866.15  87.08  866.15  87.08  ?    ?    
1 1 1 8  2  40 o 9  368.62  144.52 1372.23   1551.96 1372.23   1551.96 1372.23   1551.96 368.62  144.52 368.62  144.52 ?    ?    
1 1 1 8  2  41 o 9  297.79  126.50 406.67    1313.48 406.67    1313.48 406.67    1313.48 297.79  126.50 297.79  126.50 ?    ?    
1 1 1 8  2  42 o 17 487.79  149.85 2989.96   1602.64 2989.96   1602.64 2989.96   1602.64 487.79  149.85 487.79  149.85 ?    ?    
1 1 1 8  2  43 o 19 415.38  154.22 2008.46   1706.50 2008.46   1706.50 2008.46   1706.50 415.38  154.22 415.38  154.22 ?    ?    
1 1 1 8  2  44 o 8  460.66  166.17 2835.13   1959.37 2835.13   1959.37 2835.13   1959.37 460.66  166.17 460.66  166.17 ?    ?    
1 1 1 8  2  45 o 2  972.15  113.39 10717.46  2163.33 10717.46  2163.33 10717.46  2163.33 972.15  113.39 972.15  113.39 ?    ?    
1 1 1 8  2  46 f 0  1119.17 110.48 14286.01  2440.75 14286.01  2440.75 14286.01  2440.75 1119.17 110.48 1119.17 110.48 ?    ?    
1 1 1 8  2  47 o 14 363.58  153.63 1067.06   1920.03 1067.06   1920.03 1067.06   1920.03 363.58  153.63 363.58  153.63 ?    ?    
1 1 1 8  2  48 o 19 356.54  159.14 490.18    2309.91 490.18    2309.91 490.18    2309.91 356.54  159.14 356.54  159.14 ?    ?    
1 1 1 8  2  49 o 4  1022.97 112.40 12095.90  2261.76 12095.90  2261.76 12095.90  2261.76 1022.97 112.40 1022.97 112.40 ?    ?    
1 1 1 8  2  50 o 19 413.76  164.32 2135.12   2030.07 2135.12   2030.07 2135.12   2030.07 413.76  164.32 413.76  164.32 ?    ?    
1 1 1 8  2  51 o 18 435.11  153.53 2563.84   1663.51 2563.84   1663.51 2563.84   1663.51 435.11  153.53 435.11  153.53 ?    ?    
1 1 1 8  2  52 o 11 426.62  175.76 2539.33   2420.66 2539.33   2420.66 2539.33   2420.66 426.62  175.76 426.62  175.76 ?    ?    
1 1 1 8  3  0  o 15 1078.91 58.26  11778.35  1248.71 11778.35  1248.71 11778.35  1248.71 1078.91 58.26  1078.91 58.26  0.00 0.00 
1 1 1 8  3  1  f 0  1411.36 36.52  19969.17  1030.99 19969.17  1030.99 19969.17  1030.99 1411.36 36.52  1411.36 36.52  ?    ?    
1 1 1 8  3  2  o 3  1386.95 38.64  19291.37  1071.76 19291.37  1071.76 19291.37  1071.76 1386.95 38.64  1386.95 38.64  ?    ?    
1 1 1 8  3  3  o 17 663.20  72.55  4495.86   946.63  4495.86   946.63  4495.86   946.63  663.20  72.55  663.20  72.55  ?    ?    
1 1 1 8  3  4  o 6  1608.94 41.63  25983.35  1339.57 25983.35  1339.57 25983.35  1339.57 1608.94 41.63  1608.94 41.63  ?    ?    
1 1 1 8  3  5  o 6  304.47  102.20 897.87    734.19  897.87    734.19  897.87    734.19  304.47  102.20 304.47  102.20 ?    ?    
1 1 1 8  3  6  o 12 1322.32 38.58  17558.25  1020.35 17558.25  1020.35 17558.25  1020.35 1322.32 38.58  1322.32 38.58  ?    ?    
1 1 1 8  3  7  o 11 801.03  59.98  6529.53   953.91  6529.53   953.91  6529.53   953.91  801.03  59.98  801.03  59.98  ?    ?    
1 1 1 8  3  8  o 1  836.99  46.97  7088.53   783.16  7088.53   783.16  7088.53   783.16  836.99  46.97  836.99  46.97  ?    ?    
1 1 1 8  3  9  o 5  1979.51 25.25  39288.62  999.84  39288.62  999.84  39288.62  999.84  1979.51 25.25  1979.51 25.25  ?    ?    
1 1 1 8  3  10 o 12 1072.06 42.58  11577.53  912.94  11577.53  912.94  11577.53  912.94  1072.06 42.58  1072.06 42.58  ?    ?    
1 1 1 8  3  11 o 10 318.59  94.02  1071.47   640.15  1071.47   640.15  1071.47   640.15  318.59  94.02  318.59  94.02  ?    ?    
1 1 1 8  3  12 o 1  1599.15 29.89  25673.71  955.95  25673.71  955.95  25673.71  955.95  1599.15 29.89  1599.15 29.89  ?    ?    
1 1 1 8  3  13 o 2  912.71  34.83  8374.32   635.76  8374.32   635.76  8374.32   635.76  912.71  34.83  912.71  34.83  ?    ?    
1 1 1 8  3  14 o 1  565.37  69.49  3300.92   769.23  3300.92   769.23  3300.92   769.23  565.37  69.49  565.37  69.49  ?    ?    
1 1 1 8  3  15 o 6  2028.21 24.65  41218.69  999.72  41218.69  999.72  41218.69  999.72  2028.21 24.65  2028.21 24.65  ?    ?    
1 1 1 8  3  16 o 4  1113.93 39.77  12464.93  886.06  12464.93  886.06  12464.93  886.06  1113.93 39.77  1113.93 39.77  ?    ?    
1 1 1 8  3  17 o 18 2011.98 28.84  40566.00  1160.42 40566.00  1160.42 40566.00  1160.42 2011.98 28.84  2011.98 28.84  ?    ?    
1 1 1 8  3  18 o 11 827.81  46.58  6910.80   767.99  6910.80   767.99  6910.80   767.99  827.81  46.58  827.81  46.58  ?    ?    
1 1 1 8  3  19 o 7  1515.53 28.57  23014.76  865.90  23014.76  865.90  23014.76  865.90  1515.53 28.57  1515.53 28.57  ?    ?    
1 1 1 8  3  20 o 19 1882.51 30.65  35520.37  1154.12 35520.37  1154.12 35520.37  1154.12 1882.51 30.65  1882.51 30.65  ?    ?    
1 1 1 8  3  21 o 7  1437.33 32.09  20713.63  922.56  20713.63  922.56  20713.63  922.56  1437.33 32.09  1437.33 32.09  ?    ?    
1 1 1 8  3  22 o 14 1230.83 34.09  15193.03  839.17  15193.03  839.17  15193.03  839.17  1230.83 34.09  1230.83 34.09  ?    ?    
1 1 1 8  3  23 o 17 1833.99 34.12  33746.60  1251.46 33746.60  1251.46 33746.60  1251.46 1833.99 34.12  1833.99 34.12  ?    ?    
1 1 1 8  3  24 o 18 444.62  121.78 2119.92   1114.66 2119.92   1114.66 2119.92   1114.66 444.62  121.78 444.62  121.78 ?    ?    
1 1 1 8  3  25 o 18 1560.94 37.29  24472.72  1164.01 24472.72  1164.01 24472.72  1164.01 1560.94 37.29  1560.94 37.29  ?    ?    
1 1 1 8  3  26 o 4  1169.27 53.88  13803.54  1259.91 13803.54  1259.91 13803.54  1259.91 1169.27 53.88  1169.27 53.88  ?    ?    
1 1 1 8  3  27 o 12 1330.51 48.48  17857.89  1290.11 17857.89  1290.11 17857.89  1290.11 1330.51 48.48  1330.51 48.48  ?    ?    
1 1 1 8  3  28 o 14 672.05  92.17  4760.64   1206.29 4760.64   1206.29 4760.64   1206.29 672.05  92.17  672.05  92.17  ?    ?    
1 1 1 8  3  29 o 19 1941.83 46.13  38042.26  1791.59 38042.26  1791.59 38042.26  1791.59 1941.83 46.13  1941.83 46.13  ?    ?    
1 1 1 8  3  30 o 10 1917.52 44.83  37171.80  1719.26 37171.80  1719.26 37171.80  1719.26 1917.52 44.83  1917.52 44.83  ?    ?    
1 1 1 8  3  31 o 2  853.76  72.93  7569.10   1233.40 7569.10   1233.40 7569.10   1233.40 853.76  72.93  853.76  72.93  ?    ?    
1 1 1 8  3  32 o 7  668.59  79.09  4700.12   1037.10 4700.12   1037.10 4700.12   1037.10 668.59  79.09  668.59  79.09  ?    ?    
1 1 1 8  3  33 o 18 400.48  131.19 1782.94   1211.65 1782.94   1211.65 1782.94   1211.65 400.48  131.19 400.48  131.19 ?    ?    
1 1 1 8  3  34 f 0  1091.91 87.14  12651.43  1887.18 12651.43  1887.18 12651.43  1887.18 1091.91 87.14  1091.91 87.14  ?    ?    
1 1 1 8  3  35 o 17 827.11  93.42  7390.60   1518.29 7390.60   1518.29 7390.60   1518.29 827.11  93.42  827.11  93.42  ?    ?    
1 1 1 8  3  36 o 2  345.87  133.75 1126.92   1314.93 1126.92   1314.93 1126.92   1314.93 345.87  133.75 345.87  133.75 ?    ?    
1 1 1 8  3  37 o 16 1040.21 83.00  11565.44  1712.45 11565.44  1712.45 11565.44  1712.45 1040.21 83.00  1040.21 83.00  ?    ?    
1 1 1 8  3  38 o 11 485.36  142.22 2893.58   1469.15 2893.58   1469.15 2893.58   1469.15 485.36  142.22 485.36  142.22 ?    ?    
1 1 1 8  3  39 o 16 436.44  144.09 2294.95   1460.59 2294.95   1460.59 2294.95   1460.59 436.44  144.09 436.44  144.09 ?    ?    
1 1 1 8  3  40 o 2  288.84  124.44 273.31    1303.87 273.31    1303.87 273.31    1303.87 288.84  124.44 288.84  124.44 ?    ?    
1 1 1 8  3  41 f 0  349.99  150.16 701.98    1883.87 701.98    1883.87 701.98    1883.87 349.99  150.16 349.99  150.16 ?    ?    
1 1 1 8  3  42 o 13 469.44  150.60 2763.89   1601.48 2763.89   1601.48 2763.89   1601.48 469.44  150.60 469.44  150.60 ?    ?    
1 1 1 8  3  43 o 3  387.05  148.12 1610.14   1601.00 1610.14   1601.00 1610.14   1601.00 387.05  148.12 387.05  148.12 ?    ?    
1 1 1 8  3  44 o 15 631.71  138.94 4962.22   1707.54 4962.22   1707.54 4962.22   1707.54 631.71  138.94 631.71  138.94 ?    ?    
1 1 1 8  3  45 o 6  326.31  143.31 318.26    1800.38 318.26    1800.38 318.26    1800.38 326.31  143.31 326.31  143.31 ?    ?    
1 1 1 8  3  46 o 19 359.29  152.16 1020.43   1890.63 1020.43   1890.63 1020.43   1890.63 359.29  152.16 359.29  152.16 ?    ?    
1 1 1 8  3  47 o 18 482.92  179.06 3228.37   2298.97 3228.37   2298.97 3228.37   2298.97 482.92  179.06 482.92  179.06 ?    ?    
1 1 1 8  3  48 o 19 369.17  153.37 1250.09   1864.48 1250.09   1864.48 1250.09   1864.48 369.17  153.37 369.17  153.37 ?    ?    
1 1 1 8  3  49 o 3  665.06  137.99 5522.03   1775.29 5522.03   1775.29 5522.03   1775.29 665.06  137.99 665.06  137.99 ?    ?    
1 1 1 8  3  50 o 11 370.44  163.99 890.03    2401.90 890.03    2401.90 890.03    2401.90 370.44  163.99 370.44  163.99 ?    ?    
1 1 1 8  3  51 o 15 394.14  167.92 1742.94   2326.21 1742.94   2326.21 1742.94   2326.21 394.14  167.92 394.14  167.92 ?    ?    
1 1 1 8  3  52 o 15 366.04  158.96 1229.77   2161.58 1229.77   2161.58 1229.77   2161.58 366.04  158.96 366.04  158.96 ?    ?    
1 1 1 8  4  0  o 13 850.79  64.19  7393.21   1077.68 7393.21   1077.68 7393.21   1077.68 850.79  64.19  850.79  64.19  0.00 0.00 
1 1 1 8  4  1  o 6  1294.26 37.07  16802.33  959.58  16802.33  959.58  16802.33  959.58  1294.26 37.07  1294.26 37.07  ?    ?    
1 1 1 8  4  2  o 9  459.35  83.97  2208.30   743.03  2208.30   743.03  2208.30   743.03  459.35  83.97  459.35  83.97  ?    ?    
1 1 1 8  4  3  o 17 811.28  51.32  6650.25   828.37  6650.25   828.37  6650.25   828.37  811.28  51.32  811.28  51.32  ?    ?    
1 1 1 8  4  4  o 7  959.64  38.23  9245.49   733.76  9245.49   733.76  9245.49   733.76  959.64  38.23  959.64  38.23  ?    ?    
1 1 1 8  4  5  o 4  1167.39 37.46  13687.22  874.54  13687.22  874.54  13687.22  874.54  1167.39 37.46  1167.39 37.46  ?    ?    
1 1 1 8  4  6  o 5  861.72  46.54  7504.82   799.05  7504.82   799.05  7504.82   799.05  861.72  46.54  861.72  46.54  ?    ?    
1 1 1 8  4  7  o 2  989.14  48.94  9878.58   968.14  9878.58   968.14  9878.58   968.14  989.14  48.94  989.14  48.94  ?    ?    
1 1 1 8  4  8  o 5  1083.32 41.76  11821.01  904.74  11821.01  904.74  11821.01  904.74  1083.32 41.76  1083.32 41.76  ?    ?    
1 1 1 8  4  9  o 6  1252.51 38.99  15784.57  976.78  15784.57  976.78  15784.57  976.78  1252.51 38.99  1252.51 38.99  ?    ?    
1 1 1 8  4  10 o 4  721.40  50.34  5282.72   721.82  5282.72   721.82  5282.72   721.82  721.40  50.34  721.40  50.34  ?    ?    
1 1 1 8  4  11 o 3  1006.52 44.15  10216.87  888.68  10216.87  888.68  10216.87  888.68  1006.52 44.15  1006.52 44.15  ?    ?    
1 1 1 8  4  12 o 9  773.63  57.45  6104.39   882.56  6104.39   882.56  6104.39   882.56  773.63  57.45  773.63  57.45  ?    ?    
1 1 1 8  4  13 o 15 1299.94 35.33  16982.82  918.57  16982.82  918.57  16982.82  918.57  1299.94 35.33  1299.94 35.33  ?    ?    
1 1 1 8  4  14 o 14 267.25  104.35 478.66    806.47  478.66    806.47  478.66    806.47  267.25  104.35 267.25  104.35 ?    ?    
1 1 1 8  4  15 o 2  1250.88 39.66  15722.15  992.16  15722.15  992.16  15722.15  992.16  1250.88 39.66  1250.88 39.66  ?    ?    
1 1 1 8  4  16 o 17 1113.44 37.59  12444.14  837.11  12444.14  837.11  12444.14  837.11  1113.44 37.59  1113.44 37.59  ?    ?    
1 1 1 8  4  17 o 8  452.65  106.64 2187.48   949.45  2187.48   949.45  2187.48   949.45  452.65  106.64 452.65  106.64 ?    ?    
1 1 1 8  4  18 o 7  473.44  84.73  2346.95   772.87  2346.95   772.87  2346.95   772.87  473.44  84.73  473.44  84.73  ?    ?    
1 1 1 8  4  19 f 0  640.49  58.21  4169.62   737.54  4169.62   737.54  4169.62   737.54  640.49  58.21  640.49  58.21  ?    ?    
1 1 1 8  4  20 o 13 1433.39 36.78  20616.03  1054.38 20616.03  1054.38 20616.03  1054.38 1433.39 36.78  1433.39 36.78  ?    ?    
1 1 1 8  4  21 o 14 1607.29 30.34  25893.45  975.19  25893.45  975.19  25893.45  975.19  1607.29 30.34  1607.29 30.34  ?    ?    
1 1 1 8  4  22 o 1  473.41  129.02 2414.25   1254.74 2414.25   1254.74 2414.25   1254.74 473.41  129.02 473.41  129.02 ?    ?    
1 1 1 8  4  23 o 15 729.27  76.70  5463.36   1101.98 5463.36   1101.98 5463.36   1101.98 729.27  76.70  729.27  76.70  ?    ?    
1 1 1 8  4  24 o 19 885.36  68.85  7982.93   1209.51 7982.93   1209.51 7982.93   1209.51 885.36  68.85  885.36  68.85  ?    ?    
1 1 1 8  4  25 o 7  661.94  78.52  4531.50   1019.31 4531.50   1019.31 4531.50   1019.31 661.94  78.52  661.94  78.52  ?    ?    
1 1 1 8  4  26 o 12 383.38  115.90 1554.84   963.89  1554.84   963.89  1554.84   963.89  383.38  115.90 383.38  115.90 ?    ?    
1 1 1 8  4  27 f 0  444.34  121.07 2160.93   1104.97 2160.93   1104.97 2160.93   1104.97 444.34  121.07 444.34  121.07 ?    ?    
1 1 1 8  4  28 o 6  753.16  93.03  5958.71   1371.55 5958.71   1371.55 5958.71   1371.55 753.16  93.03  753.16  93.03  ?    ?    
1 1 1 8  4  29 o 18 1151.12 44.20  13365.80  1017.64 13365.80  1017.64 13365.80  1017.64 1151.12 44.20  1151.12 44.20  ?    ?    
1 1 1 8  4  30 o 3  420.35  125.52 1973.05   1135.58 1973.05   1135.58 1973.05   1135.58 420.35  125.52 420.35  125.52 ?    ?    
1 1 1 8  4  31 o 16 334.65  131.36 881.96    1283.69 881.96    1283.69 881.96    1283.69 334.65  131.36 334.65  131.36 ?    ?    
1 1 1 8  4  32 o 6  386.64  144.19 1468.02   1494.77 1468.02   1494.77 1468.02   1494.77 386.64  144.19 386.64  144.19 ?    ?    
1 1 1 8  4  33 o 9  907.06  87.46  8745.52   1566.96 8745.52   1566.96 8745.52   1566.96 907.06  87.46  907.06  87.46  ?    ?    
1 1 1 8  4  34 o 2  1172.36 79.93  14442.66  1863.01 14442.66  1863.01 14442.66  1863.01 1172.36 79.93  1172.36 79.93  ?    ?    
1 1 1 8  4  35 o 13 875.77  91.88  8285.16   1585.43 8285.16   1585.43 8285.16   1585.43 875.77  91.88  875.77  91.88  ?    ?    
1 1 1 8  4  36 o 1  601.23  105.79 4047.57   1225.62 4047.57   1225.62 4047.57   1225.62 601.23  105.79 601.23  105.79 ?    ?    
1 1 1 8  4  37 o 3  401.93  137.31 1876.19   1325.57 1876.19   1325.57 1876.19   1325.57 401.93  137.31 401.93  137.31 ?    ?    
1 1 1 8  4  38 o 12 310.05  127.97 638.03    1286.59 638.03    1286.59 638.03    1286.59 310.05  127.97 310.05  127.97 ?    ?    
1 1 1 8  4  39 o 19 353.68  140.32 1152.26   1478.88 1152.26   1478.88 1152.26   1478.88 353.68  140.32 353.68  140.32 ?    ?    
1 1 1 8  4  40 f 0  620.21  111.40 4393.51   1331.01 4393.51   1331.01 4393.51   1331.01 620.21  111.40 620.21  111.40 ?    ?    
1 1 1 8  4  41 o 17 352.54  147.57 913.78    1745.25 913.78    1745.25 913.78    1745.25 352.54  147.57 352.54  147.57 ?    ?    
1 1 1 8  4  42 o 14 741.84  133.37 6558.20   1906.02 6558.20   1906.02 6558.20   1906.02 741.84  133.37 741.84  133.37 ?    ?    
1 1 1 8  4  43 o 10 472.04  158.24 2822.98   1760.10 2822.98   1760.10 2822.98   1760.10 472.04  158.24 472.04  158.24 ?    ?    
1 1 1 8  4  44 o 6  728.88  160.35 6873.47   2273.94 6873.47   2273.94 6873.47   2273.94 728.88  160.35 728.88  160.35 ?    ?    
1 1 1 8  4  45 o 19 369.42  160.99 836.05    2233.64 836.05    2233.64 836.05    2233.64 369.42  160.99 369.42  160.99 ?    ?    
1 1 1 8  4  46 o 18 443.73  168.55 2528.38   2063.28 2528.38   2063.28 2528.38   2063.28 443.73  168.55 443.73  168.55 ?    ?    
1 1 1 8  4  47 o 9  920.18  112.95 9744.68   2035.06 9744.68   2035.06 9744.68   2035.06 920.18  112.95 920.18  112.95 ?    ?    
1 1 1 8  4  48 o 14 359.56  146.09 1239.68   1643.82 1239.68   1643.82 1239.68   1643.82 359.56  146.09 359.56  146.09 ?    ?    
1 1 1 8  4  49 o 8  335.00  153.22 -13.86    2300.83 -13.86    2300.83 -13.86    2300.83 335.00  153.22 335.00  153.22 ?    ?    
1 1 1 8  4  50 f 0  557.94  178.94 4577.11   2260.95 4577.11   2260.95 4577.11   2260.95 557.94  178.94 557.94  178.94 ?    ?    
1 1 1 8  4  51 o 16 465.27  183.27 3289.35   2506.34 3289.35   2506.34 3289.35   2506.34 465.27  183.27 465.27  183.27 ?    ?    
1 1 1 8  4  52 o 16 337.60  152.05 455.38    2160.71 455.38    2160.71 455.38    2160.71 337.60  152.05 337.60  152.05 ?    ?    
1 1 1 8  5  0  o 14 171.59  97.24  393.47    515.06  393.47    515.06  393.47    515.06  171.59  97.24  171.59  97.24  0.00 0.00 
1 1 1 8  5  1  o 17 273.01  108.27 443.03    880.11  443.03    880.11  443.03    880.11  273.01  108.27 273.01  108.27 ?    ?    
1 1 1 8  5  2  o 2  1016.28 45.86  10394.58  932.14  10394.58  932.14  10394.58  932.14  1016.28 45.86  1016.28 45.86  ?    ?    
1 1 1 8  5  3  o 7  1007.50 39.29  10202.04  791.69  10202.04  791.69  10202.04  791.69  1007.50 39.29  1007.50 39.29  ?    ?    
1 1 1 8  5  4  o 7  1130.85 37.62  12853.43  850.91  12853.43  850.91  12853.43  850.91  1130.85 37.62  1130.85 37.62  ?    ?    
1 1 1 8  5  5  o 2  492.99  72.91  2530.91   697.25  2530.91   697.25  2530.91   697.25  492.99  72.91  492.99  72.91  ?    ?    
1 1 1 8  5  6  o 19 772.54  47.68  6046.65   733.07  6046.65   733.07  6046.65   733.07  772.54  47.68  772.54  47.68  ?    ?    
1 1 1 8  5  7  o 19 1272.82 40.31  16309.76  1026.13 16309.76  1026.13 16309.76  1026.13 1272.82 40.31  1272.82 40.31  ?    ?    
1 1 1 8  5  8  o 7  1227.55 35.86  15147.09  880.46  15147.09  880.46  15147.09  880.46  1227.55 35.86  1227.55 35.86  ?    ?    
1 1 1 8  5  9  o 13 388.38  93.12  1621.51   713.97  1621.51   713.97  1621.51   713.97  388.38  93.12  388.38  93.12  ?    ?    
1 1 1 8  5  10 o 5  1376.35 27.42  19005.31  754.80  19005.31  754.80  19005.31  754.80  1376.35 27.42  1376.35 27.42  ?    ?    
1 1 1 8  5  11 o 1  320.15  98.37  1076.00   690.59  1076.00   690.59  1076.00   690.59  320.15  98.37  320.15  98.37  ?    ?    
1 1 1 8  5  12 o 4  199.20  85.53  -13.67    612.13  -13.67    612.13  -13.67    612.13  199.20  85.53  199.20  85.53  ?    ?    
1 1 1 8  5  13 o 9  818.14  62.51  6825.33   1015.11 6825.33   1015.11 6825.33   1015.11 818.14  62.51  818.14  62.51  ?    ?    
1 1 1 8  5  14 o 3  521.70  76.99  2828.71   779.20  2828.71   779.20  2828.71   779.20  521.70  76.99  521.70  76.99  ?    ?    
1 1 1 8  5  15 o 2  2069.61 27.00  42920.07  1117.48 42920.07  1117.48 42920.07  1117.48 2069.61 27.00  2069.61 27.00  ?    ?    
1 1 1 8  5  16 o 15 1486.38 39.25  22178.65  1166.73 22178.65  1166.73 22178.65  1166.73 1486.38 39.25  1486.38 39.25  ?    ?    
1 1 1 8  5  17 o 1  914.71  51.95  8449.37   946.45  8449.37   946.45  8449.37   946.45  914.71  51.95  914.71  51.95  ?    ?    
1 1 1 8  5  18 o 14 838.57  54.02  7111.58   901.11  7111.58   901.11  7111.58   901.11  838.57  54.02  838.57  54.02  ?    ?    
1 1 1 8  5  19 o 3  1352.27 36.59  18346.54  989.65  18346.54  989.65  18346.54  989.65  1352.27 36.59  1352.27 36.59  ?    ?    
1 1 1 8  5  20 o 18 298.34  109.22 754.59    850.84  754.59    850.84  754.59    850.84  298.34  109.22 298.34  109.22 ?    ?    
1 1 1 8  5  21 o 4  1949.87 31.16  38111.06  1215.02 38111.06  1215.02 38111.06  1215.02 1949.87 31.16  1949.87 31.16  ?    ?    
1 1 1 8  5  22 o 4  781.79  55.45  6194.23   861.44  6194.23   861.44  6194.23   861.44  781.79  55.45  781.79  55.45  ?    ?    
1 1 1 8  5  23 o 12 1257.97 46.65  15916.84  1173.63 15916.84  1173.63 15916.84  1173.63 1257.97 46.65  1257.97 46.65  ?    ?    
1 1 1 8  5  24 o 6  855.06  63.58  7437.64   1079.53 7437.64   1079.53 7437.64   1079.53 855.06  63.58  855.06  63.58  ?    ?    
1 1 1 8  5  25 o 12 1253.18 51.94  15847.59  1301.79 15847.59  1301.79 15847.59  1301.79 1253.18 51.94  1253.18 51.94  ?    ?    
1 1 1 8  5  26 o 6  1461.29 43.22  21493.89  1263.15 21493.89  1263.15 21493.89  1263.15 1461.29 43.22  1461.29 43.22  ?    ?    
1 1 1 8  5  27 o 14 781.61  81.74  6347.30   1258.84 6347.30   1258.84 6347.30   1258.84 781.61  81.74  781.61  81.74  ?    ?    
1 1 1 8  5  28 o 1  469.05  131.15 2428.79   1278.01 2428.79   1278.01 2428.79   1278.01 469.05  131.15 469.05  131.15 ?    ?    
1 1 1 8  5  29 o 1  654.56  135.55 4804.62   1716.11 4804.62   1716.11 4804.62   1716.11 654.56  135.55 654.56  135.55 ?    ?    
1 1 1 8  5  30 o 15 1008.16 66.79  10477.94  1339.17 10477.94  1339.17 10477.94  1339.17 1008.16 66.79  1008.16 66.79  ?    ?    
1 1 1 8  5  31 o 16 501.23  136.35 2894.03   1402.82 2894.03   1402.82 2894.03   1402.82 501.23  136.35 501.23  136.35 ?    ?    
1 1 1 8  5  32 o 5  1123.77 73.12  13101.99  1634.40 13101.99  1634.40 13101.99  1634.40 1123.77 73.12  1123.77 73.12  ?    ?    
1 1 1 8  5  33 f 0  324.29  139.20 353.31    1620.36 353.31    1620.36 353.31    1620.36 324.29  139.20 324.29  139.20 ?    ?    
1 1 1 8  5  34 o 19 684.15  87.71  5013.19   1172.59 5013.19   1172.59 5013.19   1172.59 684.15  87.71  684.15  87.71  ?    ?    
1 1 1 8  5  35 o 3  548.13  143.85 3670.43   1596.52 3670.43   1596.52 3670.43   1596.52 548.13  143.85 548.13  143.85 ?    ?    
1 1 1 8  5  36 o 4  321.99  137.71 470.64    1575.28 470.64    1575.28 470.64    1575.28 321.99  137.71 321.99  137.71 ?    ?    
1 1 1 8  5  37 o 5  402.13  130.42 1885.30   1198.90 1885.30   1198.90 1885.30   1198.90 402.13  130.42 402.13  130.42 ?    ?    
1 1 1 8  5  38 o 14 698.64  135.29 5806.19   1822.13 5806.19   1822.13 5806.19   1822.13 698.64  135.29 698.64  135.29 ?    ?    
1 1 1 8  5  39 o 3  584.04  149.79 4277.67   1757.92 4277.67   1757.92 4277.67   1757.92 584.04  149.79 584.04  149.79 ?    ?    
1 1 1 8  5  40 o 9  339.52  135.48 1016.11   1386.56 1016.11   1386.56 1016.11   1386.56 339.52  135.48 339.52  135.48 ?    ?    
1 1 1 8  5  41 o 9  1073.88 79.00  12273.14  1684.84 12273.14  1684.84 12273.14  1684.84 1073.88 79.00  1073.88 79.00  ?    ?    
1 1 1 8  5  42 o 14 294.04  130.47 -0.24     1529.18 -0.24     1529.18 -0.24     1529.18 294.04  130.47 294.04  130.47 ?    ?    
1 1 1 8  5  43 o 16 807.19  125.60 7631.58   1961.69 7631.58   1961.69 7631.58   1961.69 807.19  125.60 807.19  125.60 ?    ?    
1 1 1 8  5  44 o 1  385.19  146.80 1609.35   1568.51 1609.35   1568.51 1609.35   1568.51 385.19  146.80 385.19  146.80 ?    ?    
1 1 1 8  5  45 o 9  353.60  151.06 874.21    1891.39 874.21    1891.39 874.21    1891.39 353.60  151.06 353.60  151.06 ?    ?    
1 1 1 8  5  46 o 15 361.02  155.94 868.29    2057.75 868.29    2057.75 868.29    2057.75 361.02  155.94 361.02  155.94 ?    ?    
1 1 1 8  5  47 o 13 457.32  168.37 2793.87   2026.51 2793.87   2026.51 2793.87   2026.51 457.32  168.37 457.32  168.37 ?    ?    
1 1 1 8  5  48 o 18 795.60  148.28 8003.18   2272.56 8003.18   2272.56 8003.18   2272.56 795.60  148.28 795.60  148.28 ?    ?    
1 1 1 8  5  49 o 17 326.21  144.87 399.79    1889.64 399.79    1889.64 399.79    1889.64 326.21  144.87 326.21  144.87 ?    ?    
1 1 1 8  5  50 o 17 1091.71 119.91 14155.80  2575.07 14155.80  2575.07 14155.80  2575.07 1091.71 119.91 1091.71 119.91 ?    ?    
1 1 1 8  5  51 o 17 360.51  159.72 937.63    2283.08 937.63    2283.08 937.63    2283.08 360.51  159.72 360.51  159.72 ?    ?    
1 1 1 8  5  52 o 15 409.51  177.87 1951.92   2707.98 1951.92   2707.98 1951.92   2707.98 409.51  177.87 409.51  177.87 ?    ?    
1 1 1 8  6  0  o 12 153.92  95.88  160.65    598.09  160.65    598.09  160.65    598.09  153.92  95.88  153.92  95.88  0.00 0.00 
1 1 1 8  6  1  o 15 625.78  68.48  4031.98   843.05  4031.98   843.05  4031.98   843.05  625.78  68.48  625.78  68.48  ?    ?    
1 1 1 8  6  2  o 13 385.44  106.70 1601.56   850.51  1601.56   850.51  1601.56   850.51  385.44  106.70 385.44  106.70 ?    ?    
1 1 1 8  6  3  o 11 253.93  94.28  532.43    637.77  532.43    637.77  532.43    637.77  253.93  94.28  253.93  94.28  ?    ?    
1 1 1 8  6  4  o 7  549.72  80.73  3163.75   861.19  3163.75   861.19  3163.75   861.19  549.72  80.73  549.72  80.73  ?    ?    
1 1 1 8  6  5  o 16 744.30  60.61  5659.71   894.47  5659.71   894.47  5659.71   894.47  744.30  60.61  744.30  60.61  ?    ?    
1 1 1 8  6  6  o 17 463.12  83.64  2267.79   746.23  2267.79   746.23  2267.79   746.23  463.12  83.64  463.12  83.64  ?    ?    
1 1 1 8  6  7  o 17 1747.38 30.70  30649.35  1072.87 30649.35  1072.87 30649.35  1072.87 1747.38 30.70  1747.38 30.70  ?    ?    
1 1 1 8  6  8  o 16 1449.70 25.69  21074.07  744.79  21074.07  744.79  21074.07  744.79  1449.70 25.69  1449.70 25.69  ?    ?    
1 1 1 8  6  9  o 16 453.87  92.50  2207.45   811.15  2207.45   811.15  2207.45   811.15  453.87  92.50  453.87  92.50  ?    ?    
1 1 1 8  6  10 o 16 1117.79 38.67  12577.73  864.60  12577.73  864.60  12577.73  864.60  1117.79 38.67  1117.79 38.67  ?    ?    
1 1 1 8  6  11 o 15 981.71  43.86  9713.97   861.24  9713.97   861.24  9713.97   861.24  981.71  43.86  981.71  43.86  ?    ?    
1 1 1 8  6  12 o 18 1175.45 38.88  13893.00  914.04  13893.00  914.04  13893.00  914.04  1175.45 38.88  1175.45 38.88  ?    ?    
1 1 1 8  6  13 o 5  1382.67 29.12  19170.45  805.31  19170.45  805.31  19170.45  805.31  1382.67 29.12  1382.67 29.12  ?    ?    
1 1 1 8  6  14 o 9  2428.35 24.28  59068.61  1179.23 59068.61  1179.23 59068.61  1179.23 2428.35 24.28  2428.35 24.28  ?    ?    
1 1 1 8  6  15 o 5  1285.34 40.07  16589.05  1029.95 16589.05  1029.95 16589.05  1029.95 1285.34 40.07  1285.34 40.07  ?    ?    
1 1 1 8  6  16 o 17 984.86  37.53  9733.27   739.24  9733.27   739.24  9733.27   739.24  984.86  37.53  984.86  37.53  ?    ?    
1 1 1 8  6  17 o 16 1189.88 47.65  14238.36  1133.94 14238.36  1133.94 14238.36  1133.94 1189.88 47.65  1189.88 47.65  ?    ?    
1 1 1 8  6  18 o 17 877.23  65.88  7819.38   1147.46 7819.38   1147.46 7819.38   1147.46 877.23  65.88  877.23  65.88  ?    ?    
1 1 1 8  6  19 o 11 1831.85 35.21  33661.84  1290.01 33661.84  1290.01 33661.84  1290.01 1831.85 35.21  1831.85 35.21  ?    ?    
1 1 1 8  6  20 o 19 1755.54 39.88  30942.15  1400.08 30942.15  1400.08 30942.15  1400.08 1755.54 39.88  1755.54 39.88  ?    ?    
1 1 1 8  6  21 o 10 1208.51 53.95  14714.21  1304.04 14714.21  1304.04 14714.21  1304.04 1208.51 53.95  1208.51 53.95  ?    ?    
1 1 1 8  6  22 o 11 1703.49 36.68  29130.34  1249.64 29130.34  1249.64 29130.34  1249.64 1703.49 36.68  1703.49 36.68  ?    ?    
1 1 1 8  6  23 o 9  934.33  64.18  8863.97   1192.04 8863.97   1192.04 8863.97   1192.04 934.33  64.18  934.33  64.18  ?    ?    
1 1 1 8  6  24 o 3  420.11  112.14 1903.17   959.75  1903.17   959.75  1903.17   959.75  420.11  112.14 420.11  112.14 ?    ?    
1 1 1 8  6  25 o 8  602.50  120.72 3923.29   1403.92 3923.29   1403.92 3923.29   1403.92 602.50  120.72 602.50  120.72 ?    ?    
1 1 1 8  6  26 o 13 797.48  98.66  6685.29   1539.98 6685.29   1539.98 6685.29   1539.98 797.48  98.66  797.48  98.66  ?    ?    
1 1 1 8  6  27 o 11 877.31  102.20 8138.53   1759.74 8138.53   1759.74 8138.53   1759.74 877.31  102.20 877.31  102.20 ?    ?    
1 1 1 8  6  28 o 17 287.11  118.58 343.70    1105.50 343.70    1105.50 343.70    1105.50 287.11  118.58 287.11  118.58 ?    ?    
1 1 1 8  6  29 o 17 389.32  123.03 1647.13   1072.06 1647.13   1072.06 1647.13   1072.06 389.32  123.03 389.32  123.03 ?    ?    
1 1 1 8  6  30 o 4  384.52  141.50 1464.10   1431.07 1464.10   1431.07 1464.10   1431.07 384.52  141.50 384.52  141.50 ?    ?    
1 1 1 8  6  31 o 18 632.34  95.76  4303.41   1173.20 4303.41   1173.20 4303.41   1173.20 632.34  95.76  632.34  95.76  ?    ?    
1 1 1 8  6  32 o 2  648.10  93.53  4517.96   1177.27 4517.96   1177.27 4517.96   1177.27 648.10  93.53  648.10  93.53  ?    ?    
1 1 1 8  6  33 o 6  357.77  133.81 1255.14   1289.14 1255.14   1289.14 1255.14   1289.14 357.77  133.81 357.77  133.81 ?    ?    
1 1 1 8  6  34 o 7  724.92  114.49 5886.69   1604.87 5886.69   1604.87 5886.69   1604.87 724.92  114.49 724.92  114.49 ?    ?    
1 1 1 8  6  35 o 17 334.05  132.78 947.16    1326.56 947.16    1326.56 947.16    1326.56 334.05  132.78 334.05  132.78 ?    ?    
1 1 1 8  6  36 o 14 425.63  154.20 2142.08   1689.55 2142.08   1689.55 2142.08   1689.55 425.63  154.20 425.63  154.20 ?    ?    
1 1 1 8  6  37 o 14 332.82  147.34 182.80    1939.14 182.80    1939.14 182.80    1939.14 332.82  147.34 332.82  147.34 ?    ?    
1 1 1 8  6  38 o 3  594.95  156.80 4477.06   1891.78 4477.06   1891.78 4477.06   1891.78 594.95  156.80 594.95  156.80 ?    ?    
1 1 1 8  6  39 o 11 705.20  81.94  5356.04   1134.19 5356.04   1134.19 5356.04   1134.19 705.20  81.94  705.20  81.94  ?    ?    
1 1 1 8  6  40 o 14 668.20  132.97 5320.07   1714.49 5320.07   1714.49 5320.07   1714.49 668.20  132.97 668.20  132.97 ?    ?    
1 1 1 8  6  41 f 0  536.67  151.30 3640.27   1693.63 3640.27   1693.63 3640.27   1693.63 536.67  151.30 536.67  151.30 ?    ?    
1 1 1 8  6  42 o 12 1185.66 94.02  15320.39  2211.32 15320.39  2211.32 15320.39  2211.32 1185.66 94.02  1185.66 94.02  ?    ?    
1 1 1 8  6  43 o 5  304.93  131.94 377.31    1478.45 377.31    1478.45 377.31    1478.45 304.93  131.94 304.93  131.94 ?    ?    
1 1 1 8  6  44 o 1  453.30  179.40 2472.00   2411.91 2472.00   2411.91 2472.00   2411.91 453.30  179.40 453.30  179.40 ?    ?    
1 1 1 8  6  45 o 11 1136.46 100.12 14403.46  2252.51 14403.46  2252.51 14403.46  2252.51 1136.46 100.12 1136.46 100.12 ?    ?    
1 1 1 8  6  46 o 18 409.31  166.81 1842.16   2150.98 1842.16   2150.98 1842.16   2150.98 409.31  166.81 409.31  166.81 ?    ?    
1 1 1 8  6  47 f 0  602.10  183.11 5261.54   2400.82 5261.54   2400.82 5261.54   2400.82 602.10  183.11 602.10  183.11 ?    ?    
1 1 1 8  6  48 o 15 424.95  161.82 2297.27   1904.80 2297.27   1904.80 2297.27   1904.80 424.95  161.82 424.95  161.82 ?    ?    
1 1 1 8  6  49 o 6  368.56  154.60 1342.14   1922.06 1342.14   1922.06 1342.14   1922.06 368.56  154.60 368.56  154.60 ?    ?    
1 1 1 8  6  50 o 4  322.30  149.84 -352.26   2332.26 -352.26   2332.26 -352.26   2332.26 322.30  149.84 322.30  149.84 ?    ?    
1 1 1 8  6  51 o 15 532.30  185.86 4528.41   2433.72 4528.41   2433.72 4528.41   2433.72 532.30  185.86 532.30  185.86 ?    ?    
1 1 1 8  6  52 o 16 334.25  154.94 -195.90   2465.84 -195.90   2465.84 -195.90   2465.84 334.25  154.94 334.25  154.94 ?    ?    
1 1 1 8  7  0  o 10 619.42  89.77  4127.86   1044.14 4127.86   1044.14 4127.86   1044.14 619.42  89.77  619.42  89.77  0.00 0.00 
1 1 1 8  7  1  o 19 431.89  104.36 2022.88   891.28  2022.88   891.28  2022.88   891.28  431.89  104.36 431.89  104.36 ?    ?    
1 1 1 8  7  2  o 10 1106.63 44.34  12345.84  981.46  12345.84  981.46  12345.84  981.46  1106.63 44.34  1106.63 44.34  ?    ?    
1 1 1 8  7  3  o 4  1658.57 35.22  27648.08  1168.17 27648.08  1168.17 27648.08  1168.17 1658.57 35.22  1658.57 35.22  ?    ?    
1 1 1 8  7  4  o 5  756.53  48.36  5800.29   727.87  5800.29   727.87  5800.29   727.87  756.53  48.36  756.53  48.36  ?    ?    
1 1 1 8  7  5  o 9  457.98  92.96  2242.11   822.37  2242.11   822.37  2242.11   822.37  457.98  92.96  457.98  92.96  ?    ?    
1 1 1 8  7  6  o 1  744.51  50.77  5626.90   751.45  5626.90   751.45  5626.90   751.45  744.51  50.77  744.51  50.77  ?    ?    
1 1 1 8  7  7  o 12 984.97  47.07  9793.91   927.25  9793.91   927.25  9793.91   927.25  984.97  47.07  984.97  47.07  ?    ?    
1 1 1 8  7  8  o 10 565.10  56.75  3270.15   632.70  3270.15   632.70  3270.15   632.70  565.10  56.75  565.10  56.75  ?    ?    
1 1 1 8  7  9  o 7  636.49  61.34  4154.02   771.21  4154.02   771.21  4154.02   771.21  636.49  61.34  636.49  61.34  ?    ?    
1 1 1 8  7  10 o 6  456.52  103.43 2253.46   922.37  2253.46   922.37  2253.46   922.37  456.52  103.43 456.52  103.43 ?    ?    
1 1 1 8  7  11 o 11 556.13  76.77  3213.83   831.08  3213.83   831.08  3213.83   831.08  556.13  76.77  556.13  76.77  ?    ?    
1 1 1 8  7  12 o 7  1309.49 40.42  17238.51  1058.51 17238.51  1058.51 17238.51  1058.51 1309.49 40.42  1309.49 40.42  ?    ?    
1 1 1 8  7  13 o 15 1946.54 23.50  37951.13  915.04  37951.13  915.04  37951.13  915.04  1946.54 23.50  1946.54 23.50  ?    ?    
1 1 1 8  7  14 o 8  1239.61 29.86  15401.94  740.32  15401.94  740.32  15401.94  740.32  1239.61 29.86  1239.61 29.86  ?    ?    
1 1 1 8  7  15 o 12 2084.79 26.18  43536.80  1091.64 43536.80  1091.64 43536.80  1091.64 2084.79 26.18  2084.79 26.18  ?    ?    
1 1 1 8  7  16 o 11 1888.16 34.97  35760.20  1320.40 35760.20  1320.40 35760.20  1320.40 1888.16 34.97  1888.16 34.97  ?    ?    
1 1 1 8  7  17 o 10 1368.37 39.71  18797.08  1086.65 18797.08  1086.65 18797.08  1086.65 1368.37 39.71  1368.37 39.71  ?    ?    
1 1 1 8  7  18 o 16 1561.87 34.04  24464.70  1063.27 24464.70  1063.27 24464.70  1063.27 1561.87 34.04  1561.87 34.04  ?    ?    
1 1 1 8  7  19 f 0  259.36  103.60 365.37    811.43  365.37    811.43  365.37    811.43  259.36  103.60 259.36  103.60 ?    ?    
1 1 1 8  7  20 o 16 284.41  117.80 266.79    1095.25 266.79    1095.25 266.79    1095.25 284.41  117.80 284.41  117.80 ?    ?    
1 1 1 8  7  21 o 1  387.66  124.41 1545.72   1092.81 1545.72   1092.81 1545.72   1092.81 387.66  124.41 387.66  124.41 ?    ?    
1 1 1 8  7  22 o 17 1665.78 41.41  27874.41  1379.66 27874.41  1379.66 27874.41  1379.66 1665.78 41.41  1665.78 41.41  ?    ?    
1 1 1 8  7  23 o 4  355.18  120.08 1243.86   1013.44 1243.86   1013.44 1243.86   1013.44 355.18  120.08 355.18  120.08 ?    ?    
1 1 1 8  7  24 o 5  1330.79 43.60  17823.97  1160.48 17823.97  1160.48 17823.97  1160.48 1330.79 43.60  1330.79 43.60  ?    ?    
1 1 1 8  7  25 o 9  939.19  54.02  8938.52   1010.48 8938.52   1010.48 8938.52   1010.48 939.19  54.02  939.19  54.02  ?    ?    
1 1 1 8  7  26 o 2  1684.71 50.24  28687.40  1692.82 28687.40  1692.82 28687.40  1692.82 1684.71 50.24  1684.71 50.24  ?    ?    
1 1 1 8  7  27 o 6  838.19  85.12  7303.20   1407.18 7303.20   1407.18 7303.20   1407.18 838.19  85.12  838.19  85.12  ?    ?    
1 1 1 8  7  28 o 4  2086.59 45.54  43958.75  1900.50 43958.75  1900.50 43958.75  1900.50 2086.59 45.54  2086.59 45.54  ?    ?    
1 1 1 8  7  29 o 5  289.54  119.63 404.34    1126.00 404.34    1126.00 404.34    1126.00 289.54  119.63 289.54  119.63 ?    ?    
1 1 1 8  7  30 o 2  996.89  103.43 10665.50  2032.27 10665.50  2032.27 10665.50  2032.27 996.89  103.43 996.89  103.43 ?    ?    
1 1 1 8  7  31 o 12 638.93  131.57 4644.51   1625.31 4644.51   1625.31 4644.51   1625.31 638.93  131.57 638.93  131.57 ?    ?    
1 1 1 8  7  32 o 10 658.47  138.92 5068.36   1771.82 5068.36   1771.82 5068.36   1771.82 658.47  138.92 658.47  138.92 ?    ?    
1 1 1 8  7  33 o 13 763.44  97.59  6310.89   1455.97 6310.89   1455.97 6310.89   1455.97 763.44  97.59  763.44  97.59  ?    ?    
1 1 1 8  7  34 o 8  378.74  151.21 1321.06   1727.86 1321.06   1727.86 1321.06   1727.86 378.74  151.21 378.74  151.21 ?    ?    
1 1 1 8  7  35 o 18 568.68  118.84 3725.26   1308.01 3725.26   1308.01 3725.26   1308.01 568.68  118.84 568.68  118.84 ?    ?    
1 1 1 8  7  36 o 16 771.33  94.61  6506.02   1428.89 6506.02   1428.89 6506.02   1428.89 771.33  94.61  771.33  94.61  ?    ?    
1 1 1 8  7  37 o 13 1385.25 64.19  19921.78  1778.38 19921.78  1778.38 19921.78  1778.38 1385.25 64.19  1385.25 64.19  ?    ?    
1 1 1 8  7  38 o 8  705.78  91.91  5433.07   1266.59 5433.07   1266.59 5433.07   1266.59 705.78  91.91  705.78  91.91  ?    ?    
1 1 1 8  7  39 o 1  353.26  151.80 739.13    1930.63 739.13    1930.63 739.13    1930.63 353.26  151.80 353.26  151.80 ?    ?    
1 1 1 8  7  40 o 4  835.15  111.95 7897.11   1822.79 7897.11   1822.79 7897.11   1822.79 835.15  111.95 835.15  111.95 ?    ?    
1 1 1 8  7  41 o 15 570.89  172.75 4383.79   2140.55 4383.79   2140.55 4383.79   2140.55 570.89  172.75 570.89  172.75 ?    ?    
1 1 1 8  7  42 o 15 978.65  108.02 10718.85  2079.15 10718.85  2079.15 10718.85  2079.15 978.65  108.02 978.65  108.02 ?    ?    
1 1 1 8  7  43 o 7  1615.70 63.55  27288.54  2053.65 27288.54  2053.65 27288.54  2053.65 1615.70 63.55  1615.70 63.55  ?    ?    
1 1 1 8  7  44 o 19 425.66  175.76 1944.92   2428.27 1944.92   2428.27 1944.92   2428.27 425.66  175.76 425.66  175.76 ?    ?    
1 1 1 8  7  45 o 7  394.72  163.80 1586.75   2123.44 1586.75   2123.44 1586.75   2123.44 394.72  163.80 394.72  163.80 ?    ?    
1 1 1 8  7  46 o 6  1102.63 91.85  13336.29  2007.03 13336.29  2007.03 13336.29  2007.03 1102.63 91.85  1102.63 91.85  ?    ?    
1 1 1 8  7  47 o 13 312.70  141.45 -89.60    1893.85 -89.60    1893.85 -89.60    1893.85 312.70  141.45 312.70  141.45 ?    ?    
1 1 1 8  7  48 o 14 454.10  167.14 2789.01   1996.65 2789.01   1996.65 2789.01   1996.65 454.10  167.14 454.10  167.14 ?    ?    
1 1 1 8  7  49 o 14 433.18  181.45 2391.17   2641.46 2391.17   2641.46 2391.17   2641.46 433.18  181.45 433.18  181.45 ?    ?    
1 1 1 8  7  50 o 9  503.64  178.06 3860.68   2238.46 3860.68   2238.46 3860.68   2238.46 503.64  178.06 503.64  178.06 ?    ?    
1 1 1 8  7  51 o 7  392.88  170.61 1704.53   2489.92 1704.53   2489.92 1704.53   2489.92 392.88  170.61 392.88  170.61 ?    ?    
1 1 1 8  8  0  o 3  796.65  94.49  6662.85   1449.79 6662.85   1449.79 6662.85   1449.79 796.65  94.49  796.65  94.49  0.00 0.00 
1 1 1 8  8  1  o 15 1457.91 27.25  21309.27  793.83  21309.27  793.83  21309.27  793.83  1457.91 27.25  1457.91 27.25  0.00 0.00 
1 1 1 8  8  2  o 17 519.04  63.62  2833.59   633.92  2833.59   633.92  2833.59   633.92  519.04  63.62  519.04  63.62  0.00 0.00 
1 1 1 8  8  3  o 19 770.48  75.20  6170.20   1131.75 6170.20   1131.75 6170.20   1131.75 770.48  75.20  770.48  75.20  0.00 0.00 
1 1 1 8  8  4  o 8  941.45  34.63  8921.52   650.06  8921.52   650.06  8921.52   650.06  941.45  34.63  941.45  34.63  0.00 0.00 
1 1 1 8  8  5  f 0  673.17  68.73  4715.68   901.42  4715.68   901.42  4715.68   901.42  673.17  68.73  673.17  68.73  0.00 0.00 
1 1 1 8  8  6  o 19 682.58  57.68  4791.55   774.01  4791.55   774.01  4791.55   774.01  682.58  57.68  682.58  57.68  0.00 0.00 
1 1 1 8  8  7  o 3  1003.00 33.98  10120.41  679.87  10120.41  679.87  10120.41  679.87  1003.00 33.98  1003.00 33.98  0.00 0.00 
1 1 1 8  8  8  o 13 559.50  57.17  3247.79   623.13  3247.79   623.13  3247.79   623.13  559.50  57.17  559.50  57.17  0.00 0.00 
1 1 1 8  8  9  o 6  154.64  100.05 -6.12     727.43  -6.12     727.43  -6.12     727.43  154.64  100.05 154.64  100.05 0.00 0.00 
1 1 1 8  8  10 o 8  2139.98 23.52  45855.93  1006.16 45855.93  1006.16 45855.93  1006.16 2139.98 23.52  2139.98 23.52  0.00 0.00 
1 1 1 8  8  11 o 15 661.86  51.21  4476.55   668.30  4476.55   668.30  4476.55   668.30  661.86  51.21  661.86  51.21  0.00 0.00 
1 1 1 8  8  12 o 3  726.31  57.52  5398.22   823.20  5398.22   823.20  5398.22   823.20  726.31  57.52  726.31  57.52  0.00 0.00 
1 1 1 8  8  13 o 6  902.96  36.27  8206.53   652.62  8206.53   652.62  8206.53   652.62  902.96  36.27  902.96  36.27  0.00 0.00 
1 1 1 8  8  14 o 14 156.57  96.46  194.09    589.10  194.09    589.10  194.09    589.10  156.57  96.46  156.57  96.46  0.00 0.00 
1 1 1 8  8  15 o 17 187.47  115.00 301.48    829.08  301.48    829.08  301.48    829.08  187.47  115.00 187.47  115.00 0.00 0.00 
1 1 1 8  8  16 o 14 2286.59 23.74  52338.38  1085.45 52338.38  1085.45 52338.38  1085.45 2286.59 23.74  2286.59 23.74  0.00 0.00 
1 1 1 8  8  17 f 0  873.15  57.10  7751.22   987.13  7751.22   987.13  7751.22   987.13  873.15  57.10  873.15  57.10  0.00 0.00 
1 1 1 8  8  18 o 7  288.69  145.54 1258.10   1038.49 1258.10   1038.49 1258.10   1038.49 288.69  145.54 288.69  145.54 0.00 0.00 
1 1 1 8  8  19 o 16 153.67  97.23  97.06     641.23  97.06     641.23  97.06     641.23  153.67  97.23  153.67  97.23  0.00 0.00 
1 1 1 8  8  20 o 7  919.11  80.22  8709.23   1447.73 8709.23   1447.73 8709.23   1447.73 919.11  80.22  919.11  80.22  0.00 0.00 
1 1 1 8  8  21 o 3  1090.04 56.55  12029.98  1225.25 12029.98  1225.25 12029.98  1225.25 1090.04 56.55  1090.04 56.55  0.00 0.00 
1 1 1 8  8  22 o 9  973.71  48.82  9582.36   945.66  9582.36   945.66  9582.36   945.66  973.71  48.82  973.71  48.82  0.00 0.00 
1 1 1 8  8  23 o 19 1903.19 40.07  36367.56  1523.69 36367.56  1523.69 36367.56  1523.69 1903.19 40.07  1903.19 40.07  0.00 0.00 
1 1 1 8  8  24 o 19 211.13  127.37 467.37    980.93  467.37    980.93  467.37    980.93  211.13  127.37 211.13  127.37 0.00 0.00 
1 1 1 8  8  25 o 2  1969.96 31.32  38910.37  1233.47 38910.37  1233.47 38910.37  1233.47 1969.96 31.32  1969.96 31.32  0.00 0.00 
1 1 1 8  8  26 o 15 259.44  150.97 895.90    1290.87 895.90    1290.87 895.90    1290.87 259.44  150.97 259.44  150.97 0.00 0.00 
1 1 1 8  8  27 f 0  165.91  106.42 55.22     800.29  55.22     800.29  55.22     800.29  165.91  106.42 165.91  106.42 0.00 0.00 
1 1 1 8  8  28 o 16 354.58  174.68 1996.13   1479.75 1996.13   1479.75 1996.13   1479.75 354.58  174.68 354.58  174.68 0.00 0.00 
1 1 1 8  8  29 o 1  410.65  144.37 2298.48   1075.12 2298.48   1075.12 2298.48   1075.12 410.65  144.37 410.65  144.37 0.00 0.00 
1 1 1 8  8  30 o 10 947.24  66.01  9220.97   1236.33 9220.97   1236.33 9220.97   1236.33 947.24  66.01  947.24  66.01  0.00 0.00 
1 1 1 8  8  31 o 1  1086.06 84.72  12273.83  1813.84 12273.83  1813.84 12273.83  1813.84 1086.06 84.72  1086.06 84.72  0.00 0.00 
1 1 1 8  8  32 o 10 607.88  126.03 4306.59   1351.88 4306.59   1351.88 4306.59   1351.88 607.88  126.03 607.88  126.03 0.00 0.00 
1 1 1 8  8  33 o 7  292.06  158.87 1358.67   1310.44 1358.67   1310.44 1358.67   1310.44 292.06  158.87 292.06  158.87 0.00 0.00 
1 1 1 8  8  34 o 18 1145.62 101.16 13994.31  2274.40 13994.31  2274.40 13994.31  2274.40 1145.62 101.16 1145.62 101.16 0.00 0.00 
1 1 1 8  8  35 o 16 541.34  147.95 3729.41   1384.68 3729.41   1384.68 3729.41   1384.68 541.34  147.95 541.34  147.95 0.00 0.00 
1 1 1 8  8  36 o 6  1311.19 72.14  17747.03  1878.62 17747.03  1878.62 17747.03  1878.62 1311.19 72.14  1311.19 72.14  0.00 0.00 
1 1 1 8  8  37 o 16 2082.33 55.57  44062.91  2310.53 44062.91  2310.53 44062.91  2310.53 2082.33 55.57  2082.33 55.57  0.00 0.00 
1 1 1 8  8  38 o 15 558.21  190.44 4470.02   1907.39 4470.02   1907.39 4470.02   1907.39 558.21  190.44 558.21  190.44 0.00 0.00 
1 1 1 8  8  39 o 12 1083.91 75.07  12224.92  1609.04 12224.92  1609.04 12224.92  1609.04 1083.91 75.07  1083.91 75.07  0.00 0.00 
1 1 1 8  8  40 o 13 354.16  205.98 2193.88   2400.76 2193.88   2400.76 2193.88   2400.76 354.16  205.98 354.16  205.98 0.00 0.00 
1 1 1 8  8  41 o 13 275.33  168.52 1005.34   1771.07 1005.34   1771.07 1005.34   1771.07 275.33  168.52 275.33  168.52 0.00 0.00 
1 1 1 8  8  42 o 5  823.46  142.32 7910.39   2134.18 7910.39   2134.18 7910.39   2134.18 823.46  142.32 823.46  142.32 0.00 0.00 
1 1 1 8  8  43 o 16 1191.43 81.41  14858.93  1918.63 14858.93  1918.63 14858.93  1918.63 1191.43 81.41  1191.43 81.41  0.00 0.00 
1 1 1 8  8  44 o 5  221.98  149.79 -418.76   1930.89 -418.76   1930.89 -418.76   1930.89 221.98  149.79 221.98  149.79 0.00 0.00 
1 1 1 8  8  45 o 4  971.13  121.10 10553.25  2253.47 10553.25  2253.47 10553.25  2253.47 971.13  121.10 971.13  121.10 0.00 0.00 
1 1 1 8  8  46 o 13 870.31  189.59 9729.14   2891.43 9729.14   2891.43 9729.14   2891.43 870.31  189.59 870.31  189.59 0.00 0.00 
1 1 1 8  8  47 o 18 230.02  156.83 -658.46   2229.97 -658.46   2229.97 -658.46   2229.97 230.02  156.83 230.02  156.83 0.00 0.00 
1 1 1 8  8  48 o 11 784.19  113.00 6939.21   1665.40 6939.21   1665.40 6939.21   1665.40 784.19  113.00 784.19  113.00 0.00 0.00 
1 1 1 8  8  49 f 0  286.00  171.32 1292.09   1749.80 1292.09   1749.80 1292.09   1749.80 286.00  171.32 286.00  171.32 0.00 0.00 
1 1 1 8  8  50 o 2  561.38  202.75 4905.04   2087.01 4905.04   2087.01 4905.04   2087.01 561.38  202.75 561.38  202.75 0.00 0.00 
1 1 1 8  8  51 o 14 336.12  198.61 2156.78   2292.53 2156.78   2292.53 2156.78   2292.53 336.12  198.61 336.12  198.61 0.00 0.00 
1 1 1 9  0  0  o 2  821.44  60.80  6868.35   986.03  6868.35   986.03  6868.35   986.03  821.44  60.80  821.44  60.80  0.00 0.00 
1 1 1 9  0  1  o 9  1493.01 42.65  22380.13  1271.36 22380.13  1271.36 22380.13  1271.36 1493.01 42.65  1493.01 42.65  0.00 0.00 
1 1 1 9  0  2  o 1  1171.63 51.48  13837.80  1201.32 13837.80  1201.32 13837.80  1201.32 1171.63 51.48  1171.63 51.48  0.00 0.00 
1 1 1 9  0  3  o 18 1461.92 28.73  21412.25  839.16  21412.25  839.16  21412.25  839.16  1461.92 28.73  1461.92 28.73  0.00 0.00 
1 1 1 9  0  4  o 19 954.51  44.19  9185.45   839.67  9185.45   839.67  9185.45   839.67  954.51  44.19  954.51  44.19  0.00 0.00 
1 1 1 9  0  5  o 6  736.18  51.56  5512.69   750.46  5512.69   750.46  5512.69   750.46  736.18  51.56  736.18  51.56  0.00 0.00 
1 1 1 9  0  6  o 17 376.80  124.29 1834.77   831.76  1834.77   831.76  1834.77   831.76  376.80  124.29 376.80  124.29 0.00 0.00 
1 1 1 9  0  7  o 1  1154.35 46.50  13426.99  1069.77 13426.99  1069.77 13426.99  1069.77 1154.35 46.50  1154.35 46.50  0.00 0.00 
1 1 1 9  0  8  o 4  979.04  57.10  9732.04   1109.29 9732.04   1109.29 9732.04   1109.29 979.04  57.10  979.04  57.10  0.00 0.00 
1 1 1 9  0  9  o 13 146.33  97.13  -187.06   754.53  -187.06   754.53  -187.06   754.53  146.33  97.13  146.33  97.13  0.00 0.00 
1 1 1 9  0  10 o 2  1703.53 27.43  29087.98  933.91  29087.98  933.91  29087.98  933.91  1703.53 27.43  1703.53 27.43  0.00 0.00 
1 1 1 9  0  11 o 15 1239.30 44.90  15481.16  1109.81 15481.16  1109.81 15481.16  1109.81 1239.30 44.90  1239.30 44.90  0.00 0.00 
1 1 1 9  0  12 o 5  1051.17 32.09  11104.12  673.25  11104.12  673.25  11104.12  673.25  1051.17 32.09  1051.17 32.09  0.00 0.00 
1 1 1 9  0  13 o 15 892.08  40.35  8035.38   716.76  8035.38   716.76  8035.38   716.76  892.08  40.35  892.08  40.35  0.00 0.00 
1 1 1 9  0  14 o 4  1623.59 33.49  26456.13  1086.60 26456.13  1086.60 26456.13  1086.60 1623.59 33.49  1623.59 33.49  0.00 0.00 
1 1 1 9  0  15 f 0  1180.89 40.10  14033.37  944.63  14033.37  944.63  14033.37  944.63  1180.89 40.10  1180.89 40.10  0.00 0.00 
1 1 1 9  0  16 o 3  2217.84 24.61  49252.75  1091.18 49252.75  1091.18 49252.75  1091.18 2217.84 24.61  2217.84 24.61  0.00 0.00 
1 1 1 9  0  17 o 6  794.50  41.79  6379.27   659.90  6379.27   659.90  6379.27   659.90  794.50  41.79  794.50  41.79  0.00 0.00 
1 1 1 9  0  18 o 5  1181.80 55.06  14109.18  1295.34 14109.18  1295.34 14109.18  1295.34 1181.80 55.06  1181.80 55.06  0.00 0.00 
1 1 1 9  0  19 o 17 1570.11 26.87  24696.44  843.32  24696.44  843.32  24696.44  843.32  1570.11 26.87  1570.11 26.87  0.00 0.00 
1 1 1 9  0  20 o 6  1329.18 43.25  17763.52  1147.05 17763.52  1147.05 17763.52  1147.05 1329.18 43.25  1329.18 43.25  0.00 0.00 
1 1 1 9  0  21 o 17 2301.27 31.27  53053.30  1438.80 53053.30  1438.80 53053.30  1438.80 2301.27 31.27  2301.27 31.27  0.00 0.00 
1 1 1 9  0  22 o 5  1721.70 37.50  29736.50  1289.96 29736.50  1289.96 29736.50  1289.96 1721.70 37.50  1721.70 37.50  0.00 0.00 
1 1 1 9  0  23 o 11 545.57  109.31 3347.76   1058.05 3347.76   1058.05 3347.76   1058.05 545.57  109.31 545.57  109.31 0.00 0.00 
1 1 1 9  0  24 o 17 626.54  66.90  4080.89   814.25  4080.89   814.25  4080.89   814.25  626.54  66.90  626.54  66.90  0.00 0.00 
1 1 1 9  0  25 o 18 2318.93 31.28  53877.89  1450.34 53877.89  1450.34 53877.89  1450.34 2318.93 31.28  2318.93 31.28  0.00 0.00 
1 1 1 9  0  26 o 10 477.14  77.14  2467.31   678.42  2467.31   678.42  2467.31   678.42  477.14  77.14  477.14  77.14  0.00 0.00 
1 1 1 9  0  27 o 1  232.26  130.37 755.50    914.38  755.50    914.38  755.50    914.38  232.26  130.37 232.26  130.37 0.00 0.00 
1 1 1 9  0  28 o 19 172.18  113.52 -162.49   1002.90 -162.49   1002.90 -162.49   1002.90 172.18  113.52 172.18  113.52 0.00 0.00 
1 1 1 9  0  29 o 17 795.52  73.46  6556.12   1144.66 6556.12   1144.66 6556.12   1144.66 795.52  73.46  795.52  73.46  0.00 0.00 
1 1 1 9  0  30 o 6  804.09  73.78  6711.16   1162.29 6711.16   1162.29 6711.16   1162.29 804.09  73.78  804.09  73.78  0.00 0.00 
1 1 1 9  0  31 o 7  401.78  158.26 2332.32   1220.74 2332.32   1220.74 2332.32   1220.74 401.78  158.26 401.78  158.26 0.00 0.00 
1 1 1 9  0  32 o 16 1045.66 49.71  11090.31  1034.47 11090.31  1034.47 11090.31  1034.47 1045.66 49.71  1045.66 49.71  0.00 0.00 
1 1 1 9  0  33 o 6  676.31  119.92 5155.40   1470.04 5155.40   1470.04 5155.40   1470.04 676.31  119.92 676.31  119.92 0.00 0.00 
1 1 1 9  0  34 o 11 629.82  108.83 4449.14   1248.21 4449.14   1248.21 4449.14   1248.21 629.82  108.83 629.82  108.83 0.00 0.00 
1 1 1 9  0  35 o 11 1495.40 54.02  22696.68  1611.12 22696.68  1611.12 22696.68  1611.12 1495.40 54.02  1495.40 54.02  0.00 0.00 
1 1 1 9  0  36 o 14 237.24  127.24 876.62    829.35  876.62    829.35  876.62    829.35  237.24  127.24 237.24  127.24 0.00 0.00 
1 1 1 9  0  37 o 18 204.38  132.70 96.58     1295.32 96.58     1295.32 96.58     1295.32 204.38  132.70 204.38  132.70 0.00 0.00 
1 1 1 9  0  38 o 7  223.45  143.60 263.32    1465.79 263.32    1465.79 263.32    1465.79 223.45  143.60 223.45  143.60 0.00 0.00 
1 1 1 9  0  39 o 12 548.02  160.83 3948.67   1531.42 3948.67   1531.42 3948.67   1531.42 548.02  160.83 548.02  160.83 0.00 0.00 
1 1 1 9  0  40 o 4  179.02  119.08 -189.85   1143.77 -189.85   1143.77 -189.85   1143.77 179.02  119.08 179.02  119.08 0.00 0.00 
1 1 1 9  0  41 o 14 435.42  169.94 2834.27   1412.60 2834.27   1412.60 2834.27   1412.60 435.42  169.94 435.42  169.94 0.00 0.00 
1 1 1 9  0  42 o 4  204.72  134.95 -63.64    1416.11 -63.64    1416.11 -63.64    1416.11 204.72  134.95 204.72  134.95 0.00 0.00 
1 1 1 9  0  43 o 11 371.67  188.78 2393.33   1754.44 2393.33   1754.44 2393.33   1754.44 371.67  188.78 371.67  188.78 0.00 0.00 
1 1 1 9  0  44 o 13 288.67  169.37 1338.77   1646.94 1338.77   1646.94 1338.77   1646.94 288.67  169.37 288.67  169.37 0.00 0.00 
1 1 1 9  0  45 o 1  674.35  191.81 6126.70   2240.90 6126.70   2240.90 6126.70   2240.90 674.35  191.81 674.35  191.81 0.00 0.00 
1 1 1 9  0  46 f 0  265.49  164.14 903.96    1720.15 903.96    1720.15 903.96    1720.15 265.49  164.14 265.49  164.14 0.00 0.00 
1 1 1 9  0  47 o 11 1068.84 115.46 12592.33  2395.28 12592.33  2395.28 12592.33  2395.28 1068.84 115.46 1068.84 115.46 0.00 0.00 
1 1 1 9  0  48 o 11 884.41  116.22 8752.48   1957.28 8752.48   1957.28 8752.48   1957.28 884.41  116.22 884.41  116.22 0.00 0.00 
1 1 1 9  0  49 o 7  469.97  216.91 3959.36   2242.90 3959.36   2242.90 3959.36   2242.90 469.97  216.91 469.97  216.91 0.00 0.00 
1 1 1 9  0  50 o 1  402.01  229.12 3353.03   2881.69 3353.03   2881.69 3353.03   2881.69 402.01  229.12 402.01  229.12 0.00 0.00 
1 1 1 9  0  51 o 1  462.37  245.44 4627.76   3058.11 4627.76   3058.11 4627.76   3058.11 462.37  245.44 462.37  245.44 0.00 0.00 
1 1 1 9  0  52 o 17 1067.61 134.37 13233.25  2745.96 13233.25  2745.96 13233.25  2745.96 1067.61 134.37 1067.61 134.37 0.00 0.00 
1 1 1 9  1  0  o 3  534.89  108.52 3213.31   1027.71 3213.31   1027.71 3213.31   1027.71 534.89  108.52 534.89  108.52 0.00 0.00 
1 1 1 9  1  1  o 15 1621.92 31.15  26352.00  1010.42 26352.00  1010.42 26352.00  1010.42 1621.92 31.15  1621.92 31.15  ?    ?    
1 1 1 9  1  2  o 14 1811.42 29.38  32864.00  1064.32 32864.00  1064.32 32864.00  1064.32 1811.42 29.38  1811.42 29.38  ?    ?    
1 1 1 9  1  3  o 7  536.48  81.40  2977.38   845.95  2977.38   845.95  2977.38   845.95  536.48  81.40  536.48  81.40  ?    ?    
1 1 1 9  1  4  o 3  959.71  51.70  9286.14   988.76  9286.14   988.76  9286.14   988.76  959.71  51.70  959.71  51.70  ?    ?    
1 1 1 9  1  5  o 5  1927.94 26.63  37227.74  1027.00 37227.74  1027.00 37227.74  1027.00 1927.94 26.63  1927.94 26.63  ?    ?    
1 1 1 9  1  6  o 17 919.61  46.44  8524.43   851.34  8524.43   851.34  8524.43   851.34  919.61  46.44  919.61  46.44  ?    ?    
1 1 1 9  1  7  o 2  380.97  101.64 1549.47   788.71  1549.47   788.71  1549.47   788.71  380.97  101.64 380.97  101.64 ?    ?    
1 1 1 9  1  8  o 10 1324.54 37.67  17637.08  997.91  17637.08  997.91  17637.08  997.91  1324.54 37.67  1324.54 37.67  ?    ?    
1 1 1 9  1  9  o 15 663.89  79.25  4580.61   1031.48 4580.61   1031.48 4580.61   1031.48 663.89  79.25  663.89  79.25  ?    ?    
1 1 1 9  1  10 o 3  545.23  70.09  3079.00   746.67  3079.00   746.67  3079.00   746.67  545.23  70.09  545.23  70.09  ?    ?    
1 1 1 9  1  11 o 10 502.51  79.30  2647.13   770.60  2647.13   770.60  2647.13   770.60  502.51  79.30  502.51  79.30  ?    ?    
1 1 1 9  1  12 f 0  321.71  106.59 1048.81   798.97  1048.81   798.97  1048.81   798.97  321.71  106.59 321.71  106.59 ?    ?    
1 1 1 9  1  13 f 0  1081.83 61.14  11933.28  1317.56 11933.28  1317.56 11933.28  1317.56 1081.83 61.14  1081.83 61.14  ?    ?    
1 1 1 9  1  14 o 18 588.16  67.31  3564.34   777.57  3564.34   777.57  3564.34   777.57  588.16  67.31  588.16  67.31  ?    ?    
1 1 1 9  1  15 o 5  1418.79 39.75  20238.03  1128.06 20238.03  1128.06 20238.03  1128.06 1418.79 39.75  1418.79 39.75  ?    ?    
1 1 1 9  1  16 o 14 372.68  103.02 1477.16   793.48  1477.16   793.48  1477.16   793.48  372.68  103.02 372.68  103.02 ?    ?    
1 1 1 9  1  17 o 11 1087.28 41.28  11873.96  897.60  11873.96  897.60  11873.96  897.60  1087.28 41.28  1087.28 41.28  ?    ?    
1 1 1 9  1  18 o 4  1036.15 51.01  10805.04  1057.06 10805.04  1057.06 10805.04  1057.06 1036.15 51.01  1036.15 51.01  ?    ?    
1 1 1 9  1  19 o 9  1385.34 28.02  19229.28  776.28  19229.28  776.28  19229.28  776.28  1385.34 28.02  1385.34 28.02  ?    ?    
1 1 1 9  1  20 o 15 1249.92 37.35  15676.56  933.77  15676.56  933.77  15676.56  933.77  1249.92 37.35  1249.92 37.35  ?    ?    
1 1 1 9  1  21 o 10 2257.40 29.60  51072.68  1336.35 51072.68  1336.35 51072.68  1336.35 2257.40 29.60  2257.40 29.60  ?    ?    
1 1 1 9  1  22 o 7  970.17  64.84  9550.91   1250.92 9550.91   1250.92 9550.91   1250.92 970.17  64.84  970.17  64.84  ?    ?    
1 1 1 9  1  23 o 6  1853.72 42.17  34532.72  1563.46 34532.72  1563.46 34532.72  1563.46 1853.72 42.17  1853.72 42.17  ?    ?    
1 1 1 9  1  24 o 15 1762.82 36.22  31183.44  1276.81 31183.44  1276.81 31183.44  1276.81 1762.82 36.22  1762.82 36.22  ?    ?    
1 1 1 9  1  25 o 10 902.49  57.62  8259.19   1034.56 8259.19   1034.56 8259.19   1034.56 902.49  57.62  902.49  57.62  ?    ?    
1 1 1 9  1  26 o 7  1029.68 56.42  10746.39  1157.40 10746.39  1157.40 10746.39  1157.40 1029.68 56.42  1029.68 56.42  ?    ?    
1 1 1 9  1  27 o 4  1310.14 47.02  17302.27  1231.95 17302.27  1231.95 17302.27  1231.95 1310.14 47.02  1310.14 47.02  ?    ?    
1 1 1 9  1  28 o 18 1104.38 48.83  12324.37  1078.55 12324.37  1078.55 12324.37  1078.55 1104.38 48.83  1104.38 48.83  ?    ?    
1 1 1 9  1  29 o 13 679.97  81.56  4811.77   1087.00 4811.77   1087.00 4811.77   1087.00 679.97  81.56  679.97  81.56  ?    ?    
1 1 1 9  1  30 o 19 1367.57 60.95  19068.67  1667.18 19068.67  1667.18 19068.67  1667.18 1367.57 60.95  1367.57 60.95  ?    ?    
1 1 1 9  1  31 o 14 564.01  116.08 3538.45   1265.76 3538.45   1265.76 3538.45   1265.76 564.01  116.08 564.01  116.08 ?    ?    
1 1 1 9  1  32 o 19 547.34  124.21 3390.15   1328.42 3390.15   1328.42 3390.15   1328.42 547.34  124.21 547.34  124.21 ?    ?    
1 1 1 9  1  33 o 12 794.02  83.38  6655.30   1304.36 6655.30   1304.36 6655.30   1304.36 794.02  83.38  794.02  83.38  ?    ?    
1 1 1 9  1  34 o 9  308.22  122.94 703.74    1141.19 703.74    1141.19 703.74    1141.19 308.22  122.94 308.22  122.94 ?    ?    
1 1 1 9  1  35 o 7  1170.50 76.01  14373.22  1769.80 14373.22  1769.80 14373.22  1769.80 1170.50 76.01  1170.50 76.01  ?    ?    
1 1 1 9  1  36 o 7  484.96  143.22 2861.22   1485.10 2861.22   1485.10 2861.22   1485.10 484.96  143.22 484.96  143.22 ?    ?    
1 1 1 9  1  37 o 6  986.12  85.29  10438.05  1665.62 10438.05  1665.62 10438.05  1665.62 986.12  85.29  986.12  85.29  ?    ?    
1 1 1 9  1  38 o 7  1407.46 48.48  20238.74  1364.80 20238.74  1364.80 20238.74  1364.80 1407.46 48.48  1407.46 48.48  ?    ?    
1 1 1 9  1  39 f 0  299.96  128.97 308.03    1395.29 308.03    1395.29 308.03    1395.29 299.96  128.97 299.96  128.97 ?    ?    
1 1 1 9  1  40 o 6  444.94  145.28 2444.99   1486.38 2444.99   1486.38 2444.99   1486.38 444.94  145.28 444.94  145.28 ?    ?    
1 1 1 9  1  41 o 19 427.89  140.21 2208.33   1383.91 2208.33   1383.91 2208.33   1383.91 427.89  140.21 427.89  140.21 ?    ?    
1 1 1 9  1  42 o 15 390.56  147.36 1685.64   1570.98 1685.64   1570.98 1685.64   1570.98 390.56  147.36 390.56  147.36 ?    ?    
1 1 1 9  1  43 o 15 430.25  159.85 2204.92   1833.92 2204.92   1833.92 2204.92   1833.92 430.25  159.85 430.25  159.85 ?    ?    
1 1 1 9  1  44 o 8  300.55  131.04 306.14    1481.43 306.14    1481.43 306.14    1481.43 300.55  131.04 300.55  131.04 ?    ?    
1 1 1 9  1  45 f 0  595.82  179.24 4895.50   2309.18 4895.50   2309.18 4895.50   2309.18 595.82  179.24 595.82  179.24 ?    ?    
1 1 1 9  1  46 f 0  487.39  173.39 3271.19   2125.61 3271.19   2125.61 3271.19   2125.61 487.39  173.39 487.39  173.39 ?    ?    
1 1 1 9  1  47 o 5  318.34  145.81 -317.52   2093.57 -317.52   2093.57 -317.52   2093.57 318.34  145.81 318.34  145.81 ?    ?    
1 1 1 9  1  48 o 5  314.73  140.66 104.11    1810.60 104.11    1810.60 104.11    1810.60 314.73  140.66 314.73  140.66 ?    ?    
1 1 1 9  1  49 o 13 613.48  189.34 5674.03   2555.06 5674.03   2555.06 5674.03   2555.06 613.48  189.34 613.48  189.34 ?    ?    
1 1 1 9  1  50 o 11 370.95  147.15 1509.93   1626.30 1509.93   1626.30 1509.93   1626.30 370.95  147.15 370.95  147.15 ?    ?    
1 1 1 9  1  51 o 17 549.98  165.65 4338.21   1971.48 4338.21   1971.48 4338.21   1971.48 549.98  165.65 549.98  165.65 ?    ?    
1 1 1 9  1  52 o 19 484.66  168.21 3470.77   1991.89 3470.77   1991.89 3470.77   1991.89 484.66  168.21 484.66  168.21 ?    ?    
1 1 1 9  2  0  o 7  541.94  84.59  3161.37   850.31  3161.37   850.31  3161.37   850.31  541.94  84.59  541.94  84.59  0.00 0.00 
1 1 1 9  2  1  o 10 1241.78 40.71  15470.93  1011.12 15470.93  1011.12 15470.93  1011.12 1241.78 40.71  1241.78 40.71  ?    ?    
1 1 1 9  2  2  o 10 1805.22 31.36  32653.68  1132.28 32653.68  1132.28 32653.68  1132.28 1805.22 31.36  1805.22 31.36  ?    ?    
1 1 1 9  2  3  o 18 621.85  67.87  3950.25   830.39  3950.25   830.39  3950.25   830.39  621.85  67.87  621.85  67.87  ?    ?    
1 1 1 9  2  4  f 0  807.71  46.49  6578.32   747.89  6578.32   747.89  6578.32   747.89  807.71  46.49  807.71  46.49  ?    ?    
1 1 1 9  2  5  o 4  2191.18 25.73  48096.90  1127.48 48096.90  1127.48 48096.90  1127.48 2191.18 25.73  2191.18 25.73  ?    ?    
1 1 1 9  2  6  f 0  561.02  72.28  3248.39   792.22  3248.39   792.22  3248.39   792.22  561.02  72.28  561.02  72.28  ?    ?    
1 1 1 9  2  7  o 15 1206.07 39.64  14630.75  956.09  14630.75  956.09  14630.75  956.09  1206.07 39.64  1206.07 39.64  ?    ?    
1 1 1 9  2  8  o 11 1349.62 44.24  18361.53  1194.07 18361.53  1194.07 18361.53  1194.07 1349.62 44.24  1349.62 44.24  ?    ?    
1 1 1 9  2  9  o 9  317.78  102.20 1036.80   737.18  1036.80   737.18  1036.80   737.18  317.78  102.20 317.78  102.20 ?    ?    
1 1 1 9  2  10 o 2  242.61  103.74 33.72     893.56  33.72     893.56  33.72     893.56  242.61  103.74 242.61  103.74 ?    ?    
1 1 1 9  2  11 o 1  429.83  104.49 2005.04   889.39  2005.04   889.39  2005.04   889.39  429.83  104.49 429.83  104.49 ?    ?    
1 1 1 9  2  12 o 2  494.73  57.74  2515.98   560.55  2515.98   560.55  2515.98   560.55  494.73  57.74  494.73  57.74  ?    ?    
1 1 1 9  2  13 o 18 1802.78 29.47  32619.16  1062.54 32619.16  1062.54 32619.16  1062.54 1802.78 29.47  1802.78 29.47  ?    ?    
1 1 1 9  2  14 o 7  870.65  48.06  7667.06   833.55  7667.06   833.55  7667.06   833.55  870.65  48.06  870.65  48.06  ?    ?    
1 1 1 9  2  15 o 4  496.25  78.47  2568.44   752.91  2568.44   752.91  2568.44   752.91  496.25  78.47  496.25  78.47  ?    ?    
1 1 1 9  2  16 o 11 1238.28 38.56  15396.85  955.06  15396.85  955.06  15396.85  955.06  1238.28 38.56  1238.28 38.56  ?    ?    
1 1 1 9  2  17 o 15 1443.77 29.00  20888.55  837.45  20888.55  837.45  20888.55  837.45  1443.77 29.00  1443.77 29.00  ?    ?    
1 1 1 9  2  18 o 9  904.22  52.58  8259.38   946.70  8259.38   946.70  8259.38   946.70  904.22  52.58  904.22  52.58  ?    ?    
1 1 1 9  2  19 o 4  639.62  70.97  4190.72   892.57  4190.72   892.57  4190.72   892.57  639.62  70.97  639.62  70.97  ?    ?    
1 1 1 9  2  20 o 18 620.52  85.50  3989.45   1032.94 3989.45   1032.94 3989.45   1032.94 620.52  85.50  620.52  85.50  ?    ?    
1 1 1 9  2  21 o 12 1127.82 37.72  12765.87  850.73  12765.87  850.73  12765.87  850.73  1127.82 37.72  1127.82 37.72  ?    ?    
1 1 1 9  2  22 f 0  512.75  86.15  2746.41   852.16  2746.41   852.16  2746.41   852.16  512.75  86.15  512.75  86.15  ?    ?    
1 1 1 9  2  23 o 15 659.62  84.43  4507.17   1088.34 4507.17   1088.34 4507.17   1088.34 659.62  84.43  659.62  84.43  ?    ?    
1 1 1 9  2  24 o 16 936.46  56.61  8873.92   1055.34 8873.92   1055.34 8873.92   1055.34 936.46  56.61  936.46  56.61  ?    ?    
1 1 1 9  2  25 o 3  784.34  71.48  6304.30   1108.98 6304.30   1108.98 6304.30   1108.98 784.34  71.48  784.34  71.48  ?    ?    
1 1 1 9  2  26 o 6  746.76  74.63  5732.21   1099.67 5732.21   1099.67 5732.21   1099.67 746.76  74.63  746.76  74.63  ?    ?    
1 1 1 9  2  27 o 11 762.93  74.52  5997.40   1122.56 5997.40   1122.56 5997.40   1122.56 762.93  74.52  762.93  74.52  ?    ?    
1 1 1 9  2  28 o 17 848.34  53.40  7313.58   901.42  7313.58   901.42  7313.58   901.42  848.34  53.40  848.34  53.40  ?    ?    
1 1 1 9  2  29 o 3  802.59  70.61  6625.40   1121.87 6625.40   1121.87 6625.40   1121.87 802.59  70.61  802.59  70.61  ?    ?    
1 1 1 9  2  30 o 3  1794.68 39.94  32498.06  1433.46 32498.06  1433.46 32498.06  1433.46 1794.68 39.94  1794.68 39.94  ?    ?    
1 1 1 9  2  31 o 19 447.85  133.18 2272.79   1280.61 2272.79   1280.61 2272.79   1280.61 447.85  133.18 447.85  133.18 ?    ?    
1 1 1 9  2  32 o 17 632.19  120.80 4468.37   1471.67 4468.37   1471.67 4468.37   1471.67 632.19  120.80 632.19  120.80 ?    ?    
1 1 1 9  2  33 o 15 580.69  92.62  3643.79   1039.53 3643.79   1039.53 3643.79   1039.53 580.69  92.62  580.69  92.62  ?    ?    
1 1 1 9  2  34 o 7  654.43  109.39 4747.58   1381.23 4747.58   1381.23 4747.58   1381.23 654.43  109.39 654.43  109.39 ?    ?    
1 1 1 9  2  35 o 18 567.87  125.96 3750.09   1393.15 3750.09   1393.15 3750.09   1393.15 567.87  125.96 567.87  125.96 ?    ?    
1 1 1 9  2  36 o 18 330.76  123.78 1071.43   1103.59 1071.43   1103.59 1071.43   1103.59 330.76  123.78 330.76  123.78 ?    ?    
1 1 1 9  2  37 o 14 1495.66 70.61  23394.25  2112.09 23394.25  2112.09 23394.25  2112.09 1495.66 70.61  1495.66 70.61  ?    ?    
1 1 1 9  2  38 o 8  304.78  129.03 458.53    1358.78 458.53    1358.78 458.53    1358.78 304.78  129.03 304.78  129.03 ?    ?    
1 1 1 9  2  39 o 17 1510.72 50.60  23357.97  1528.97 23357.97  1528.97 23357.97  1528.97 1510.72 50.60  1510.72 50.60  ?    ?    
1 1 1 9  2  40 o 8  490.60  146.68 3018.70   1550.13 3018.70   1550.13 3018.70   1550.13 490.60  146.68 490.60  146.68 ?    ?    
1 1 1 9  2  41 o 4  547.78  160.65 3892.39   1873.94 3892.39   1873.94 3892.39   1873.94 547.78  160.65 547.78  160.65 ?    ?    
1 1 1 9  2  42 o 13 314.99  136.39 365.39    1582.10 365.39    1582.10 365.39    1582.10 314.99  136.39 314.99  136.39 ?    ?    
1 1 1 9  2  43 o 2  571.23  147.44 4067.93   1695.81 4067.93   1695.81 4067.93   1695.81 571.23  147.44 571.23  147.44 ?    ?    
1 1 1 9  2  44 o 12 726.85  135.36 6435.82   1895.36 6435.82   1895.36 6435.82   1895.36 726.85  135.36 726.85  135.36 ?    ?    
1 1 1 9  2  45 o 10 450.13  166.96 2568.25   1999.17 2568.25   1999.17 2568.25   1999.17 450.13  166.96 450.13  166.96 ?    ?    
1 1 1 9  2  46 o 16 960.07  117.38 10690.49  2207.05 10690.49  2207.05 10690.49  2207.05 960.07  117.38 960.07  117.38 ?    ?    
1 1 1 9  2  47 o 19 504.65  180.01 3607.41   2292.44 3607.41   2292.44 3607.41   2292.44 504.65  180.01 504.65  180.01 ?    ?    
1 1 1 9  2  48 o 6  427.02  176.19 2129.77   2437.82 2129.77   2437.82 2129.77   2437.82 427.02  176.19 427.02  176.19 ?    ?    
1 1 1 9  2  49 o 12 483.12  187.58 3441.90   2594.52 3441.90   2594.52 3441.90   2594.52 483.12  187.58 483.12  187.58 ?    ?    
1 1 1 9  2  50 f 0  366.37  156.23 1156.02   2016.51 1156.02   2016.51 1156.02   2016.51 366.37  156.23 366.37  156.23 ?    ?    
1 1 1 9  2  51 o 6  381.02  173.03 966.33    2867.90 966.33    2867.90 966.33    2867.90 381.02  173.03 381.02  173.03 ?    ?    
1 1 1 9  2  52 o 10 429.35  170.92 2585.31   2201.61 2585.31   2201.61 2585.31   2201.61 429.35  170.92 429.35  170.92 ?    ?    
1 1 1 9  3  0  o 16 216.77  122.83 632.76    821.67  632.76    821.67  632.76    821.67  216.77  122.83 216.77  122.83 0.00 0.00 
1 1 1 9  3  1  o 16 1287.12 35.61  16617.02  916.69  16617.02  916.69  16617.02  916.69  1287.12 35.61  1287.12 35.61  ?    ?    
1 1 1 9  3  2  o 8  1813.63 30.85  32970.46  1118.88 32970.46  1118.88 32970.46  1118.88 1813.63 30.85  1813.63 30.85  ?    ?    
1 1 1 9  3  3  o 5  416.88  88.76  1838.82   717.32  1838.82   717.32  1838.82   717.32  416.88  88.76  416.88  88.76  ?    ?    
1 1 1 9  3  4  o 10 1284.30 40.56  16574.53  1041.90 16574.53  1041.90 16574.53  1041.90 1284.30 40.56  1284.30 40.56  ?    ?    
1 1 1 9  3  5  o 10 609.19  61.02  3793.63   733.50  3793.63   733.50  3793.63   733.50  609.19  61.02  609.19  61.02  ?    ?    
1 1 1 9  3  6  o 16 683.67  53.62  4753.53   727.35  4753.53   727.35  4753.53   727.35  683.67  53.62  683.67  53.62  ?    ?    
1 1 1 9  3  7  f 0  1126.32 39.61  12768.35  892.19  12768.35  892.19  12768.35  892.19  1126.32 39.61  1126.32 39.61  ?    ?    
1 1 1 9  3  8  o 17 277.79  95.89  738.05    646.93  738.05    646.93  738.05    646.93  277.79  95.89  277.79  95.89  ?    ?    
1 1 1 9  3  9  o 2  753.44  55.81  5778.21   834.95  5778.21   834.95  5778.21   834.95  753.44  55.81  753.44  55.81  ?    ?    
1 1 1 9  3  10 o 14 412.05  104.86 1841.21   866.12  1841.21   866.12  1841.21   866.12  412.05  104.86 412.05  104.86 ?    ?    
1 1 1 9  3  11 f 0  993.21  41.84  9941.03   831.10  9941.03   831.10  9941.03   831.10  993.21  41.84  993.21  41.84  ?    ?    
1 1 1 9  3  12 o 3  593.45  67.19  3633.96   783.41  3633.96   783.41  3633.96   783.41  593.45  67.19  593.45  67.19  ?    ?    
1 1 1 9  3  13 o 18 751.42  50.20  5725.96   750.13  5725.96   750.13  5725.96   750.13  751.42  50.20  751.42  50.20  ?    ?    
1 1 1 9  3  14 o 18 894.60  52.12  8103.26   928.42  8103.26   928.42  8103.26   928.42  894.60  52.12  894.60  52.12  ?    ?    
1 1 1 9  3  15 o 10 231.69  93.00  275.40    657.32  275.40    657.32  275.40    657.32  231.69  93.00  231.69  93.00  ?    ?    
1 1 1 9  3  16 o 11 360.89  115.74 1325.65   945.96  1325.65   945.96  1325.65   945.96  360.89  115.74 360.89  115.74 ?    ?    
1 1 1 9  3  17 o 16 1157.05 42.84  13448.13  991.46  13448.13  991.46  13448.13  991.46  1157.05 42.84  1157.05 42.84  ?    ?    
1 1 1 9  3  18 o 12 453.88  89.75  2171.21   785.82  2171.21   785.82  2171.21   785.82  453.88  89.75  453.88  89.75  ?    ?    
1 1 1 9  3  19 o 15 2076.04 32.42  43210.47  1346.24 43210.47  1346.24 43210.47  1346.24 2076.04 32.42  2076.04 32.42  ?    ?    
1 1 1 9  3  20 o 13 932.40  46.01  8740.31   857.90  8740.31   857.90  8740.31   857.90  932.40  46.01  932.40  46.01  ?    ?    
1 1 1 9  3  21 o 18 569.41  88.75  3379.45   977.73  3379.45   977.73  3379.45   977.73  569.41  88.75  569.41  88.75  ?    ?    
1 1 1 9  3  22 o 16 897.25  53.47  8139.24   955.20  8139.24   955.20  8139.24   955.20  897.25  53.47  897.25  53.47  ?    ?    
1 1 1 9  3  23 o 4  427.54  103.64 1955.18   876.88  1955.18   876.88  1955.18   876.88  427.54  103.64 427.54  103.64 ?    ?    
1 1 1 9  3  24 o 9  843.04  63.34  7223.55   1060.12 7223.55   1060.12 7223.55   1060.12 843.04  63.34  843.04  63.34  ?    ?    
1 1 1 9  3  25 o 12 1289.94 46.46  16762.03  1198.59 16762.03  1198.59 16762.03  1198.59 1289.94 46.46  1289.94 46.46  ?    ?    
1 1 1 9  3  26 o 1  490.71  120.08 2619.61   1168.72 2619.61   1168.72 2619.61   1168.72 490.71  120.08 490.71  120.08 ?    ?    
1 1 1 9  3  27 o 15 477.39  142.75 2523.38   1468.10 2523.38   1468.10 2523.38   1468.10 477.39  142.75 477.39  142.75 ?    ?    
1 1 1 9  3  28 o 1  1222.00 52.47  15105.22  1282.44 15105.22  1282.44 15105.22  1282.44 1222.00 52.47  1222.00 52.47  ?    ?    
1 1 1 9  3  29 o 2  914.55  82.09  8682.96   1485.48 8682.96   1485.48 8682.96   1485.48 914.55  82.09  914.55  82.09  ?    ?    
1 1 1 9  3  30 o 11 1514.14 54.22  23325.77  1641.81 23325.77  1641.81 23325.77  1641.81 1514.14 54.22  1514.14 54.22  ?    ?    
1 1 1 9  3  31 o 19 633.05  108.84 4386.73   1328.39 4386.73   1328.39 4386.73   1328.39 633.05  108.84 633.05  108.84 ?    ?    
1 1 1 9  3  32 o 4  1342.99 52.65  18347.58  1414.24 18347.58  1414.24 18347.58  1414.24 1342.99 52.65  1342.99 52.65  ?    ?    
1 1 1 9  3  33 o 7  414.45  146.58 1903.82   1517.17 1903.82   1517.17 1903.82   1517.17 414.45  146.58 414.45  146.58 ?    ?    
1 1 1 9  3  34 o 11 945.99  95.81  9626.44   1787.69 9626.44   1787.69 9626.44   1787.69 945.99  95.81  945.99  95.81  ?    ?    
1 1 1 9  3  35 o 13 873.25  95.64  8295.52   1643.10 8295.52   1643.10 8295.52   1643.10 873.25  95.64  873.25  95.64  ?    ?    
1 1 1 9  3  36 o 1  640.54  116.92 4686.70   1442.64 4686.70   1442.64 4686.70   1442.64 640.54  116.92 640.54  116.92 ?    ?    
1 1 1 9  3  37 o 11 293.98  127.53 203.39    1388.31 203.39    1388.31 203.39    1388.31 293.98  127.53 293.98  127.53 ?    ?    
1 1 1 9  3  38 o 1  337.21  148.78 261.88    1961.24 261.88    1961.24 261.88    1961.24 337.21  148.78 337.21  148.78 ?    ?    
1 1 1 9  3  39 o 8  483.31  140.65 2863.31   1441.21 2863.31   1441.21 2863.31   1441.21 483.31  140.65 483.31  140.65 ?    ?    
1 1 1 9  3  40 f 0  664.52  147.88 5472.63   1914.71 5472.63   1914.71 5472.63   1914.71 664.52  147.88 664.52  147.88 ?    ?    
1 1 1 9  3  41 o 16 794.67  129.67 7429.87   1989.95 7429.87   1989.95 7429.87   1989.95 794.67  129.67 794.67  129.67 ?    ?    
1 1 1 9  3  42 o 11 323.60  140.41 405.42    1683.54 405.42    1683.54 405.42    1683.54 323.60  140.41 323.60  140.41 ?    ?    
1 1 1 9  3  43 o 6  401.68  150.86 1826.27   1642.33 1826.27   1642.33 1826.27   1642.33 401.68  150.86 401.68  150.86 ?    ?    
1 1 1 9  3  44 o 13 484.09  166.40 3088.89   1947.47 3088.89   1947.47 3088.89   1947.47 484.09  166.40 484.09  166.40 ?    ?    
1 1 1 9  3  45 o 5  626.11  140.88 4856.05   1721.40 4856.05   1721.40 4856.05   1721.40 626.11  140.88 626.11  140.88 ?    ?    
1 1 1 9  3  46 o 14 371.04  162.22 879.02    2283.60 879.02    2283.60 879.02    2283.60 371.04  162.22 371.04  162.22 ?    ?    
1 1 1 9  3  47 o 12 417.40  176.54 1875.23   2539.49 1875.23   2539.49 1875.23   2539.49 417.40  176.54 417.40  176.54 ?    ?    
1 1 1 9  3  48 o 12 465.13  176.99 2938.34   2277.50 2938.34   2277.50 2938.34   2277.50 465.13  176.99 465.13  176.99 ?    ?    
1 1 1 9  3  49 o 19 386.56  167.30 1376.50   2377.82 1376.50   2377.82 1376.50   2377.82 386.56  167.30 386.56  167.30 ?    ?    
1 1 1 9  3  50 o 19 375.78  160.73 1291.71   2146.34 1291.71   2146.34 1291.71   2146.34 375.78  160.73 375.78  160.73 ?    ?    
1 1 1 9  3  51 o 2  424.03  179.51 2372.08   2629.57 2372.08   2629.57 2372.08   2629.57 424.03  179.51 424.03  179.51 ?    ?    
1 1 1 9  3  52 o 2  672.94  189.19 7027.83   2651.90 7027.83   2651.90 7027.83   2651.90 672.94  189.19 672.94  189.19 ?    ?    
1 1 1 9  4  0  o 9  363.38  107.99 1644.23   682.84  1644.23   682.84  1644.23   682.84  363.38  107.99 363.38  107.99 0.00 0.00 
1 1 1 9  4  1  o 8  713.02  59.60  5175.00   842.10  5175.00   842.10  5175.00   842.10  713.02  59.60  713.02  59.60  ?    ?    
1 1 1 9  4  2  o 9  724.88  50.33  5322.81   725.21  5322.81   725.21  5322.81   725.21  724.88  50.33  724.88  50.33  ?    ?    
1 1 1 9  4  3  o 14 653.89  55.52  4351.74   719.19  4351.74   719.19  4351.74   719.19  653.89  55.52  653.89  55.52  ?    ?    
1 1 1 9  4  4  o 15 459.70  76.41  2213.58   677.85  2213.58   677.85  2213.58   677.85  459.70  76.41  459.70  76.41  ?    ?    
1 1 1 9  4  5  f 0  498.92  77.17  2604.26   745.25  2604.26   745.25  2604.26   745.25  498.92  77.17  498.92  77.17  ?    ?    
1 1 1 9  4  6  o 7  682.47  65.19  4780.65   878.98  4780.65   878.98  4780.65   878.98  682.47  65.19  682.47  65.19  ?    ?    
1 1 1 9  4  7  o 3  826.22  63.91  6980.19   1047.83 6980.19   1047.83 6980.19   1047.83 826.22  63.91  826.22  63.91  ?    ?    
1 1 1 9  4  8  o 7  2605.61 24.15  68051.42  1258.55 68051.42  1258.55 68051.42  1258.55 2605.61 24.15  2605.61 24.15  ?    ?    
1 1 1 9  4  9  o 9  1908.66 26.50  36535.84  1011.73 36535.84  1011.73 36535.84  1011.73 1908.66 26.50  1908.66 26.50  ?    ?    
1 1 1 9  4  10 o 19 506.53  84.89  2711.36   829.62  2711.36   829.62  2711.36   829.62  506.53  84.89  506.53  84.89  ?    ?    
1 1 1 9  4  11 o 2  554.90  66.50  3181.14   723.38  3181.14   723.38  3181.14   723.38  554.90  66.50  554.90  66.50  ?    ?    
1 1 1 9  4  12 o 5  419.44  94.25  1889.03   771.27  1889.03   771.27  1889.03   771.27  419.44  94.25  419.44  94.25  ?    ?    
1 1 1 9  4  13 o 14 572.91  106.33 3509.10   1173.48 3509.10   1173.48 3509.10   1173.48 572.91  106.33 572.91  106.33 ?    ?    
1 1 1 9  4  14 o 4  688.67  56.82  4821.75   775.61  4821.75   775.61  4821.75   775.61  688.67  56.82  688.67  56.82  ?    ?    
1 1 1 9  4  15 o 15 1127.89 44.99  12791.76  1014.83 12791.76  1014.83 12791.76  1014.83 1127.89 44.99  1127.89 44.99  ?    ?    
1 1 1 9  4  16 o 8  278.16  107.67 530.36    852.74  530.36    852.74  530.36    852.74  278.16  107.67 278.16  107.67 ?    ?    
1 1 1 9  4  17 o 5  1510.71 29.68  22872.33  896.68  22872.33  896.68  22872.33  896.68  1510.71 29.68  1510.71 29.68  ?    ?    
1 1 1 9  4  18 o 1  700.10  71.39  5012.45   985.61  5012.45   985.61  5012.45   985.61  700.10  71.39  700.10  71.39  ?    ?    
1 1 1 9  4  19 o 2  805.64  61.79  6589.13   988.03  6589.13   988.03  6589.13   988.03  805.64  61.79  805.64  61.79  ?    ?    
1 1 1 9  4  20 o 17 1751.29 34.97  30765.90  1224.82 30765.90  1224.82 30765.90  1224.82 1751.29 34.97  1751.29 34.97  ?    ?    
1 1 1 9  4  21 o 15 1713.71 31.43  29439.82  1077.35 29439.82  1077.35 29439.82  1077.35 1713.71 31.43  1713.71 31.43  ?    ?    
1 1 1 9  4  22 o 5  1728.03 43.86  30022.99  1515.73 30022.99  1515.73 30022.99  1515.73 1728.03 43.86  1728.03 43.86  ?    ?    
1 1 1 9  4  23 o 7  1684.24 41.09  28493.01  1384.24 28493.01  1384.24 28493.01  1384.24 1684.24 41.09  1684.24 41.09  ?    ?    
1 1 1 9  4  24 o 17 1002.46 65.87  10223.86  1313.24 10223.86  1313.24 10223.86  1313.24 1002.46 65.87  1002.46 65.87  ?    ?    
1 1 1 9  4  25 o 9  855.06  72.73  7491.48   1231.98 7491.48   1231.98 7491.48   1231.98 855.06  72.73  855.06  72.73  ?    ?    
1 1 1 9  4  26 o 11 773.34  85.55  6205.05   1301.05 6205.05   1301.05 6205.05   1301.05 773.34  85.55  773.34  85.55  ?    ?    
1 1 1 9  4  27 o 2  1006.10 64.86  10348.46  1298.11 10348.46  1298.11 10348.46  1298.11 1006.10 64.86  1006.10 64.86  ?    ?    
1 1 1 9  4  28 f 0  1511.54 47.67  23060.35  1441.25 23060.35  1441.25 23060.35  1441.25 1511.54 47.67  1511.54 47.67  ?    ?    
1 1 1 9  4  29 o 15 990.75  67.85  10085.84  1336.36 10085.84  1336.36 10085.84  1336.36 990.75  67.85  990.75  67.85  ?    ?    
1 1 1 9  4  30 o 8  873.07  83.26  8001.84   1436.25 8001.84   1436.25 8001.84   1436.25 873.07  83.26  873.07  83.26  ?    ?    
1 1 1 9  4  31 o 12 1057.79 67.57  11545.36  1422.04 11545.36  1422.04 11545.36  1422.04 1057.79 67.57  1057.79 67.57  ?    ?    
1 1 1 9  4  32 o 1  825.10  100.26 7324.38   1620.59 7324.38   1620.59 7324.38   1620.59 825.10  100.26 825.10  100.26 ?    ?    
1 1 1 9  4  33 o 9  1145.74 70.69  13659.80  1612.04 13659.80  1612.04 13659.80  1612.04 1145.74 70.69  1145.74 70.69  ?    ?    
1 1 1 9  4  34 o 1  410.82  130.39 1925.26   1202.96 1925.26   1202.96 1925.26   1202.96 410.82  130.39 410.82  130.39 ?    ?    
1 1 1 9  4  35 o 1  444.57  155.72 2376.56   1709.14 2376.56   1709.14 2376.56   1709.14 444.57  155.72 444.57  155.72 ?    ?    
1 1 1 9  4  36 o 14 373.76  146.54 1375.84   1595.76 1375.84   1595.76 1375.84   1595.76 373.76  146.54 373.76  146.54 ?    ?    
1 1 1 9  4  37 o 11 316.12  128.09 755.75    1259.64 755.75    1259.64 755.75    1259.64 316.12  128.09 316.12  128.09 ?    ?    
1 1 1 9  4  38 o 2  415.45  144.41 2027.90   1468.33 2027.90   1468.33 2027.90   1468.33 415.45  144.41 415.45  144.41 ?    ?    
1 1 1 9  4  39 o 4  350.03  139.73 1115.55   1475.45 1115.55   1475.45 1115.55   1475.45 350.03  139.73 350.03  139.73 ?    ?    
1 1 1 9  4  40 o 13 419.27  150.75 2080.19   1611.14 2080.19   1611.14 2080.19   1611.14 419.27  150.75 419.27  150.75 ?    ?    
1 1 1 9  4  41 o 16 756.86  111.68 6493.87   1639.79 6493.87   1639.79 6493.87   1639.79 756.86  111.68 756.86  111.68 ?    ?    
1 1 1 9  4  42 o 18 336.69  145.70 522.42    1803.31 522.42    1803.31 522.42    1803.31 336.69  145.70 336.69  145.70 ?    ?    
1 1 1 9  4  43 o 2  599.23  156.22 4631.96   1891.14 4631.96   1891.14 4631.96   1891.14 599.23  156.22 599.23  156.22 ?    ?    
1 1 1 9  4  44 o 6  466.76  159.31 2755.27   1784.24 2755.27   1784.24 2755.27   1784.24 466.76  159.31 466.76  159.31 ?    ?    
1 1 1 9  4  45 o 12 380.31  154.26 1466.11   1829.11 1466.11   1829.11 1466.11   1829.11 380.31  154.26 380.31  154.26 ?    ?    
1 1 1 9  4  46 o 16 743.37  143.93 6859.53   2062.47 6859.53   2062.47 6859.53   2062.47 743.37  143.93 743.37  143.93 ?    ?    
1 1 1 9  4  47 o 3  818.56  130.22 8065.65   2060.55 8065.65   2060.55 8065.65   2060.55 818.56  130.22 818.56  130.22 ?    ?    
1 1 1 9  4  48 o 6  315.19  142.90 -81.18    1946.07 -81.18    1946.07 -81.18    1946.07 315.19  142.90 315.19  142.90 ?    ?    
1 1 1 9  4  49 o 1  353.54  159.58 495.39    2395.56 495.39    2395.56 495.39    2395.56 353.54  159.58 353.54  159.58 ?    ?    
1 1 1 9  4  50 f 0  343.12  156.70 191.46    2394.47 191.46    2394.47 191.46    2394.47 343.12  156.70 343.12  156.70 ?    ?    
1 1 1 9  4  51 o 11 384.23  165.59 1537.06   2310.38 1537.06   2310.38 1537.06   2310.38 384.23  165.59 384.23  165.59 ?    ?    
1 1 1 9  4  52 o 3  666.73  145.80 5799.75   1889.84 5799.75   1889.84 5799.75   1889.84 666.73  145.80 666.73  145.80 ?    ?    
1 1 1 9  5  0  o 17 899.87  60.02  8261.97   1069.03 8261.97   1069.03 8261.97   1069.03 899.87  60.02  899.87  60.02  0.00 0.00 
1 1 1 9  5  1  o 5  398.40  82.88  1687.37   638.82  1687.37   638.82  1687.37   638.82  398.40  82.88  398.40  82.88  ?    ?    
1 1 1 9  5  2  o 2  1096.85 40.38  12110.39  885.71  12110.39  885.71  12110.39  885.71  1096.85 40.38  1096.85 40.38  ?    ?    
1 1 1 9  5  3  o 13 1066.21 38.73  11438.63  825.82  11438.63  825.82  11438.63  825.82  1066.21 38.73  1066.21 38.73  ?    ?    
1 1 1 9  5  4  o 8  598.58  66.89  3692.32   787.06  3692.32   787.06  3692.32   787.06  598.58  66.89  598.58  66.89  ?    ?    
1 1 1 9  5  5  o 16 1061.76 37.46  11338.67  795.54  11338.67  795.54  11338.67  795.54  1061.76 37.46  1061.76 37.46  ?    ?    
1 1 1 9  5  6  o 3  1313.93 39.02  17370.77  1025.32 17370.77  1025.32 17370.77  1025.32 1313.93 39.02  1313.93 39.02  ?    ?    
1 1 1 9  5  7  o 19 1864.33 26.86  34858.68  1001.69 34858.68  1001.69 34858.68  1001.69 1864.33 26.86  1864.33 26.86  ?    ?    
1 1 1 9  5  8  o 2  890.78  46.52  8028.19   825.95  8028.19   825.95  8028.19   825.95  890.78  46.52  890.78  46.52  ?    ?    
1 1 1 9  5  9  o 8  577.47  77.90  3480.23   876.81  3480.23   876.81  3480.23   876.81  577.47  77.90  577.47  77.90  ?    ?    
1 1 1 9  5  10 o 6  1329.53 38.86  17794.43  1033.44 17794.43  1033.44 17794.43  1033.44 1329.53 38.86  1329.53 38.86  ?    ?    
1 1 1 9  5  11 o 2  595.92  72.53  3676.26   846.68  3676.26   846.68  3676.26   846.68  595.92  72.53  595.92  72.53  ?    ?    
1 1 1 9  5  12 o 2  248.12  97.41  393.77    705.90  393.77    705.90  393.77    705.90  248.12  97.41  248.12  97.41  ?    ?    
1 1 1 9  5  13 o 4  269.51  93.00  683.84    608.54  683.84    608.54  683.84    608.54  269.51  93.00  269.51  93.00  ?    ?    
1 1 1 9  5  14 o 9  1393.59 31.63  19475.89  881.50  19475.89  881.50  19475.89  881.50  1393.59 31.63  1393.59 31.63  ?    ?    
1 1 1 9  5  15 o 3  2437.48 30.53  59553.56  1488.19 59553.56  1488.19 59553.56  1488.19 2437.48 30.53  2437.48 30.53  ?    ?    
1 1 1 9  5  16 f 0  347.59  109.01 1236.67   843.24  1236.67   843.24  1236.67   843.24  347.59  109.01 347.59  109.01 ?    ?    
1 1 1 9  5  17 o 9  246.96  100.02 280.37    767.66  280.37    767.66  280.37    767.66  246.96  100.02 246.96  100.02 ?    ?    
1 1 1 9  5  18 o 12 936.57  45.36  8815.96   849.68  8815.96   849.68  8815.96   849.68  936.57  45.36  936.57  45.36  ?    ?    
1 1 1 9  5  19 f 0  1510.44 37.78  22896.72  1141.21 22896.72  1141.21 22896.72  1141.21 1510.44 37.78  1510.44 37.78  ?    ?    
1 1 1 9  5  20 o 17 300.47  111.11 745.47    884.20  745.47    884.20  745.47    884.20  300.47  111.11 300.47  111.11 ?    ?    
1 1 1 9  5  21 o 10 2005.72 30.75  40328.25  1233.54 40328.25  1233.54 40328.25  1233.54 2005.72 30.75  2005.72 30.75  ?    ?    
1 1 1 9  5  22 o 2  1457.22 40.60  21334.01  1183.38 21334.01  1183.38 21334.01  1183.38 1457.22 40.60  1457.22 40.60  ?    ?    
1 1 1 9  5  23 o 17 726.19  74.49  5404.13   1066.58 5404.13   1066.58 5404.13   1066.58 726.19  74.49  726.19  74.49  ?    ?    
1 1 1 9  5  24 o 10 633.53  79.83  4159.82   989.03  4159.82   989.03  4159.82   989.03  633.53  79.83  633.53  79.83  ?    ?    
1 1 1 9  5  25 o 16 748.13  82.97  5789.29   1220.63 5789.29   1220.63 5789.29   1220.63 748.13  82.97  748.13  82.97  ?    ?    
1 1 1 9  5  26 o 18 1045.45 67.05  11164.78  1394.66 11164.78  1394.66 11164.78  1394.66 1045.45 67.05  1045.45 67.05  ?    ?    
1 1 1 9  5  27 o 19 1045.79 52.75  11095.51  1099.76 11095.51  1099.76 11095.51  1099.76 1045.79 52.75  1045.79 52.75  ?    ?    
1 1 1 9  5  28 o 17 958.16  74.15  9447.15   1409.92 9447.15   1409.92 9447.15   1409.92 958.16  74.15  958.16  74.15  ?    ?    
1 1 1 9  5  29 o 19 724.15  87.86  5537.40   1246.41 5537.40   1246.41 5537.40   1246.41 724.15  87.86  724.15  87.86  ?    ?    
1 1 1 9  5  30 o 10 322.52  125.79 823.97    1170.83 823.97    1170.83 823.97    1170.83 322.52  125.79 322.52  125.79 ?    ?    
1 1 1 9  5  31 o 16 962.95  71.35  9613.50   1364.31 9613.50   1364.31 9613.50   1364.31 962.95  71.35  962.95  71.35  ?    ?    
1 1 1 9  5  32 o 13 782.46  128.48 6918.32   1940.92 6918.32   1940.92 6918.32   1940.92 782.46  128.48 782.46  128.48 ?    ?    
1 1 1 9  5  33 o 17 517.12  167.48 3301.08   1977.57 3301.08   1977.57 3301.08   1977.57 517.12  167.48 517.12  167.48 ?    ?    
1 1 1 9  5  34 o 8  738.95  106.40 6033.02   1527.21 6033.02   1527.21 6033.02   1527.21 738.95  106.40 738.95  106.40 ?    ?    
1 1 1 9  5  35 o 12 997.22  82.00  10579.91  1621.01 10579.91  1621.01 10579.91  1621.01 997.22  82.00  997.22  82.00  ?    ?    
1 1 1 9  5  36 o 13 787.68  81.50  6640.78   1265.47 6640.78   1265.47 6640.78   1265.47 787.68  81.50  787.68  81.50  ?    ?    
1 1 1 9  5  37 o 9  285.05  119.09 427.85    1133.61 427.85    1133.61 427.85    1133.61 285.05  119.09 285.05  119.09 ?    ?    
1 1 1 9  5  38 o 17 728.62  122.30 6122.99   1719.05 6122.99   1719.05 6122.99   1719.05 728.62  122.30 728.62  122.30 ?    ?    
1 1 1 9  5  39 o 11 294.37  124.03 453.97    1245.54 453.97    1245.54 453.97    1245.54 294.37  124.03 294.37  124.03 ?    ?    
1 1 1 9  5  40 o 16 310.26  135.00 277.89    1565.40 277.89    1565.40 277.89    1565.40 310.26  135.00 310.26  135.00 ?    ?    
1 1 1 9  5  41 o 11 502.32  166.52 3296.07   1949.91 3296.07   1949.91 3296.07   1949.91 502.32  166.52 502.32  166.52 ?    ?    
1 1 1 9  5  42 o 4  453.71  176.29 2518.20   2292.78 2518.20   2292.78 2518.20   2292.78 453.71  176.29 453.71  176.29 ?    ?    
1 1 1 9  5  43 f 0  465.20  164.89 2877.60   1920.56 2877.60   1920.56 2877.60   1920.56 465.20  164.89 465.20  164.89 ?    ?    
1 1 1 9  5  44 o 2  339.92  142.86 771.97    1646.19 771.97    1646.19 771.97    1646.19 339.92  142.86 339.92  142.86 ?    ?    
1 1 1 9  5  45 o 11 1014.03 120.69 12006.11  2399.64 12006.11  2399.64 12006.11  2399.64 1014.03 120.69 1014.03 120.69 ?    ?    
1 1 1 9  5  46 o 11 708.78  146.48 6293.09   2007.77 6293.09   2007.77 6293.09   2007.77 708.78  146.48 708.78  146.48 ?    ?    
1 1 1 9  5  47 o 18 464.10  183.20 2939.52   2509.28 2939.52   2509.28 2939.52   2509.28 464.10  183.20 464.10  183.20 ?    ?    
1 1 1 9  5  48 o 8  1131.88 118.73 15001.34  2647.80 15001.34  2647.80 15001.34  2647.80 1131.88 118.73 1131.88 118.73 ?    ?    
1 1 1 9  5  49 o 15 623.49  156.60 5241.08   1949.87 5241.08   1949.87 5241.08   1949.87 623.49  156.60 623.49  156.60 ?    ?    
1 1 1 9  5  50 o 16 680.07  175.48 6706.85   2402.68 6706.85   2402.68 6706.85   2402.68 680.07  175.48 680.07  175.48 ?    ?    
1 1 1 9  5  51 o 6  537.76  178.06 4441.62   2229.71 4441.62   2229.71 4441.62   2229.71 537.76  178.06 537.76  178.06 ?    ?    
1 1 1 9  5  52 o 2  404.88  185.44 1258.70   3385.38 1258.70   3385.38 1258.70   3385.38 404.88  185.44 404.88  185.44 ?    ?    
1 1 1 9  6  0  o 1  190.82  103.19 530.01    549.75  530.01    549.75  530.01    549.75  190.82  103.19 190.82  103.19 0.00 0.00 
1 1 1 9  6  1  o 8  1310.32 35.76  17260.22  937.14  17260.22  937.14  17260.22  937.14  1310.32 35.76  1310.32 35.76  ?    ?    
1 1 1 9  6  2  o 16 1665.73 26.99  27829.78  899.15  27829.78  899.15  27829.78  899.15  1665.73 26.99  1665.73 26.99  ?    ?    
1 1 1 9  6  3  o 8  1165.53 41.95  13681.99  977.91  13681.99  977.91  13681.99  977.91  1165.53 41.95  1165.53 41.95  ?    ?    
1 1 1 9  6  4  o 3  1527.36 33.63  23434.84  1027.35 23434.84  1027.35 23434.84  1027.35 1527.36 33.63  1527.36 33.63  ?    ?    
1 1 1 9  6  5  o 3  403.92  95.61  1755.95   760.30  1755.95   760.30  1755.95   760.30  403.92  95.61  403.92  95.61  ?    ?    
1 1 1 9  6  6  o 10 819.09  52.35  6811.97   853.09  6811.97   853.09  6811.97   853.09  819.09  52.35  819.09  52.35  ?    ?    
1 1 1 9  6  7  o 17 1541.91 31.70  23878.18  977.50  23878.18  977.50  23878.18  977.50  1541.91 31.70  1541.91 31.70  ?    ?    
1 1 1 9  6  8  o 12 860.44  51.53  7517.06   882.73  7517.06   882.73  7517.06   882.73  860.44  51.53  860.44  51.53  ?    ?    
1 1 1 9  6  9  o 10 1043.80 45.31  10992.64  945.90  10992.64  945.90  10992.64  945.90  1043.80 45.31  1043.80 45.31  ?    ?    
1 1 1 9  6  10 o 12 779.55  49.15  6159.05   762.31  6159.05   762.31  6159.05   762.31  779.55  49.15  779.55  49.15  ?    ?    
1 1 1 9  6  11 o 2  762.21  53.55  5897.11   811.20  5897.11   811.20  5897.11   811.20  762.21  53.55  762.21  53.55  ?    ?    
1 1 1 9  6  12 f 0  1283.99 38.47  16564.76  987.86  16564.76  987.86  16564.76  987.86  1283.99 38.47  1283.99 38.47  ?    ?    
1 1 1 9  6  13 o 3  1632.54 27.09  26708.21  884.36  26708.21  884.36  26708.21  884.36  1632.54 27.09  1632.54 27.09  ?    ?    
1 1 1 9  6  14 o 9  1700.63 29.92  28988.09  1017.78 28988.09  1017.78 28988.09  1017.78 1700.63 29.92  1700.63 29.92  ?    ?    
1 1 1 9  6  15 o 4  908.90  60.33  8370.81   1090.54 8370.81   1090.54 8370.81   1090.54 908.90  60.33  908.90  60.33  ?    ?    
1 1 1 9  6  16 o 12 859.43  53.08  7465.75   907.98  7465.75   907.98  7465.75   907.98  859.43  53.08  859.43  53.08  ?    ?    
1 1 1 9  6  17 o 12 2033.30 26.23  41413.20  1066.73 41413.20  1066.73 41413.20  1066.73 2033.30 26.23  2033.30 26.23  ?    ?    
1 1 1 9  6  18 o 15 1388.70 44.05  19378.05  1223.54 19378.05  1223.54 19378.05  1223.54 1388.70 44.05  1388.70 44.05  ?    ?    
1 1 1 9  6  19 o 12 1757.29 34.94  30976.38  1227.87 30976.38  1227.87 30976.38  1227.87 1757.29 34.94  1757.29 34.94  ?    ?    
1 1 1 9  6  20 o 9  1412.09 33.89  19996.82  957.22  19996.82  957.22  19996.82  957.22  1412.09 33.89  1412.09 33.89  ?    ?    
1 1 1 9  6  21 o 11 1740.66 35.63  30407.92  1240.45 30407.92  1240.45 30407.92  1240.45 1740.66 35.63  1740.66 35.63  ?    ?    
1 1 1 9  6  22 o 6  1205.01 41.99  14588.05  1012.06 14588.05  1012.06 14588.05  1012.06 1205.01 41.99  1205.01 41.99  ?    ?    
1 1 1 9  6  23 o 7  281.87  116.63 281.37    1072.38 281.37    1072.38 281.37    1072.38 281.87  116.63 281.87  116.63 ?    ?    
1 1 1 9  6  24 o 11 1434.29 48.93  20737.96  1403.66 20737.96  1403.66 20737.96  1403.66 1434.29 48.93  1434.29 48.93  ?    ?    
1 1 1 9  6  25 o 2  1525.28 43.10  23415.70  1314.75 23415.70  1314.75 23415.70  1314.75 1525.28 43.10  1525.28 43.10  ?    ?    
1 1 1 9  6  26 o 8  1446.82 56.60  21220.43  1637.71 21220.43  1637.71 21220.43  1637.71 1446.82 56.60  1446.82 56.60  ?    ?    
1 1 1 9  6  27 o 10 461.08  147.18 2317.38   1531.06 2317.38   1531.06 2317.38   1531.06 461.08  147.18 461.08  147.18 ?    ?    
1 1 1 9  6  28 o 4  809.52  88.54  6865.74   1410.17 6865.74   1410.17 6865.74   1410.17 809.52  88.54  809.52  88.54  ?    ?    
1 1 1 9  6  29 o 8  757.95  101.34 6182.14   1497.74 6182.14   1497.74 6182.14   1497.74 757.95  101.34 757.95  101.34 ?    ?    
1 1 1 9  6  30 o 17 266.31  110.39 303.87    962.84  303.87    962.84  303.87    962.84  266.31  110.39 266.31  110.39 ?    ?    
1 1 1 9  6  31 o 10 328.05  137.07 525.98    1501.72 525.98    1501.72 525.98    1501.72 328.05  137.07 328.05  137.07 ?    ?    
1 1 1 9  6  32 o 9  544.93  117.24 3364.06   1239.86 3364.06   1239.86 3364.06   1239.86 544.93  117.24 544.93  117.24 ?    ?    
1 1 1 9  6  33 o 13 1499.38 58.92  23052.74  1766.97 23052.74  1766.97 23052.74  1766.97 1499.38 58.92  1499.38 58.92  ?    ?    
1 1 1 9  6  34 o 6  479.51  152.13 2821.25   1637.77 2821.25   1637.77 2821.25   1637.77 479.51  152.13 479.51  152.13 ?    ?    
1 1 1 9  6  35 o 3  586.07  141.17 4151.98   1634.91 4151.98   1634.91 4151.98   1634.91 586.07  141.17 586.07  141.17 ?    ?    
1 1 1 9  6  36 o 2  910.38  84.31  8884.99   1517.66 8884.99   1517.66 8884.99   1517.66 910.38  84.31  910.38  84.31  ?    ?    
1 1 1 9  6  37 o 6  478.71  151.94 2863.71   1633.53 2863.71   1633.53 2863.71   1633.53 478.71  151.94 478.71  151.94 ?    ?    
1 1 1 9  6  38 o 17 454.79  147.23 2534.65   1528.26 2534.65   1528.26 2534.65   1528.26 454.79  147.23 454.79  147.23 ?    ?    
1 1 1 9  6  39 o 10 502.26  164.96 3305.63   1915.15 3305.63   1915.15 3305.63   1915.15 502.26  164.96 502.26  164.96 ?    ?    
1 1 1 9  6  40 o 2  942.00  80.94  9486.85   1510.10 9486.85   1510.10 9486.85   1510.10 942.00  80.94  942.00  80.94  ?    ?    
1 1 1 9  6  41 o 13 910.74  116.88 9479.49   2079.89 9479.49   2079.89 9479.49   2079.89 910.74  116.88 910.74  116.88 ?    ?    
1 1 1 9  6  42 o 19 407.53  162.65 1752.18   1998.67 1752.18   1998.67 1752.18   1998.67 407.53  162.65 407.53  162.65 ?    ?    
1 1 1 9  6  43 o 2  358.32  154.11 914.00    1993.20 914.00    1993.20 914.00    1993.20 358.32  154.11 358.32  154.11 ?    ?    
1 1 1 9  6  44 o 9  572.92  175.28 4490.07   2195.62 4490.07   2195.62 4490.07   2195.62 572.92  175.28 572.92  175.28 ?    ?    
1 1 1 9  6  45 o 7  690.65  119.42 5602.48   1589.93 5602.48   1589.93 5602.48   1589.93 690.65  119.42 690.65  119.42 ?    ?    
1 1 1 9  6  46 o 17 554.93  168.45 4214.78   2033.10 4214.78   2033.10 4214.78   2033.10 554.93  168.45 554.93  168.45 ?    ?    
1 1 1 9  6  47 o 18 365.21  164.52 440.85    2531.56 440.85    2531.56 440.85    2531.56 365.21  164.52 365.21  164.52 ?    ?    
1 1 1 9  6  48 o 12 744.53  169.07 7548.80   2459.85 7548.80   2459.85 7548.80   2459.85 744.53  169.07 744.53  169.07 ?    ?    
1 1 1 9  6  49 o 1  493.81  183.10 3621.66   2403.90 3621.66   2403.90 3621.66   2403.90 493.81  183.10 493.81  183.10 ?    ?    
1 1 1 9  6  50 o 16 346.55  153.64 720.18    2115.82 720.18    2115.82 720.18    2115.82 346.55  153.64 346.55  153.64 ?    ?    
1 1 1 9  6  51 o 4  760.12  162.42 7984.85   2394.21 7984.85   2394.21 7984.85   2394.21 760.12  162.42 760.12  162.42 ?    ?    
1 1 1 9  7  0  o 4  202.88  128.75 189.32    1134.10 189.32    1134.10 189.32    1134.10 202.88  128.75 202.88  128.75 0.00 0.00 
1 1 1 9  7  1  o 10 1488.57 41.30  22311.76  1229.61 22311.76  1229.61 22311.76  1229.61 1488.57 41.30  1488.57 41.30  ?    ?    
1 1 1 9  7  2  o 5  1464.42 35.81  21557.45  1048.89 21557.45  1048.89 21557.45  1048.89 1464.42 35.81  1464.42 35.81  ?    ?    
1 1 1 9  7  3  o 14 950.17  48.97  9141.03   927.34  9141.03   927.34  9141.03   927.34  950.17  48.97  950.17  48.97  ?    ?    
1 1 1 9  7  4  o 2  751.69  54.12  5748.63   808.13  5748.63   808.13  5748.63   808.13  751.69  54.12  751.69  54.12  ?    ?    
1 1 1 9  7  5  o 12 406.70  107.23 1798.54   884.46  1798.54   884.46  1798.54   884.46  406.70  107.23 406.70  107.23 ?    ?    
1 1 1 9  7  6  o 9  1353.09 31.57  18389.69  854.22  18389.69  854.22  18389.69  854.22  1353.09 31.57  1353.09 31.57  ?    ?    
1 1 1 9  7  7  o 12 983.39  41.46  9744.24   815.37  9744.24   815.37  9744.24   815.37  983.39  41.46  983.39  41.46  ?    ?    
1 1 1 9  7  8  o 16 302.55  101.24 912.07    720.44  912.07    720.44  912.07    720.44  302.55  101.24 302.55  101.24 ?    ?    
1 1 1 9  7  9  o 17 1189.97 42.11  14256.69  1002.26 14256.69  1002.26 14256.69  1002.26 1189.97 42.11  1189.97 42.11  ?    ?    
1 1 1 9  7  10 o 2  1256.89 41.75  15893.78  1049.49 15893.78  1049.49 15893.78  1049.49 1256.89 41.75  1256.89 41.75  ?    ?    
1 1 1 9  7  11 o 11 1358.82 34.87  18535.07  947.52  18535.07  947.52  18535.07  947.52  1358.82 34.87  1358.82 34.87  ?    ?    
1 1 1 9  7  12 o 7  786.81  53.74  6270.19   840.61  6270.19   840.61  6270.19   840.61  786.81  53.74  786.81  53.74  ?    ?    
1 1 1 9  7  13 f 0  1452.95 38.37  21190.94  1114.86 21190.94  1114.86 21190.94  1114.86 1452.95 38.37  1452.95 38.37  ?    ?    
1 1 1 9  7  14 o 18 1134.09 48.66  12936.78  1103.63 12936.78  1103.63 12936.78  1103.63 1134.09 48.66  1134.09 48.66  ?    ?    
1 1 1 9  7  15 o 4  1544.41 26.52  23893.81  819.20  23893.81  819.20  23893.81  819.20  1544.41 26.52  1544.41 26.52  ?    ?    
1 1 1 9  7  16 o 19 750.86  46.17  5688.72   690.03  5688.72   690.03  5688.72   690.03  750.86  46.17  750.86  46.17  ?    ?    
1 1 1 9  7  17 o 8  659.26  55.79  4410.13   728.75  4410.13   728.75  4410.13   728.75  659.26  55.79  659.26  55.79  ?    ?    
1 1 1 9  7  18 o 10 1509.90 41.03  22895.89  1238.94 22895.89  1238.94 22895.89  1238.94 1509.90 41.03  1509.90 41.03  ?    ?    
1 1 1 9  7  19 o 18 706.33  66.89  5087.61   933.63  5087.61   933.63  5087.61   933.63  706.33  66.89  706.33  66.89  ?    ?    
1 1 1 9  7  20 o 5  1374.82 34.91  18963.21  960.01  18963.21  960.01  18963.21  960.01  1374.82 34.91  1374.82 34.91  ?    ?    
1 1 1 9  7  21 o 18 623.56  102.12 4095.16   1229.48 4095.16   1229.48 4095.16   1229.48 623.56  102.12 623.56  102.12 ?    ?    
1 1 1 9  7  22 f 0  964.97  61.58  9443.53   1182.23 9443.53   1182.23 9443.53   1182.23 964.97  61.58  964.97  61.58  ?    ?    
1 1 1 9  7  23 o 9  235.93  101.54 -26.04    866.45  -26.04    866.45  -26.04    866.45  235.93  101.54 235.93  101.54 ?    ?    
1 1 1 9  7  24 o 9  1304.66 56.93  17204.26  1485.50 17204.26  1485.50 17204.26  1485.50 1304.66 56.93  1304.66 56.93  ?    ?    
1 1 1 9  7  25 o 15 1738.41 51.54  30532.73  1791.96 30532.73  1791.96 30532.73  1791.96 1738.41 51.54  1738.41 51.54  ?    ?    
1 1 1 9  7  26 o 4  640.60  105.66 4398.49   1306.60 4398.49   1306.60 4398.49   1306.60 640.60  105.66 640.60  105.66 ?    ?    
1 1 1 9  7  27 o 2  639.04  116.00 4424.47   1427.99 4424.47   1427.99 4424.47   1427.99 639.04  116.00 639.04  116.00 ?    ?    
1 1 1 9  7  28 f 0  850.72  68.03  7460.73   1147.85 7460.73   1147.85 7460.73   1147.85 850.72  68.03  850.72  68.03  ?    ?    
1 1 1 9  7  29 o 17 1605.00 41.79  26029.51  1341.57 26029.51  1341.57 26029.51  1341.57 1605.00 41.79  1605.00 41.79  ?    ?    
1 1 1 9  7  30 o 5  880.08  87.82  8183.14   1525.14 8183.14   1525.14 8183.14   1525.14 880.08  87.82  880.08  87.82  ?    ?    
1 1 1 9  7  31 o 15 268.99  118.42 -122.24   1236.34 -122.24   1236.34 -122.24   1236.34 268.99  118.42 268.99  118.42 ?    ?    
1 1 1 9  7  32 o 10 675.03  120.84 5153.46   1571.52 5153.46   1571.52 5153.46   1571.52 675.03  120.84 675.03  120.84 ?    ?    
1 1 1 9  7  33 o 1  622.01  130.63 4482.52   1573.22 4482.52   1573.22 4482.52   1573.22 622.01  130.63 622.01  130.63 ?    ?    
1 1 1 9  7  34 o 1  1098.42 63.28  12524.27  1384.35 12524.27  1384.35 12524.27  1384.35 1098.42 63.28  1098.42 63.28  ?    ?    
1 1 1 9  7  35 o 10 513.73  120.83 3082.37   1220.56 3082.37   1220.56 3082.37   1220.56 513.73  120.83 513.73  120.83 ?    ?    
1 1 1 9  7  36 o 1  401.44  126.13 1877.43   1128.26 1877.43   1128.26 1877.43   1128.26 401.44  126.13 401.44  126.13 ?    ?    
1 1 1 9  7  37 o 14 628.14  134.19 4707.11   1634.65 4707.11   1634.65 4707.11   1634.65 628.14  134.19 628.14  134.19 ?    ?    
1 1 1 9  7  38 o 14 341.23  139.49 934.72    1509.66 934.72    1509.66 934.72    1509.66 341.23  139.49 341.23  139.49 ?    ?    
1 1 1 9  7  39 o 16 915.78  109.70 9428.98   1969.25 9428.98   1969.25 9428.98   1969.25 915.78  109.70 915.78  109.70 ?    ?    
1 1 1 9  7  40 o 3  828.05  113.38 7785.30   1828.46 7785.30   1828.46 7785.30   1828.46 828.05  113.38 828.05  113.38 ?    ?    
1 1 1 9  7  41 f 0  493.51  166.31 3185.73   1943.95 3185.73   1943.95 3185.73   1943.95 493.51  166.31 493.51  166.31 ?    ?    
1 1 1 9  7  42 f 0  904.49  124.96 9512.26   2200.20 9512.26   2200.20 9512.26   2200.20 904.49  124.96 904.49  124.96 ?    ?    
1 1 1 9  7  43 o 6  991.59  121.45 11381.48  2358.42 11381.48  2358.42 11381.48  2358.42 991.59  121.45 991.59  121.45 ?    ?    
1 1 1 9  7  44 o 1  318.74  140.56 255.92    1748.72 255.92    1748.72 255.92    1748.72 318.74  140.56 318.74  140.56 ?    ?    
1 1 1 9  7  45 o 17 867.99  146.45 9376.76   2451.95 9376.76   2451.95 9376.76   2451.95 867.99  146.45 867.99  146.45 ?    ?    
1 1 1 9  7  46 o 4  376.82  162.74 1102.12   2240.71 1102.12   2240.71 1102.12   2240.71 376.82  162.74 376.82  162.74 ?    ?    
1 1 1 9  7  47 o 13 437.35  176.71 2378.20   2389.96 2378.20   2389.96 2378.20   2389.96 437.35  176.71 437.35  176.71 ?    ?    
1 1 1 9  7  48 o 1  470.61  170.82 3105.08   2074.70 3105.08   2074.70 3105.08   2074.70 470.61  170.82 470.61  170.82 ?    ?    
1 1 1 9  7  49 o 2  375.50  162.39 1188.69   2237.20 1188.69   2237.20 1188.69   2237.20 375.50  162.39 375.50  162.39 ?    ?    
1 1 1 9  7  50 o 2  382.80  169.77 1277.36   2585.79 1277.36   2585.79 1277.36   2585.79 382.80  169.77 382.80  169.77 ?    ?    
1 1 1 9  7  51 f 0  707.79  176.43 7331.06   2488.59 7331.06   2488.59 7331.06   2488.59 707.79  176.43 707.79  176.43 ?    ?    
1 1 1 9  8  0  o 1  1522.35 29.88  23247.54  908.88  23247.54  908.88  23247.54  908.88  1522.35 29.88  1522.35 29.88  0.00 0.00 
1 1 1 9  8  1  o 10 1363.41 33.73  18681.87  919.64  18681.87  919.64  18681.87  919.64  1363.41 33.73  1363.41 33.73  ?    ?    
1 1 1 9  8  2  o 8  970.42  53.51  9564.35   1034.53 9564.35   1034.53 9564.35   1034.53 970.42  53.51  970.42  53.51  ?    ?    
1 1 1 9  8  3  o 4  1077.58 41.10  11699.36  885.71  11699.36  885.71  11699.36  885.71  1077.58 41.10  1077.58 41.10  ?    ?    
1 1 1 9  8  4  o 7  642.90  58.73  4229.85   746.77  4229.85   746.77  4229.85   746.77  642.90  58.73  642.90  58.73  ?    ?    
1 1 1 9  8  5  o 12 664.85  61.94  4531.16   814.19  4531.16   814.19  4531.16   814.19  664.85  61.94  664.85  61.94  ?    ?    
1 1 1 9  8  6  o 1  861.71  42.81  7482.57   737.81  7482.57   737.81  7482.57   737.81  861.71  42.81  861.71  42.81  ?    ?    
1 1 1 9  8  7  o 6  1047.00 41.19  11034.89  862.46  11034.89  862.46  11034.89  862.46  1047.00 41.19  1047.00 41.19  ?    ?    
1 1 1 9  8  8  o 10 673.53  58.48  4625.72   779.94  4625.72   779.94  4625.72   779.94  673.53  58.48  673.53  58.48  ?    ?    
1 1 1 9  8  9  o 15 1636.85 40.53  26939.97  1326.84 26939.97  1326.84 26939.97  1326.84 1636.85 40.53  1636.85 40.53  ?    ?    
1 1 1 9  8  10 o 2  359.36  111.58 1342.27   885.78  1342.27   885.78  1342.27   885.78  359.36  111.58 359.36  111.58 ?    ?    
1 1 1 9  8  11 o 14 1323.88 36.62  17592.35  969.55  17592.35  969.55  17592.35  969.55  1323.88 36.62  1323.88 36.62  ?    ?    
1 1 1 9  8  12 o 16 1811.21 27.60  32868.95  999.80  32868.95  999.80  32868.95  999.80  1811.21 27.60  1811.21 27.60  ?    ?    
1 1 1 9  8  13 o 16 318.85  107.81 982.28    816.91  982.28    816.91  982.28    816.91  318.85  107.81 318.85  107.81 ?    ?    
1 1 1 9  8  14 o 11 1063.86 43.86  11372.27  933.26  11372.27  933.26  11372.27  933.26  1063.86 43.86  1063.86 43.86  ?    ?    
1 1 1 9  8  15 o 15 216.52  84.27  300.57    524.56  300.57    524.56  300.57    524.56  216.52  84.27  216.52  84.27  ?    ?    
1 1 1 9  8  16 o 14 906.99  49.93  8301.35   902.31  8301.35   902.31  8301.35   902.31  906.99  49.93  906.99  49.93  ?    ?    
1 1 1 9  8  17 f 0  1001.79 58.66  10157.46  1170.09 10157.46  1170.09 10157.46  1170.09 1001.79 58.66  1001.79 58.66  ?    ?    
1 1 1 9  8  18 f 0  939.07  52.69  8906.84   985.65  8906.84   985.65  8906.84   985.65  939.07  52.69  939.07  52.69  ?    ?    
1 1 1 9  8  19 o 8  977.44  48.84  9612.70   954.84  9612.70   954.84  9612.70   954.84  977.44  48.84  977.44  48.84  ?    ?    
1 1 1 9  8  20 o 2  1721.63 33.49  29735.24  1153.15 29735.24  1153.15 29735.24  1153.15 1721.63 33.49  1721.63 33.49  ?    ?    
1 1 1 9  8  21 o 2  1983.80 31.35  39455.22  1243.73 39455.22  1243.73 39455.22  1243.73 1983.80 31.35  1983.80 31.35  ?    ?    
1 1 1 9  8  22 o 12 960.52  63.11  9381.46   1205.66 9381.46   1205.66 9381.46   1205.66 960.52  63.11  960.52  63.11  ?    ?    
1 1 1 9  8  23 o 11 977.44  67.06  9740.67   1303.08 9740.67   1303.08 9740.67   1303.08 977.44  67.06  977.44  67.06  ?    ?    
1 1 1 9  8  24 o 13 1414.23 49.89  20177.65  1410.98 20177.65  1410.98 20177.65  1410.98 1414.23 49.89  1414.23 49.89  ?    ?    
1 1 1 9  8  25 o 14 394.76  132.02 1623.14   1225.18 1623.14   1225.18 1623.14   1225.18 394.76  132.02 394.76  132.02 ?    ?    
1 1 1 9  8  26 o 2  292.83  116.12 550.52    1012.34 550.52    1012.34 550.52    1012.34 292.83  116.12 292.83  116.12 ?    ?    
1 1 1 9  8  27 o 19 293.05  113.73 635.93    953.45  635.93    953.45  635.93    953.45  293.05  113.73 293.05  113.73 ?    ?    
1 1 1 9  8  28 o 19 355.70  130.54 1219.87   1216.53 1219.87   1216.53 1219.87   1216.53 355.70  130.54 355.70  130.54 ?    ?    
1 1 1 9  8  29 o 19 450.47  152.44 2276.58   1633.25 2276.58   1633.25 2276.58   1633.25 450.47  152.44 450.47  152.44 ?    ?    
1 1 1 9  8  30 o 17 678.50  103.17 4994.71   1355.97 4994.71   1355.97 4994.71   1355.97 678.50  103.17 678.50  103.17 ?    ?    
1 1 1 9  8  31 o 14 1182.05 62.73  14399.24  1477.73 14399.24  1477.73 14399.24  1477.73 1182.05 62.73  1182.05 62.73  ?    ?    
1 1 1 9  8  32 o 8  1162.64 78.82  14185.76  1821.93 14185.76  1821.93 14185.76  1821.93 1162.64 78.82  1162.64 78.82  ?    ?    
1 1 1 9  8  33 o 17 977.56  95.19  10335.06  1837.54 10335.06  1837.54 10335.06  1837.54 977.56  95.19  977.56  95.19  ?    ?    
1 1 1 9  8  34 f 0  361.42  147.21 1076.57   1674.10 1076.57   1674.10 1076.57   1674.10 361.42  147.21 361.42  147.21 ?    ?    
1 1 1 9  8  35 o 3  475.09  152.25 2816.05   1637.04 2816.05   1637.04 2816.05   1637.04 475.09  152.25 475.09  152.25 ?    ?    
1 1 1 9  8  36 o 8  1517.04 61.53  23817.67  1866.84 23817.67  1866.84 23817.67  1866.84 1517.04 61.53  1517.04 61.53  ?    ?    
1 1 1 9  8  37 o 18 344.23  141.41 909.88    1561.12 909.88    1561.12 909.88    1561.12 344.23  141.41 344.23  141.41 ?    ?    
1 1 1 9  8  38 o 13 357.98  142.40 1218.72   1526.96 1218.72   1526.96 1218.72   1526.96 357.98  142.40 357.98  142.40 ?    ?    
1 1 1 9  8  39 o 2  810.08  111.78 7423.74   1762.84 7423.74   1762.84 7423.74   1762.84 810.08  111.78 810.08  111.78 ?    ?    
1 1 1 9  8  40 o 12 455.19  158.77 2587.94   1775.76 2587.94   1775.76 2587.94   1775.76 455.19  158.77 455.19  158.77 ?    ?    
1 1 1 9  8  41 f 0  388.10  152.06 1576.46   1717.51 1576.46   1717.51 1576.46   1717.51 388.10  152.06 388.10  152.06 ?    ?    
1 1 1 9  8  42 o 1  1015.77 107.09 11665.59  2142.79 11665.59  2142.79 11665.59  2142.79 1015.77 107.09 1015.77 107.09 ?    ?    
1 1 1 9  8  43 o 14 1492.95 87.34  23966.01  2596.60 23966.01  2596.60 23966.01  2596.60 1492.95 87.34  1492.95 87.34  ?    ?    
1 1 1 9  8  44 o 14 347.66  148.93 806.10    1847.77 806.10    1847.77 806.10    1847.77 347.66  148.93 347.66  148.93 ?    ?    
1 1 1 9  8  45 f 0  420.37  158.64 2153.49   1820.94 2153.49   1820.94 2153.49   1820.94 420.37  158.64 420.37  158.64 ?    ?    
1 1 1 9  8  46 o 5  435.35  167.40 2426.11   2051.52 2426.11   2051.52 2426.11   2051.52 435.35  167.40 435.35  167.40 ?    ?    
1 1 1 9  8  47 o 17 352.65  152.57 834.27    1976.44 834.27    1976.44 834.27    1976.44 352.65  152.57 352.65  152.57 ?    ?    
1 1 1 9  8  48 o 10 531.89  201.01 4718.13   2925.70 4718.13   2925.70 4718.13   2925.70 531.89  201.01 531.89  201.01 ?    ?    
1 1 1 9  8  49 o 17 393.63  168.83 1626.43   2379.79 1626.43   2379.79 1626.43   2379.79 393.63  168.83 393.63  168.83 ?    ?    
1 1 1 9  8  50 o 11 568.82  191.39 5246.81   2574.51 5246.81   2574.51 5246.81   2574.51 568.82  191.39 568.82  191.39 ?    ?    
1 1 1 9  8  51 o 8  438.06  188.91 2650.20   3010.31 2650.20   3010.31 2650.20   3010.31 438.06  188.91 438.06  188.91 ?    ?    
1 1 1 9  9  0  o 18 611.55  80.31  3952.44   935.33  3952.44   935.33  3952.44   935.33  611.55  80.31  611.55  80.31  0.00 0.00 
1 1 1 9  9  1  o 7  1692.75 35.31  28767.48  1194.30 28767.48  1194.30 28767.48  1194.30 1692.75 35.31  1692.75 35.31  0.00 0.00 
1 1 1 9  9  2  o 16 151.01  94.26  149.09    581.15  149.09    581.15  149.09    581.15  151.01  94.26  151.01  94.26  0.00 0.00 
1 1 1 9  9  3  o 7  137.77  91.54  -174.88   672.72  -174.88   672.72  -174.88   672.72  137.77  91.54  137.77  91.54  0.00 0.00 
1 1 1 9  9  4  o 19 234.45  117.78 830.41    678.87  830.41    678.87  830.41    678.87  234.45  117.78 234.45  117.78 0.00 0.00 
1 1 1 9  9  5  o 13 627.03  59.41  4061.59   728.78  4061.59   728.78  4061.59   728.78  627.03  59.41  627.03  59.41  0.00 0.00 
1 1 1 9  9  6  o 12 486.89  112.93 2760.32   956.61  2760.32   956.61  2760.32   956.61  486.89  112.93 486.89  112.93 0.00 0.00 
1 1 1 9  9  7  o 16 329.99  158.54 1661.12   1208.31 1661.12   1208.31 1661.12   1208.31 329.99  158.54 329.99  158.54 0.00 0.00 
1 1 1 9  9  8  o 19 497.30  69.90  2632.44   655.78  2632.44   655.78  2632.44   655.78  497.30  69.90  497.30  69.90  0.00 0.00 
1 1 1 9  9  9  o 18 593.13  68.00  3676.73   779.25  3676.73   779.25  3676.73   779.25  593.13  68.00  593.13  68.00  0.00 0.00 
1 1 1 9  9  10 o 13 440.27  81.10  2138.27   642.68  2138.27   642.68  2138.27   642.68  440.27  81.10  440.27  81.10  0.00 0.00 
1 1 1 9  9  11 f 0  1948.64 24.64  38019.33  960.03  38019.33  960.03  38019.33  960.03  1948.64 24.64  1948.64 24.64  0.00 0.00 
1 1 1 9  9  12 o 17 1491.54 47.97  22378.68  1427.65 22378.68  1427.65 22378.68  1427.65 1491.54 47.97  1491.54 47.97  0.00 0.00 
1 1 1 9  9  13 o 10 940.93  40.31  8919.98   755.50  8919.98   755.50  8919.98   755.50  940.93  40.31  940.93  40.31  0.00 0.00 
1 1 1 9  9  14 o 5  1845.72 33.88  34149.64  1249.81 34149.64  1249.81 34149.64  1249.81 1845.72 33.88  1845.72 33.88  0.00 0.00 
1 1 1 9  9  15 o 18 2114.01 28.39  44758.77  1199.97 44758.77  1199.97 44758.77  1199.97 2114.01 28.39  2114.01 28.39  0.00 0.00 
1 1 1 9  9  16 o 9  158.65  99.01  158.95    640.67  158.95    640.67  158.95    640.67  158.65  99.01  158.65  99.01  0.00 0.00 
1 1 1 9  9  17 o 2  303.10  144.14 1378.85   995.92  1378.85   995.92  1378.85   995.92  303.10  144.14 303.10  144.14 0.00 0.00 
1 1 1 9  9  18 o 6  197.16  121.24 326.29    926.55  326.29    926.55  326.29    926.55  197.16  121.24 197.16  121.24 0.00 0.00 
1 1 1 9  9  19 o 3  703.34  55.96  5061.74   775.34  5061.74   775.34  5061.74   775.34  703.34  55.96  703.34  55.96  0.00 0.00 
1 1 1 9  9  20 o 3  2372.90 26.97  56381.97  1279.39 56381.97  1279.39 56381.97  1279.39 2372.90 26.97  2372.90 26.97  0.00 0.00 
1 1 1 9  9  21 o 3  690.33  79.05  4990.93   1054.35 4990.93   1054.35 4990.93   1054.35 690.33  79.05  690.33  79.05  0.00 0.00 
1 1 1 9  9  22 o 3  803.34  69.32  6647.40   1093.94 6647.40   1093.94 6647.40   1093.94 803.34  69.32  803.34  69.32  0.00 0.00 
1 1 1 9  9  23 o 18 804.41  67.21  6653.11   1063.29 6653.11   1063.29 6653.11   1063.29 804.41  67.21  804.41  67.21  0.00 0.00 
1 1 1 9  9  24 o 12 481.64  128.55 2819.66   1069.87 2819.66   1069.87 2819.66   1069.87 481.64  128.55 481.64  128.55 0.00 0.00 
1 1 1 9  9  25 f 0  1211.53 59.10  14891.57  1424.85 14891.57  1424.85 14891.57  1424.85 1211.53 59.10  1211.53 59.10  0.00 0.00 
1 1 1 9  9  26 o 17 529.16  142.71 3434.39   1305.12 3434.39   1305.12 3434.39   1305.12 529.16  142.71 529.16  142.71 0.00 0.00 
1 1 1 9  9  27 o 3  248.41  162.76 -36.28    2012.86 -36.28    2012.86 -36.28    2012.86 248.41  162.76 248.41  162.76 0.00 0.00 
1 1 1 9  9  28 o 3  258.60  158.04 740.06    1552.32 740.06    1552.32 740.06    1552.32 258.60  158.04 258.60  158.04 0.00 0.00 
1 1 1 9  9  29 o 13 207.76  134.27 87.08     1305.48 87.08     1305.48 87.08     1305.48 207.76  134.27 207.76  134.27 0.00 0.00 
1 1 1 9  9  30 o 8  270.20  161.48 946.87    1547.43 946.87    1547.43 946.87    1547.43 270.20  161.48 270.20  161.48 0.00 0.00 
1 1 1 9  9  31 o 9  244.43  153.66 509.14    1573.26 509.14    1573.26 509.14    1573.26 244.43  153.66 244.43  153.66 0.00 0.00 
1 1 1 9  9  32 o 16 256.10  163.70 429.93    1873.30 429.93    1873.30 429.93    1873.30 256.10  163.70 256.10  163.70 0.00 0.00 
1 1 1 9  9  33 o 12 415.20  183.78 2763.75   1606.77 2763.75   1606.77 2763.75   1606.77 415.20  183.78 415.20  183.78 0.00 0.00 
1 1 1 9  9  34 o 7  925.00  114.63 9400.98   2033.07 9400.98   2033.07 9400.98   2033.07 925.00  114.63 925.00  114.63 0.00 0.00 
1 1 1 9  9  35 o 12 1574.79 66.38  25422.69  2082.59 25422.69  2082.59 25422.69  2082.59 1574.79 66.38  1574.79 66.38  0.00 0.00 
1 1 1 9  9  36 o 6  403.23  187.12 2694.99   1670.25 2694.99   1670.25 2694.99   1670.25 403.23  187.12 403.23  187.12 0.00 0.00 
1 1 1 9  9  37 o 11 807.95  92.69  7024.55   1446.77 7024.55   1446.77 7024.55   1446.77 807.95  92.69  807.95  92.69  0.00 0.00 
1 1 1 9  9  38 o 19 775.47  107.06 6647.55   1570.43 6647.55   1570.43 6647.55   1570.43 775.47  107.06 775.47  107.06 0.00 0.00 
1 1 1 9  9  39 o 8  252.57  166.68 77.25     2169.87 77.25     2169.87 77.25     2169.87 252.57  166.68 252.57  166.68 0.00 0.00 
1 1 1 9  9  40 o 19 854.56  101.42 7944.38   1669.18 7944.38   1669.18 7944.38   1669.18 854.56  101.42 854.56  101.42 0.00 0.00 
1 1 1 9  9  41 o 9  761.01  113.55 6474.25   1615.00 6474.25   1615.00 6474.25   1615.00 761.01  113.55 761.01  113.55 0.00 0.00 
1 1 1 9  9  42 o 1  416.62  212.65 3237.68   2232.37 3237.68   2232.37 3237.68   2232.37 416.62  212.65 416.62  212.65 0.00 0.00 
1 1 1 9  9  43 o 17 356.81  219.19 2132.62   3021.18 2132.62   3021.18 2132.62   3021.18 356.81  219.19 356.81  219.19 0.00 0.00 
1 1 1 9  9  44 o 9  299.00  189.69 1106.96   2460.13 1106.96   2460.13 1106.96   2460.13 299.00  189.69 299.00  189.69 0.00 0.00 
1 1 1 9  9  45 o 6  300.89  192.48 1038.61   2596.38 1038.61   2596.38 1038.61   2596.38 300.89  192.48 300.89  192.48 0.00 0.00 
1 1 1 9  9  46 o 4  730.73  150.46 6495.62   1942.14 6495.62   1942.14 6495.62   1942.14 730.73  150.46 730.73  150.46 0.00 0.00 
1 1 1 9  9  47 o 18 900.60  148.29 9626.04   2453.57 9626.04   2453.57 9626.04   2453.57 900.60  148.29 900.60  148.29 0.00 0.00 
1 1 1 9  9  48 o 11 307.95  190.46 1498.87   2318.11 1498.87   2318.11 1498.87   2318.11 307.95  190.46 307.95  190.46 0.00 0.00 
1 1 1 9  9  49 o 15 279.42  176.77 1026.37   2119.19 1026.37   2119.19 1026.37   2119.19 279.42  176.77 279.42  176.77 0.00 0.00 
1 1 1 9  9  50 o 2  270.27  169.29 998.61    1891.16 998.61    1891.16 998.61    1891.16 270.27  169.29 270.27  169.29 0.00 0.00 
1 1 1 10 0  0  o 8  794.84  61.47  6441.52   963.38  6441.52   963.38  6441.52   963.38  794.84  61.47  794.84  61.47  0.00 0.00 
1 1 1 10 0  1  o 15 606.73  55.95  3784.91   664.89  3784.91   664.89  3784.91   664.89  606.73  55.95  606.73  55.95  0.00 0.00 
1 1 1 10 0  2  o 17 1297.67 29.71  16880.60  770.22  16880.60  770.22  16880.60  770.22  1297.67 29.71  1297.67 29.71  0.00 0.00 
1 1 1 10 0  3  o 15 330.88  138.55 1566.12   919.29  1566.12   919.29  1566.12   919.29  330.88  138.55 330.88  138.55 0.00 0.00 
1 1 1 10 0  4  o 9  603.68  93.80  3929.49   1051.14 3929.49   1051.14 3929.49   1051.14 603.68  93.80  603.68  93.80  0.00 0.00 
1 1 1 10 0  5  o 4  1170.38 49.51  13813.35  1154.53 13813.35  1154.53 13813.35  1154.53 1170.38 49.51  1170.38 49.51  0.00 0.00 
1 1 1 10 0  6  o 7  843.94  59.72  7265.43   996.27  7265.43   996.27  7265.43   996.27  843.94  59.72  843.94  59.72  0.00 0.00 
1 1 1 10 0  7  o 14 138.09  91.24  -136.04   653.27  -136.04   653.27  -136.04   653.27  138.09  91.24  138.09  91.24  0.00 0.00 
1 1 1 10 0  8  o 15 196.13  119.83 363.54    891.97  363.54    891.97  363.54    891.97  196.13  119.83 196.13  119.83 0.00 0.00 
1 1 1 10 0  9  o 10 780.64  57.62  6234.07   888.13  6234.07   888.13  6234.07   888.13  780.64  57.62  780.64  57.62  0.00 0.00 
1 1 1 10 0  10 o 7  1590.49 31.10  25374.71  988.32  25374.71  988.32  25374.71  988.32  1590.49 31.10  1590.49 31.10  0.00 0.00 
1 1 1 10 0  11 o 17 1781.93 28.10  31828.49  1000.86 31828.49  1000.86 31828.49  1000.86 1781.93 28.10  1781.93 28.10  0.00 0.00 
1 1 1 10 0  12 o 6  1030.48 33.52  10679.00  689.14  10679.00  689.14  10679.00  689.14  1030.48 33.52  1030.48 33.52  0.00 0.00 
1 1 1 10 0  13 o 10 183.94  109.26 390.64    700.36  390.64    700.36  390.64    700.36  183.94  109.26 183.94  109.26 0.00 0.00 
1 1 1 10 0  14 o 14 2053.60 26.61  42249.77  1092.62 42249.77  1092.62 42249.77  1092.62 2053.60 26.61  2053.60 26.61  0.00 0.00 
1 1 1 10 0  15 o 6  1147.56 44.55  13270.66  1019.12 13270.66  1019.12 13270.66  1019.12 1147.56 44.55  1147.56 44.55  0.00 0.00 
1 1 1 10 0  16 o 12 280.88  133.77 1183.73   858.06  1183.73   858.06  1183.73   858.06  280.88  133.77 280.88  133.77 0.00 0.00 
1 1 1 10 0  17 o 8  287.13  132.53 1224.04   837.33  1224.04   837.33  1224.04   837.33  287.13  132.53 287.13  132.53 0.00 0.00 
1 1 1 10 0  18 o 6  114.08  76.64  -199.39   495.15  -199.39   495.15  -199.39   495.15  114.08  76.64  114.08  76.64  0.00 0.00 
1 1 1 10 0  19 o 17 188.19  111.67 400.35    730.26  400.35    730.26  400.35    730.26  188.19  111.67 188.19  111.67 0.00 0.00 
1 1 1 10 0  20 o 17 1609.52 23.25  25939.00  748.01  25939.00  748.01  25939.00  748.01  1609.52 23.25  1609.52 23.25  0.00 0.00 
1 1 1 10 0  21 o 8  1653.96 37.17  27445.42  1228.02 27445.42  1228.02 27445.42  1228.02 1653.96 37.17  1653.96 37.17  0.00 0.00 
1 1 1 10 0  22 o 10 1871.31 40.03  35135.56  1496.82 35135.56  1496.82 35135.56  1496.82 1871.31 40.03  1871.31 40.03  0.00 0.00 
1 1 1 10 0  23 o 16 1586.73 34.87  25257.28  1105.29 25257.28  1105.29 25257.28  1105.29 1586.73 34.87  1586.73 34.87  0.00 0.00 
1 1 1 10 0  24 o 1  809.26  83.18  6809.99   1310.98 6809.99   1310.98 6809.99   1310.98 809.26  83.18  809.26  83.18  0.00 0.00 
1 1 1 10 0  25 o 11 2066.57 31.97  42808.13  1320.67 42808.13  1320.67 42808.13  1320.67 2066.57 31.97  2066.57 31.97  0.00 0.00 
1 1 1 10 0  26 o 16 221.62  131.00 585.79    997.94  585.79    997.94  585.79    997.94  221.62  131.00 221.62  131.00 0.00 0.00 
1 1 1 10 0  27 o 17 2220.75 40.48  49519.38  1796.48 49519.38  1796.48 49519.38  1796.48 2220.75 40.48  2220.75 40.48  0.00 0.00 
1 1 1 10 0  28 f 0  407.48  184.02 2547.90   1611.33 2547.90   1611.33 2547.90   1611.33 407.48  184.02 407.48  184.02 0.00 0.00 
1 1 1 10 0  29 o 3  1033.86 57.52  10861.09  1180.92 10861.09  1180.92 10861.09  1180.92 1033.86 57.52  1033.86 57.52  0.00 0.00 
1 1 1 10 0  30 o 1  987.38  76.29  10075.66  1485.29 10075.66  1485.29 10075.66  1485.29 987.38  76.29  987.38  76.29  0.00 0.00 
1 1 1 10 0  31 o 5  1076.91 73.60  11942.22  1567.99 11942.22  1567.99 11942.22  1567.99 1076.91 73.60  1076.91 73.60  0.00 0.00 
1 1 1 10 0  32 o 5  593.18  155.82 4368.07   1597.06 4368.07   1597.06 4368.07   1597.06 593.18  155.82 593.18  155.82 0.00 0.00 
1 1 1 10 0  33 o 11 237.87  146.59 580.12    1361.58 580.12    1361.58 580.12    1361.58 237.87  146.59 237.87  146.59 0.00 0.00 
1 1 1 10 0  34 o 16 1250.94 70.90  16082.43  1760.63 16082.43  1760.63 16082.43  1760.63 1250.94 70.90  1250.94 70.90  0.00 0.00 
1 1 1 10 0  35 o 13 231.17  148.43 276.89    1562.02 276.89    1562.02 276.89    1562.02 231.17  148.43 231.17  148.43 0.00 0.00 
1 1 1 10 0  36 o 12 200.60  132.54 -123.02   1378.86 -123.02   1378.86 -123.02   1378.86 200.60  132.54 200.60  132.54 0.00 0.00 
1 1 1 10 0  37 f 0  307.49  167.40 1569.52   1456.23 1569.52   1456.23 1569.52   1456.23 307.49  167.40 307.49  167.40 0.00 0.00 
1 1 1 10 0  38 o 19 227.15  145.98 283.94    1514.82 283.94    1514.82 283.94    1514.82 227.15  145.98 227.15  145.98 0.00 0.00 
1 1 1 10 0  39 o 11 226.20  145.34 277.63    1500.54 277.63    1500.54 277.63    1500.54 226.20  145.34 226.20  145.34 0.00 0.00 
1 1 1 10 0  40 o 5  779.02  89.93  6532.42   1352.71 6532.42   1352.71 6532.42   1352.71 779.02  89.93  779.02  89.93  0.00 0.00 
1 1 1 10 0  41 o 3  350.52  193.01 2156.55   1959.27 2156.55   1959.27 2156.55   1959.27 350.52  193.01 350.52  193.01 0.00 0.00 
1 1 1 10 0  42 o 3  631.32  154.36 4977.22   1688.14 4977.22   1688.14 4977.22   1688.14 631.32  154.36 631.32  154.36 0.00 0.00 
1 1 1 10 0  43 o 10 411.01  198.06 2904.63   1887.43 2904.63   1887.43 2904.63   1887.43 411.01  198.06 411.01  198.06 0.00 0.00 
1 1 1 10 0  44 f 0  239.73  153.62 440.34    1662.62 440.34    1662.62 440.34    1662.62 239.73  153.62 239.73  153.62 0.00 0.00 
1 1 1 10 0  45 o 11 292.81  185.56 978.51    2346.76 978.51    2346.76 978.51    2346.76 292.81  185.56 292.81  185.56 0.00 0.00 
1 1 1 10 0  46 o 14 227.13  148.20 177.08    1643.91 177.08    1643.91 177.08    1643.91 227.13  148.20 227.13  148.20 0.00 0.00 
1 1 1 10 0  47 o 1  319.18  202.92 1371.14   2832.67 1371.14   2832.67 1371.14   2832.67 319.18  202.92 319.18  202.92 0.00 0.00 
1 1 1 10 0  48 o 17 488.78  223.60 4257.30   2380.91 4257.30   2380.91 4257.30   2380.91 488.78  223.60 488.78  223.60 0.00 0.00 
1 1 1 10 0  49 o 4  887.40  166.31 9697.62   2648.35 9697.62   2648.35 9697.62   2648.35 887.40  166.31 887.40  166.31 0.00 0.00 
1 1 1 10 0  50 o 10 381.94  192.88 2640.43   1825.47 2640.43   1825.47 2640.43   1825.47 381.94  192.88 381.94  192.88 0.00 0.00 
1 1 1 10 0  51 o 9  239.31  166.46 -1267.14  2830.60 -1267.14  2830.60 -1267.14  2830.60 239.31  166.46 239.31  166.46 0.00 0.00 
1 1 1 10 0  52 o 15 242.74  168.67 -1163.20  2886.54 -1163.20  2886.54 -1163.20  2886.54 242.74  168.67 242.74  168.67 0.00 0.00 
1 1 1 10 1  0  o 14 259.20  122.05 997.66    712.41  997.66    712.41  997.66    712.41  259.20  122.05 259.20  122.05 0.00 0.00 
1 1 1 10 1  1  o 11 1321.14 35.28  17501.60  932.20  17501.60  932.20  17501.60  932.20  1321.14 35.28  1321.14 35.28  ?    ?    
1 1 1 10 1  2  o 4  1143.62 45.18  13139.31  1033.28 13139.31  1033.28 13139.31  1033.28 1143.62 45.18  1143.62 45.18  ?    ?    
1 1 1 10 1  3  o 4  1010.81 58.22  10334.45  1172.06 10334.45  1172.06 10334.45  1172.06 1010.81 58.22  1010.81 58.22  ?    ?    
1 1 1 10 1  4  f 0  1239.09 33.48  15399.39  829.73  15399.39  829.73  15399.39  829.73  1239.09 33.48  1239.09 33.48  ?    ?    
1 1 1 10 1  5  o 9  2050.35 26.15  42126.72  1072.33 42126.72  1072.33 42126.72  1072.33 2050.35 26.15  2050.35 26.15  ?    ?    
1 1 1 10 1  6  o 16 932.59  37.12  8739.69   692.38  8739.69   692.38  8739.69   692.38  932.59  37.12  932.59  37.12  ?    ?    
1 1 1 10 1  7  o 9  871.30  47.53  7682.54   825.17  7682.54   825.17  7682.54   825.17  871.30  47.53  871.30  47.53  ?    ?    
1 1 1 10 1  8  o 5  546.98  84.95  3147.24   899.19  3147.24   899.19  3147.24   899.19  546.98  84.95  546.98  84.95  ?    ?    
1 1 1 10 1  9  o 17 752.83  64.73  5804.13   965.14  5804.13   965.14  5804.13   965.14  752.83  64.73  752.83  64.73  ?    ?    
1 1 1 10 1  10 f 0  1044.28 43.83  10990.57  915.33  10990.57  915.33  10990.57  915.33  1044.28 43.83  1044.28 43.83  ?    ?    
1 1 1 10 1  11 o 1  537.86  87.98  3059.02   913.72  3059.02   913.72  3059.02   913.72  537.86  87.98  537.86  87.98  ?    ?    
1 1 1 10 1  12 o 2  897.78  43.78  8128.74   786.12  8128.74   786.12  8128.74   786.12  897.78  43.78  897.78  43.78  ?    ?    
1 1 1 10 1  13 o 7  881.00  46.48  7850.14   816.05  7850.14   816.05  7850.14   816.05  881.00  46.48  881.00  46.48  ?    ?    
1 1 1 10 1  14 o 19 1014.02 54.00  10415.63  1091.17 10415.63  1091.17 10415.63  1091.17 1014.02 54.00  1014.02 54.00  ?    ?    
1 1 1 10 1  15 o 15 539.49  80.92  3030.22   846.17  3030.22   846.17  3030.22   846.17  539.49  80.92  539.49  80.92  ?    ?    
1 1 1 10 1  16 o 13 1404.00 36.23  19781.40  1017.26 19781.40  1017.26 19781.40  1017.26 1404.00 36.23  1404.00 36.23  ?    ?    
1 1 1 10 1  17 o 1  309.01  102.85 933.85    743.74  933.85    743.74  933.85    743.74  309.01  102.85 309.01  102.85 ?    ?    
1 1 1 10 1  18 o 3  707.72  58.85  5085.73   825.37  5085.73   825.37  5085.73   825.37  707.72  58.85  707.72  58.85  ?    ?    
1 1 1 10 1  19 o 6  375.94  108.91 1487.14   865.94  1487.14   865.94  1487.14   865.94  375.94  108.91 375.94  108.91 ?    ?    
1 1 1 10 1  20 o 1  1739.33 38.23  30363.60  1330.00 30363.60  1330.00 30363.60  1330.00 1739.33 38.23  1739.33 38.23  ?    ?    
1 1 1 10 1  21 o 7  1090.87 47.46  11967.46  1035.48 11967.46  1035.48 11967.46  1035.48 1090.87 47.46  1090.87 47.46  ?    ?    
1 1 1 10 1  22 o 9  515.56  103.81 2822.31   1033.31 2822.31   1033.31 2822.31   1033.31 515.56  103.81 515.56  103.81 ?    ?    
1 1 1 10 1  23 f 0  1481.23 51.09  22103.59  1513.54 22103.59  1513.54 22103.59  1513.54 1481.23 51.09  1481.23 51.09  ?    ?    
1 1 1 10 1  24 o 8  1386.75 53.77  19377.54  1491.24 19377.54  1491.24 19377.54  1491.24 1386.75 53.77  1386.75 53.77  ?    ?    
1 1 1 10 1  25 o 18 267.62  113.48 105.65    1053.71 105.65    1053.71 105.65    1053.71 267.62  113.48 267.62  113.48 ?    ?    
1 1 1 10 1  26 o 6  554.61  115.61 3319.49   1240.73 3319.49   1240.73 3319.49   1240.73 554.61  115.61 554.61  115.61 ?    ?    
1 1 1 10 1  27 o 14 1290.73 48.66  16818.28  1256.02 16818.28  1256.02 16818.28  1256.02 1290.73 48.66  1290.73 48.66  ?    ?    
1 1 1 10 1  28 o 11 1090.31 49.97  12014.32  1089.61 12014.32  1089.61 12014.32  1089.61 1090.31 49.97  1090.31 49.97  ?    ?    
1 1 1 10 1  29 o 7  380.67  136.91 1402.82   1328.95 1402.82   1328.95 1402.82   1328.95 380.67  136.91 380.67  136.91 ?    ?    
1 1 1 10 1  30 o 15 309.39  109.24 932.81    842.39  932.81    842.39  932.81    842.39  309.39  109.24 309.39  109.24 ?    ?    
1 1 1 10 1  31 o 11 1152.77 57.21  13548.60  1318.95 13548.60  1318.95 13548.60  1318.95 1152.77 57.21  1152.77 57.21  ?    ?    
1 1 1 10 1  32 o 19 904.82  64.52  8437.82   1159.87 8437.82   1159.87 8437.82   1159.87 904.82  64.52  904.82  64.52  ?    ?    
1 1 1 10 1  33 o 1  1697.97 45.89  29266.05  1558.41 29266.05  1558.41 29266.05  1558.41 1697.97 45.89  1697.97 45.89  ?    ?    
1 1 1 10 1  34 o 13 305.55  131.16 258.81    1438.78 258.81    1438.78 258.81    1438.78 305.55  131.16 305.55  131.16 ?    ?    
1 1 1 10 1  35 o 17 796.45  139.09 7488.70   2134.97 7488.70   2134.97 7488.70   2134.97 796.45  139.09 796.45  139.09 ?    ?    
1 1 1 10 1  36 o 15 905.92  87.02  8807.78   1557.24 8807.78   1557.24 8807.78   1557.24 905.92  87.02  905.92  87.02  ?    ?    
1 1 1 10 1  37 o 13 306.84  136.05 21.49     1659.92 21.49     1659.92 21.49     1659.92 306.84  136.05 306.84  136.05 ?    ?    
1 1 1 10 1  38 o 17 1279.31 61.26  16934.22  1567.29 16934.22  1567.29 16934.22  1567.29 1279.31 61.26  1279.31 61.26  ?    ?    
1 1 1 10 1  39 o 19 336.57  137.19 894.28    1455.13 894.28    1455.13 894.28    1455.13 336.57  137.19 336.57  137.19 ?    ?    
1 1 1 10 1  40 o 9  794.38  92.94  6905.86   1448.78 6905.86   1448.78 6905.86   1448.78 794.38  92.94  794.38  92.94  ?    ?    
1 1 1 10 1  41 o 17 356.25  147.38 1018.19   1711.83 1018.19   1711.83 1018.19   1711.83 356.25  147.38 356.25  147.38 ?    ?    
1 1 1 10 1  42 f 0  318.23  134.24 592.73    1462.06 592.73    1462.06 592.73    1462.06 318.23  134.24 318.23  134.24 ?    ?    
1 1 1 10 1  43 o 12 378.74  143.48 1540.01   1492.79 1540.01   1492.79 1540.01   1492.79 378.74  143.48 378.74  143.48 ?    ?    
1 1 1 10 1  44 o 14 357.33  145.18 1176.28   1623.42 1176.28   1623.42 1176.28   1623.42 357.33  145.18 357.33  145.18 ?    ?    
1 1 1 10 1  45 o 5  482.69  170.59 3112.50   2054.37 3112.50   2054.37 3112.50   2054.37 482.69  170.59 482.69  170.59 ?    ?    
1 1 1 10 1  46 o 12 438.55  161.17 2452.76   1855.54 2452.76   1855.54 2452.76   1855.54 438.55  161.17 438.55  161.17 ?    ?    
1 1 1 10 1  47 o 14 881.81  126.39 9235.15   2165.39 9235.15   2165.39 9235.15   2165.39 881.81  126.39 881.81  126.39 ?    ?    
1 1 1 10 1  48 o 8  809.54  146.44 8202.74   2283.70 8202.74   2283.70 8202.74   2283.70 809.54  146.44 809.54  146.44 ?    ?    
1 1 1 10 1  49 o 10 1197.27 132.47 17450.99  3119.05 17450.99  3119.05 17450.99  3119.05 1197.27 132.47 1197.27 132.47 ?    ?    
1 1 1 10 1  50 o 11 491.61  183.99 3584.92   2438.30 3584.92   2438.30 3584.92   2438.30 491.61  183.99 491.61  183.99 ?    ?    
1 1 1 10 1  51 o 3  399.66  167.17 1913.11   2237.59 1913.11   2237.59 1913.11   2237.59 399.66  167.17 399.66  167.17 ?    ?    
1 1 1 10 1  52 o 10 372.00  162.48 1262.28   2286.03 1262.28   2286.03 1262.28   2286.03 372.00  162.48 372.00  162.48 ?    ?    
1 1 1 10 2  0  f 0  706.04  55.13  5094.95   767.26  5094.95   767.26  5094.95   767.26  706.04  55.13  706.04  55.13  0.00 0.00 
1 1 1 10 2  1  o 6  415.04  98.16  1835.35   801.94  1835.35   801.94  1835.35   801.94  415.04  98.16  415.04  98.16  ?    ?    
1 1 1 10 2  2  f 0  765.74  60.56  5959.36   919.87  5959.36   919.87  5959.36   919.87  765.74  60.56  765.74  60.56  ?    ?    
1 1 1 10 2  3  o 4  596.68  80.64  3691.27   937.71  3691.27   937.71  3691.27   937.71  596.68  80.64  596.68  80.64  ?    ?    
1 1 1 10 2  4  o 6  1371.20 39.75  18901.00  1090.08 18901.00  1090.08 18901.00  1090.08 1371.20 39.75  1371.20 39.75  ?    ?    
1 1 1 10 2  5  o 8  1775.29 30.65  31626.94  1088.20 31626.94  1088.20 31626.94  1088.20 1775.29 30.65  1775.29 30.65  ?    ?    
1 1 1 10 2  6  o 16 872.44  81.50  7878.76   1405.69 7878.76   1405.69 7878.76   1405.69 872.44  81.50  872.44  81.50  ?    ?    
1 1 1 10 2  7  o 1  377.86  96.72  1538.58   733.97  1538.58   733.97  1538.58   733.97  377.86  96.72  377.86  96.72  ?    ?    
1 1 1 10 2  8  o 13 603.54  83.89  3811.71   985.35  3811.71   985.35  3811.71   985.35  603.54  83.89  603.54  83.89  ?    ?    
1 1 1 10 2  9  o 12 454.44  74.48  2162.54   653.50  2162.54   653.50  2162.54   653.50  454.44  74.48  454.44  74.48  ?    ?    
1 1 1 10 2  10 f 0  558.76  64.21  3216.25   704.57  3216.25   704.57  3216.25   704.57  558.76  64.21  558.76  64.21  ?    ?    
1 1 1 10 2  11 o 10 1522.42 38.88  23334.21  1183.84 23334.21  1183.84 23334.21  1183.84 1522.42 38.88  1522.42 38.88  ?    ?    
1 1 1 10 2  12 f 0  930.92  42.58  8732.42   792.75  8732.42   792.75  8732.42   792.75  930.92  42.58  930.92  42.58  ?    ?    
1 1 1 10 2  13 o 16 580.48  59.77  3448.69   684.02  3448.69   684.02  3448.69   684.02  580.48  59.77  580.48  59.77  ?    ?    
1 1 1 10 2  14 o 14 1054.30 35.85  11162.04  755.99  11162.04  755.99  11162.04  755.99  1054.30 35.85  1054.30 35.85  ?    ?    
1 1 1 10 2  15 o 14 452.41  79.91  2142.45   696.58  2142.45   696.58  2142.45   696.58  452.41  79.91  452.41  79.91  ?    ?    
1 1 1 10 2  16 o 19 449.44  108.50 2160.48   964.10  2160.48   964.10  2160.48   964.10  449.44  108.50 449.44  108.50 ?    ?    
1 1 1 10 2  17 o 9  1321.55 37.80  17526.67  999.03  17526.67  999.03  17526.67  999.03  1321.55 37.80  1321.55 37.80  ?    ?    
1 1 1 10 2  18 o 4  1287.46 31.35  16616.08  807.28  16616.08  807.28  16616.08  807.28  1287.46 31.35  1287.46 31.35  ?    ?    
1 1 1 10 2  19 o 19 2064.53 26.80  42698.04  1106.75 42698.04  1106.75 42698.04  1106.75 2064.53 26.80  2064.53 26.80  ?    ?    
1 1 1 10 2  20 o 18 1795.49 24.46  32287.07  878.28  32287.07  878.28  32287.07  878.28  1795.49 24.46  1795.49 24.46  ?    ?    
1 1 1 10 2  21 o 3  1319.22 32.91  17450.16  868.29  17450.16  868.29  17450.16  868.29  1319.22 32.91  1319.22 32.91  ?    ?    
1 1 1 10 2  22 o 12 325.80  118.60 926.46    1001.05 926.46    1001.05 926.46    1001.05 325.80  118.60 325.80  118.60 ?    ?    
1 1 1 10 2  23 o 16 442.11  129.41 2087.90   1216.97 2087.90   1216.97 2087.90   1216.97 442.11  129.41 442.11  129.41 ?    ?    
1 1 1 10 2  24 o 11 1075.08 57.65  11699.57  1235.01 11699.57  1235.01 11699.57  1235.01 1075.08 57.65  1075.08 57.65  ?    ?    
1 1 1 10 2  25 o 12 1268.77 47.58  16221.70  1207.28 16221.70  1207.28 16221.70  1207.28 1268.77 47.58  1268.77 47.58  ?    ?    
1 1 1 10 2  26 o 9  676.03  80.32  4732.28   1064.73 4732.28   1064.73 4732.28   1064.73 676.03  80.32  676.03  80.32  ?    ?    
1 1 1 10 2  27 o 17 733.72  124.49 5863.65   1761.52 5863.65   1761.52 5863.65   1761.52 733.72  124.49 733.72  124.49 ?    ?    
1 1 1 10 2  28 o 16 1166.26 52.69  13757.61  1229.03 13757.61  1229.03 13757.61  1229.03 1166.26 52.69  1166.26 52.69  ?    ?    
1 1 1 10 2  29 o 2  807.96  75.57  6758.04   1207.04 6758.04   1207.04 6758.04   1207.04 807.96  75.57  807.96  75.57  ?    ?    
1 1 1 10 2  30 o 7  667.98  89.90  4747.86   1170.58 4747.86   1170.58 4747.86   1170.58 667.98  89.90  667.98  89.90  ?    ?    
1 1 1 10 2  31 o 6  377.42  132.50 1479.88   1237.90 1479.88   1237.90 1479.88   1237.90 377.42  132.50 377.42  132.50 ?    ?    
1 1 1 10 2  32 o 11 1068.06 71.63  11820.27  1521.25 11820.27  1521.25 11820.27  1521.25 1068.06 71.63  1068.06 71.63  ?    ?    
1 1 1 10 2  33 o 17 640.35  100.69 4487.57   1247.01 4487.57   1247.01 4487.57   1247.01 640.35  100.69 640.35  100.69 ?    ?    
1 1 1 10 2  34 o 13 936.61  78.03  9220.60   1448.37 9220.60   1448.37 9220.60   1448.37 936.61  78.03  936.61  78.03  ?    ?    
1 1 1 10 2  35 o 9  324.86  132.84 761.28    1369.77 761.28    1369.77 761.28    1369.77 324.86  132.84 324.86  132.84 ?    ?    
1 1 1 10 2  36 o 14 432.24  125.94 2197.58   1155.01 2197.58   1155.01 2197.58   1155.01 432.24  125.94 432.24  125.94 ?    ?    
1 1 1 10 2  37 o 1  627.10  131.47 4657.18   1596.08 4657.18   1596.08 4657.18   1596.08 627.10  131.47 627.10  131.47 ?    ?    
1 1 1 10 2  38 o 6  392.74  130.66 1784.18   1200.28 1784.18   1200.28 1784.18   1200.28 392.74  130.66 392.74  130.66 ?    ?    
1 1 1 10 2  39 o 1  1104.57 100.76 13446.77  2201.37 13446.77  2201.37 13446.77  2201.37 1104.57 100.76 1104.57 100.76 ?    ?    
1 1 1 10 2  40 o 8  447.79  155.93 2479.51   1712.30 2479.51   1712.30 2479.51   1712.30 447.79  155.93 447.79  155.93 ?    ?    
1 1 1 10 2  41 o 19 287.42  123.11 298.80    1262.34 298.80    1262.34 298.80    1262.34 287.42  123.11 287.42  123.11 ?    ?    
1 1 1 10 2  42 o 10 629.25  112.72 4535.71   1366.52 4535.71   1366.52 4535.71   1366.52 629.25  112.72 629.25  112.72 ?    ?    
1 1 1 10 2  43 o 10 814.85  130.80 7847.21   2059.55 7847.21   2059.55 7847.21   2059.55 814.85  130.80 814.85  130.80 ?    ?    
1 1 1 10 2  44 o 16 1020.26 104.38 11605.17  2099.98 11605.17  2099.98 11605.17  2099.98 1020.26 104.38 1020.26 104.38 ?    ?    
1 1 1 10 2  45 o 14 433.18  161.89 2342.60   1886.46 2342.60   1886.46 2342.60   1886.46 433.18  161.89 433.18  161.89 ?    ?    
1 1 1 10 2  46 o 9  949.54  120.00 10502.45  2228.14 10502.45  2228.14 10502.45  2228.14 949.54  120.00 949.54  120.00 ?    ?    
1 1 1 10 2  47 f 0  1141.73 99.35  14550.77  2246.11 14550.77  2246.11 14550.77  2246.11 1141.73 99.35  1141.73 99.35  ?    ?    
1 1 1 10 2  48 o 5  361.72  156.35 923.02    2071.85 923.02    2071.85 923.02    2071.85 361.72  156.35 361.72  156.35 ?    ?    
1 1 1 10 2  49 o 12 490.21  177.96 3532.57   2251.83 3532.57   2251.83 3532.57   2251.83 490.21  177.96 490.21  177.96 ?    ?    
1 1 1 10 2  50 o 9  436.75  187.13 2453.54   2918.16 2453.54   2918.16 2453.54   2918.16 436.75  187.13 436.75  187.13 ?    ?    
1 1 1 10 2  51 o 17 376.57  161.90 1412.18   2198.56 1412.18   2198.56 1412.18   2198.56 376.57  161.90 376.57  161.90 ?    ?    
1 1 1 10 2  52 o 10 786.39  216.18 10488.31  3505.09 10488.31  3505.09 10488.31  3505.09 786.39  216.18 786.39  216.18 ?    ?    
1 1 1 10 3  0  o 13 967.91  40.98  9445.43   790.24  9445.43   790.24  9445.43   790.24  967.91  40.98  967.91  40.98  0.00 0.00 
1 1 1 10 3  1  o 3  1113.24 47.39  12489.24  1055.05 12489.24  1055.05 12489.24  1055.05 1113.24 47.39  1113.24 47.39  ?    ?    
1 1 1 10 3  2  o 10 325.28  117.18 963.78    973.95  963.78    973.95  963.78    973.95  325.28  117.18 325.28  117.18 ?    ?    
1 1 1 10 3  3  o 17 1030.63 46.20  10708.03  952.23  10708.03  952.23  10708.03  952.23  1030.63 46.20  1030.63 46.20  ?    ?    
1 1 1 10 3  4  o 19 1618.56 36.99  26341.21  1197.52 26341.21  1197.52 26341.21  1197.52 1618.56 36.99  1618.56 36.99  ?    ?    
1 1 1 10 3  5  o 6  1992.65 37.61  39939.77  1498.91 39939.77  1498.91 39939.77  1498.91 1992.65 37.61  1992.65 37.61  ?    ?    
1 1 1 10 3  6  o 3  1799.04 30.85  32493.52  1109.99 32493.52  1109.99 32493.52  1109.99 1799.04 30.85  1799.04 30.85  ?    ?    
1 1 1 10 3  7  o 1  588.34  64.06  3558.30   741.64  3558.30   741.64  3558.30   741.64  588.34  64.06  588.34  64.06  ?    ?    
1 1 1 10 3  8  o 18 742.99  51.59  5605.77   761.90  5605.77   761.90  5605.77   761.90  742.99  51.59  742.99  51.59  ?    ?    
1 1 1 10 3  9  o 10 824.45  40.91  6845.46   674.57  6845.46   674.57  6845.46   674.57  824.45  40.91  824.45  40.91  ?    ?    
1 1 1 10 3  10 f 0  417.86  117.18 1909.25   1018.69 1909.25   1018.69 1909.25   1018.69 417.86  117.18 417.86  117.18 ?    ?    
1 1 1 10 3  11 o 8  750.10  46.54  5700.31   694.76  5700.31   694.76  5700.31   694.76  750.10  46.54  750.10  46.54  ?    ?    
1 1 1 10 3  12 o 10 393.96  118.27 1661.91   1006.25 1661.91   1006.25 1661.91   1006.25 393.96  118.27 393.96  118.27 ?    ?    
1 1 1 10 3  13 o 2  645.33  76.41  4302.40   967.11  4302.40   967.11  4302.40   967.11  645.33  76.41  645.33  76.41  ?    ?    
1 1 1 10 3  14 f 0  443.75  95.37  2096.18   821.20  2096.18   821.20  2096.18   821.20  443.75  95.37  443.75  95.37  ?    ?    
1 1 1 10 3  15 o 14 1374.30 44.57  18986.88  1225.06 18986.88  1225.06 18986.88  1225.06 1374.30 44.57  1374.30 44.57  ?    ?    
1 1 1 10 3  16 o 12 587.62  70.37  3543.11   810.62  3543.11   810.62  3543.11   810.62  587.62  70.37  587.62  70.37  ?    ?    
1 1 1 10 3  17 o 11 2447.36 23.58  59978.83  1154.37 59978.83  1154.37 59978.83  1154.37 2447.36 23.58  2447.36 23.58  ?    ?
[truncated: 3,305,925 more chars]
