# Supplementary material for: Fixed-target serial crystallography at the Structural Biology Center
Source: J Synchrotron Radiat. 2022 Aug 17;29(Pt 5):1141–51. doi: 10.1107/S1600577522007895 (PMC9455217; doi:10.1107/S1600577522007895)
Supplement: Supplementary file 3 [file s-29-01141-sup3.hkl]

data_r7k3msf
# 
_audit.revision_id     1_0 
_audit.creation_date   2020-09-23 
_audit.update_record   "Initial release" 
# 
_cell.entry_id      7k3m 
_cell.length_a      49.413 
_cell.length_b      69.347 
_cell.length_c      70.035 
_cell.angle_alpha   90.000 
_cell.angle_beta    90.000 
_cell.angle_gamma   90.000 
# 
_diffrn_radiation_wavelength.id           1 
_diffrn_radiation_wavelength.wavelength   0.97918 
# 
_entry.id   7k3m 
# 
_exptl_crystal.id   1 
# 
_reflns_scale.group_code   1 
# 
_symmetry.entry_id               7k3m 
_symmetry.space_group_name_H-M   "P 21 21 21" 
_symmetry.Int_Tables_number      19 
# 
loop_
_refln.crystal_id 
_refln.wavelength_id 
_refln.scale_group_code 
_refln.index_h 
_refln.index_k 
_refln.index_l 
_refln.status 
_refln.pdbx_r_free_flag 
_refln.F_meas_au 
_refln.F_meas_sigma_au 
_refln.intensity_meas 
_refln.intensity_sigma 
_refln.pdbx_I_plus 
_refln.pdbx_I_plus_sigma 
_refln.pdbx_I_minus 
_refln.pdbx_I_minus_sigma 
_refln.pdbx_F_plus 
_refln.pdbx_F_plus_sigma 
_refln.pdbx_F_minus 
_refln.pdbx_F_minus_sigma 
_refln.pdbx_anom_difference 
_refln.pdbx_anom_difference_sigma 
1 1 1 0  0  2  o 17 582.18  45.03  3468.22  516.84  3468.22  516.84  3468.22  516.84  582.18  45.03  582.18  45.03  0.00 0.00 
1 1 1 0  0  4  o 9  1598.03 27.31  25594.41 872.21  25594.41 872.21  25594.41 872.21  1598.03 27.31  1598.03 27.31  0.00 0.00 
1 1 1 0  0  6  o 4  266.51  101.23 970.43   507.03  970.43   507.03  970.43   507.03  266.51  101.23 266.51  101.23 0.00 0.00 
1 1 1 0  0  8  o 17 1647.16 24.48  27180.95 805.99  27180.95 805.99  27180.95 805.99  1647.16 24.48  1647.16 24.48  0.00 0.00 
1 1 1 0  0  10 o 3  856.13  32.14  7391.77  548.72  7391.77  548.72  7391.77  548.72  856.13  32.14  856.13  32.14  0.00 0.00 
1 1 1 0  0  12 o 18 1727.98 24.60  29939.19 849.82  29939.19 849.82  29939.19 849.82  1727.98 24.60  1727.98 24.60  0.00 0.00 
1 1 1 0  0  14 o 13 152.66  89.94  274.75   467.63  274.75   467.63  274.75   467.63  152.66  89.94  152.66  89.94  0.00 0.00 
1 1 1 0  0  16 o 14 296.07  71.92  1022.86  369.05  1022.86  369.05  1022.86  369.05  296.07  71.92  296.07  71.92  0.00 0.00 
1 1 1 0  0  18 o 11 821.05  29.19  6778.70  478.03  6778.70  478.03  6778.70  478.03  821.05  29.19  821.05  29.19  0.00 0.00 
1 1 1 0  0  20 o 4  275.28  85.32  960.66   411.30  960.66   411.30  960.66   411.30  275.28  85.32  275.28  85.32  0.00 0.00 
1 1 1 0  0  22 o 15 650.54  38.91  4307.39  502.09  4307.39  502.09  4307.39  502.09  650.54  38.91  650.54  38.91  0.00 0.00 
1 1 1 0  0  24 o 12 156.72  86.57  365.17   395.59  365.17   395.59  365.17   395.59  156.72  86.57  156.72  86.57  0.00 0.00 
1 1 1 0  0  26 f 0  97.25   64.36  -60.83   327.06  -60.83   327.06  -60.83   327.06  97.25   64.36  97.25   64.36  0.00 0.00 
1 1 1 0  0  28 o 4  892.12  37.84  8132.65  672.55  8132.65  672.55  8132.65  672.55  892.12  37.84  892.12  37.84  0.00 0.00 
1 1 1 0  0  30 o 11 156.24  84.64  385.97   370.42  385.97   370.42  385.97   370.42  156.24  84.64  156.24  84.64  0.00 0.00 
1 1 1 0  0  32 o 7  88.40   59.68  -114.21  307.13  -114.21  307.13  -114.21  307.13  88.40   59.68  88.40   59.68  0.00 0.00 
1 1 1 0  0  34 o 12 229.66  113.11 912.02   620.44  912.02   620.44  912.02   620.44  229.66  113.11 229.66  113.11 0.00 0.00 
1 1 1 0  0  36 o 19 674.30  55.30  4866.24  733.82  4866.24  733.82  4866.24  733.82  674.30  55.30  674.30  55.30  0.00 0.00 
1 1 1 0  0  38 o 7  178.24  106.01 574.64   660.85  574.64   660.85  574.64   660.85  178.24  106.01 178.24  106.01 0.00 0.00 
1 1 1 0  1  1  o 15 116.18  68.41  163.60   270.37  163.60   270.37  163.60   270.37  116.18  68.41  116.18  68.41  0.00 0.00 
1 1 1 0  1  2  o 8  1042.21 29.64  10938.95 616.79  10938.95 616.79  10938.95 616.79  1042.21 29.64  1042.21 29.64  0.00 0.00 
1 1 1 0  1  3  o 7  380.10  51.81  1538.79  373.16  1538.79  373.16  1538.79  373.16  380.10  51.81  380.10  51.81  0.00 0.00 
1 1 1 0  1  4  o 1  817.93  28.57  6733.97  466.08  6733.97  466.08  6733.97  466.08  817.93  28.57  817.93  28.57  0.00 0.00 
1 1 1 0  1  5  o 16 359.28  54.73  1387.30  366.23  1387.30  366.23  1387.30  366.23  359.28  54.73  359.28  54.73  0.00 0.00 
1 1 1 0  1  6  o 10 141.18  85.07  205.42   436.55  205.42   436.55  205.42   436.55  141.18  85.07  141.18  85.07  0.00 0.00 
1 1 1 0  1  7  o 8  145.80  86.46  244.87   437.19  244.87   437.19  244.87   437.19  145.80  86.46  145.80  86.46  0.00 0.00 
1 1 1 0  1  8  o 19 990.18  28.63  9861.27  565.87  9861.27  565.87  9861.27  565.87  990.18  28.63  990.18  28.63  0.00 0.00 
1 1 1 0  1  9  o 16 1000.86 28.85  10096.04 576.44  10096.04 576.44  10096.04 576.44  1000.86 28.85  1000.86 28.85  0.00 0.00 
1 1 1 0  1  10 o 10 400.41  69.29  1793.03  505.10  1793.03  505.10  1793.03  505.10  400.41  69.29  400.41  69.29  0.00 0.00 
1 1 1 0  1  11 o 2  614.98  41.47  3883.93  504.61  3883.93  504.61  3883.93  504.61  614.98  41.47  614.98  41.47  0.00 0.00 
1 1 1 0  1  12 o 15 158.59  90.64  355.05   452.79  355.05   452.79  355.05   452.79  158.59  90.64  158.59  90.64  0.00 0.00 
1 1 1 0  1  13 o 10 277.60  93.48  1019.47  463.70  1019.47  463.70  1019.47  463.70  277.60  93.48  277.60  93.48  0.00 0.00 
1 1 1 0  1  14 o 4  1176.81 27.85  13917.01 654.56  13917.01 654.56  13917.01 654.56  1176.81 27.85  1176.81 27.85  0.00 0.00 
1 1 1 0  1  15 o 19 274.86  95.36  1003.58  473.01  1003.58  473.01  1003.58  473.01  274.86  95.36  274.86  95.36  0.00 0.00 
1 1 1 0  1  16 o 9  1610.12 24.08  25993.36 775.13  25993.36 775.13  25993.36 775.13  1610.12 24.08  1610.12 24.08  0.00 0.00 
1 1 1 0  1  17 o 8  121.21  77.76  31.09    427.49  31.09    427.49  31.09    427.49  121.21  77.76  121.21  77.76  0.00 0.00 
1 1 1 0  1  18 o 12 688.27  38.11  4809.27  520.88  4809.27  520.88  4809.27  520.88  688.27  38.11  688.27  38.11  0.00 0.00 
1 1 1 0  1  19 o 8  138.44  83.48  209.39   420.89  209.39   420.89  209.39   420.89  138.44  83.48  138.44  83.48  0.00 0.00 
1 1 1 0  1  20 o 13 575.11  41.65  3395.13  473.13  3395.13  473.13  3395.13  473.13  575.11  41.65  575.11  41.65  0.00 0.00 
1 1 1 0  1  21 o 4  147.34  87.16  275.97   442.36  275.97   442.36  275.97   442.36  147.34  87.16  147.34  87.16  0.00 0.00 
1 1 1 0  1  22 o 14 163.23  90.19  410.35   429.43  410.35   429.43  410.35   429.43  163.23  90.19  163.23  90.19  0.00 0.00 
1 1 1 0  1  23 o 2  305.43  88.39  1198.81  468.39  1198.81  468.39  1198.81  468.39  305.43  88.39  305.43  88.39  0.00 0.00 
1 1 1 0  1  24 o 5  662.61  31.59  4482.01  416.65  4482.01  416.65  4482.01  416.65  662.61  31.59  662.61  31.59  0.00 0.00 
1 1 1 0  1  25 o 19 157.80  93.27  383.68   505.76  383.68   505.76  383.68   505.76  157.80  93.27  157.80  93.27  0.00 0.00 
1 1 1 0  1  26 o 11 720.51  36.25  5342.06  519.60  5342.06  519.60  5342.06  519.60  720.51  36.25  720.51  36.25  0.00 0.00 
1 1 1 0  1  27 o 6  215.31  90.39  722.29   391.05  722.29   391.05  722.29   391.05  215.31  90.39  215.31  90.39  0.00 0.00 
1 1 1 0  1  28 o 17 112.62  74.19  17.23    427.04  17.23    427.04  17.23    427.04  112.62  74.19  112.62  74.19  0.00 0.00 
1 1 1 0  1  29 o 15 115.78  76.80  -5.44    470.43  -5.44    470.43  -5.44    470.43  115.78  76.80  115.78  76.80  0.00 0.00 
1 1 1 0  1  30 f 0  117.40  75.34  107.60   401.80  107.60   401.80  107.60   401.80  117.40  75.34  117.40  75.34  0.00 0.00 
1 1 1 0  1  31 o 4  128.09  83.89  62.79    533.92  62.79    533.92  62.79    533.92  128.09  83.89  128.09  83.89  0.00 0.00 
1 1 1 0  1  32 o 10 134.65  86.87  188.33   543.35  188.33   543.35  188.33   543.35  134.65  86.87  134.65  86.87  0.00 0.00 
1 1 1 0  1  33 o 18 207.48  105.16 836.53   543.79  836.53   543.79  836.53   543.79  207.48  105.16 207.48  105.16 0.00 0.00 
1 1 1 0  1  34 f 0  113.64  75.71  2.20     465.59  2.20     465.59  2.20     465.59  113.64  75.71  113.64  75.71  0.00 0.00 
1 1 1 0  1  35 o 7  105.83  73.51  -256.35  546.66  -256.35  546.66  -256.35  546.66  105.83  73.51  105.83  73.51  0.00 0.00 
1 1 1 0  1  36 o 1  107.36  73.83  -150.41  518.67  -150.41  518.67  -150.41  518.67  107.36  73.83  107.36  73.83  0.00 0.00 
1 1 1 0  1  37 o 4  119.46  79.32  108.26   503.60  108.26   503.60  108.26   503.60  119.46  79.32  119.46  79.32  0.00 0.00 
1 1 1 0  1  38 o 3  130.45  86.78  211.36   607.63  211.36   607.63  211.36   607.63  130.45  86.78  130.45  86.78  0.00 0.00 
1 1 1 0  2  0  o 17 623.67  43.78  3966.95  539.74  3966.95  539.74  3966.95  539.74  623.67  43.78  623.67  43.78  0.00 0.00 
1 1 1 0  2  1  o 8  203.44  91.87  621.16   401.60  621.16   401.60  621.16   401.60  203.44  91.87  203.44  91.87  0.00 0.00 
1 1 1 0  2  2  o 11 437.96  55.40  2033.96  464.18  2033.96  464.18  2033.96  464.18  437.96  55.40  437.96  55.40  0.00 0.00 
1 1 1 0  2  3  o 14 576.53  36.38  3380.80  415.63  3380.80  415.63  3380.80  415.63  576.53  36.38  576.53  36.38  0.00 0.00 
1 1 1 0  2  4  o 11 129.78  81.71  91.15    446.62  91.15    446.62  91.15    446.62  129.78  81.71  129.78  81.71  0.00 0.00 
1 1 1 0  2  5  o 16 754.57  43.05  5777.97  644.86  5777.97  644.86  5777.97  644.86  754.57  43.05  754.57  43.05  0.00 0.00 
1 1 1 0  2  6  o 8  438.40  50.18  2007.91  425.07  2007.91  425.07  2007.91  425.07  438.40  50.18  438.40  50.18  0.00 0.00 
1 1 1 0  2  7  o 5  199.23  83.23  567.56   331.90  567.56   331.90  567.56   331.90  199.23  83.23  199.23  83.23  0.00 0.00 
1 1 1 0  2  8  o 1  141.42  83.64  239.23   407.20  239.23   407.20  239.23   407.20  141.42  83.64  141.42  83.64  0.00 0.00 
1 1 1 0  2  9  o 5  133.30  79.06  216.41   365.70  216.41   365.70  216.41   365.70  133.30  79.06  133.30  79.06  0.00 0.00 
1 1 1 0  2  10 o 12 305.83  79.42  1141.15  419.75  1141.15  419.75  1141.15  419.75  305.83  79.42  305.83  79.42  0.00 0.00 
1 1 1 0  2  11 o 6  186.03  93.87  545.14   432.14  545.14   432.14  545.14   432.14  186.03  93.87  186.03  93.87  0.00 0.00 
1 1 1 0  2  12 o 5  672.74  33.31  4590.75  445.88  4590.75  445.88  4590.75  445.88  672.74  33.31  672.74  33.31  0.00 0.00 
1 1 1 0  2  13 o 12 289.83  93.32  1091.85  477.42  1091.85  477.42  1091.85  477.42  289.83  93.32  289.83  93.32  0.00 0.00 
1 1 1 0  2  14 o 12 832.55  33.84  6997.28  561.43  6997.28  561.43  6997.28  561.43  832.55  33.84  832.55  33.84  0.00 0.00 
1 1 1 0  2  15 o 15 1242.43 26.48  15492.14 657.22  15492.14 657.22  15492.14 657.22  1242.43 26.48  1242.43 26.48  0.00 0.00 
1 1 1 0  2  16 o 2  707.05  37.88  5066.47  532.17  5066.47  532.17  5066.47  532.17  707.05  37.88  707.05  37.88  0.00 0.00 
1 1 1 0  2  17 o 15 1478.28 25.77  21936.63 761.29  21936.63 761.29  21936.63 761.29  1478.28 25.77  1478.28 25.77  0.00 0.00 
1 1 1 0  2  18 o 7  843.68  32.85  7183.72  552.55  7183.72  552.55  7183.72  552.55  843.68  32.85  843.68  32.85  0.00 0.00 
1 1 1 0  2  19 o 5  127.00  80.14  91.38    432.48  91.38    432.48  91.38    432.48  127.00  80.14  127.00  80.14  0.00 0.00 
1 1 1 0  2  20 o 14 1403.57 28.01  19822.11 785.55  19822.11 785.55  19822.11 785.55  1403.57 28.01  1403.57 28.01  0.00 0.00 
1 1 1 0  2  21 o 5  463.46  53.95  2277.78  482.42  2277.78  482.42  2277.78  482.42  463.46  53.95  463.46  53.95  0.00 0.00 
1 1 1 0  2  22 o 11 534.05  47.58  2981.01  498.44  2981.01  498.44  2981.01  498.44  534.05  47.58  534.05  47.58  0.00 0.00 
1 1 1 0  2  23 o 10 682.27  40.17  4786.74  543.78  4786.74  543.78  4786.74  543.78  682.27  40.17  682.27  40.17  0.00 0.00 
1 1 1 0  2  24 o 16 181.04  90.00  536.57   394.36  536.57   394.36  536.57   394.36  181.04  90.00  181.04  90.00  0.00 0.00 
1 1 1 0  2  25 f 0  112.50  71.35  91.29    347.68  91.29    347.68  91.29    347.68  112.50  71.35  112.50  71.35  0.00 0.00 
1 1 1 0  2  26 o 6  114.83  75.47  -0.04    437.72  -0.04    437.72  -0.04    437.72  114.83  75.47  114.83  75.47  0.00 0.00 
1 1 1 0  2  27 o 1  116.98  75.44  66.92    409.22  66.92    409.22  66.92    409.22  116.98  75.44  116.98  75.44  0.00 0.00 
1 1 1 0  2  28 o 5  666.24  38.12  4631.56  504.11  4631.56  504.11  4631.56  504.11  666.24  38.12  666.24  38.12  0.00 0.00 
1 1 1 0  2  29 o 15 191.07  93.99  642.74   428.13  642.74   428.13  642.74   428.13  191.07  93.99  191.07  93.99  0.00 0.00 
1 1 1 0  2  30 o 4  140.57  86.24  289.40   466.42  289.40   466.42  289.40   466.42  140.57  86.24  140.57  86.24  0.00 0.00 
1 1 1 0  2  31 o 18 134.36  86.07  158.13   521.51  158.13   521.51  158.13   521.51  134.36  86.07  134.36  86.07  0.00 0.00 
1 1 1 0  2  32 f 0  117.29  78.33  -7.16    503.58  -7.16    503.58  -7.16    503.58  117.29  78.33  117.29  78.33  0.00 0.00 
1 1 1 0  2  33 o 2  130.86  84.05  180.95   501.37  180.95   501.37  180.95   501.37  130.86  84.05  130.86  84.05  0.00 0.00 
1 1 1 0  2  34 o 7  278.32  104.94 1255.73  546.72  1255.73  546.72  1255.73  546.72  278.32  104.94 278.32  104.94 0.00 0.00 
1 1 1 0  2  35 o 18 118.27  79.79  -24.17   547.16  -24.17   547.16  -24.17   547.16  118.27  79.79  118.27  79.79  0.00 0.00 
1 1 1 0  2  36 o 12 600.48  60.96  4148.44  713.46  4148.44  713.46  4148.44  713.46  600.48  60.96  600.48  60.96  0.00 0.00 
1 1 1 0  2  37 o 6  135.92  86.22  312.58   507.97  312.58   507.97  312.58   507.97  135.92  86.22  135.92  86.22  0.00 0.00 
1 1 1 0  2  38 o 9  204.94  113.75 1083.96  686.76  1083.96  686.76  1083.96  686.76  204.94  113.75 204.94  113.75 0.00 0.00 
1 1 1 0  3  1  o 7  295.41  92.28  1119.16  478.13  1119.16  478.13  1119.16  478.13  295.41  92.28  295.41  92.28  0.00 0.00 
1 1 1 0  3  2  o 14 655.44  36.18  4357.45  470.93  4357.45  470.93  4357.45  470.93  655.44  36.18  655.44  36.18  0.00 0.00 
1 1 1 0  3  3  o 15 1521.82 19.82  23202.79 602.95  23202.79 602.95  23202.79 602.95  1521.82 19.82  1521.82 19.82  0.00 0.00 
1 1 1 0  3  4  o 11 300.33  96.80  1163.08  513.32  1163.08  513.32  1163.08  513.32  300.33  96.80  300.33  96.80  0.00 0.00 
1 1 1 0  3  5  o 18 1411.44 22.58  19963.47 636.90  19963.47 636.90  19963.47 636.90  1411.44 22.58  1411.44 22.58  0.00 0.00 
1 1 1 0  3  6  o 16 1103.88 30.59  12243.74 674.15  12243.74 674.15  12243.74 674.15  1103.88 30.59  1103.88 30.59  0.00 0.00 
1 1 1 0  3  7  o 1  595.03  38.55  3602.26  454.29  3602.26  454.29  3602.26  454.29  595.03  38.55  595.03  38.55  0.00 0.00 
1 1 1 0  3  8  o 2  988.40  26.19  9823.92  517.00  9823.92  517.00  9823.92  517.00  988.40  26.19  988.40  26.19  0.00 0.00 
1 1 1 0  3  9  o 10 389.76  53.13  1631.14  392.43  1631.14  392.43  1631.14  392.43  389.76  53.13  389.76  53.13  0.00 0.00 
1 1 1 0  3  10 o 16 527.49  42.73  2876.90  443.75  2876.90  443.75  2876.90  443.75  527.49  42.73  527.49  42.73  0.00 0.00 
1 1 1 0  3  11 o 15 1057.53 23.41  11248.32 494.52  11248.32 494.52  11248.32 494.52  1057.53 23.41  1057.53 23.41  0.00 0.00 
1 1 1 0  3  12 o 9  95.53   62.56  -31.91   296.74  -31.91   296.74  -31.91   296.74  95.53   62.56  95.53   62.56  0.00 0.00 
1 1 1 0  3  13 o 19 135.24  83.98  143.26   455.18  143.26   455.18  143.26   455.18  135.24  83.98  135.24  83.98  0.00 0.00 
1 1 1 0  3  14 o 19 440.84  44.70  2016.34  384.06  2016.34  384.06  2016.34  384.06  440.84  44.70  440.84  44.70  0.00 0.00 
1 1 1 0  3  15 o 3  426.08  63.96  1955.09  508.84  1955.09  508.84  1955.09  508.84  426.08  63.96  426.08  63.96  0.00 0.00 
1 1 1 0  3  16 o 2  1164.86 26.97  13625.52 627.66  13625.52 627.66  13625.52 627.66  1164.86 26.97  1164.86 26.97  0.00 0.00 
1 1 1 0  3  17 o 19 839.30  35.42  7119.86  592.30  7119.86  592.30  7119.86  592.30  839.30  35.42  839.30  35.42  0.00 0.00 
1 1 1 0  3  18 o 7  429.79  59.09  1976.10  480.65  1976.10  480.65  1976.10  480.65  429.79  59.09  429.79  59.09  0.00 0.00 
1 1 1 0  3  19 o 13 710.33  37.50  5127.63  529.31  5127.63  529.31  5127.63  529.31  710.33  37.50  710.33  37.50  0.00 0.00 
1 1 1 0  3  20 o 8  211.43  91.57  664.02   399.47  664.02   399.47  664.02   399.47  211.43  91.57  211.43  91.57  0.00 0.00 
1 1 1 0  3  21 o 10 779.94  37.42  6190.12  580.84  6190.12  580.84  6190.12  580.84  779.94  37.42  779.94  37.42  0.00 0.00 
1 1 1 0  3  22 o 1  129.53  81.58  124.18   445.65  124.18   445.65  124.18   445.65  129.53  81.58  129.53  81.58  0.00 0.00 
1 1 1 0  3  23 o 15 277.33  85.45  1010.82  414.57  1010.82  414.57  1010.82  414.57  277.33  85.45  277.33  85.45  0.00 0.00 
1 1 1 0  3  24 o 10 192.30  96.37  614.56   453.95  614.56   453.95  614.56   453.95  192.30  96.37  192.30  96.37  0.00 0.00 
1 1 1 0  3  25 o 1  122.45  78.42  98.40    432.42  98.40    432.42  98.40    432.42  122.45  78.42  122.45  78.42  0.00 0.00 
1 1 1 0  3  26 o 19 115.87  76.20  2.54     447.36  2.54     447.36  2.54     447.36  115.87  76.20  115.87  76.20  0.00 0.00 
1 1 1 0  3  27 o 6  345.89  81.89  1485.35  491.87  1485.35  491.87  1485.35  491.87  345.89  81.89  345.89  81.89  0.00 0.00 
1 1 1 0  3  28 f 0  114.48  73.22  102.08   375.44  102.08   375.44  102.08   375.44  114.48  73.22  114.48  73.22  0.00 0.00 
1 1 1 0  3  29 o 4  133.91  78.45  281.71   352.32  281.71   352.32  281.71   352.32  133.91  78.45  133.91  78.45  0.00 0.00 
1 1 1 0  3  30 o 12 148.87  89.95  355.50   490.69  355.50   490.69  355.50   490.69  148.87  89.95  148.87  89.95  0.00 0.00 
1 1 1 0  3  31 o 4  167.38  97.65  484.78   542.33  484.78   542.33  484.78   542.33  167.38  97.65  167.38  97.65  0.00 0.00 
1 1 1 0  3  32 o 2  128.78  82.46  168.82   477.75  168.82   477.75  168.82   477.75  128.78  82.46  128.78  82.46  0.00 0.00 
1 1 1 0  3  33 o 1  422.60  67.43  2105.56  526.48  2105.56  526.48  2105.56  526.48  422.60  67.43  422.60  67.43  0.00 0.00 
1 1 1 0  3  34 o 5  137.53  87.27  246.41   521.12  246.41   521.12  246.41   521.12  137.53  87.27  137.53  87.27  0.00 0.00 
1 1 1 0  3  35 o 6  122.87  80.51  109.96   492.57  109.96   492.57  109.96   492.57  122.87  80.51  122.87  80.51  0.00 0.00 
1 1 1 0  3  36 o 4  114.61  76.46  34.03    477.57  34.03    477.57  34.03    477.57  114.61  76.46  114.61  76.46  0.00 0.00 
1 1 1 0  3  37 o 14 161.54  95.67  567.75   533.99  567.75   533.99  567.75   533.99  161.54  95.67  161.54  95.67  0.00 0.00 
1 1 1 0  3  38 o 6  104.32  73.96  -387.95  645.28  -387.95  645.28  -387.95  645.28  104.32  73.96  104.32  73.96  0.00 0.00 
1 1 1 0  4  0  o 9  1542.81 29.22  23865.39 900.78  23865.39 900.78  23865.39 900.78  1542.81 29.22  1542.81 29.22  0.00 0.00 
1 1 1 0  4  1  o 1  450.30  60.59  2158.98  517.94  2158.98  517.94  2158.98  517.94  450.30  60.59  450.30  60.59  0.00 0.00 
1 1 1 0  4  2  o 11 673.11  37.13  4592.30  496.39  4592.30  496.39  4592.30  496.39  673.11  37.13  673.11  37.13  0.00 0.00 
1 1 1 0  4  3  o 11 666.64  40.21  4513.23  531.65  4513.23  531.65  4513.23  531.65  666.64  40.21  666.64  40.21  0.00 0.00 
1 1 1 0  4  4  o 7  388.70  44.51  1576.86  334.31  1576.86  334.31  1576.86  334.31  388.70  44.51  388.70  44.51  0.00 0.00 
1 1 1 0  4  5  o 2  127.46  81.94  19.34    477.72  19.34    477.72  19.34    477.72  127.46  81.94  127.46  81.94  0.00 0.00 
1 1 1 0  4  6  o 4  581.87  44.45  3463.82  510.11  3463.82  510.11  3463.82  510.11  581.87  44.45  581.87  44.45  0.00 0.00 
1 1 1 0  4  7  o 19 1032.60 22.79  10700.55 470.14  10700.55 470.14  10700.55 470.14  1032.60 22.79  1032.60 22.79  0.00 0.00 
1 1 1 0  4  8  o 12 179.33  92.55  497.38   425.81  497.38   425.81  497.38   425.81  179.33  92.55  179.33  92.55  0.00 0.00 
1 1 1 0  4  9  o 17 214.43  88.34  673.18   375.10  673.18   375.10  673.18   375.10  214.43  88.34  214.43  88.34  0.00 0.00 
1 1 1 0  4  10 o 7  480.76  42.87  2398.59  404.33  2398.59  404.33  2398.59  404.33  480.76  42.87  480.76  42.87  0.00 0.00 
1 1 1 0  4  11 o 6  117.40  76.34  -2.75    430.95  -2.75    430.95  -2.75    430.95  117.40  76.34  117.40  76.34  0.00 0.00 
1 1 1 0  4  12 o 2  950.54  24.73  9082.27  469.37  9082.27  469.37  9082.27  469.37  950.54  24.73  950.54  24.73  0.00 0.00 
1 1 1 0  4  13 o 1  433.15  51.48  1975.96  429.40  1975.96  429.40  1975.96  429.40  433.15  51.48  433.15  51.48  0.00 0.00 
1 1 1 0  4  14 o 3  383.64  51.20  1560.37  373.31  1560.37  373.31  1560.37  373.31  383.64  51.20  383.64  51.20  0.00 0.00 
1 1 1 0  4  15 o 5  266.79  104.71 1001.26  535.10  1001.26  535.10  1001.26  535.10  266.79  104.71 266.79  104.71 0.00 0.00 
1 1 1 0  4  16 o 1  1852.86 20.81  34399.57 771.02  34399.57 771.02  34399.57 771.02  1852.86 20.81  1852.86 20.81  0.00 0.00 
1 1 1 0  4  17 o 4  676.51  32.15  4627.10  432.91  4627.10  432.91  4627.10  432.91  676.51  32.15  676.51  32.15  0.00 0.00 
1 1 1 0  4  18 o 8  268.46  98.33  991.75   487.12  991.75   487.12  991.75   487.12  268.46  98.33  268.46  98.33  0.00 0.00 
1 1 1 0  4  19 f 0  133.93  81.86  175.46   416.73  175.46   416.73  175.46   416.73  133.93  81.86  133.93  81.86  0.00 0.00 
1 1 1 0  4  20 o 5  571.17  42.65  3353.24  480.82  3353.24  480.82  3353.24  480.82  571.17  42.65  571.17  42.65  0.00 0.00 
1 1 1 0  4  21 o 9  112.69  74.45  -65.44   434.84  -65.44   434.84  -65.44   434.84  112.69  74.45  112.69  74.45  0.00 0.00 
1 1 1 0  4  22 o 13 780.96  34.11  6206.48  530.51  6206.48  530.51  6206.48  530.51  780.96  34.11  780.96  34.11  0.00 0.00 
1 1 1 0  4  23 o 12 113.69  74.13  8.97     410.26  8.97     410.26  8.97     410.26  113.69  74.13  113.69  74.13  0.00 0.00 
1 1 1 0  4  24 f 0  369.71  73.56  1598.07  483.04  1598.07  483.04  1598.07  483.04  369.71  73.56  369.71  73.56  0.00 0.00 
1 1 1 0  4  25 o 16 124.42  80.83  62.96    481.56  62.96    481.56  62.96    481.56  124.42  80.83  124.42  80.83  0.00 0.00 
1 1 1 0  4  26 o 1  111.41  74.21  -50.61   446.80  -50.61   446.80  -50.61   446.80  111.41  74.21  111.41  74.21  0.00 0.00 
1 1 1 0  4  27 o 14 140.13  85.38  260.08   450.15  260.08   450.15  260.08   450.15  140.13  85.38  140.13  85.38  0.00 0.00 
1 1 1 0  4  28 o 12 123.20  79.62  106.04   459.07  106.04   459.07  106.04   459.07  123.20  79.62  123.20  79.62  0.00 0.00 
1 1 1 0  4  29 o 9  142.71  90.79  247.91   567.98  247.91   567.98  247.91   567.98  142.71  90.79  142.71  90.79  0.00 0.00 
1 1 1 0  4  30 o 14 158.44  93.42  434.72   505.23  434.72   505.23  434.72   505.23  158.44  93.42  158.44  93.42  0.00 0.00 
1 1 1 0  4  31 o 19 413.38  65.98  1971.86  503.94  1971.86  503.94  1971.86  503.94  413.38  65.98  413.38  65.98  0.00 0.00 
1 1 1 0  4  32 o 15 130.11  85.16  110.75   549.06  110.75   549.06  110.75   549.06  130.11  85.16  130.11  85.16  0.00 0.00 
1 1 1 0  4  33 o 11 142.75  86.74  328.23   461.69  328.23   461.69  328.23   461.69  142.75  86.74  142.75  86.74  0.00 0.00 
1 1 1 0  4  34 o 10 425.70  77.37  2227.23  594.31  2227.23  594.31  2227.23  594.31  425.70  77.37  425.70  77.37  0.00 0.00 
1 1 1 0  4  35 o 18 116.10  79.81  -156.22  604.33  -156.22  604.33  -156.22  604.33  116.10  79.81  116.10  79.81  0.00 0.00 
1 1 1 0  4  36 o 4  138.22  90.25  253.16   611.19  253.16   611.19  253.16   611.19  138.22  90.25  138.22  90.25  0.00 0.00 
1 1 1 0  4  37 o 13 114.20  79.06  -133.29  619.32  -133.29  619.32  -133.29  619.32  114.20  79.06  114.20  79.06  0.00 0.00 
1 1 1 0  4  38 o 17 292.46  97.82  1407.87  510.12  1407.87  510.12  1407.87  510.12  292.46  97.82  292.46  97.82  0.00 0.00 
1 1 1 0  5  1  o 16 289.09  102.39 1120.49  538.37  1120.49  538.37  1120.49  538.37  289.09  102.39 289.09  102.39 0.00 0.00 
1 1 1 0  5  2  o 16 852.24  26.80  7299.05  455.85  7299.05  455.85  7299.05  455.85  852.24  26.80  852.24  26.80  0.00 0.00 
1 1 1 0  5  3  o 18 954.06  29.02  9147.55  552.56  9147.55  552.56  9147.55  552.56  954.06  29.02  954.06  29.02  0.00 0.00 
1 1 1 0  5  4  o 2  177.59  104.05 390.83   620.09  390.83   620.09  390.83   620.09  177.59  104.05 177.59  104.05 0.00 0.00 
1 1 1 0  5  5  o 5  1627.96 26.78  26578.17 871.26  26578.17 871.26  26578.17 871.26  1627.96 26.78  1627.96 26.78  0.00 0.00 
1 1 1 0  5  6  o 18 653.32  36.82  4329.68  477.65  4329.68  477.65  4329.68  477.65  653.32  36.82  653.32  36.82  0.00 0.00 
1 1 1 0  5  7  o 3  1042.97 27.84  10945.45 579.81  10945.45 579.81  10945.45 579.81  1042.97 27.84  1042.97 27.84  0.00 0.00 
1 1 1 0  5  8  o 10 482.46  42.61  2412.58  403.42  2412.58  403.42  2412.58  403.42  482.46  42.61  482.46  42.61  0.00 0.00 
1 1 1 0  5  9  o 3  130.15  75.48  226.53   320.87  226.53   320.87  226.53   320.87  130.15  75.48  130.15  75.48  0.00 0.00 
1 1 1 0  5  10 o 3  99.09   65.97  -86.45   352.25  -86.45   352.25  -86.45   352.25  99.09   65.97  99.09   65.97  0.00 0.00 
1 1 1 0  5  11 f 0  610.34  33.13  3784.50  401.64  3784.50  401.64  3784.50  401.64  610.34  33.13  610.34  33.13  0.00 0.00 
1 1 1 0  5  12 o 10 269.93  65.80  857.53   307.73  857.53   307.73  857.53   307.73  269.93  65.80  269.93  65.80  0.00 0.00 
1 1 1 0  5  13 o 12 438.17  50.20  2013.92  424.96  2013.92  424.96  2013.92  424.96  438.17  50.20  438.17  50.20  0.00 0.00 
1 1 1 0  5  14 o 15 1066.18 22.14  11400.02 471.55  11400.02 471.55  11400.02 471.55  1066.18 22.14  1066.18 22.14  0.00 0.00 
1 1 1 0  5  15 o 16 369.39  73.85  1536.75  484.14  1536.75  484.14  1536.75  484.14  369.39  73.85  369.39  73.85  0.00 0.00 
1 1 1 0  5  16 o 19 374.02  62.31  1528.91  427.25  1528.91  427.25  1528.91  427.25  374.02  62.31  374.02  62.31  0.00 0.00 
1 1 1 0  5  17 o 6  841.60  26.63  7124.29  447.31  7124.29  447.31  7124.29  447.31  841.60  26.63  841.60  26.63  0.00 0.00 
1 1 1 0  5  18 f 0  172.65  88.41  456.52   386.68  456.52   386.68  456.52   386.68  172.65  88.41  172.65  88.41  0.00 0.00 
1 1 1 0  5  19 o 14 303.63  76.18  1103.64  400.16  1103.64  400.16  1103.64  400.16  303.63  76.18  303.63  76.18  0.00 0.00 
1 1 1 0  5  20 f 0  392.54  59.58  1674.92  435.86  1674.92  435.86  1674.92  435.86  392.54  59.58  392.54  59.58  0.00 0.00 
1 1 1 0  5  21 o 8  506.64  52.80  2704.98  520.52  2704.98  520.52  2704.98  520.52  506.64  52.80  506.64  52.80  0.00 0.00 
1 1 1 0  5  22 o 11 132.94  83.63  135.78   466.93  135.78   466.93  135.78   466.93  132.94  83.63  132.94  83.63  0.00 0.00 
1 1 1 0  5  23 f 0  327.90  79.96  1320.99  454.26  1320.99  454.26  1320.99  454.26  327.90  79.96  327.90  79.96  0.00 0.00 
1 1 1 0  5  24 o 19 137.96  83.64  238.43   427.40  238.43   427.40  238.43   427.40  137.96  83.64  137.96  83.64  0.00 0.00 
1 1 1 0  5  25 o 14 119.06  77.70  32.24    452.31  32.24    452.31  32.24    452.31  119.06  77.70  119.06  77.70  0.00 0.00 
1 1 1 0  5  26 o 2  677.44  46.03  4835.47  616.87  4835.47  616.87  4835.47  616.87  677.44  46.03  677.44  46.03  0.00 0.00 
1 1 1 0  5  27 o 14 145.26  87.16  307.53   454.32  307.53   454.32  307.53   454.32  145.26  87.16  145.26  87.16  0.00 0.00 
1 1 1 0  5  28 o 15 125.23  79.82  140.64   441.66  140.64   441.66  140.64   441.66  125.23  79.82  125.23  79.82  0.00 0.00 
1 1 1 0  5  29 o 15 214.03  98.98  803.44   467.10  803.44   467.10  803.44   467.10  214.03  98.98  214.03  98.98  0.00 0.00 
1 1 1 0  5  30 o 16 141.74  89.55  244.90   541.80  244.90   541.80  244.90   541.80  141.74  89.55  141.74  89.55  0.00 0.00 
1 1 1 0  5  31 f 0  245.02  109.07 1050.12  565.91  1050.12  565.91  1050.12  565.91  245.02  109.07 245.02  109.07 0.00 0.00 
1 1 1 0  5  32 o 16 182.38  100.98 638.93   539.67  638.93   539.67  638.93   539.67  182.38  100.98 182.38  100.98 0.00 0.00 
1 1 1 0  5  33 o 13 142.21  90.95  264.69   579.16  264.69   579.16  264.69   579.16  142.21  90.95  142.21  90.95  0.00 0.00 
1 1 1 0  5  34 o 5  130.72  84.28  175.75   510.28  175.75   510.28  175.75   510.28  130.72  84.28  130.72  84.28  0.00 0.00 
1 1 1 0  5  35 o 3  185.08  109.31 755.63   693.75  755.63   693.75  755.63   693.75  185.08  109.31 185.08  109.31 0.00 0.00 
1 1 1 0  5  36 o 3  204.75  103.29 869.29   523.24  869.29   523.24  869.29   523.24  204.75  103.29 204.75  103.29 0.00 0.00 
1 1 1 0  5  37 o 8  226.64  106.26 1055.85  539.61  1055.85  539.61  1055.85  539.61  226.64  106.26 226.64  106.26 0.00 0.00 
1 1 1 0  5  38 o 6  103.47  71.94  -116.70  526.90  -116.70  526.90  -116.70  526.90  103.47  71.94  103.47  71.94  0.00 0.00 
1 1 1 0  6  0  o 4  293.42  106.37 1154.25  573.24  1154.25  573.24  1154.25  573.24  293.42  106.37 293.42  106.37 0.00 0.00 
1 1 1 0  6  1  o 10 749.54  32.96  5666.16  491.99  5666.16  491.99  5666.16  491.99  749.54  32.96  749.54  32.96  0.00 0.00 
1 1 1 0  6  2  o 8  1028.66 37.42  10661.31 767.65  10661.31 767.65  10661.31 767.65  1028.66 37.42  1028.66 37.42  0.00 0.00 
1 1 1 0  6  3  o 16 805.93  33.15  6547.07  532.39  6547.07  532.39  6547.07  532.39  805.93  33.15  805.93  33.15  0.00 0.00 
1 1 1 0  6  4  o 4  1039.82 34.86  10887.58 723.19  10887.58 723.19  10887.58 723.19  1039.82 34.86  1039.82 34.86  0.00 0.00 
1 1 1 0  6  5  o 18 405.06  88.13  1891.21  625.63  1891.21  625.63  1891.21  625.63  405.06  88.13  405.06  88.13  0.00 0.00 
1 1 1 0  6  6  o 8  245.10  105.96 893.71   534.98  893.71   534.98  893.71   534.98  245.10  105.96 245.10  105.96 0.00 0.00 
1 1 1 0  6  7  o 19 510.60  42.64  2693.58  428.20  2693.58  428.20  2693.58  428.20  510.60  42.64  510.60  42.64  0.00 0.00 
1 1 1 0  6  8  o 8  117.68  72.21  132.19   326.97  132.19   326.97  132.19   326.97  117.68  72.21  117.68  72.21  0.00 0.00 
1 1 1 0  6  9  o 4  419.73  60.10  1911.71  474.56  1911.71  474.56  1911.71  474.56  419.73  60.10  419.73  60.10  0.00 0.00 
1 1 1 0  6  10 o 10 498.43  37.41  2551.73  367.94  2551.73  367.94  2551.73  367.94  498.43  37.41  498.43  37.41  0.00 0.00 
1 1 1 0  6  11 o 4  323.59  77.81  1237.48  436.65  1237.48  436.65  1237.48  436.65  323.59  77.81  323.59  77.81  0.00 0.00 
1 1 1 0  6  12 o 7  111.01  72.73  -43.04   401.70  -43.04   401.70  -43.04   401.70  111.01  72.73  111.01  72.73  0.00 0.00 
1 1 1 0  6  13 o 8  1184.70 25.35  14087.59 600.01  14087.59 600.01  14087.59 600.01  1184.70 25.35  1184.70 25.35  0.00 0.00 
1 1 1 0  6  14 o 9  541.53  37.22  2986.73  398.67  2986.73  398.67  2986.73  398.67  541.53  37.22  541.53  37.22  0.00 0.00 
1 1 1 0  6  15 o 18 313.02  75.17  1147.98  408.11  1147.98  408.11  1147.98  408.11  313.02  75.17  313.02  75.17  0.00 0.00 
1 1 1 0  6  16 o 5  876.37  32.61  7747.69  569.80  7747.69  569.80  7747.69  569.80  876.37  32.61  876.37  32.61  0.00 0.00 
1 1 1 0  6  17 o 19 1110.54 31.24  12413.22 692.70  12413.22 692.70  12413.22 692.70  1110.54 31.24  1110.54 31.24  0.00 0.00 
1 1 1 0  6  18 f 0  159.23  83.87  383.75   354.82  383.75   354.82  383.75   354.82  159.23  83.87  159.23  83.87  0.00 0.00 
1 1 1 0  6  19 o 11 263.51  67.52  832.30   307.57  832.30   307.57  832.30   307.57  263.51  67.52  263.51  67.52  0.00 0.00 
1 1 1 0  6  20 o 9  699.65  32.41  4963.03  451.48  4963.03  451.48  4963.03  451.48  699.65  32.41  699.65  32.41  0.00 0.00 
1 1 1 0  6  21 o 15 1163.89 28.00  13665.07 650.95  13665.07 650.95  13665.07 650.95  1163.89 28.00  1163.89 28.00  0.00 0.00 
1 1 1 0  6  22 o 6  949.55  28.39  9114.39  538.16  9114.39  538.16  9114.39  538.16  949.55  28.39  949.55  28.39  0.00 0.00 
1 1 1 0  6  23 o 15 231.91  94.58  817.96   431.14  817.96   431.14  817.96   431.14  231.91  94.58  231.91  94.58  0.00 0.00 
1 1 1 0  6  24 o 8  144.36  89.35  243.63   511.17  243.63   511.17  243.63   511.17  144.36  89.35  144.36  89.35  0.00 0.00 
1 1 1 0  6  25 o 4  119.41  77.73  37.50    448.46  37.50    448.46  37.50    448.46  119.41  77.73  119.41  77.73  0.00 0.00 
1 1 1 0  6  26 o 14 730.17  38.06  5518.50  552.33  5518.50  552.33  5518.50  552.33  730.17  38.06  730.17  38.06  0.00 0.00 
1 1 1 0  6  27 o 13 529.79  54.97  3059.18  566.80  3059.18  566.80  3059.18  566.80  529.79  54.97  529.79  54.97  0.00 0.00 
1 1 1 0  6  28 o 6  182.15  96.52  594.13   472.29  594.13   472.29  594.13   472.29  182.15  96.52  182.15  96.52  0.00 0.00 
1 1 1 0  6  29 o 15 133.79  86.49  162.65   542.19  162.65   542.19  162.65   542.19  133.79  86.49  133.79  86.49  0.00 0.00 
1 1 1 0  6  30 o 19 450.69  62.23  2293.64  530.54  2293.64  530.54  2293.64  530.54  450.69  62.23  450.69  62.23  0.00 0.00 
1 1 1 0  6  31 o 8  271.90  108.14 1221.34  568.06  1221.34  568.06  1221.34  568.06  271.90  108.14 271.90  108.14 0.00 0.00 
1 1 1 0  6  32 o 14 137.42  88.79  199.13   570.16  199.13   570.16  199.13   570.16  137.42  88.79  137.42  88.79  0.00 0.00 
1 1 1 0  6  33 o 16 131.56  87.32  95.59    609.69  95.59    609.69  95.59    609.69  131.56  87.32  131.56  87.32  0.00 0.00 
1 1 1 0  6  34 o 11 128.23  85.97  33.51    617.16  33.51    617.16  33.51    617.16  128.23  85.97  128.23  85.97  0.00 0.00 
1 1 1 0  6  35 f 0  123.43  82.44  57.13    558.20  57.13    558.20  57.13    558.20  123.43  82.44  123.43  82.44  0.00 0.00 
1 1 1 0  6  36 o 2  261.01  113.53 1350.74  613.78  1350.74  613.78  1350.74  613.78  261.01  113.53 261.01  113.53 0.00 0.00 
1 1 1 0  6  37 o 19 114.11  78.34  -41.09   578.09  -41.09   578.09  -41.09   578.09  114.11  78.34  114.11  78.34  0.00 0.00 
1 1 1 0  6  38 o 16 184.58  98.71  834.49   497.89  834.49   497.89  834.49   497.89  184.58  98.71  184.58  98.71  0.00 0.00 
1 1 1 0  7  1  o 8  154.41  95.77  183.45   590.25  183.45   590.25  183.45   590.25  154.41  95.77  154.41  95.77  0.00 0.00 
1 1 1 0  7  2  o 5  739.37  34.94  5523.32  514.26  5523.32  514.26  5523.32  514.26  739.37  34.94  739.37  34.94  0.00 0.00 
1 1 1 0  7  3  o 1  1106.75 25.48  12295.58 563.29  12295.58 563.29  12295.58 563.29  1106.75 25.48  1106.75 25.48  0.00 0.00 
1 1 1 0  7  4  o 19 417.54  47.05  1823.71  380.08  1823.71  380.08  1823.71  380.08  417.54  47.05  417.54  47.05  0.00 0.00 
1 1 1 0  7  5  o 3  662.94  36.46  4465.53  479.99  4465.53  479.99  4465.53  479.99  662.94  36.46  662.94  36.46  0.00 0.00 
1 1 1 0  7  6  o 19 389.72  38.85  1579.06  295.39  1579.06  295.39  1579.06  295.39  389.72  38.85  389.72  38.85  0.00 0.00 
1 1 1 0  7  7  o 17 121.29  72.45  172.64   311.17  172.64   311.17  172.64   311.17  121.29  72.45  121.29  72.45  0.00 0.00 
1 1 1 0  7  8  o 2  186.20  93.28  545.79   425.14  545.79   425.14  545.79   425.14  186.20  93.28  186.20  93.28  0.00 0.00 
1 1 1 0  7  9  o 12 635.55  38.41  4129.33  484.10  4129.33  484.10  4129.33  484.10  635.55  38.41  635.55  38.41  0.00 0.00 
1 1 1 0  7  10 o 4  740.68  25.31  5526.74  373.96  5526.74  373.96  5526.74  373.96  740.68  25.31  740.68  25.31  0.00 0.00 
1 1 1 0  7  11 f 0  1486.21 22.53  22157.07 669.28  22157.07 669.28  22157.07 669.28  1486.21 22.53  1486.21 22.53  0.00 0.00 
1 1 1 0  7  12 o 8  130.84  80.15  156.67   401.41  156.67   401.41  156.67   401.41  130.84  80.15  130.84  80.15  0.00 0.00 
1 1 1 0  7  13 o 17 474.23  47.89  2332.86  442.79  2332.86  442.79  2332.86  442.79  474.23  47.89  474.23  47.89  0.00 0.00 
1 1 1 0  7  14 o 14 196.12  87.44  566.18   363.68  566.18   363.68  566.18   363.68  196.12  87.44  196.12  87.44  0.00 0.00 
1 1 1 0  7  15 o 18 265.59  74.94  865.46   344.63  865.46   344.63  865.46   344.63  265.59  74.94  265.59  74.94  0.00 0.00 
1 1 1 0  7  16 o 8  563.46  36.26  3231.11  404.66  3231.11  404.66  3231.11  404.66  563.46  36.26  563.46  36.26  0.00 0.00 
1 1 1 0  7  17 o 18 152.71  82.65  344.84   352.84  344.84   352.84  344.84   352.84  152.71  82.65  152.71  82.65  0.00 0.00 
1 1 1 0  7  18 o 2  162.44  89.72  388.63   424.84  388.63   424.84  388.63   424.84  162.44  89.72  162.44  89.72  0.00 0.00 
1 1 1 0  7  19 o 7  125.60  80.14  62.16    446.54  62.16    446.54  62.16    446.54  125.60  80.14  125.60  80.14  0.00 0.00 
1 1 1 0  7  20 o 12 109.38  71.72  -34.02   391.80  -34.02   391.80  -34.02   391.80  109.38  71.72  109.38  71.72  0.00 0.00 
1 1 1 0  7  21 o 15 398.49  49.30  1695.35  376.78  1695.35  376.78  1695.35  376.78  398.49  49.30  398.49  49.30  0.00 0.00 
1 1 1 0  7  22 o 5  1277.72 26.05  16472.39 665.05  16472.39 665.05  16472.39 665.05  1277.72 26.05  1277.72 26.05  0.00 0.00 
1 1 1 0  7  23 f 0  162.69  85.42  430.48   367.18  430.48   367.18  430.48   367.18  162.69  85.42  162.69  85.42  0.00 0.00 
1 1 1 0  7  24 o 17 129.61  80.28  186.21   413.45  186.21   413.45  186.21   413.45  129.61  80.28  129.61  80.28  0.00 0.00 
1 1 1 0  7  25 o 19 457.54  56.80  2289.46  498.24  2289.46  498.24  2289.46  498.24  457.54  56.80  457.54  56.80  0.00 0.00 
1 1 1 0  7  26 o 14 271.53  90.10  1030.12  435.24  1030.12  435.24  1030.12  435.24  271.53  90.10  271.53  90.10  0.00 0.00 
1 1 1 0  7  27 o 16 120.73  79.43  38.37    487.04  38.37    487.04  38.37    487.04  120.73  79.43  120.73  79.43  0.00 0.00 
1 1 1 0  7  28 o 2  135.65  86.19  191.99   510.01  191.99   510.01  191.99   510.01  135.65  86.19  135.65  86.19  0.00 0.00 
1 1 1 0  7  29 o 3  569.30  56.90  3581.85  631.92  3581.85  631.92  3581.85  631.92  569.30  56.90  569.30  56.90  0.00 0.00 
1 1 1 0  7  30 o 8  128.90  82.55  134.02   479.20  134.02   479.20  134.02   479.20  128.90  82.55  128.90  82.55  0.00 0.00 
1 1 1 0  7  31 o 8  219.41  113.33 974.96   638.81  974.96   638.81  974.96   638.81  219.41  113.33 219.41  113.33 0.00 0.00 
1 1 1 0  7  32 o 15 124.32  82.66  49.96    550.30  49.96    550.30  49.96    550.30  124.32  82.66  124.32  82.66  0.00 0.00 
1 1 1 0  7  33 o 19 125.33  84.91  -38.51   632.71  -38.51   632.71  -38.51   632.71  125.33  84.91  125.33  84.91  0.00 0.00 
1 1 1 0  7  34 o 12 131.30  84.31  201.53   503.89  201.53   503.89  201.53   503.89  131.30  84.31  131.30  84.31  0.00 0.00 
1 1 1 0  7  35 o 17 167.07  101.44 592.05   630.66  592.05   630.66  592.05   630.66  167.07  101.44 167.07  101.44 0.00 0.00 
1 1 1 0  7  36 o 6  127.66  85.66  153.05   615.32  153.05   615.32  153.05   615.32  127.66  85.66  127.66  85.66  0.00 0.00 
1 1 1 0  7  37 o 4  262.78  115.14 1435.35  630.97  1435.35  630.97  1435.35  630.97  262.78  115.14 262.78  115.14 0.00 0.00 
1 1 1 0  7  38 o 13 120.63  80.79  192.18   542.21  192.18   542.21  192.18   542.21  120.63  80.79  120.63  80.79  0.00 0.00 
1 1 1 0  8  0  o 17 1597.58 27.49  25584.34 877.67  25584.34 877.67  25584.34 877.67  1597.58 27.49  1597.58 27.49  0.00 0.00 
1 1 1 0  8  1  o 19 802.53  34.08  6506.35  544.95  6506.35  544.95  6506.35  544.95  802.53  34.08  802.53  34.08  0.00 0.00 
1 1 1 0  8  2  o 1  563.01  45.66  3261.02  506.10  3261.02  506.10  3261.02  506.10  563.01  45.66  563.01  45.66  0.00 0.00 
1 1 1 0  8  3  o 2  803.83  36.33  6545.35  581.43  6545.35  581.43  6545.35  581.43  803.83  36.33  803.83  36.33  0.00 0.00 
1 1 1 0  8  4  o 12 167.46  91.75  420.71   440.31  420.71   440.31  420.71   440.31  167.46  91.75  167.46  91.75  0.00 0.00 
1 1 1 0  8  5  o 10 266.05  78.71  895.89   364.17  895.89   364.17  895.89   364.17  266.05  78.71  266.05  78.71  0.00 0.00 
1 1 1 0  8  6  o 8  362.75  54.61  1430.61  369.72  1430.61  369.72  1430.61  369.72  362.75  54.61  362.75  54.61  0.00 0.00 
1 1 1 0  8  7  o 2  326.97  60.75  1198.92  357.02  1198.92  357.02  1198.92  357.02  326.97  60.75  326.97  60.75  0.00 0.00 
1 1 1 0  8  8  o 10 127.41  75.76  196.16   337.33  196.16   337.33  196.16   337.33  127.41  75.76  127.41  75.76  0.00 0.00 
1 1 1 0  8  9  f 0  139.30  85.86  180.16   467.19  180.16   467.19  180.16   467.19  139.30  85.86  139.30  85.86  0.00 0.00 
1 1 1 0  8  10 o 9  915.21  35.97  8468.02  656.13  8468.02  656.13  8468.02  656.13  915.21  35.97  915.21  35.97  0.00 0.00 
1 1 1 0  8  11 o 14 1262.94 20.30  15993.15 512.54  15993.15 512.54  15993.15 512.54  1262.94 20.30  1262.94 20.30  0.00 0.00 
1 1 1 0  8  12 o 16 127.07  78.78  122.18   398.98  122.18   398.98  122.18   398.98  127.07  78.78  127.07  78.78  0.00 0.00 
1 1 1 0  8  13 o 8  1353.90 24.38  18383.70 659.71  18383.70 659.71  18383.70 659.71  1353.90 24.38  1353.90 24.38  0.00 0.00 
1 1 1 0  8  14 o 15 120.97  73.19  145.89   325.76  145.89   325.76  145.89   325.76  120.97  73.19  120.97  73.19  0.00 0.00 
1 1 1 0  8  15 o 2  150.84  93.29  193.33   556.09  193.33   556.09  193.33   556.09  150.84  93.29  150.84  93.29  0.00 0.00 
1 1 1 0  8  16 o 10 117.68  72.62  112.36   335.18  112.36   335.18  112.36   335.18  117.68  72.62  117.68  72.62  0.00 0.00 
1 1 1 0  8  17 o 9  388.11  61.57  1642.57  441.96  1642.57  441.96  1642.57  441.96  388.11  61.57  388.11  61.57  0.00 0.00 
1 1 1 0  8  18 o 12 633.53  37.54  4090.92  471.81  4090.92  471.81  4090.92  471.81  633.53  37.54  633.53  37.54  0.00 0.00 
1 1 1 0  8  19 o 4  962.28  27.94  9330.85  536.76  9330.85  536.76  9330.85  536.76  962.28  27.94  962.28  27.94  0.00 0.00 
1 1 1 0  8  20 o 19 564.00  38.80  3264.05  432.77  3264.05  432.77  3264.05  432.77  564.00  38.80  564.00  38.80  0.00 0.00 
1 1 1 0  8  21 f 0  128.81  75.37  220.64   324.57  220.64   324.57  220.64   324.57  128.81  75.37  128.81  75.37  0.00 0.00 
1 1 1 0  8  22 o 12 109.67  69.61  72.91    331.81  72.91    331.81  72.91    331.81  109.67  69.61  109.67  69.61  0.00 0.00 
1 1 1 0  8  23 o 2  464.61  36.63  2237.11  335.35  2237.11  335.35  2237.11  335.35  464.61  36.63  464.61  36.63  0.00 0.00 
1 1 1 0  8  24 o 17 714.63  38.91  5285.21  552.28  5285.21  552.28  5285.21  552.28  714.63  38.91  714.63  38.91  0.00 0.00 
1 1 1 0  8  25 o 15 512.44  51.50  2826.06  514.68  2826.06  514.68  2826.06  514.68  512.44  51.50  512.44  51.50  0.00 0.00 
1 1 1 0  8  26 o 1  215.99  95.43  753.76   433.28  753.76   433.28  753.76   433.28  215.99  95.43  215.99  95.43  0.00 0.00 
1 1 1 0  8  27 o 16 131.84  84.47  167.28   502.36  167.28   502.36  167.28   502.36  131.84  84.47  131.84  84.47  0.00 0.00 
1 1 1 0  8  28 o 15 159.14  94.16  436.35   516.58  436.35   516.58  436.35   516.58  159.14  94.16  159.14  94.16  0.00 0.00 
1 1 1 0  8  29 o 10 126.32  82.59  90.46    514.34  90.46    514.34  90.46    514.34  126.32  82.59  126.32  82.59  0.00 0.00 
1 1 1 0  8  30 o 11 376.12  85.23  1773.68  559.04  1773.68  559.04  1773.68  559.04  376.12  85.23  376.12  85.23  0.00 0.00 
1 1 1 0  8  31 o 8  396.85  83.98  2001.54  586.32  2001.54  586.32  2001.54  586.32  396.85  83.98  396.85  83.98  0.00 0.00 
1 1 1 0  8  32 f 0  127.86  84.63  78.26    566.12  78.26    566.12  78.26    566.12  127.86  84.63  127.86  84.63  0.00 0.00 
1 1 1 0  8  33 o 14 129.32  86.44  47.21    615.66  47.21    615.66  47.21    615.66  129.32  86.44  129.32  86.44  0.00 0.00 
1 1 1 0  8  34 o 18 129.61  86.45  83.34    609.88  83.34    609.88  83.34    609.88  129.61  86.45  129.61  86.45  0.00 0.00 
1 1 1 0  8  35 o 17 628.02  68.04  4666.90  829.22  4666.90  829.22  4666.90  829.22  628.02  68.04  628.02  68.04  0.00 0.00 
1 1 1 0  8  36 o 5  105.42  72.70  -125.03  511.00  -125.03  511.00  -125.03  511.00  105.42  72.70  105.42  72.70  0.00 0.00 
1 1 1 0  8  37 o 1  218.92  105.91 1022.56  540.39  1022.56  540.39  1022.56  540.39  218.92  105.91 218.92  105.91 0.00 0.00 
1 1 1 0  8  38 o 9  130.12  85.55  287.10   563.54  287.10   563.54  287.10   563.54  130.12  85.55  130.12  85.55  0.00 0.00 
1 1 1 0  9  1  o 16 879.10  38.74  7850.54  678.24  7850.54  678.24  7850.54  678.24  879.10  38.74  879.10  38.74  0.00 0.00 
1 1 1 0  9  2  o 5  339.24  50.12  1241.98  318.29  1241.98  318.29  1241.98  318.29  339.24  50.12  339.24  50.12  0.00 0.00 
1 1 1 0  9  3  o 10 349.60  66.14  1379.04  414.23  1379.04  414.23  1379.04  414.23  349.60  66.14  349.60  66.14  0.00 0.00 
1 1 1 0  9  4  o 17 262.03  78.55  874.68   358.58  874.68   358.58  874.68   358.58  262.03  78.55  262.03  78.55  0.00 0.00 
1 1 1 0  9  5  o 3  1047.22 28.20  11061.81 589.77  11061.81 589.77  11061.81 589.77  1047.22 28.20  1047.22 28.20  0.00 0.00 
1 1 1 0  9  6  o 4  499.36  49.15  2611.00  479.19  2611.00  479.19  2611.00  479.19  499.36  49.15  499.36  49.15  0.00 0.00 
1 1 1 0  9  7  o 12 781.17  31.44  6178.87  489.48  6178.87  489.48  6178.87  489.48  781.17  31.44  781.17  31.44  0.00 0.00 
1 1 1 0  9  8  f 0  154.86  92.74  287.35   512.44  287.35   512.44  287.35   512.44  154.86  92.74  154.86  92.74  0.00 0.00 
1 1 1 0  9  9  o 2  141.11  94.27  -191.42  730.27  -191.42  730.27  -191.42  730.27  141.11  94.27  141.11  94.27  0.00 0.00 
1 1 1 0  9  10 o 9  352.03  77.95  1433.91  479.87  1433.91  479.87  1433.91  479.87  352.03  77.95  352.03  77.95  0.00 0.00 
1 1 1 0  9  11 o 12 869.73  29.42  7614.99  510.53  7614.99  510.53  7614.99  510.53  869.73  29.42  869.73  29.42  0.00 0.00 
1 1 1 0  9  12 o 1  419.42  45.47  1831.25  370.09  1831.25  370.09  1831.25  370.09  419.42  45.47  419.42  45.47  0.00 0.00 
1 1 1 0  9  13 o 19 1140.76 25.49  13061.31 580.91  13061.31 580.91  13061.31 580.91  1140.76 25.49  1140.76 25.49  0.00 0.00 
1 1 1 0  9  14 o 2  530.24  41.12  2880.35  429.92  2880.35  429.92  2880.35  429.92  530.24  41.12  530.24  41.12  0.00 0.00 
1 1 1 0  9  15 o 19 405.14  88.45  1897.81  627.76  1897.81  627.76  1897.81  627.76  405.14  88.45  405.14  88.45  0.00 0.00 
1 1 1 0  9  16 o 19 168.90  97.53  386.93   532.19  386.93   532.19  386.93   532.19  168.90  97.53  168.90  97.53  0.00 0.00 
1 1 1 0  9  17 o 16 313.26  85.24  1205.42  461.55  1205.42  461.55  1205.42  461.55  313.26  85.24  313.26  85.24  0.00 0.00 
1 1 1 0  9  18 o 6  616.55  38.56  3881.05  471.19  3881.05  471.19  3881.05  471.19  616.55  38.56  616.55  38.56  0.00 0.00 
1 1 1 0  9  19 o 10 127.84  81.79  63.31    469.10  63.31    469.10  63.31    469.10  127.84  81.79  127.84  81.79  0.00 0.00 
1 1 1 0  9  20 o 7  203.85  85.77  616.49   351.98  616.49   351.98  616.49   351.98  203.85  85.77  203.85  85.77  0.00 0.00 
1 1 1 0  9  21 o 12 141.15  83.72  260.06   410.15  260.06   410.15  260.06   410.15  141.15  83.72  141.15  83.72  0.00 0.00 
1 1 1 0  9  22 o 8  136.46  86.57  152.47   512.36  152.47   512.36  152.47   512.36  136.46  86.57  136.46  86.57  0.00 0.00 
1 1 1 0  9  23 o 15 128.69  78.31  199.57   377.67  199.57   377.67  199.57   377.67  128.69  78.31  128.69  78.31  0.00 0.00 
1 1 1 0  9  24 o 16 225.56  95.05  795.46   432.14  795.46   432.14  795.46   432.14  225.56  95.05  225.56  95.05  0.00 0.00 
1 1 1 0  9  25 o 15 112.26  72.03  73.52    366.95  73.52    366.95  73.52    366.95  112.26  72.03  112.26  72.03  0.00 0.00 
1 1 1 0  9  26 o 14 124.23  80.12  93.94    461.68  93.94    461.68  93.94    461.68  124.23  80.12  124.23  80.12  0.00 0.00 
1 1 1 0  9  27 f 0  167.75  90.77  495.44   425.61  495.44   425.61  495.44   425.61  167.75  90.77  167.75  90.77  0.00 0.00 
1 1 1 0  9  28 o 14 779.94  41.56  6391.92  644.10  6391.92  644.10  6391.92  644.10  779.94  41.56  779.94  41.56  0.00 0.00 
1 1 1 0  9  29 o 7  129.85  83.74  138.70   504.27  138.70   504.27  138.70   504.27  129.85  83.74  129.85  83.74  0.00 0.00 
1 1 1 0  9  30 o 5  539.21  65.65  3293.38  679.99  3293.38  679.99  3293.38  679.99  539.21  65.65  539.21  65.65  0.00 0.00 
1 1 1 0  9  31 o 8  521.32  65.86  3116.93  656.93  3116.93  656.93  3116.93  656.93  521.32  65.86  521.32  65.86  0.00 0.00 
1 1 1 0  9  32 o 19 168.36  97.39  541.22   532.13  541.22   532.13  541.22   532.13  168.36  97.39  168.36  97.39  0.00 0.00 
1 1 1 0  9  33 f 0  128.18  85.51  45.92    597.17  45.92    597.17  45.92    597.17  128.18  85.51  128.18  85.51  0.00 0.00 
1 1 1 0  9  34 o 18 491.51  63.04  2801.61  591.80  2801.61  591.80  2801.61  591.80  491.51  63.04  491.51  63.04  0.00 0.00 
1 1 1 0  9  35 o 6  147.38  95.54  345.15   667.81  345.15   667.81  345.15   667.81  147.38  95.54  147.38  95.54  0.00 0.00 
1 1 1 0  9  36 o 5  126.71  83.16  185.33   528.85  185.33   528.85  185.33   528.85  126.71  83.16  126.71  83.16  0.00 0.00 
1 1 1 0  9  37 o 4  236.17  121.40 1403.22  730.77  1403.22  730.77  1403.22  730.77  236.17  121.40 236.17  121.40 0.00 0.00 
1 1 1 0  10 0  o 3  754.30  32.84  5747.14  493.42  5747.14  493.42  5747.14  493.42  754.30  32.84  754.30  32.84  0.00 0.00 
1 1 1 0  10 1  o 10 311.19  104.52 1317.06  580.67  1317.06  580.67  1317.06  580.67  311.19  104.52 311.19  104.52 0.00 0.00 
1 1 1 0  10 2  o 12 433.83  39.62  1952.08  336.82  1952.08  336.82  1952.08  336.82  433.83  39.62  433.83  39.62  0.00 0.00 
1 1 1 0  10 3  o 16 551.41  38.34  3119.78  418.02  3119.78  418.02  3119.78  418.02  551.41  38.34  551.41  38.34  0.00 0.00 
1 1 1 0  10 4  o 7  471.90  57.61  2378.91  522.10  2378.91  522.10  2378.91  522.10  471.90  57.61  471.90  57.61  0.00 0.00 
1 1 1 0  10 5  o 3  780.60  27.84  6153.91  433.50  6153.91  433.50  6153.91  433.50  780.60  27.84  780.60  27.84  0.00 0.00 
1 1 1 0  10 6  o 10 677.47  32.52  4657.21  438.46  4657.21  438.46  4657.21  438.46  677.47  32.52  677.47  32.52  0.00 0.00 
1 1 1 0  10 7  o 4  243.29  118.10 938.85   672.67  938.85   672.67  938.85   672.67  243.29  118.10 243.29  118.10 0.00 0.00 
1 1 1 0  10 8  o 9  1036.12 29.98  10809.51 620.15  10809.51 620.15  10809.51 620.15  1036.12 29.98  1036.12 29.98  0.00 0.00 
1 1 1 0  10 9  o 9  141.74  84.07  238.56   413.51  238.56   413.51  238.56   413.51  141.74  84.07  141.74  84.07  0.00 0.00 
1 1 1 0  10 10 o 15 314.28  78.62  1172.61  427.50  1172.61  427.50  1172.61  427.50  314.28  78.62  314.28  78.62  0.00 0.00 
1 1 1 0  10 11 o 15 562.28  33.89  3207.34  377.88  3207.34  377.88  3207.34  377.88  562.28  33.89  562.28  33.89  0.00 0.00 
1 1 1 0  10 12 o 10 202.24  95.38  614.99   435.29  614.99   435.29  614.99   435.29  202.24  95.38  202.24  95.38  0.00 0.00 
1 1 1 0  10 13 o 17 126.62  76.52  162.98   355.34  162.98   355.34  162.98   355.34  126.62  76.52  126.62  76.52  0.00 0.00 
1 1 1 0  10 14 o 16 200.68  99.17  617.15   477.53  617.15   477.53  617.15   477.53  200.68  99.17  200.68  99.17  0.00 0.00 
1 1 1 0  10 15 o 5  458.01  45.13  2175.78  403.57  2175.78  403.57  2175.78  403.57  458.01  45.13  458.01  45.13  0.00 0.00 
1 1 1 0  10 16 o 9  585.93  42.95  3522.49  496.96  3522.49  496.96  3522.49  496.96  585.93  42.95  585.93  42.95  0.00 0.00 
1 1 1 0  10 17 o 10 136.47  85.40  136.99   480.09  136.99   480.09  136.99   480.09  136.47  85.40  136.47  85.40  0.00 0.00 
1 1 1 0  10 18 o 9  533.10  41.28  2923.83  433.84  2923.83  433.84  2923.83  433.84  533.10  41.28  533.10  41.28  0.00 0.00 
1 1 1 0  10 19 o 16 533.69  50.30  2979.08  525.31  2979.08  525.31  2979.08  525.31  533.69  50.30  533.69  50.30  0.00 0.00 
1 1 1 0  10 20 o 6  203.99  99.26  670.22   475.61  670.22   475.61  670.22   475.61  203.99  99.26  203.99  99.26  0.00 0.00 
1 1 1 0  10 21 o 8  391.99  43.49  1627.12  330.23  1627.12  330.23  1627.12  330.23  391.99  43.49  391.99  43.49  0.00 0.00 
1 1 1 0  10 22 o 19 208.48  93.36  687.41   414.60  687.41   414.60  687.41   414.60  208.48  93.36  208.48  93.36  0.00 0.00 
1 1 1 0  10 23 o 8  169.44  89.12  483.91   400.27  483.91   400.27  483.91   400.27  169.44  89.12  169.44  89.12  0.00 0.00 
1 1 1 0  10 24 o 16 604.55  38.27  3785.87  458.44  3785.87  458.44  3785.87  458.44  604.55  38.27  604.55  38.27  0.00 0.00 
1 1 1 0  10 25 o 3  371.09  59.87  1555.22  409.68  1555.22  409.68  1555.22  409.68  371.09  59.87  371.09  59.87  0.00 0.00 
1 1 1 0  10 26 o 9  346.87  75.89  1481.11  461.01  1481.11  461.01  1481.11  461.01  346.87  75.89  346.87  75.89  0.00 0.00 
1 1 1 0  10 27 o 14 101.35  69.98  -256.61  477.07  -256.61  477.07  -256.61  477.07  101.35  69.98  101.35  69.98  0.00 0.00 
1 1 1 0  10 28 o 8  112.12  75.14  -46.45   470.43  -46.45   470.43  -46.45   470.43  112.12  75.14  112.12  75.14  0.00 0.00 
1 1 1 0  10 29 f 0  143.42  88.11  282.58   488.25  282.58   488.25  282.58   488.25  143.42  88.11  143.42  88.11  0.00 0.00 
1 1 1 0  10 30 f 0  127.37  83.88  77.99    545.07  77.99    545.07  77.99    545.07  127.37  83.88  127.37  83.88  0.00 0.00 
1 1 1 0  10 31 o 4  155.22  95.23  410.98   568.67  410.98   568.67  410.98   568.67  155.22  95.23  155.22  95.23  0.00 0.00 
1 1 1 0  10 32 o 16 366.88  103.71 1944.97  658.92  1944.97  658.92  1944.97  658.92  366.88  103.71 366.88  103.71 0.00 0.00 
1 1 1 0  10 33 o 17 238.04  106.61 1030.15  540.64  1030.15  540.64  1030.15  540.64  238.04  106.61 238.04  106.61 0.00 0.00 
1 1 1 0  10 34 o 6  128.74  85.47  105.77   584.59  105.77   584.59  105.77   584.59  128.74  85.47  128.74  85.47  0.00 0.00 
1 1 1 0  10 35 f 0  197.18  108.67 907.26   621.75  907.26   621.75  907.26   621.75  197.18  108.67 197.18  108.67 0.00 0.00 
1 1 1 0  10 36 o 1  203.93  104.39 916.95   538.85  916.95   538.85  916.95   538.85  203.93  104.39 203.93  104.39 0.00 0.00 
1 1 1 0  10 37 f 0  157.34  98.58  674.66   641.61  674.66   641.61  674.66   641.61  157.34  98.58  157.34  98.58  0.00 0.00 
1 1 1 0  11 1  o 2  482.42  69.29  2545.53  628.57  2545.53  628.57  2545.53  628.57  482.42  69.29  482.42  69.29  0.00 0.00 
1 1 1 0  11 2  o 6  680.53  46.36  4772.49  624.16  4772.49  624.16  4772.49  624.16  680.53  46.36  680.53  46.36  0.00 0.00 
1 1 1 0  11 3  o 15 719.23  34.79  5257.58  498.00  5257.58  498.00  5257.58  498.00  719.23  34.79  719.23  34.79  0.00 0.00 
1 1 1 0  11 4  o 6  110.55  74.94  -216.02  494.31  -216.02  494.31  -216.02  494.31  110.55  74.94  110.55  74.94  0.00 0.00 
1 1 1 0  11 5  f 0  452.00  48.92  2143.11  429.12  2143.11  429.12  2143.11  429.12  452.00  48.92  452.00  48.92  0.00 0.00 
1 1 1 0  11 6  o 4  168.65  90.87  427.10   424.80  427.10   424.80  427.10   424.80  168.65  90.87  168.65  90.87  0.00 0.00 
1 1 1 0  11 7  f 0  710.86  23.82  5083.89  337.87  5083.89  337.87  5083.89  337.87  710.86  23.82  710.86  23.82  0.00 0.00 
1 1 1 0  11 8  o 14 1060.13 28.89  11307.29 611.59  11307.29 611.59  11307.29 611.59  1060.13 28.89  1060.13 28.89  0.00 0.00 
1 1 1 0  11 9  o 12 925.06  29.14  8610.08  537.88  8610.08  537.88  8610.08  537.88  925.06  29.14  925.06  29.14  0.00 0.00 
1 1 1 0  11 10 o 15 1261.01 26.25  15957.25 661.46  15957.25 661.46  15957.25 661.46  1261.01 26.25  1261.01 26.25  0.00 0.00 
1 1 1 0  11 11 o 3  345.74  72.58  1357.96  442.01  1357.96  442.01  1357.96  442.01  345.74  72.58  345.74  72.58  0.00 0.00 
1 1 1 0  11 12 o 5  479.09  54.04  2403.98  500.85  2403.98  500.85  2403.98  500.85  479.09  54.04  479.09  54.04  0.00 0.00 
1 1 1 0  11 13 o 8  112.45  73.91  -58.98   420.17  -58.98   420.17  -58.98   420.17  112.45  73.91  112.45  73.91  0.00 0.00 
1 1 1 0  11 14 o 12 717.54  29.91  5193.98  427.66  5193.98  427.66  5193.98  427.66  717.54  29.91  717.54  29.91  0.00 0.00 
1 1 1 0  11 15 o 19 291.34  83.63  1057.66  422.40  1057.66  422.40  1057.66  422.40  291.34  83.63  291.34  83.63  0.00 0.00 
1 1 1 0  11 16 o 16 765.58  34.51  5938.26  526.14  5938.26  526.14  5938.26  526.14  765.58  34.51  765.58  34.51  0.00 0.00 
1 1 1 0  11 17 o 6  1155.47 23.94  13416.64 552.82  13416.64 552.82  13416.64 552.82  1155.47 23.94  1155.47 23.94  0.00 0.00 
1 1 1 0  11 18 o 6  442.57  47.66  2057.94  409.49  2057.94  409.49  2057.94  409.49  442.57  47.66  442.57  47.66  0.00 0.00 
1 1 1 0  11 19 o 8  387.88  55.91  1635.35  407.56  1635.35  407.56  1635.35  407.56  387.88  55.91  387.88  55.91  0.00 0.00 
1 1 1 0  11 20 o 6  232.23  84.85  752.83   363.22  752.83   363.22  752.83   363.22  232.23  84.85  232.23  84.85  0.00 0.00 
1 1 1 0  11 21 o 13 420.15  65.98  1986.48  513.65  1986.48  513.65  1986.48  513.65  420.15  65.98  420.15  65.98  0.00 0.00 
1 1 1 0  11 22 o 17 153.05  93.51  304.49   543.29  304.49   543.29  304.49   543.29  153.05  93.51  153.05  93.51  0.00 0.00 
1 1 1 0  11 23 o 1  104.31  71.10  -187.54  457.88  -187.54  457.88  -187.54  457.88  104.31  71.10  104.31  71.10  0.00 0.00 
1 1 1 0  11 24 o 11 202.42  91.84  671.88   401.39  671.88   401.39  671.88   401.39  202.42  91.84  202.42  91.84  0.00 0.00 
1 1 1 0  11 25 o 15 157.65  91.70  399.26   475.87  399.26   475.87  399.26   475.87  157.65  91.70  157.65  91.70  0.00 0.00 
1 1 1 0  11 26 o 11 206.23  100.44 763.40   487.06  763.40   487.06  763.40   487.06  206.23  100.44 206.23  100.44 0.00 0.00 
1 1 1 0  11 27 o 14 150.25  86.24  385.46   412.39  385.46   412.39  385.46   412.39  150.25  86.24  150.25  86.24  0.00 0.00 
1 1 1 0  11 28 o 12 441.88  56.39  2183.56  476.17  2183.56  476.17  2183.56  476.17  441.88  56.39  441.88  56.39  0.00 0.00 
1 1 1 0  11 29 o 3  107.46  72.08  -77.05   434.58  -77.05   434.58  -77.05   434.58  107.46  72.08  107.46  72.08  0.00 0.00 
1 1 1 0  11 30 o 13 137.85  86.26  265.16   489.61  265.16   489.61  265.16   489.61  137.85  86.26  137.85  86.26  0.00 0.00 
1 1 1 0  11 31 o 1  209.50  103.21 834.21   516.62  834.21   516.62  834.21   516.62  209.50  103.21 209.50  103.21 0.00 0.00 
1 1 1 0  11 32 o 14 131.75  85.76  161.31   545.90  161.31   545.90  161.31   545.90  131.75  85.76  131.75  85.76  0.00 0.00 
1 1 1 0  11 33 o 9  193.99  108.35 809.09   627.73  809.09   627.73  809.09   627.73  193.99  108.35 193.99  108.35 0.00 0.00 
1 1 1 0  11 34 o 9  222.68  115.82 1107.42  670.33  1107.42  670.33  1107.42  670.33  222.68  115.82 222.68  115.82 0.00 0.00 
1 1 1 0  11 35 o 18 117.52  79.95  20.56    572.77  20.56    572.77  20.56    572.77  117.52  79.95  117.52  79.95  0.00 0.00 
1 1 1 0  11 36 o 3  111.09  74.85  39.22    478.76  39.22    478.76  39.22    478.76  111.09  74.85  111.09  74.85  0.00 0.00 
1 1 1 0  11 37 o 14 150.48  93.94  585.99   577.26  585.99   577.26  585.99   577.26  150.48  93.94  150.48  93.94  0.00 0.00 
1 1 1 0  12 0  o 18 1623.09 24.19  26411.99 784.73  26411.99 784.73  26411.99 784.73  1623.09 24.19  1623.09 24.19  0.00 0.00 
1 1 1 0  12 1  o 15 171.06  103.89 333.18   661.82  333.18   661.82  333.18   661.82  171.06  103.89 171.06  103.89 0.00 0.00 
1 1 1 0  12 2  o 5  600.18  41.22  3689.20  489.36  3689.20  489.36  3689.20  489.36  600.18  41.22  600.18  41.22  0.00 0.00 
1 1 1 0  12 3  o 9  119.55  75.04  89.61    373.76  89.61    373.76  89.61    373.76  119.55  75.04  119.55  75.04  0.00 0.00 
1 1 1 0  12 4  o 2  610.91  44.91  3829.24  541.75  3829.24  541.75  3829.24  541.75  610.91  44.91  610.91  44.91  0.00 0.00 
1 1 1 0  12 5  o 10 267.24  104.00 1010.92  529.66  1010.92  529.66  1010.92  529.66  267.24  104.00 267.24  104.00 0.00 0.00 
1 1 1 0  12 6  o 7  124.21  75.88  144.93   357.50  144.93   357.50  144.93   357.50  124.21  75.88  124.21  75.88  0.00 0.00 
1 1 1 0  12 7  o 8  130.36  81.82  104.67   444.30  104.67   444.30  104.67   444.30  130.36  81.82  130.36  81.82  0.00 0.00 
1 1 1 0  12 8  o 16 543.44  45.38  3034.96  485.07  3034.96  485.07  3034.96  485.07  543.44  45.38  543.44  45.38  0.00 0.00 
1 1 1 0  12 9  o 1  200.77  88.51  590.70   372.75  590.70   372.75  590.70   372.75  200.77  88.51  200.77  88.51  0.00 0.00 
1 1 1 0  12 10 o 10 250.92  104.54 909.23   523.89  909.23   523.89  909.23   523.89  250.92  104.54 250.92  104.54 0.00 0.00 
1 1 1 0  12 11 o 5  608.27  40.43  3770.06  486.82  3770.06  486.82  3770.06  486.82  608.27  40.43  608.27  40.43  0.00 0.00 
1 1 1 0  12 12 o 2  893.27  32.11  8046.03  572.10  8046.03  572.10  8046.03  572.10  893.27  32.11  893.27  32.11  0.00 0.00 
1 1 1 0  12 13 o 15 394.78  43.31  1624.96  331.46  1624.96  331.46  1624.96  331.46  394.78  43.31  394.78  43.31  0.00 0.00 
1 1 1 0  12 14 o 18 215.68  95.71  695.23   435.74  695.23   435.74  695.23   435.74  215.68  95.71  215.68  95.71  0.00 0.00 
1 1 1 0  12 15 o 4  135.23  80.15  219.87   375.32  219.87   375.32  219.87   375.32  135.23  80.15  135.23  80.15  0.00 0.00 
1 1 1 0  12 16 o 9  452.47  70.55  2247.03  592.18  2247.03  592.18  2247.03  592.18  452.47  70.55  452.47  70.55  0.00 0.00 
1 1 1 0  12 17 o 13 1379.50 22.28  19112.04 614.23  19112.04 614.23  19112.04 614.23  1379.50 22.28  1379.50 22.28  0.00 0.00 
1 1 1 0  12 18 o 12 109.65  69.28  68.19    324.26  68.19    324.26  68.19    324.26  109.65  69.28  109.65  69.28  0.00 0.00 
1 1 1 0  12 19 o 11 94.60   61.62  -8.69    282.43  -8.69    282.43  -8.69    282.43  94.60   61.62  94.60   61.62  0.00 0.00 
1 1 1 0  12 20 o 17 112.82  74.03  -13.21   418.70  -13.21   418.70  -13.21   418.70  112.82  74.03  112.82  74.03  0.00 0.00 
1 1 1 0  12 21 o 18 118.15  74.16  114.56   364.83  114.56   364.83  114.56   364.83  118.15  74.16  118.15  74.16  0.00 0.00 
1 1 1 0  12 22 o 6  198.74  90.16  637.44   386.85  637.44   386.85  637.44   386.85  198.74  90.16  198.74  90.16  0.00 0.00 
1 1 1 0  12 23 o 9  404.10  49.82  1767.15  386.26  1767.15  386.26  1767.15  386.26  404.10  49.82  404.10  49.82  0.00 0.00 
1 1 1 0  12 24 o 19 114.53  71.26  130.83   329.28  130.83   329.28  130.83   329.28  114.53  71.26  114.53  71.26  0.00 0.00 
1 1 1 0  12 25 f 0  510.90  51.93  2833.04  517.04  2833.04  517.04  2833.04  517.04  510.90  51.93  510.90  51.93  0.00 0.00 
1 1 1 0  12 26 o 1  542.70  52.78  3191.78  559.59  3191.78  559.59  3191.78  559.59  542.70  52.78  542.70  52.78  0.00 0.00 
1 1 1 0  12 27 o 2  132.53  80.41  256.86   395.56  256.86   395.56  256.86   395.56  132.53  80.41  132.53  80.41  0.00 0.00 
1 1 1 0  12 28 o 19 172.33  97.16  536.10   510.64  536.10   510.64  536.10   510.64  172.33  97.16  172.33  97.16  0.00 0.00 
1 1 1 0  12 29 o 5  111.11  75.60  -143.27  512.74  -143.27  512.74  -143.27  512.74  111.11  75.60  111.11  75.60  0.00 0.00 
1 1 1 0  12 30 o 3  204.18  106.08 805.10   561.96  805.10   561.96  805.10   561.96  204.18  106.08 204.18  106.08 0.00 0.00 
1 1 1 0  12 31 f 0  139.56  88.83  251.49   544.60  251.49   544.60  251.49   544.60  139.56  88.83  139.56  88.83  0.00 0.00 
1 1 1 0  12 32 o 4  584.76  65.18  3923.41  738.05  3923.41  738.05  3923.41  738.05  584.76  65.18  584.76  65.18  0.00 0.00 
1 1 1 0  12 33 o 19 140.10  90.00  263.43   574.98  263.43   574.98  263.43   574.98  140.10  90.00  140.10  90.00  0.00 0.00 
1 1 1 0  12 34 o 9  143.82  91.89  330.65   589.55  330.65   589.55  330.65   589.55  143.82  91.89  143.82  91.89  0.00 0.00 
1 1 1 0  12 35 o 4  136.10  87.18  304.05   534.92  304.05   534.92  304.05   534.92  136.10  87.18  136.10  87.18  0.00 0.00 
1 1 1 0  12 36 o 9  124.14  83.38  126.36   585.10  126.36   585.10  126.36   585.10  124.14  83.38  124.14  83.38  0.00 0.00 
1 1 1 0  13 1  o 10 207.26  114.16 648.79   685.70  648.79   685.70  648.79   685.70  207.26  114.16 207.26  114.16 0.00 0.00 
1 1 1 0  13 2  o 12 255.24  104.22 942.20   523.32  942.20   523.32  942.20   523.32  255.24  104.22 255.24  104.22 0.00 0.00 
1 1 1 0  13 3  o 19 170.53  92.55  432.55   443.73  432.55   443.73  432.55   443.73  170.53  92.55  170.53  92.55  0.00 0.00 
1 1 1 0  13 4  o 1  317.54  100.94 1308.60  564.13  1308.60  564.13  1308.60  564.13  317.54  100.94 317.54  100.94 0.00 0.00 
1 1 1 0  13 5  o 12 814.78  25.90  6677.33  421.10  6677.33  421.10  6677.33  421.10  814.78  25.90  814.78  25.90  0.00 0.00 
1 1 1 0  13 6  o 8  1555.38 25.12  24265.27 781.11  24265.27 781.11  24265.27 781.11  1555.38 25.12  1555.38 25.12  0.00 0.00 
1 1 1 0  13 7  o 17 626.12  27.40  3952.18  341.71  3952.18  341.71  3952.18  341.71  626.12  27.40  626.12  27.40  0.00 0.00 
1 1 1 0  13 8  o 8  1018.12 19.82  10390.77 403.29  10390.77 403.29  10390.77 403.29  1018.12 19.82  1018.12 19.82  0.00 0.00 
1 1 1 0  13 9  o 19 494.15  42.04  2508.59  408.27  2508.59  408.27  2508.59  408.27  494.15  42.04  494.15  42.04  0.00 0.00 
1 1 1 0  13 10 o 17 148.76  94.83  83.34    623.56  83.34    623.56  83.34    623.56  148.76  94.83  148.76  94.83  0.00 0.00 
1 1 1 0  13 11 o 8  252.98  80.88  823.20   360.56  823.20   360.56  823.20   360.56  252.98  80.88  252.98  80.88  0.00 0.00 
1 1 1 0  13 12 o 15 244.81  96.41  844.85   453.07  844.85   453.07  844.85   453.07  244.81  96.41  244.81  96.41  0.00 0.00 
1 1 1 0  13 13 o 14 250.82  94.09  872.74   440.61  872.74   440.61  872.74   440.61  250.82  94.09  250.82  94.09  0.00 0.00 
1 1 1 0  13 14 o 13 591.97  50.39  3628.41  586.21  3628.41  586.21  3628.41  586.21  591.97  50.39  591.97  50.39  0.00 0.00 
1 1 1 0  13 15 o 5  291.12  71.19  1005.67  359.00  1005.67  359.00  1005.67  359.00  291.12  71.19  291.12  71.19  0.00 0.00 
1 1 1 0  13 16 o 19 216.50  112.77 749.12   636.25  749.12   636.25  749.12   636.25  216.50  112.77 216.50  112.77 0.00 0.00 
1 1 1 0  13 17 o 2  121.63  75.94  113.29   377.34  113.29   377.34  113.29   377.34  121.63  75.94  121.63  75.94  0.00 0.00 
1 1 1 0  13 18 o 15 685.35  30.41  4769.25  415.08  4769.25  415.08  4769.25  415.08  685.35  30.41  685.35  30.41  0.00 0.00 
1 1 1 0  13 19 o 18 391.81  47.73  1638.84  359.25  1638.84  359.25  1638.84  359.25  391.81  47.73  391.81  47.73  0.00 0.00 
1 1 1 0  13 20 o 10 427.79  47.09  1950.42  390.42  1950.42  390.42  1950.42  390.42  427.79  47.09  427.79  47.09  0.00 0.00 
1 1 1 0  13 21 o 15 182.97  84.18  531.41   337.66  531.41   337.66  531.41   337.66  182.97  84.18  182.97  84.18  0.00 0.00 
1 1 1 0  13 22 o 3  130.46  81.08  182.87   425.11  182.87   425.11  182.87   425.11  130.46  81.08  130.46  81.08  0.00 0.00 
1 1 1 0  13 23 o 16 120.66  77.01  109.27   412.72  109.27   412.72  109.27   412.72  120.66  77.01  120.66  77.01  0.00 0.00 
1 1 1 0  13 24 o 14 114.32  71.85  114.58   343.78  114.58   343.78  114.58   343.78  114.32  71.85  114.32  71.85  0.00 0.00 
1 1 1 0  13 25 o 18 301.75  71.84  1134.03  376.25  1134.03  376.25  1134.03  376.25  301.75  71.84  301.75  71.84  0.00 0.00 
1 1 1 0  13 26 o 9  116.76  76.50  46.68    444.67  46.68    444.67  46.68    444.67  116.76  76.50  116.76  76.50  0.00 0.00 
1 1 1 0  13 27 o 9  136.27  85.14  242.06   475.05  242.06   475.05  242.06   475.05  136.27  85.14  136.27  85.14  0.00 0.00 
1 1 1 0  13 28 o 5  156.25  92.37  393.63   496.22  393.63   496.22  393.63   496.22  156.25  92.37  156.25  92.37  0.00 0.00 
1 1 1 0  13 29 f 0  125.70  83.62  40.65    564.48  40.65    564.48  40.65    564.48  125.70  83.62  125.70  83.62  0.00 0.00 
1 1 1 0  13 30 o 19 143.31  94.87  178.26   711.76  178.26   711.76  178.26   711.76  143.31  94.87  143.31  94.87  0.00 0.00 
1 1 1 0  13 31 o 6  138.04  90.44  184.54   621.38  184.54   621.38  184.54   621.38  138.04  90.44  138.04  90.44  0.00 0.00 
1 1 1 0  13 32 o 6  132.52  85.23  199.76   517.88  199.76   517.88  199.76   517.88  132.52  85.23  132.52  85.23  0.00 0.00 
1 1 1 0  13 33 o 4  413.72  65.69  2041.17  502.54  2041.17  502.54  2041.17  502.54  413.72  65.69  413.72  65.69  0.00 0.00 
1 1 1 0  13 34 o 17 122.65  83.92  -15.34   651.08  -15.34   651.08  -15.34   651.08  122.65  83.92  122.65  83.92  0.00 0.00 
1 1 1 0  13 35 o 2  175.78  98.95  705.44   528.69  705.44   528.69  705.44   528.69  175.78  98.95  175.78  98.95  0.00 0.00 
1 1 1 0  13 36 o 14 107.31  73.58  -16.24   506.54  -16.24   506.54  -16.24   506.54  107.31  73.58  107.31  73.58  0.00 0.00 
1 1 1 0  14 0  o 13 136.74  89.32  -58.29   599.31  -58.29   599.31  -58.29   599.31  136.74  89.32  136.74  89.32  0.00 0.00 
1 1 1 0  14 1  o 4  1076.89 35.60  11692.75 764.81  11692.75 764.81  11692.75 764.81  1076.89 35.60  1076.89 35.60  0.00 0.00 
1 1 1 0  14 2  o 12 653.40  47.07  4370.39  607.69  4370.39  607.69  4370.39  607.69  653.40  47.07  653.40  47.07  0.00 0.00 
1 1 1 0  14 3  o 19 247.40  95.51  852.53   448.17  852.53   448.17  852.53   448.17  247.40  95.51  247.40  95.51  0.00 0.00 
1 1 1 0  14 4  o 3  482.12  55.41  2436.97  516.03  2436.97  516.03  2436.97  516.03  482.12  55.41  482.12  55.41  0.00 0.00 
1 1 1 0  14 5  o 15 761.62  29.08  5841.62  441.58  5841.62  441.58  5841.62  441.58  761.62  29.08  761.62  29.08  0.00 0.00 
1 1 1 0  14 6  o 9  481.88  51.35  2419.01  480.72  2419.01  480.72  2419.01  480.72  481.88  51.35  481.88  51.35  0.00 0.00 
1 1 1 0  14 7  o 14 654.93  42.58  4369.12  552.22  4369.12  552.22  4369.12  552.22  654.93  42.58  654.93  42.58  0.00 0.00 
1 1 1 0  14 8  o 15 580.19  31.40  3407.14  361.90  3407.14  361.90  3407.14  361.90  580.19  31.40  580.19  31.40  0.00 0.00 
1 1 1 0  14 9  o 2  271.80  79.77  920.47   376.70  920.47   376.70  920.47   376.70  271.80  79.77  271.80  79.77  0.00 0.00 
1 1 1 0  14 10 o 16 259.71  98.15  936.15   477.73  936.15   477.73  936.15   477.73  259.71  98.15  259.71  98.15  0.00 0.00 
1 1 1 0  14 11 o 12 1245.38 25.38  15569.80 631.63  15569.80 631.63  15569.80 631.63  1245.38 25.38  1245.38 25.38  0.00 0.00 
1 1 1 0  14 12 o 18 283.28  103.69 1109.10  541.87  1109.10  541.87  1109.10  541.87  283.28  103.69 283.28  103.69 0.00 0.00 
1 1 1 0  14 13 o 13 137.74  85.52  155.04   471.77  155.04   471.77  155.04   471.77  137.74  85.52  137.74  85.52  0.00 0.00 
1 1 1 0  14 14 o 5  609.01  34.50  3772.42  417.06  3772.42  417.06  3772.42  417.06  609.01  34.50  609.01  34.50  0.00 0.00 
1 1 1 0  14 15 o 6  119.85  77.45  15.95    434.39  15.95    434.39  15.95    434.39  119.85  77.45  119.85  77.45  0.00 0.00 
1 1 1 0  14 16 o 6  233.13  74.11  703.75   304.11  703.75   304.11  703.75   304.11  233.13  74.11  233.13  74.11  0.00 0.00 
1 1 1 0  14 17 o 13 668.17  26.37  4516.13  351.17  4516.13  351.17  4516.13  351.17  668.17  26.37  668.17  26.37  0.00 0.00 
1 1 1 0  14 18 o 8  858.76  26.22  7447.66  449.36  7447.66  449.36  7447.66  449.36  858.76  26.22  858.76  26.22  0.00 0.00 
1 1 1 0  14 19 o 6  374.50  59.51  1565.73  412.09  1565.73  412.09  1565.73  412.09  374.50  59.51  374.50  59.51  0.00 0.00 
1 1 1 0  14 20 o 10 148.18  90.35  277.85   504.80  277.85   504.80  277.85   504.80  148.18  90.35  148.18  90.35  0.00 0.00 
1 1 1 0  14 21 o 4  151.34  87.47  361.41   428.76  361.41   428.76  361.41   428.76  151.34  87.47  151.34  87.47  0.00 0.00 
1 1 1 0  14 22 o 7  173.73  76.90  469.00   281.34  469.00   281.34  469.00   281.34  173.73  76.90  173.73  76.90  0.00 0.00 
1 1 1 0  14 23 o 9  503.54  49.57  2714.04  487.33  2714.04  487.33  2714.04  487.33  503.54  49.57  503.54  49.57  0.00 0.00 
1 1 1 0  14 24 o 9  176.40  85.66  526.69   353.88  526.69   353.88  526.69   353.88  176.40  85.66  176.40  85.66  0.00 0.00 
1 1 1 0  14 25 o 15 135.68  85.37  207.60   486.76  207.60   486.76  207.60   486.76  135.68  85.37  135.68  85.37  0.00 0.00 
1 1 1 0  14 26 o 11 115.61  79.21  -181.65  584.37  -181.65  584.37  -181.65  584.37  115.61  79.21  115.61  79.21  0.00 0.00 
1 1 1 0  14 27 o 1  296.75  85.98  1185.12  442.74  1185.12  442.74  1185.12  442.74  296.75  85.98  296.75  85.98  0.00 0.00 
1 1 1 0  14 28 o 2  191.69  96.47  657.05   455.85  657.05   455.85  657.05   455.85  191.69  96.47  191.69  96.47  0.00 0.00 
1 1 1 0  14 29 o 19 118.99  79.69  -25.16   527.76  -25.16   527.76  -25.16   527.76  118.99  79.69  118.99  79.69  0.00 0.00 
1 1 1 0  14 30 o 17 214.96  103.92 863.38   520.14  863.38   520.14  863.38   520.14  214.96  103.92 214.96  103.92 0.00 0.00 
1 1 1 0  14 31 o 11 119.30  78.12  80.64    462.54  80.64    462.54  80.64    462.54  119.30  78.12  119.30  78.12  0.00 0.00 
1 1 1 0  14 32 o 13 200.70  105.43 825.59   559.59  825.59   559.59  825.59   559.59  200.70  105.43 200.70  105.43 0.00 0.00 
1 1 1 0  14 33 o 15 123.64  83.92  -7.62    623.86  -7.62    623.86  -7.62    623.86  123.64  83.92  123.64  83.92  0.00 0.00 
1 1 1 0  14 34 o 4  133.95  90.04  204.14   684.91  204.14   684.91  204.14   684.91  133.95  90.04  133.95  90.04  0.00 0.00 
1 1 1 0  14 35 o 2  190.94  102.68 843.78   541.38  843.78   541.38  843.78   541.38  190.94  102.68 190.94  102.68 0.00 0.00 
1 1 1 0  14 36 o 7  110.94  75.70  44.07    521.77  44.07    521.77  44.07    521.77  110.94  75.70  110.94  75.70  0.00 0.00 
1 1 1 0  15 1  o 19 211.86  106.76 684.19   558.63  684.19   558.63  684.19   558.63  211.86  106.76 211.86  106.76 0.00 0.00 
1 1 1 0  15 2  o 15 997.81  33.40  10025.45 664.97  10025.45 664.97  10025.45 664.97  997.81  33.40  997.81  33.40  0.00 0.00 
1 1 1 0  15 3  o 3  442.05  74.61  2143.29  603.24  2143.29  603.24  2143.29  603.24  442.05  74.61  442.05  74.61  0.00 0.00 
1 1 1 0  15 4  o 5  214.21  83.55  638.28   341.51  638.28   341.51  638.28   341.51  214.21  83.55  214.21  83.55  0.00 0.00 
1 1 1 0  15 5  o 16 377.25  53.39  1518.44  379.58  1518.44  379.58  1518.44  379.58  377.25  53.39  377.25  53.39  0.00 0.00 
1 1 1 0  15 6  o 18 177.02  88.46  473.53   381.95  473.53   381.95  473.53   381.95  177.02  88.46  177.02  88.46  0.00 0.00 
1 1 1 0  15 7  o 18 667.72  37.84  4526.41  501.60  4526.41  501.60  4526.41  501.60  667.72  37.84  667.72  37.84  0.00 0.00 
1 1 1 0  15 8  o 2  324.16  67.58  1194.09  386.24  1194.09  386.24  1194.09  386.24  324.16  67.58  324.16  67.58  0.00 0.00 
1 1 1 0  15 9  o 19 374.58  50.15  1489.60  356.83  1489.60  356.83  1489.60  356.83  374.58  50.15  374.58  50.15  0.00 0.00 
1 1 1 0  15 10 o 5  844.63  22.98  7166.59  387.54  7166.59  387.54  7166.59  387.54  844.63  22.98  844.63  22.98  0.00 0.00 
1 1 1 0  15 11 o 19 482.26  35.29  2378.43  336.06  2378.43  336.06  2378.43  336.06  482.26  35.29  482.26  35.29  0.00 0.00 
1 1 1 0  15 12 o 4  294.34  115.50 1251.02  651.19  1251.02  651.19  1251.02  651.19  294.34  115.50 294.34  115.50 0.00 0.00 
1 1 1 0  15 13 o 5  137.25  81.28  230.45   385.50  230.45   385.50  230.45   385.50  137.25  81.28  137.25  81.28  0.00 0.00 
1 1 1 0  15 14 o 6  110.35  70.42  42.74    344.98  42.74    344.98  42.74    344.98  110.35  70.42  110.35  70.42  0.00 0.00 
1 1 1 0  15 15 o 14 159.65  91.53  363.84   463.73  363.84   463.73  363.84   463.73  159.65  91.53  159.65  91.53  0.00 0.00 
1 1 1 0  15 16 o 3  324.58  100.17 1393.23  568.97  1393.23  568.97  1393.23  568.97  324.58  100.17 324.58  100.17 0.00 0.00 
1 1 1 0  15 17 o 6  113.44  74.23  -16.20   416.70  -16.20   416.70  -16.20   416.70  113.44  74.23  113.44  74.23  0.00 0.00 
1 1 1 0  15 18 o 8  195.97  86.75  597.62   358.05  597.62   358.05  597.62   358.05  195.97  86.75  195.97  86.75  0.00 0.00 
1 1 1 0  15 19 o 16 131.81  85.91  44.19    550.19  44.19    550.19  44.19    550.19  131.81  85.91  131.81  85.91  0.00 0.00 
1 1 1 0  15 20 o 9  492.77  62.17  2688.69  586.25  2688.69  586.25  2688.69  586.25  492.77  62.17  492.77  62.17  0.00 0.00 
1 1 1 0  15 21 o 13 119.55  76.06  99.71    398.76  99.71    398.76  99.71    398.76  119.55  76.06  119.55  76.06  0.00 0.00 
1 1 1 0  15 22 o 3  261.00  107.43 1098.85  554.81  1098.85  554.81  1098.85  554.81  261.00  107.43 261.00  107.43 0.00 0.00 
1 1 1 0  15 23 o 12 135.84  86.82  161.75   526.73  161.75   526.73  161.75   526.73  135.84  86.82  135.84  86.82  0.00 0.00 
1 1 1 0  15 24 o 2  122.03  79.43  78.28    468.05  78.28    468.05  78.28    468.05  122.03  79.43  122.03  79.43  0.00 0.00 
1 1 1 0  15 25 o 1  134.03  78.43  284.10   351.57  284.10   351.57  284.10   351.57  134.03  78.43  134.03  78.43  0.00 0.00 
1 1 1 0  15 26 o 17 135.21  88.53  125.52   594.05  125.52   594.05  125.52   594.05  135.21  88.53  135.21  88.53  0.00 0.00 
1 1 1 0  15 27 o 15 126.93  82.17  97.19    491.71  97.19    491.71  97.19    491.71  126.93  82.17  126.93  82.17  0.00 0.00 
1 1 1 0  15 28 o 12 125.57  82.39  93.45    518.56  93.45    518.56  93.45    518.56  125.57  82.39  125.57  82.39  0.00 0.00 
1 1 1 0  15 29 o 4  133.97  84.63  234.69   483.74  234.69   483.74  234.69   483.74  133.97  84.63  133.97  84.63  0.00 0.00 
1 1 1 0  15 30 o 14 127.52  83.37  128.54   523.75  128.54   523.75  128.54   523.75  127.52  83.37  127.52  83.37  0.00 0.00 
1 1 1 0  15 31 o 18 131.57  83.31  220.05   471.76  220.05   471.76  220.05   471.76  131.57  83.31  131.57  83.31  0.00 0.00 
1 1 1 0  15 32 o 7  310.58  85.40  1323.63  458.63  1323.63  458.63  1323.63  458.63  310.58  85.40  310.58  85.40  0.00 0.00 
1 1 1 0  15 33 f 0  146.05  90.28  397.18   520.18  397.18   520.18  397.18   520.18  146.05  90.28  146.05  90.28  0.00 0.00 
1 1 1 0  15 34 o 18 127.81  84.15  190.67   548.17  190.67   548.17  190.67   548.17  127.81  84.15  127.81  84.15  0.00 0.00 
1 1 1 0  15 35 o 18 277.84  104.30 1369.29  541.22  1369.29  541.22  1369.29  541.22  277.84  104.30 277.84  104.30 0.00 0.00 
1 1 1 0  16 0  o 14 881.75  30.90  7816.16  543.45  7816.16  543.45  7816.16  543.45  881.75  30.90  881.75  30.90  0.00 0.00 
1 1 1 0  16 1  o 9  1515.64 26.97  23051.43 817.09  23051.43 817.09  23051.43 817.09  1515.64 26.97  1515.64 26.97  0.00 0.00 
1 1 1 0  16 2  o 2  576.33  62.65  3480.95  700.51  3480.95  700.51  3480.95  700.51  576.33  62.65  576.33  62.65  0.00 0.00 
1 1 1 0  16 3  o 2  1195.23 30.71  14363.17 732.98  14363.17 732.98  14363.17 732.98  1195.23 30.71  1195.23 30.71  0.00 0.00 
1 1 1 0  16 4  o 1  1096.67 30.39  12097.95 665.48  12097.95 665.48  12097.95 665.48  1096.67 30.39  1096.67 30.39  0.00 0.00 
1 1 1 0  16 5  o 19 297.55  96.23  1151.28  505.95  1151.28  505.95  1151.28  505.95  297.55  96.23  297.55  96.23  0.00 0.00 
1 1 1 0  16 6  o 5  617.11  43.91  3897.03  535.54  3897.03  535.54  3897.03  535.54  617.11  43.91  617.11  43.91  0.00 0.00 
1 1 1 0  16 7  o 8  432.33  67.02  2028.19  538.05  2028.19  538.05  2028.19  538.05  432.33  67.02  432.33  67.02  0.00 0.00 
1 1 1 0  16 8  o 10 455.28  42.52  2141.75  378.99  2141.75  378.99  2141.75  378.99  455.28  42.52  455.28  42.52  0.00 0.00 
1 1 1 0  16 9  o 19 156.95  81.31  373.00   329.47  373.00   329.47  373.00   329.47  156.95  81.31  156.95  81.31  0.00 0.00 
1 1 1 0  16 10 o 9  552.56  48.93  3163.71  530.51  3163.71  530.51  3163.71  530.51  552.56  48.93  552.56  48.93  0.00 0.00 
1 1 1 0  16 11 o 16 693.88  36.03  4891.10  496.92  4891.10  496.92  4891.10  496.92  693.88  36.03  693.88  36.03  0.00 0.00 
1 1 1 0  16 12 o 9  230.93  85.11  734.37   363.77  734.37   363.77  734.37   363.77  230.93  85.11  230.93  85.11  0.00 0.00 
1 1 1 0  16 13 o 19 880.99  30.36  7837.50  533.60  7837.50  533.60  7837.50  533.60  880.99  30.36  880.99  30.36  0.00 0.00 
1 1 1 0  16 14 o 6  524.71  45.82  2859.64  472.02  2859.64  472.02  2859.64  472.02  524.71  45.82  524.71  45.82  0.00 0.00 
1 1 1 0  16 15 o 3  489.15  40.99  2480.61  394.25  2480.61  394.25  2480.61  394.25  489.15  40.99  489.15  40.99  0.00 0.00 
1 1 1 0  16 16 o 2  231.50  99.67  820.58   473.60  820.58   473.60  820.58   473.60  231.50  99.67  231.50  99.67  0.00 0.00 
1 1 1 0  16 17 o 19 111.28  68.08  130.52   288.84  130.52   288.84  130.52   288.84  111.28  68.08  111.28  68.08  0.00 0.00 
1 1 1 0  16 18 o 10 551.00  46.58  3188.48  504.56  3188.48  504.56  3188.48  504.56  551.00  46.58  551.00  46.58  0.00 0.00 
1 1 1 0  16 19 o 4  118.75  78.29  -9.79    477.03  -9.79    477.03  -9.79    477.03  118.75  78.29  118.75  78.29  0.00 0.00 
1 1 1 0  16 20 o 6  452.12  61.34  2265.64  525.86  2265.64  525.86  2265.64  525.86  452.12  61.34  452.12  61.34  0.00 0.00 
1 1 1 0  16 21 o 5  145.26  82.73  339.28   375.33  339.28   375.33  339.28   375.33  145.26  82.73  145.26  82.73  0.00 0.00 
1 1 1 0  16 22 o 19 159.55  91.40  416.49   461.87  416.49   461.87  416.49   461.87  159.55  91.40  159.55  91.40  0.00 0.00 
1 1 1 0  16 23 o 16 117.34  72.19  169.09   328.82  169.09   328.82  169.09   328.82  117.34  72.19  117.34  72.19  0.00 0.00 
1 1 1 0  16 24 o 2  399.17  51.59  1756.33  392.92  1756.33  392.92  1756.33  392.92  399.17  51.59  399.17  51.59  0.00 0.00 
1 1 1 0  16 25 o 18 306.48  101.84 1394.95  555.46  1394.95  555.46  1394.95  555.46  306.48  101.84 306.48  101.84 0.00 0.00 
1 1 1 0  16 26 o 9  137.44  86.20  223.40   492.11  223.40   492.11  223.40   492.11  137.44  86.20  137.44  86.20  0.00 0.00 
1 1 1 0  16 27 o 5  183.93  99.42  631.42   510.06  631.42   510.06  631.42   510.06  183.93  99.42  183.93  99.42  0.00 0.00 
1 1 1 0  16 28 o 16 117.40  75.51  106.08   406.30  106.08   406.30  106.08   406.30  117.40  75.51  117.40  75.51  0.00 0.00 
1 1 1 0  16 29 o 2  241.54  101.42 988.87   492.28  988.87   492.28  988.87   492.28  241.54  101.42 241.54  101.42 0.00 0.00 
1 1 1 0  16 30 o 11 168.56  93.34  537.65   461.11  537.65   461.11  537.65   461.11  168.56  93.34  168.56  93.34  0.00 0.00 
1 1 1 0  16 31 o 7  112.80  76.15  -43.82   499.90  -43.82   499.90  -43.82   499.90  112.80  76.15  112.80  76.15  0.00 0.00 
1 1 1 0  16 32 o 12 737.06  43.25  5831.42  632.53  5831.42  632.53  5831.42  632.53  737.06  43.25  737.06  43.25  0.00 0.00 
1 1 1 0  16 33 o 9  101.41  69.02  -53.26   427.84  -53.26   427.84  -53.26   427.84  101.41  69.02  101.41  69.02  0.00 0.00 
1 1 1 0  16 34 o 9  152.04  91.22  508.53   497.55  508.53   497.55  508.53   497.55  152.04  91.22  152.04  91.22  0.00 0.00 
1 1 1 0  16 35 o 11 140.61  90.42  479.18   582.53  479.18   582.53  479.18   582.53  140.61  90.42  140.61  90.42  0.00 0.00 
1 1 1 0  17 1  o 8  138.80  88.12  87.59    531.92  87.59    531.92  87.59    531.92  138.80  88.12  138.80  88.12  0.00 0.00 
1 1 1 0  17 2  o 15 1268.53 26.80  16162.99 679.22  16162.99 679.22  16162.99 679.22  1268.53 26.80  1268.53 26.80  0.00 0.00 
1 1 1 0  17 3  o 19 935.81  33.32  8831.29  621.97  8831.29  621.97  8831.29  621.97  935.81  33.32  935.81  33.32  0.00 0.00 
1 1 1 0  17 4  o 4  246.53  106.89 898.68   544.24  898.68   544.24  898.68   544.24  246.53  106.89 246.53  106.89 0.00 0.00 
1 1 1 0  17 5  o 6  552.14  69.86  3247.22  737.93  3247.22  737.93  3247.22  737.93  552.14  69.86  552.14  69.86  0.00 0.00 
1 1 1 0  17 6  o 19 865.11  29.38  7539.10  507.10  7539.10  507.10  7539.10  507.10  865.11  29.38  865.11  29.38  0.00 0.00 
1 1 1 0  17 7  o 18 374.07  62.67  1536.13  429.34  1536.13  429.34  1536.13  429.34  374.07  62.67  374.07  62.67  0.00 0.00 
1 1 1 0  17 8  o 9  169.45  93.02  426.80   453.51  426.80   453.51  426.80   453.51  169.45  93.02  169.45  93.02  0.00 0.00 
1 1 1 0  17 9  o 16 976.47  38.58  9662.08  750.86  9662.08  750.86  9662.08  750.86  976.47  38.58  976.47  38.58  0.00 0.00 
1 1 1 0  17 10 o 10 157.47  87.55  363.52   407.59  363.52   407.59  363.52   407.59  157.47  87.55  157.47  87.55  0.00 0.00 
1 1 1 0  17 11 o 6  874.22  36.89  7748.72  642.47  7748.72  642.47  7748.72  642.47  874.22  36.89  874.22  36.89  0.00 0.00 
1 1 1 0  17 12 o 13 586.28  42.19  3533.74  488.71  3533.74  488.71  3533.74  488.71  586.28  42.19  586.28  42.19  0.00 0.00 
1 1 1 0  17 13 o 2  359.09  52.37  1394.38  352.79  1394.38  352.79  1394.38  352.79  359.09  52.37  359.09  52.37  0.00 0.00 
1 1 1 0  17 14 o 13 233.49  88.55  776.06   388.24  776.06   388.24  776.06   388.24  233.49  88.55  233.49  88.55  0.00 0.00 
1 1 1 0  17 15 o 6  689.02  45.32  4905.70  618.18  4905.70  618.18  4905.70  618.18  689.02  45.32  689.02  45.32  0.00 0.00 
1 1 1 0  17 16 o 19 122.76  76.19  146.69   374.12  146.69   374.12  146.69   374.12  122.76  76.19  122.76  76.19  0.00 0.00 
1 1 1 0  17 17 o 16 115.02  68.10  170.58   270.57  170.58   270.57  170.58   270.57  115.02  68.10  115.02  68.10  0.00 0.00 
1 1 1 0  17 18 o 16 134.05  86.20  115.87   529.25  115.87   529.25  115.87   529.25  134.05  86.20  134.05  86.20  0.00 0.00 
1 1 1 0  17 19 o 16 141.64  81.50  306.54   369.73  306.54   369.73  306.54   369.73  141.64  81.50  141.64  81.50  0.00 0.00 
1 1 1 0  17 20 o 14 506.19  42.88  2702.90  426.65  2702.90  426.65  2702.90  426.65  506.19  42.88  506.19  42.88  0.00 0.00 
1 1 1 0  17 21 o 7  146.87  87.05  321.46   442.80  321.46   442.80  321.46   442.80  146.87  87.05  146.87  87.05  0.00 0.00 
1 1 1 0  17 22 o 4  141.68  86.40  292.42   461.83  292.42   461.83  292.42   461.83  141.68  86.40  141.68  86.40  0.00 0.00 
1 1 1 0  17 23 o 7  156.90  87.48  419.96   408.30  419.96   408.30  419.96   408.30  156.90  87.48  156.90  87.48  0.00 0.00 
1 1 1 0  17 24 o 11 188.92  90.67  621.30   395.05  621.30   395.05  621.30   395.05  188.92  90.67  188.92  90.67  0.00 0.00 
1 1 1 0  17 25 o 13 121.74  78.11  120.57   431.58  120.57   431.58  120.57   431.58  121.74  78.11  121.74  78.11  0.00 0.00 
1 1 1 0  17 26 o 17 113.09  74.88  -11.78   443.78  -11.78   443.78  -11.78   443.78  113.09  74.88  113.09  74.88  0.00 0.00 
1 1 1 0  17 27 o 4  231.39  82.32  787.28   347.06  787.28   347.06  787.28   347.06  231.39  82.32  231.39  82.32  0.00 0.00 
1 1 1 0  17 28 o 4  138.11  89.28  217.59   577.60  217.59   577.60  217.59   577.60  138.11  89.28  138.11  89.28  0.00 0.00 
1 1 1 0  17 29 o 18 429.68  73.33  2240.69  575.14  2240.69  575.14  2240.69  575.14  429.68  73.33  429.68  73.33  0.00 0.00 
1 1 1 0  17 30 o 14 177.47  105.90 651.17   663.55  651.17   663.55  651.17   663.55  177.47  105.90 177.47  105.90 0.00 0.00 
1 1 1 0  17 31 o 4  138.02  89.52  235.09   587.17  235.09   587.17  235.09   587.17  138.02  89.52  138.02  89.52  0.00 0.00 
1 1 1 0  17 32 o 10 150.86  93.55  440.74   562.73  440.74   562.73  440.74   562.73  150.86  93.55  150.86  93.55  0.00 0.00 
1 1 1 0  17 33 o 16 136.82  88.88  292.71   581.92  292.71   581.92  292.71   581.92  136.82  88.88  136.82  88.88  0.00 0.00 
1 1 1 0  17 34 o 7  126.44  80.47  258.17   446.80  258.17   446.80  258.17   446.80  126.44  80.47  126.44  80.47  0.00 0.00 
1 1 1 0  18 0  o 11 767.25  64.13  6061.92  967.72  6061.92  967.72  6061.92  967.72  767.25  64.13  767.25  64.13  0.00 0.00 
1 1 1 0  18 1  o 12 499.34  52.08  2602.93  505.95  2602.93  505.95  2602.93  505.95  499.34  52.08  499.34  52.08  0.00 0.00 
1 1 1 0  18 2  o 7  696.42  57.96  5024.76  793.90  5024.76  793.90  5024.76  793.90  696.42  57.96  696.42  57.96  0.00 0.00 
1 1 1 0  18 3  o 7  340.04  81.84  1367.82  482.59  1367.82  482.59  1367.82  482.59  340.04  81.84  340.04  81.84  0.00 0.00 
1 1 1 0  18 4  o 8  430.51  50.22  1951.23  417.04  1951.23  417.04  1951.23  417.04  430.51  50.22  430.51  50.22  0.00 0.00 
1 1 1 0  18 5  f 0  292.48  111.98 1215.66  618.26  1215.66  618.26  1215.66  618.26  292.48  111.98 292.48  111.98 0.00 0.00 
1 1 1 0  18 6  f 0  262.39  104.07 988.72   526.60  988.72   526.60  988.72   526.60  262.39  104.07 262.39  104.07 0.00 0.00 
1 1 1 0  18 7  o 2  284.82  80.84  1007.89  398.84  1007.89  398.84  1007.89  398.84  284.82  80.84  284.82  80.84  0.00 0.00 
1 1 1 0  18 8  o 12 752.98  40.22  5776.23  601.73  5776.23  601.73  5776.23  601.73  752.98  40.22  752.98  40.22  0.00 0.00 
1 1 1 0  18 9  o 6  607.72  53.58  3843.25  639.05  3843.25  639.05  3843.25  639.05  607.72  53.58  607.72  53.58  0.00 0.00 
1 1 1 0  18 10 o 9  446.83  41.22  2069.27  360.75  2069.27  360.75  2069.27  360.75  446.83  41.22  446.83  41.22  0.00 0.00 
1 1 1 0  18 11 o 6  168.89  83.18  441.49   335.55  441.49   335.55  441.49   335.55  168.89  83.18  168.89  83.18  0.00 0.00 
1 1 1 0  18 12 o 12 370.49  88.19  1654.61  567.13  1654.61  567.13  1654.61  567.13  370.49  88.19  370.49  88.19  0.00 0.00 
1 1 1 0  18 13 o 15 534.73  38.66  2946.97  408.36  2946.97  408.36  2946.97  408.36  534.73  38.66  534.73  38.66  0.00 0.00 
1 1 1 0  18 14 o 8  141.00  76.23  304.75   299.92  304.75   299.92  304.75   299.92  141.00  76.23  141.00  76.23  0.00 0.00 
1 1 1 0  18 15 o 8  710.62  43.80  5241.16  616.96  5241.16  616.96  5241.16  616.96  710.62  43.80  710.62  43.80  0.00 0.00 
1 1 1 0  18 16 o 10 560.27  39.92  3253.82  442.02  3253.82  442.02  3253.82  442.02  560.27  39.92  560.27  39.92  0.00 0.00 
1 1 1 0  18 17 o 16 328.88  87.52  1386.12  497.38  1386.12  497.38  1386.12  497.38  328.88  87.52  328.88  87.52  0.00 0.00 
1 1 1 0  18 18 f 0  774.85  33.97  6152.48  524.20  6152.48  524.20  6152.48  524.20  774.85  33.97  774.85  33.97  0.00 0.00 
1 1 1 0  18 19 o 11 147.56  87.71  327.95   451.92  327.95   451.92  327.95   451.92  147.56  87.71  147.56  87.71  0.00 0.00 
1 1 1 0  18 20 o 8  112.74  75.71  -96.20   482.25  -96.20   482.25  -96.20   482.25  112.74  75.71  112.74  75.71  0.00 0.00 
1 1 1 0  18 21 o 17 216.51  106.51 850.71   549.90  850.71   549.90  850.71   549.90  216.51  106.51 216.51  106.51 0.00 0.00 
1 1 1 0  18 22 o 4  291.63  101.66 1265.12  535.91  1265.12  535.91  1265.12  535.91  291.63  101.66 291.63  101.66 0.00 0.00 
1 1 1 0  18 23 o 3  138.15  87.98  219.54   535.18  219.54   535.18  219.54   535.18  138.15  87.98  138.15  87.98  0.00 0.00 
1 1 1 0  18 24 o 17 235.50  107.35 988.73   548.70  988.73   548.70  988.73   548.70  235.50  107.35 235.50  107.35 0.00 0.00 
1 1 1 0  18 25 o 10 160.96  85.58  440.98   372.31  440.98   372.31  440.98   372.31  160.96  85.58  160.96  85.58  0.00 0.00 
1 1 1 0  18 26 o 9  433.51  92.16  2437.85  702.44  2437.85  702.44  2437.85  702.44  433.51  92.16  433.51  92.16  0.00 0.00 
1 1 1 0  18 27 o 8  393.91  72.18  1873.11  512.30  1873.11  512.30  1873.11  512.30  393.91  72.18  393.91  72.18  0.00 0.00 
1 1 1 0  18 28 o 18 212.24  116.69 981.71   714.85  981.71   714.85  981.71   714.85  212.24  116.69 212.24  116.69 0.00 0.00 
1 1 1 0  18 29 o 10 122.14  81.31  29.92    535.33  29.92    535.33  29.92    535.33  122.14  81.31  122.14  81.31  0.00 0.00 
1 1 1 0  18 30 o 1  395.32  51.37  1756.14  387.27  1756.14  387.27  1756.14  387.27  395.32  51.37  395.32  51.37  0.00 0.00 
1 1 1 0  18 31 o 4  103.16  70.10  -81.80   437.82  -81.80   437.82  -81.80   437.82  103.16  70.10  103.16  70.10  0.00 0.00 
1 1 1 0  18 32 o 5  610.78  40.46  4032.70  489.20  4032.70  489.20  4032.70  489.20  610.78  40.46  610.78  40.46  0.00 0.00 
1 1 1 0  18 33 f 0  108.21  75.41  -174.30  588.44  -174.30  588.44  -174.30  588.44  108.21  75.41  108.21  75.41  0.00 0.00 
1 1 1 0  18 34 o 7  141.92  93.44  502.50   675.61  502.50   675.61  502.50   675.61  141.92  93.44  141.92  93.44  0.00 0.00 
1 1 1 0  19 1  o 8  190.53  93.38  559.34   422.03  559.34   422.03  559.34   422.03  190.53  93.38  190.53  93.38  0.00 0.00 
1 1 1 0  19 2  o 5  164.61  101.82 252.61   662.69  252.61   662.69  252.61   662.69  164.61  101.82 164.61  101.82 0.00 0.00 
1 1 1 0  19 3  o 13 815.02  38.03  6742.09  617.05  6742.09  617.05  6742.09  617.05  815.02  38.03  815.02  38.03  0.00 0.00 
1 1 1 0  19 4  f 0  263.72  86.50  912.79   404.53  912.79   404.53  912.79   404.53  263.72  86.50  263.72  86.50  0.00 0.00 
1 1 1 0  19 5  o 14 639.62  47.67  4216.85  601.85  4216.85  601.85  4216.85  601.85  639.62  47.67  639.62  47.67  0.00 0.00 
1 1 1 0  19 6  o 11 439.15  43.09  2005.37  369.50  2005.37  369.50  2005.37  369.50  439.15  43.09  439.15  43.09  0.00 0.00 
1 1 1 0  19 7  o 7  117.91  72.06  132.88   322.79  132.88   322.79  132.88   322.79  117.91  72.06  117.91  72.06  0.00 0.00 
1 1 1 0  19 8  o 4  483.22  54.23  2466.29  507.18  2466.29  507.18  2466.29  507.18  483.22  54.23  483.22  54.23  0.00 0.00 
1 1 1 0  19 9  o 10 212.64  98.98  702.61   467.60  702.61   467.60  702.61   467.60  212.64  98.98  212.64  98.98  0.00 0.00 
1 1 1 0  19 10 o 16 1039.72 34.56  10952.49 716.98  10952.49 716.98  10952.49 716.98  1039.72 34.56  1039.72 34.56  0.00 0.00 
1 1 1 0  19 11 o 8  342.60  61.43  1317.15  380.70  1317.15  380.70  1317.15  380.70  342.60  61.43  342.60  61.43  0.00 0.00 
1 1 1 0  19 12 o 11 407.82  57.51  1808.84  442.26  1808.84  442.26  1808.84  442.26  407.82  57.51  407.82  57.51  0.00 0.00 
1 1 1 0  19 13 o 18 116.22  77.09  -64.61   473.73  -64.61   473.73  -64.61   473.73  116.22  77.09  116.22  77.09  0.00 0.00 
1 1 1 0  19 14 o 6  244.96  84.68  832.40   373.87  832.40   373.87  832.40   373.87  244.96  84.68  244.96  84.68  0.00 0.00 
1 1 1 0  19 15 o 16 117.41  73.37  120.01   352.91  120.01   352.91  120.01   352.91  117.41  73.37  117.41  73.37  0.00 0.00 
1 1 1 0  19 16 o 4  157.61  99.03  295.34   652.44  295.34   652.44  295.34   652.44  157.61  99.03  157.61  99.03  0.00 0.00 
1 1 1 0  19 17 o 16 516.95  45.54  2821.48  462.01  2821.48  462.01  2821.48  462.01  516.95  45.54  516.95  45.54  0.00 0.00 
1 1 1 0  19 18 o 11 121.35  73.90  181.30   336.80  181.30   336.80  181.30   336.80  121.35  73.90  121.35  73.90  0.00 0.00 
1 1 1 0  19 19 o 8  865.61  27.96  7619.71  482.88  7619.71  482.88  7619.71  482.88  865.61  27.96  865.61  27.96  0.00 0.00 
1 1 1 0  19 20 o 2  193.07  94.53  645.19   432.33  645.19   432.33  645.19   432.33  193.07  94.53  193.07  94.53  0.00 0.00 
1 1 1 0  19 21 o 5  126.84  81.28  135.39   465.33  135.39   465.33  135.39   465.33  126.84  81.28  126.84  81.28  0.00 0.00 
1 1 1 0  19 22 o 8  197.58  93.38  676.08   417.40  676.08   417.40  676.08   417.40  197.58  93.38  197.58  93.38  0.00 0.00 
1 1 1 0  19 23 o 14 122.50  78.83  120.59   443.67  120.59   443.67  120.59   443.67  122.50  78.83  122.50  78.83  0.00 0.00 
1 1 1 0  19 24 o 2  135.87  90.56  7.24     667.46  7.24     667.46  7.24     667.46  135.87  90.56  135.87  90.56  0.00 0.00 
1 1 1 0  19 25 o 7  121.23  78.67  92.81    454.33  92.81    454.33  92.81    454.33  121.23  78.67  121.23  78.67  0.00 0.00 
1 1 1 0  19 26 o 18 393.56  83.83  1955.25  579.91  1955.25  579.91  1955.25  579.91  393.56  83.83  393.56  83.83  0.00 0.00 
1 1 1 0  19 27 o 13 135.09  89.80  92.24    648.80  92.24    648.80  92.24    648.80  135.09  89.80  135.09  89.80  0.00 0.00 
1 1 1 0  19 28 o 7  176.89  100.89 623.85   559.37  623.85   559.37  623.85   559.37  176.89  100.89 176.89  100.89 0.00 0.00 
1 1 1 0  19 29 o 9  336.68  84.78  1513.33  493.70  1513.33  493.70  1513.33  493.70  336.68  84.78  336.68  84.78  0.00 0.00 
1 1 1 0  19 30 o 2  130.27  88.61  11.39    703.45  11.39    703.45  11.39    703.45  130.27  88.61  130.27  88.61  0.00 0.00 
1 1 1 0  19 31 o 19 119.63  76.09  191.83   398.90  191.83   398.90  191.83   398.90  119.63  76.09  119.63  76.09  0.00 0.00 
1 1 1 0  19 32 o 4  168.79  100.68 669.78   599.43  669.78   599.43  669.78   599.43  168.79  100.68 168.79  100.68 0.00 0.00 
1 1 1 0  19 33 o 3  104.86  70.59  19.18    423.91  19.18    423.91  19.18    423.91  104.86  70.59  104.86  70.59  0.00 0.00 
1 1 1 0  20 0  o 4  324.96  56.18  1154.81  332.43  1154.81  332.43  1154.81  332.43  324.96  56.18  324.96  56.18  0.00 0.00 
1 1 1 0  20 1  o 13 368.94  87.45  1619.43  560.22  1619.43  560.22  1619.43  560.22  368.94  87.45  368.94  87.45  0.00 0.00 
1 1 1 0  20 2  o 14 1147.78 34.27  13306.68 785.25  13306.68 785.25  13306.68 785.25  1147.78 34.27  1147.78 34.27  0.00 0.00 
1 1 1 0  20 3  o 8  175.56  101.07 435.08   569.00  435.08   569.00  435.08   569.00  175.56  101.07 175.56  101.07 0.00 0.00 
1 1 1 0  20 4  o 5  510.00  40.71  2677.62  408.99  2677.62  408.99  2677.62  408.99  510.00  40.71  510.00  40.71  0.00 0.00 
1 1 1 0  20 5  f 0  453.54  60.22  2210.00  519.38  2210.00  519.38  2210.00  519.38  453.54  60.22  453.54  60.22  0.00 0.00 
1 1 1 0  20 6  o 9  166.61  90.71  423.49   427.54  423.49   427.54  423.49   427.54  166.61  90.71  166.61  90.71  0.00 0.00 
1 1 1 0  20 7  o 12 611.35  30.92  3794.02  376.03  3794.02  376.03  3794.02  376.03  611.35  30.92  611.35  30.92  0.00 0.00 
1 1 1 0  20 8  o 19 656.76  34.22  4390.95  446.72  4390.95  446.72  4390.95  446.72  656.76  34.22  656.76  34.22  0.00 0.00 
1 1 1 0  20 9  o 7  463.35  38.17  2220.55  348.03  2220.55  348.03  2220.55  348.03  463.35  38.17  463.35  38.17  0.00 0.00 
1 1 1 0  20 10 o 6  112.20  74.21  -59.95   434.11  -59.95   434.11  -59.95   434.11  112.20  74.21  112.20  74.21  0.00 0.00 
1 1 1 0  20 11 o 6  105.84  72.72  -290.25  500.37  -290.25  500.37  -290.25  500.37  105.84  72.72  105.84  72.72  0.00 0.00 
1 1 1 0  20 12 o 17 99.62   67.02  -115.33  381.01  -115.33  381.01  -115.33  381.01  99.62   67.02  99.62   67.02  0.00 0.00 
1 1 1 0  20 13 o 10 111.11  69.03  112.98   307.83  112.98   307.83  112.98   307.83  111.11  69.03  111.11  69.03  0.00 0.00 
1 1 1 0  20 14 o 10 119.29  78.13  5.94     463.14  5.94     463.14  5.94     463.14  119.29  78.13  119.29  78.13  0.00 0.00 
1 1 1 0  20 15 o 9  141.43  76.32  322.20   300.05  322.20   300.05  322.20   300.05  141.43  76.32  141.43  76.32  0.00 0.00 
1 1 1 0  20 16 o 6  216.54  101.60 783.54   493.31  783.54   493.31  783.54   493.31  216.54  101.60 216.54  101.60 0.00 0.00 
1 1 1 0  20 17 o 14 253.07  88.75  918.13   406.93  918.13   406.93  918.13   406.93  253.07  88.75  253.07  88.75  0.00 0.00 
1 1 1 0  20 18 o 8  122.97  78.42  111.37   426.98  111.37   426.98  111.37   426.98  122.97  78.42  122.97  78.42  0.00 0.00 
1 1 1 0  20 19 o 2  118.09  76.43  74.23    425.16  74.23    425.16  74.23    425.16  118.09  76.43  118.09  76.43  0.00 0.00 
1 1 1 0  20 20 o 7  136.10  85.80  213.27   494.28  213.27   494.28  213.27   494.28  136.10  85.80  136.10  85.80  0.00 0.00 
1 1 1 0  20 21 o 4  137.50  84.48  265.97   449.00  265.97   449.00  265.97   449.00  137.50  84.48  137.50  84.48  0.00 0.00 
1 1 1 0  20 22 o 2  135.31  86.94  183.75   537.17  183.75   537.17  183.75   537.17  135.31  86.94  135.31  86.94  0.00 0.00 
1 1 1 0  20 23 o 18 152.16  93.66  338.29   554.23  338.29   554.23  338.29   554.23  152.16  93.66  152.16  93.66  0.00 0.00 
1 1 1 0  20 24 o 11 131.60  79.82  243.60   389.56  243.60   389.56  243.60   389.56  131.60  79.82  131.60  79.82  0.00 0.00 
1 1 1 0  20 25 o 16 109.05  73.24  -53.79   451.51  -53.79   451.51  -53.79   451.51  109.05  73.24  109.05  73.24  0.00 0.00 
1 1 1 0  20 26 o 5  143.55  94.49  198.90   690.54  198.90   690.54  198.90   690.54  143.55  94.49  143.55  94.49  0.00 0.00 
1 1 1 0  20 27 o 14 379.64  50.98  1615.60  367.53  1615.60  367.53  1615.60  367.53  379.64  50.98  379.64  50.98  0.00 0.00 
1 1 1 0  20 28 o 14 901.47  46.91  8704.14  840.51  8704.14  840.51  8704.14  840.51  901.47  46.91  901.47  46.91  0.00 0.00 
1 1 1 0  20 29 o 5  256.80  112.17 1222.91  598.96  1222.91  598.96  1222.91  598.96  256.80  112.17 256.80  112.17 0.00 0.00 
1 1 1 0  20 30 o 13 149.14  93.14  405.87   568.11  405.87   568.11  405.87   568.11  149.14  93.14  149.14  93.14  0.00 0.00 
1 1 1 0  20 31 o 8  133.25  84.54  293.31   488.60  293.31   488.60  293.31   488.60  133.25  84.54  133.25  84.54  0.00 0.00 
1 1 1 0  20 32 o 1  254.19  123.15 1534.91  730.89  1534.91  730.89  1534.91  730.89  254.19  123.15 254.19  123.15 0.00 0.00 
1 1 1 0  20 33 f 0  148.41  87.98  513.07   452.47  513.07   452.47  513.07   452.47  148.41  87.98  148.41  87.98  0.00 0.00 
1 1 1 0  21 1  o 4  482.57  65.08  2521.37  596.02  2521.37  596.02  2521.37  596.02  482.57  65.08  482.57  65.08  0.00 0.00 
1 1 1 0  21 2  o 5  539.07  48.14  3025.56  509.09  3025.56  509.09  3025.56  509.09  539.07  48.14  539.07  48.14  0.00 0.00 
1 1 1 0  21 3  o 10 763.34  40.43  5950.46  613.29  5950.46  613.29  5950.46  613.29  763.34  40.43  763.34  40.43  0.00 0.00 
1 1 1 0  21 4  o 9  112.09  72.09  30.09    370.44  30.09    370.44  30.09    370.44  112.09  72.09  112.09  72.09  0.00 0.00 
1 1 1 0  21 5  o 8  521.47  56.84  2887.13  574.90  2887.13  574.90  2887.13  574.90  521.47  56.84  521.47  56.84  0.00 0.00 
1 1 1 0  21 6  o 15 672.71  37.82  4630.25  505.12  4630.25  505.12  4630.25  505.12  672.71  37.82  672.71  37.82  0.00 0.00 
1 1 1 0  21 7  o 15 244.75  86.77  827.01   386.39  827.01   386.39  827.01   386.39  244.75  86.77  244.75  86.77  0.00 0.00 
1 1 1 0  21 8  f 0  126.59  83.07  -19.99   527.36  -19.99   527.36  -19.99   527.36  126.59  83.07  126.59  83.07  0.00 0.00 
1 1 1 0  21 9  o 12 315.94  91.71  1289.44  502.84  1289.44  502.84  1289.44  502.84  315.94  91.71  315.94  91.71  0.00 0.00 
1 1 1 0  21 10 o 8  756.62  29.97  5820.88  451.99  5820.88  451.99  5820.88  451.99  756.62  29.97  756.62  29.97  0.00 0.00 
1 1 1 0  21 11 o 13 173.70  110.48 332.95   840.72  332.95   840.72  332.95   840.72  173.70  110.48 173.70  110.48 0.00 0.00 
1 1 1 0  21 12 o 18 742.47  44.23  5716.23  651.38  5716.23  651.38  5716.23  651.38  742.47  44.23  742.47  44.23  0.00 0.00 
1 1 1 0  21 13 o 15 123.46  74.21  194.55   330.50  194.55   330.50  194.55   330.50  123.46  74.21  123.46  74.21  0.00 0.00 
1 1 1 0  21 14 o 4  129.93  74.54  253.53   307.87  253.53   307.87  253.53   307.87  129.93  74.54  129.93  74.54  0.00 0.00 
1 1 1 0  21 15 o 13 386.25  44.81  1596.60  334.06  1596.60  334.06  1596.60  334.06  386.25  44.81  386.25  44.81  0.00 0.00 
1 1 1 0  21 16 o 5  143.35  82.30  325.93   375.65  325.93   375.65  325.93   375.65  143.35  82.30  143.35  82.30  0.00 0.00 
1 1 1 0  21 17 o 7  196.28  105.78 691.56   575.78  691.56   575.78  691.56   575.78  196.28  105.78 196.28  105.78 0.00 0.00 
1 1 1 0  21 18 o 17 155.98  97.19  351.70   614.89  351.70   614.89  351.70   614.89  155.98  97.19  155.98  97.19  0.00 0.00 
1 1 1 0  21 19 o 5  114.02  71.65  125.28   341.64  125.28   341.64  125.28   341.64  114.02  71.65  114.02  71.65  0.00 0.00 
1 1 1 0  21 20 o 4  130.44  89.74  -216.56  767.81  -216.56  767.81  -216.56  767.81  130.44  89.74  130.44  89.74  0.00 0.00 
1 1 1 0  21 21 o 3  613.31  34.49  3905.30  420.02  3905.30  420.02  3905.30  420.02  613.31  34.49  613.31  34.49  0.00 0.00 
1 1 1 0  21 22 o 16 316.64  86.50  1323.20  473.53  1323.20  473.53  1323.20  473.53  316.64  86.50  316.64  86.50  0.00 0.00 
1 1 1 0  21 23 o 11 102.99  68.85  -57.53   390.68  -57.53   390.68  -57.53   390.68  102.99  68.85  102.99  68.85  0.00 0.00 
1 1 1 0  21 24 f 0  434.38  64.46  2192.14  523.81  2192.14  523.81  2192.14  523.81  434.38  64.46  434.38  64.46  0.00 0.00 
1 1 1 0  21 25 o 14 170.92  99.39  573.87   558.81  573.87   558.81  573.87   558.81  170.92  99.39  170.92  99.39  0.00 0.00 
1 1 1 0  21 26 o 19 172.24  104.46 592.57   667.19  592.57   667.19  592.57   667.19  172.24  104.46 172.24  104.46 0.00 0.00 
1 1 1 0  21 27 o 18 133.44  86.24  184.30   538.55  184.30   538.55  184.30   538.55  133.44  86.24  133.44  86.24  0.00 0.00 
1 1 1 0  21 28 o 2  217.62  100.46 868.91   481.06  868.91   481.06  868.91   481.06  217.62  100.46 217.62  100.46 0.00 0.00 
1 1 1 0  21 29 o 1  145.61  91.15  368.47   547.28  368.47   547.28  368.47   547.28  145.61  91.15  145.61  91.15  0.00 0.00 
1 1 1 0  21 30 o 7  115.06  75.35  132.47   430.55  132.47   430.55  132.47   430.55  115.06  75.35  115.06  75.35  0.00 0.00 
1 1 1 0  21 31 o 7  108.38  73.88  -26.76   494.38  -26.76   494.38  -26.76   494.38  108.38  73.88  108.38  73.88  0.00 0.00 
1 1 1 0  21 32 o 3  101.80  71.59  -206.20  566.26  -206.20  566.26  -206.20  566.26  101.80  71.59  101.80  71.59  0.00 0.00 
1 1 1 0  22 0  o 15 576.34  57.53  3473.46  646.80  3473.46  646.80  3473.46  646.80  576.34  57.53  576.34  57.53  0.00 0.00 
1 1 1 0  22 1  o 14 453.86  46.52  2167.53  411.28  2167.53  411.28  2167.53  411.28  453.86  46.52  453.86  46.52  0.00 0.00 
1 1 1 0  22 2  o 11 509.55  54.87  2761.63  542.80  2761.63  542.80  2761.63  542.80  509.55  54.87  509.55  54.87  0.00 0.00 
1 1 1 0  22 3  o 1  152.05  92.91  267.84   536.41  267.84   536.41  267.84   536.41  152.05  92.91  152.05  92.91  0.00 0.00 
1 1 1 0  22 4  o 13 628.09  45.66  4088.35  566.42  4088.35  566.42  4088.35  566.42  628.09  45.66  628.09  45.66  0.00 0.00 
1 1 1 0  22 5  o 11 131.05  81.08  164.44   420.34  164.44   420.34  164.44   420.34  131.05  81.08  131.05  81.08  0.00 0.00 
1 1 1 0  22 6  o 6  536.87  39.06  2974.56  414.22  2974.56  414.22  2974.56  414.22  536.87  39.06  536.87  39.06  0.00 0.00 
1 1 1 0  22 7  o 5  825.90  21.57  6875.10  355.77  6875.10  355.77  6875.10  355.77  825.90  21.57  825.90  21.57  0.00 0.00 
1 1 1 0  22 8  o 12 133.72  89.79  -115.52  677.99  -115.52  677.99  -115.52  677.99  133.72  89.79  133.72  89.79  0.00 0.00 
1 1 1 0  22 9  o 8  312.04  67.25  1147.25  368.26  1147.25  368.26  1147.25  368.26  312.04  67.25  312.04  67.25  0.00 0.00 
1 1 1 0  22 10 o 19 142.48  81.72  302.68   369.95  302.68   369.95  302.68   369.95  142.48  81.72  142.48  81.72  0.00 0.00 
1 1 1 0  22 11 o 17 282.68  82.33  1040.73  404.02  1040.73  404.02  1040.73  404.02  282.68  82.33  282.68  82.33  0.00 0.00 
1 1 1 0  22 12 o 6  129.82  78.88  214.38   381.94  214.38   381.94  214.38   381.94  129.82  78.88  129.82  78.88  0.00 0.00 
1 1 1 0  22 13 o 3  112.65  73.44  20.79    402.34  20.79    402.34  20.79    402.34  112.65  73.44  112.65  73.44  0.00 0.00 
1 1 1 0  22 14 o 7  147.69  93.04  247.89   580.23  247.89   580.23  247.89   580.23  147.69  93.04  147.69  93.04  0.00 0.00 
1 1 1 0  22 15 o 3  177.70  96.37  551.14   480.75  551.14   480.75  551.14   480.75  177.70  96.37  177.70  96.37  0.00 0.00 
1 1 1 0  22 16 o 19 157.79  102.27 218.52   764.64  218.52   764.64  218.52   764.64  157.79  102.27 157.79  102.27 0.00 0.00 
1 1 1 0  22 17 o 4  119.15  78.79  17.21    488.96  17.21    488.96  17.21    488.96  119.15  78.79  119.15  78.79  0.00 0.00 
1 1 1 0  22 18 o 4  189.50  106.65 674.83   613.98  674.83   613.98  674.83   613.98  189.50  106.65 189.50  106.65 0.00 0.00 
1 1 1 0  22 19 o 8  407.43  71.41  1973.47  528.45  1973.47  528.45  1973.47  528.45  407.43  71.41  407.43  71.41  0.00 0.00 
1 1 1 0  22 20 o 2  213.92  97.74  791.90   454.87  791.90   454.87  791.90   454.87  213.92  97.74  213.92  97.74  0.00 0.00 
1 1 1 0  22 21 o 16 201.55  85.83  643.28   351.69  643.28   351.69  643.28   351.69  201.55  85.83  201.55  85.83  0.00 0.00 
1 1 1 0  22 22 o 13 214.83  103.97 825.77   520.79  825.77   520.79  825.77   520.79  214.83  103.97 214.83  103.97 0.00 0.00 
1 1 1 0  22 23 o 5  440.69  69.64  2300.86  568.02  2300.86  568.02  2300.86  568.02  440.69  69.64  440.69  69.64  0.00 0.00 
1 1 1 0  22 24 o 7  350.51  92.28  1677.00  558.89  1677.00  558.89  1677.00  558.89  350.51  92.28  350.51  92.28  0.00 0.00 
1 1 1 0  22 25 o 11 175.24  97.49  598.59   505.79  598.59   505.79  598.59   505.79  175.24  97.49  175.24  97.49  0.00 0.00 
1 1 1 0  22 26 o 7  235.30  94.75  899.60   434.26  899.60   434.26  899.60   434.26  235.30  94.75  235.30  94.75  0.00 0.00 
1 1 1 0  22 27 f 0  109.27  70.69  86.50    363.11  86.50    363.11  86.50    363.11  109.27  70.69  109.27  70.69  0.00 0.00 
1 1 1 0  22 28 o 5  425.06  95.19  2484.78  706.59  2484.78  706.59  2484.78  706.59  425.06  95.19  425.06  95.19  0.00 0.00 
1 1 1 0  22 29 o 9  359.76  79.10  1717.40  498.10  1717.40  498.10  1717.40  498.10  359.76  79.10  359.76  79.10  0.00 0.00 
1 1 1 0  22 30 o 3  101.70  69.99  -118.88  468.09  -118.88  468.09  -118.88  468.09  101.70  69.99  101.70  69.99  0.00 0.00 
1 1 1 0  22 31 o 8  259.30  121.20 1536.54  701.63  1536.54  701.63  1536.54  701.63  259.30  121.20 259.30  121.20 0.00 0.00 
1 1 1 0  23 1  o 2  233.02  96.88  826.25   450.17  826.25   450.17  826.25   450.17  233.02  96.88  233.02  96.88  0.00 0.00 
1 1 1 0  23 2  o 10 510.08  44.61  2724.74  446.73  2724.74  446.73  2724.74  446.73  510.08  44.61  510.08  44.61  0.00 0.00 
1 1 1 0  23 3  o 15 336.98  100.42 1516.23  589.01  1516.23  589.01  1516.23  589.01  336.98  100.42 336.98  100.42 0.00 0.00 
1 1 1 0  23 4  o 12 145.60  87.49  284.64   459.05  284.64   459.05  284.64   459.05  145.60  87.49  145.60  87.49  0.00 0.00 
1 1 1 0  23 5  f 0  193.27  100.48 635.58   504.40  635.58   504.40  635.58   504.40  193.27  100.48 193.27  100.48 0.00 0.00 
1 1 1 0  23 6  o 15 163.93  93.52  426.56   480.80  426.56   480.80  426.56   480.80  163.93  93.52  163.93  93.52  0.00 0.00 
1 1 1 0  23 7  f 0  130.42  78.07  218.90   362.81  218.90   362.81  218.90   362.81  130.42  78.07  130.42  78.07  0.00 0.00 
1 1 1 0  23 8  o 2  275.91  108.84 1166.23  577.09  1166.23  577.09  1166.23  577.09  275.91  108.84 275.91  108.84 0.00 0.00 
1 1 1 0  23 9  o 15 574.31  53.57  3530.83  602.35  3530.83  602.35  3530.83  602.35  574.31  53.57  574.31  53.57  0.00 0.00 
1 1 1 0  23 10 o 8  143.04  87.31  271.24   472.64  271.24   472.64  271.24   472.64  143.04  87.31  143.04  87.31  0.00 0.00 
1 1 1 0  23 11 o 1  132.51  75.60  264.75   314.18  264.75   314.18  264.75   314.18  132.51  75.60  132.51  75.60  0.00 0.00 
1 1 1 0  23 12 o 9  230.53  100.16 859.25   477.76  859.25   477.76  859.25   477.76  230.53  100.16 230.53  100.16 0.00 0.00 
1 1 1 0  23 13 o 16 97.14   66.20  -162.05  396.35  -162.05  396.35  -162.05  396.35  97.14   66.20  97.14   66.20  0.00 0.00 
1 1 1 0  23 14 o 9  214.13  108.24 818.20   575.17  818.20   575.17  818.20   575.17  214.13  108.24 214.13  108.24 0.00 0.00 
1 1 1 0  23 15 o 12 276.50  127.30 1413.32  772.27  1413.32  772.27  1413.32  772.27  276.50  127.30 276.50  127.30 0.00 0.00 
1 1 1 0  23 16 o 16 103.34  66.82  49.23    323.86  49.23    323.86  49.23    323.86  103.34  66.82  103.34  66.82  0.00 0.00 
1 1 1 0  23 17 o 7  216.15  67.58  620.47   256.24  620.47   256.24  620.47   256.24  216.15  67.58  216.15  67.58  0.00 0.00 
1 1 1 0  23 18 o 3  131.64  89.37  -78.06   708.24  -78.06   708.24  -78.06   708.24  131.64  89.37  131.64  89.37  0.00 0.00 
1 1 1 0  23 19 o 14 179.05  98.67  601.88   512.41  601.88   512.41  601.88   512.41  179.05  98.67  179.05  98.67  0.00 0.00 
1 1 1 0  23 20 o 18 188.69  87.33  588.42   363.72  588.42   363.72  588.42   363.72  188.69  87.33  188.69  87.33  0.00 0.00 
1 1 1 0  23 21 o 11 473.06  61.10  2515.50  551.55  2515.50  551.55  2515.50  551.55  473.06  61.10  473.06  61.10  0.00 0.00 
1 1 1 0  23 22 o 5  658.70  32.05  4489.07  420.07  4489.07  420.07  4489.07  420.07  658.70  32.05  658.70  32.05  0.00 0.00 
1 1 1 0  23 23 o 6  144.65  85.98  356.60   434.34  356.60   434.34  356.60   434.34  144.65  85.98  144.65  85.98  0.00 0.00 
1 1 1 0  23 24 o 9  128.87  86.41  27.76    623.57  27.76    623.57  27.76    623.57  128.87  86.41  128.87  86.41  0.00 0.00 
1 1 1 0  23 25 o 5  290.41  96.82  1258.08  500.88  1258.08  500.88  1258.08  500.88  290.41  96.82  290.41  96.82  0.00 0.00 
1 1 1 0  23 26 o 8  154.52  88.09  446.39   426.13  446.39   426.13  446.39   426.13  154.52  88.09  154.52  88.09  0.00 0.00 
1 1 1 0  23 27 o 11 123.59  87.24  -422.31  865.58  -422.31  865.58  -422.31  865.58  123.59  87.24  123.59  87.24  0.00 0.00 
1 1 1 0  23 28 o 18 148.83  85.96  433.30   413.53  433.30   413.53  433.30   413.53  148.83  85.96  148.83  85.96  0.00 0.00 
1 1 1 0  23 29 o 13 118.71  76.63  167.25   423.52  167.25   423.52  167.25   423.52  118.71  76.63  118.71  76.63  0.00 0.00 
1 1 1 0  23 30 f 0  257.61  132.38 1783.97  868.72  1783.97  868.72  1783.97  868.72  257.61  132.38 257.61  132.38 0.00 0.00 
1 1 1 0  23 31 o 10 143.81  87.90  473.72   480.35  473.72   480.35  473.72   480.35  143.81  87.90  143.81  87.90  0.00 0.00 
1 1 1 0  24 0  o 12 595.51  43.12  3646.03  507.31  3646.03  507.31  3646.03  507.31  595.51  43.12  595.51  43.12  0.00 0.00 
1 1 1 0  24 1  o 5  459.55  47.66  2241.38  426.25  2241.38  426.25  2241.38  426.25  459.55  47.66  459.55  47.66  0.00 0.00 
1 1 1 0  24 2  o 16 169.22  98.60  444.66   551.77  444.66   551.77  444.66   551.77  169.22  98.60  169.22  98.60  0.00 0.00 
1 1 1 0  24 3  o 10 154.30  94.41  302.50   555.50  302.50   555.50  302.50   555.50  154.30  94.41  154.30  94.41  0.00 0.00 
1 1 1 0  24 4  f 0  384.64  55.62  1626.91  401.85  1626.91  401.85  1626.91  401.85  384.64  55.62  384.64  55.62  0.00 0.00 
1 1 1 0  24 5  o 19 130.24  80.94  176.61   423.55  176.61   423.55  176.61   423.55  130.24  80.94  130.24  80.94  0.00 0.00 
1 1 1 0  24 6  o 8  193.58  96.95  638.05   459.19  638.05   459.19  638.05   459.19  193.58  96.95  193.58  96.95  0.00 0.00 
1 1 1 0  24 7  o 17 291.53  80.65  1094.82  406.67  1094.82  406.67  1094.82  406.67  291.53  80.65  291.53  80.65  0.00 0.00 
1 1 1 0  24 8  o 17 358.48  83.54  1590.11  520.76  1590.11  520.76  1590.11  520.76  358.48  83.54  358.48  83.54  0.00 0.00 
1 1 1 0  24 9  o 16 205.51  94.42  686.98   424.79  686.98   424.79  686.98   424.79  205.51  94.42  205.51  94.42  0.00 0.00 
1 1 1 0  24 10 o 16 214.01  116.17 863.60   699.33  863.60   699.33  863.60   699.33  214.01  116.17 214.01  116.17 0.00 0.00 
1 1 1 0  24 11 o 11 283.67  120.68 1372.94  695.45  1372.94  695.45  1372.94  695.45  283.67  120.68 283.67  120.68 0.00 0.00 
1 1 1 0  24 12 o 19 185.42  84.15  549.09   337.00  549.09   337.00  549.09   337.00  185.42  84.15  185.42  84.15  0.00 0.00 
1 1 1 0  24 13 o 14 119.56  80.15  -75.48   536.22  -75.48   536.22  -75.48   536.22  119.56  80.15  119.56  80.15  0.00 0.00 
1 1 1 0  24 14 o 9  126.30  77.00  215.17   366.57  215.17   366.57  215.17   366.57  126.30  77.00  126.30  77.00  0.00 0.00 
1 1 1 0  24 15 o 2  133.12  90.24  -101.19  716.54  -101.19  716.54  -101.19  716.54  133.12  90.24  133.12  90.24  0.00 0.00 
1 1 1 0  24 16 o 2  124.58  82.60  20.35    542.95  20.35    542.95  20.35    542.95  124.58  82.60  124.58  82.60  0.00 0.00 
1 1 1 0  24 17 o 11 116.69  74.19  125.37   378.60  125.37   378.60  125.37   378.60  116.69  74.19  116.69  74.19  0.00 0.00 
1 1 1 0  24 18 o 17 259.83  106.58 1124.80  546.61  1124.80  546.61  1124.80  546.61  259.83  106.58 259.83  106.58 0.00 0.00 
1 1 1 0  24 19 o 2  405.30  71.87  1929.44  527.93  1929.44  527.93  1929.44  527.93  405.30  71.87  405.30  71.87  0.00 0.00 
1 1 1 0  24 20 o 11 165.22  91.22  486.76   438.85  486.76   438.85  486.76   438.85  165.22  91.22  165.22  91.22  0.00 0.00 
1 1 1 0  24 21 f 0  284.51  88.11  1139.76  438.95  1139.76  438.95  1139.76  438.95  284.51  88.11  284.51  88.11  0.00 0.00 
1 1 1 0  24 22 o 7  153.56  87.99  428.37   428.31  428.37   428.31  428.37   428.31  153.56  87.99  153.56  87.99  0.00 0.00 
1 1 1 0  24 23 o 9  146.62  87.62  368.87   455.66  368.87   455.66  368.87   455.66  146.62  87.62  146.62  87.62  0.00 0.00 
1 1 1 0  24 24 o 4  462.25  69.25  2525.37  597.90  2525.37  597.90  2525.37  597.90  462.25  69.25  462.25  69.25  0.00 0.00 
1 1 1 0  24 25 o 15 199.06  73.94  589.11   273.46  589.11   273.46  589.11   273.46  199.06  73.94  199.06  73.94  0.00 0.00 
1 1 1 0  24 26 o 15 173.43  99.83  627.42   554.86  627.42   554.86  627.42   554.86  173.43  99.83  173.43  99.83  0.00 0.00 
1 1 1 0  24 27 o 1  572.56  56.81  3736.67  634.74  3736.67  634.74  3736.67  634.74  572.56  56.81  572.56  56.81  0.00 0.00 
1 1 1 0  24 28 o 9  211.73  81.93  719.78   329.46  719.78   329.46  719.78   329.46  211.73  81.93  211.73  81.93  0.00 0.00 
1 1 1 0  24 29 o 3  216.88  103.22 978.18   510.83  978.18   510.83  978.18   510.83  216.88  103.22 216.88  103.22 0.00 0.00 
1 1 1 0  24 30 o 15 131.87  74.37  354.52   299.38  354.52   299.38  354.52   299.38  131.87  74.37  131.87  74.37  0.00 0.00 
1 1 1 0  25 1  o 19 110.88  73.65  -44.19   434.94  -44.19   434.94  -44.19   434.94  110.88  73.65  110.88  73.65  0.00 0.00 
1 1 1 0  25 2  f 0  125.07  82.61  -0.55    534.99  -0.55    534.99  -0.55    534.99  125.07  82.61  125.07  82.61  0.00 0.00 
1 1 1 0  25 3  o 1  263.74  96.96  1025.65  472.74  1025.65  472.74  1025.65  472.74  263.74  96.96  263.74  96.96  0.00 0.00 
1 1 1 0  25 4  o 16 134.03  85.08  155.88   495.56  155.88   495.56  155.88   495.56  134.03  85.08  134.03  85.08  0.00 0.00 
1 1 1 0  25 5  o 14 192.65  103.72 649.55   553.05  649.55   553.05  649.55   553.05  192.65  103.72 192.65  103.72 0.00 0.00 
1 1 1 0  25 6  o 4  145.39  92.80  184.66   599.43  184.66   599.43  184.66   599.43  145.39  92.80  145.39  92.80  0.00 0.00 
1 1 1 0  25 7  o 19 155.33  82.51  399.63   345.78  399.63   345.78  399.63   345.78  155.33  82.51  155.33  82.51  0.00 0.00 
1 1 1 0  25 8  o 15 229.78  89.82  798.65   394.35  798.65   394.35  798.65   394.35  229.78  89.82  229.78  89.82  0.00 0.00 
1 1 1 0  25 9  o 15 123.80  76.55  172.43   374.22  172.43   374.22  172.43   374.22  123.80  76.55  123.80  76.55  0.00 0.00 
1 1 1 0  25 10 o 3  170.32  94.65  493.78   476.14  493.78   476.14  493.78   476.14  170.32  94.65  170.32  94.65  0.00 0.00 
1 1 1 0  25 11 o 15 124.86  79.56  126.24   438.36  126.24   438.36  126.24   438.36  124.86  79.56  124.86  79.56  0.00 0.00 
1 1 1 0  25 12 f 0  296.74  71.73  1098.21  368.98  1098.21  368.98  1098.21  368.98  296.74  71.73  296.74  71.73  0.00 0.00 
1 1 1 0  25 13 o 18 169.33  84.70  490.03   350.34  490.03   350.34  490.03   350.34  169.33  84.70  169.33  84.70  0.00 0.00 
1 1 1 0  25 14 o 15 180.57  93.25  576.49   432.40  576.49   432.40  576.49   432.40  180.57  93.25  180.57  93.25  0.00 0.00 
1 1 1 0  25 15 o 1  112.72  74.17  27.70    424.71  27.70    424.71  27.70    424.71  112.72  74.17  112.72  74.17  0.00 0.00 
1 1 1 0  25 16 o 18 131.06  80.41  237.12   405.40  237.12   405.40  237.12   405.40  131.06  80.41  131.06  80.41  0.00 0.00 
1 1 1 0  25 17 o 13 157.87  103.21 257.80   803.01  257.80   803.01  257.80   803.01  157.87  103.21 157.87  103.21 0.00 0.00 
1 1 1 0  25 18 o 10 227.08  111.25 939.58   598.92  939.58   598.92  939.58   598.92  227.08  111.25 227.08  111.25 0.00 0.00 
1 1 1 0  25 19 o 7  124.06  80.67  102.34   481.26  102.34   481.26  102.34   481.26  124.06  80.67  124.06  80.67  0.00 0.00 
1 1 1 0  25 20 o 16 196.84  113.90 813.60   728.21  813.60   728.21  813.60   728.21  196.84  113.90 196.84  113.90 0.00 0.00 
1 1 1 0  25 21 o 14 116.68  75.72  97.36    421.10  97.36    421.10  97.36    421.10  116.68  75.72  116.68  75.72  0.00 0.00 
1 1 1 0  25 22 o 11 159.24  89.29  470.30   428.32  470.30   428.32  470.30   428.32  159.24  89.29  159.24  89.29  0.00 0.00 
1 1 1 0  25 23 o 5  135.49  87.63  193.54   557.44  193.54   557.44  193.54   557.44  135.49  87.63  135.49  87.63  0.00 0.00 
1 1 1 0  25 24 o 15 120.13  77.87  124.75   443.38  124.75   443.38  124.75   443.38  120.13  77.87  120.13  77.87  0.00 0.00 
1 1 1 0  25 25 o 16 242.08  91.46  932.58   414.89  932.58   414.89  932.58   414.89  242.08  91.46  242.08  91.46  0.00 0.00 
1 1 1 0  25 26 o 16 151.35  90.16  445.86   479.43  445.86   479.43  445.86   479.43  151.35  90.16  151.35  90.16  0.00 0.00 
1 1 1 0  25 27 o 4  144.76  93.41  385.47   628.55  385.47   628.55  385.47   628.55  144.76  93.41  144.76  93.41  0.00 0.00 
1 1 1 0  25 28 o 2  135.07  84.72  344.03   475.36  344.03   475.36  344.03   475.36  135.07  84.72  135.07  84.72  0.00 0.00 
1 1 1 0  25 29 o 7  120.16  74.25  275.25   351.59  275.25   351.59  275.25   351.59  120.16  74.25  120.16  74.25  0.00 0.00 
1 1 1 0  26 0  f 0  244.83  61.57  717.28   260.73  717.28   260.73  717.28   260.73  244.83  61.57  244.83  61.57  0.00 0.00 
1 1 1 0  26 1  o 11 398.57  51.00  1734.18  388.35  1734.18  388.35  1734.18  388.35  398.57  51.00  398.57  51.00  0.00 0.00 
1 1 1 0  26 2  o 6  144.08  86.22  304.25   442.35  304.25   442.35  304.25   442.35  144.08  86.22  144.08  86.22  0.00 0.00 
1 1 1 0  26 3  o 19 220.36  93.54  772.20   417.97  772.20   417.97  772.20   417.97  220.36  93.54  220.36  93.54  0.00 0.00 
1 1 1 0  26 4  o 1  142.28  92.33  144.59   625.86  144.59   625.86  144.59   625.86  142.28  92.33  142.28  92.33  0.00 0.00 
1 1 1 0  26 5  o 2  543.87  54.29  3200.80  576.06  3200.80  576.06  3200.80  576.06  543.87  54.29  543.87  54.29  0.00 0.00 
1 1 1 0  26 6  o 14 585.36  36.91  3549.42  428.11  3549.42  428.11  3549.42  428.11  585.36  36.91  585.36  36.91  0.00 0.00 
1 1 1 0  26 7  o 14 162.45  81.37  433.77   323.54  433.77   323.54  433.77   323.54  162.45  81.37  162.45  81.37  0.00 0.00 
1 1 1 0  26 8  o 1  134.21  87.05  106.21   555.20  106.21   555.20  106.21   555.20  134.21  87.05  134.21  87.05  0.00 0.00 
1 1 1 0  26 9  o 14 127.86  74.44  247.28   314.04  247.28   314.04  247.28   314.04  127.86  74.44  127.86  74.44  0.00 0.00 
1 1 1 0  26 10 o 9  391.03  84.11  1921.25  577.30  1921.25  577.30  1921.25  577.30  391.03  84.11  391.03  84.11  0.00 0.00 
1 1 1 0  26 11 o 11 300.51  96.63  1287.10  512.40  1287.10  512.40  1287.10  512.40  300.51  96.63  300.51  96.63  0.00 0.00 
1 1 1 0  26 12 o 1  232.75  58.99  665.97   237.41  665.97   237.41  665.97   237.41  232.75  58.99  232.75  58.99  0.00 0.00 
1 1 1 0  26 13 o 9  189.03  102.07 681.53   537.12  681.53   537.12  681.53   537.12  189.03  102.07 189.03  102.07 0.00 0.00 
1 1 1 0  26 14 o 11 108.05  69.41  77.27    342.14  77.27    342.14  77.27    342.14  108.05  69.41  108.05  69.41  0.00 0.00 
1 1 1 0  26 15 o 17 151.92  99.12  238.17   735.17  238.17   735.17  238.17   735.17  151.92  99.12  151.92  99.12  0.00 0.00 
1 1 1 0  26 16 o 9  260.37  116.43 1190.05  644.87  1190.05  644.87  1190.05  644.87  260.37  116.43 260.37  116.43 0.00 0.00 
1 1 1 0  26 17 o 17 174.42  88.08  525.66   380.66  525.66   380.66  525.66   380.66  174.42  88.08  174.42  88.08  0.00 0.00 
1 1 1 0  26 18 o 9  134.36  78.46  295.55   350.58  295.55   350.58  295.55   350.58  134.36  78.46  134.36  78.46  0.00 0.00 
1 1 1 0  26 19 o 18 150.02  93.92  333.77   581.20  333.77   581.20  333.77   581.20  150.02  93.92  150.02  93.92  0.00 0.00 
1 1 1 0  26 20 o 5  131.83  86.36  135.39   566.38  135.39   566.38  135.39   566.38  131.83  86.36  131.83  86.36  0.00 0.00 
1 1 1 0  26 21 o 19 516.33  37.23  2812.29  379.82  2812.29  379.82  2812.29  379.82  516.33  37.23  516.33  37.23  0.00 0.00 
1 1 1 0  26 22 o 7  129.39  78.02  255.22   367.68  255.22   367.68  255.22   367.68  129.39  78.02  129.39  78.02  0.00 0.00 
1 1 1 0  26 23 o 8  141.22  87.69  319.97   496.26  319.97   496.26  319.97   496.26  141.22  87.69  141.22  87.69  0.00 0.00 
1 1 1 0  26 24 o 15 157.23  94.37  482.76   533.07  482.76   533.07  482.76   533.07  157.23  94.37  157.23  94.37  0.00 0.00 
1 1 1 0  26 25 o 16 133.45  88.62  170.64   629.14  170.64   629.14  170.64   629.14  133.45  88.62  133.45  88.62  0.00 0.00 
1 1 1 0  26 26 o 14 96.87   63.78  36.83    314.78  36.83    314.78  36.83    314.78  96.87   63.78  96.87   63.78  0.00 0.00 
1 1 1 0  26 27 o 1  118.61  79.25  114.13   516.74  114.13   516.74  114.13   516.74  118.61  79.25  118.61  79.25  0.00 0.00 
1 1 1 0  26 28 o 4  155.29  86.26  539.72   395.18  539.72   395.18  539.72   395.18  155.29  86.26  155.29  86.26  0.00 0.00 
1 1 1 0  27 1  o 6  143.42  87.98  267.96   485.29  267.96   485.29  267.96   485.29  143.42  87.98  143.42  87.98  0.00 0.00 
1 1 1 0  27 2  o 1  121.24  82.72  -209.61  622.82  -209.61  622.82  -209.61  622.82  121.24  82.72  121.24  82.72  0.00 0.00 
1 1 1 0  27 3  o 6  203.86  98.71  711.96   469.47  711.96   469.47  711.96   469.47  203.86  98.71  203.86  98.71  0.00 0.00 
1 1 1 0  27 4  o 14 129.71  79.86  205.39   403.17  205.39   403.17  205.39   403.17  129.71  79.86  129.71  79.86  0.00 0.00 
1 1 1 0  27 5  o 14 146.59  89.52  310.01   497.34  310.01   497.34  310.01   497.34  146.59  89.52  146.59  89.52  0.00 0.00 
1 1 1 0  27 6  o 13 337.75  88.06  1498.27  513.94  1498.27  513.94  1498.27  513.94  337.75  88.06  337.75  88.06  0.00 0.00 
1 1 1 0  27 7  o 16 128.47  83.04  129.62   499.60  129.62   499.60  129.62   499.60  128.47  83.04  128.47  83.04  0.00 0.00 
1 1 1 0  27 8  o 16 142.35  90.02  241.66   548.75  241.66   548.75  241.66   548.75  142.35  90.02  142.35  90.02  0.00 0.00 
1 1 1 0  27 9  f 0  123.20  76.24  177.77   371.96  177.77   371.96  177.77   371.96  123.20  76.24  123.20  76.24  0.00 0.00 
1 1 1 0  27 10 o 14 120.51  82.66  -207.99  640.35  -207.99  640.35  -207.99  640.35  120.51  82.66  120.51  82.66  0.00 0.00 
1 1 1 0  27 11 o 14 208.34  108.21 842.99   584.69  842.99   584.69  842.99   584.69  208.34  108.21 208.34  108.21 0.00 0.00 
1 1 1 0  27 12 o 2  165.82  104.33 449.94   726.98  449.94   726.98  449.94   726.98  165.82  104.33 165.82  104.33 0.00 0.00 
1 1 1 0  27 13 o 9  125.34  81.58  99.85    493.63  99.85    493.63  99.85    493.63  125.34  81.58  125.34  81.58  0.00 0.00 
1 1 1 0  27 14 o 1  153.68  90.70  382.68   477.17  382.68   477.17  382.68   477.17  153.68  90.70  153.68  90.70  0.00 0.00 
1 1 1 0  27 15 o 15 284.76  90.08  1126.23  451.01  1126.23  451.01  1126.23  451.01  284.76  90.08  284.76  90.08  0.00 0.00 
1 1 1 0  27 16 o 5  155.34  101.95 260.38   794.70  260.38   794.70  260.38   794.70  155.34  101.95 155.34  101.95 0.00 0.00 
1 1 1 0  27 17 o 4  160.96  108.39 209.99   1001.22 209.99   1001.22 209.99   1001.22 160.96  108.39 160.96  108.39 0.00 0.00 
1 1 1 0  27 18 o 8  280.38  122.39 1481.24  713.18  1481.24  713.18  1481.24  713.18  280.38  122.39 280.38  122.39 0.00 0.00 
1 1 1 0  27 19 o 13 153.06  92.24  406.86   513.25  406.86   513.25  406.86   513.25  153.06  92.24  153.06  92.24  0.00 0.00 
1 1 1 0  27 20 o 14 170.60  100.86 575.40   591.86  575.40   591.86  575.40   591.86  170.60  100.86 170.60  100.86 0.00 0.00 
1 1 1 0  27 21 o 18 154.72  95.74  410.02   586.34  410.02   586.34  410.02   586.34  154.72  95.74  154.72  95.74  0.00 0.00 
1 1 1 0  27 22 f 0  125.28  82.34  113.68   521.24  113.68   521.24  113.68   521.24  125.28  82.34  125.28  82.34  0.00 0.00 
1 1 1 0  27 23 o 11 86.75   59.44  -129.96  329.20  -129.96  329.20  -129.96  329.20  86.75   59.44  86.75   59.44  0.00 0.00 
1 1 1 0  27 24 o 1  126.47  83.47  148.44   544.24  148.44   544.24  148.44   544.24  126.47  83.47  126.47  83.47  0.00 0.00 
1 1 1 0  27 25 o 4  114.69  77.43  21.59    517.13  21.59    517.13  21.59    517.13  114.69  77.43  114.69  77.43  0.00 0.00 
1 1 1 0  27 26 o 1  106.65  67.42  148.04   307.58  148.04   307.58  148.04   307.58  106.65  67.42  106.65  67.42  0.00 0.00 
1 1 1 0  27 27 o 10 125.89  88.15  60.65    831.64  60.65    831.64  60.65    831.64  125.89  88.15  125.89  88.15  0.00 0.00 
1 1 1 0  28 0  o 4  466.44  36.88  2249.59  338.99  2249.59  338.99  2249.59  338.99  466.44  36.88  466.44  36.88  0.00 0.00 
1 1 1 0  28 1  o 17 132.56  82.32  224.40   437.45  224.40   437.45  224.40   437.45  132.56  82.32  132.56  82.32  0.00 0.00 
1 1 1 0  28 2  o 5  406.54  32.05  1720.82  256.77  1720.82  256.77  1720.82  256.77  406.54  32.05  406.54  32.05  0.00 0.00 
1 1 1 0  28 3  f 0  137.86  87.10  217.52   512.58  217.52   512.58  217.52   512.58  137.86  87.10  137.86  87.10  0.00 0.00 
1 1 1 0  28 4  o 12 171.13  95.63  521.21   489.18  521.21   489.18  521.21   489.18  171.13  95.63  171.13  95.63  0.00 0.00 
1 1 1 0  28 5  o 15 138.19  93.40  -71.58   756.77  -71.58   756.77  -71.58   756.77  138.19  93.40  138.19  93.40  0.00 0.00 
1 1 1 0  28 6  o 6  160.68  97.08  422.54   571.52  422.54   571.52  422.54   571.52  160.68  97.08  160.68  97.08  0.00 0.00 
1 1 1 0  28 7  o 2  126.33  74.10  242.47   315.05  242.47   315.05  242.47   315.05  126.33  74.10  126.33  74.10  0.00 0.00 
1 1 1 0  28 8  o 15 132.20  83.04  213.69   458.57  213.69   458.57  213.69   458.57  132.20  83.04  132.20  83.04  0.00 0.00 
1 1 1 0  28 9  o 14 207.93  108.79 845.68   594.05  845.68   594.05  845.68   594.05  207.93  108.79 207.93  108.79 0.00 0.00 
1 1 1 0  28 10 o 8  189.43  98.90  667.24   490.13  667.24   490.13  667.24   490.13  189.43  98.90  189.43  98.90  0.00 0.00 
1 1 1 0  28 11 o 12 176.72  101.71 584.18   575.95  584.18   575.95  584.18   575.95  176.72  101.71 176.72  101.71 0.00 0.00 
1 1 1 0  28 12 o 19 280.94  76.45  1015.34  371.25  1015.34  371.25  1015.34  371.25  280.94  76.45  280.94  76.45  0.00 0.00 
1 1 1 0  28 13 o 5  158.34  99.94  334.82   672.85  334.82   672.85  334.82   672.85  158.34  99.94  158.34  99.94  0.00 0.00 
1 1 1 0  28 14 o 2  137.80  84.31  276.81   443.02  276.81   443.02  276.81   443.02  137.80  84.31  137.80  84.31  0.00 0.00 
1 1 1 0  28 15 o 12 149.45  89.76  379.80   482.92  379.80   482.92  379.80   482.92  149.45  89.76  149.45  89.76  0.00 0.00 
1 1 1 0  28 16 o 16 117.47  77.42  41.52    465.83  41.52    465.83  41.52    465.83  117.47  77.42  117.47  77.42  0.00 0.00 
1 1 1 0  28 17 o 4  128.16  79.00  230.89   395.69  230.89   395.69  230.89   395.69  128.16  79.00  128.16  79.00  0.00 0.00 
1 1 1 0  28 18 o 18 249.54  127.71 1379.78  806.44  1379.78  806.44  1379.78  806.44  249.54  127.71 249.54  127.71 0.00 0.00 
1 1 1 0  28 19 o 7  183.06  55.46  437.46   177.12  437.46   177.12  437.46   177.12  183.06  55.46  183.06  55.46  0.00 0.00 
1 1 1 0  28 20 o 14 465.92  103.95 3000.03  846.19  3000.03  846.19  3000.03  846.19  465.92  103.95 465.92  103.95 0.00 0.00 
1 1 1 0  28 21 o 2  137.48  73.59  328.62   276.86  328.62   276.86  328.62   276.86  137.48  73.59  137.48  73.59  0.00 0.00 
1 1 1 0  28 22 o 5  252.10  86.82  959.94   393.97  959.94   393.97  959.94   393.97  252.10  86.82  252.10  86.82  0.00 0.00 
1 1 1 0  28 23 o 18 169.03  93.68  600.24   464.99  600.24   464.99  600.24   464.99  169.03  93.68  169.03  93.68  0.00 0.00 
1 1 1 0  28 24 o 9  116.79  78.58  42.66    524.23  42.66    524.23  42.66    524.23  116.79  78.58  116.79  78.58  0.00 0.00 
1 1 1 0  28 25 o 2  107.45  74.16  -102.52  534.61  -102.52  534.61  -102.52  534.61  107.45  74.16  107.45  74.16  0.00 0.00 
1 1 1 0  28 26 o 4  132.51  91.29  276.79   800.98  276.79   800.98  276.79   800.98  132.51  91.29  132.51  91.29  0.00 0.00 
1 1 1 0  29 1  o 15 184.04  98.67  634.40   498.60  634.40   498.60  634.40   498.60  184.04  98.67  184.04  98.67  0.00 0.00 
1 1 1 0  29 2  o 15 169.57  90.49  518.61   417.57  518.61   417.57  518.61   417.57  169.57  90.49  169.57  90.49  0.00 0.00 
1 1 1 0  29 3  o 4  132.14  85.02  166.20   515.87  166.20   515.87  166.20   515.87  132.14  85.02  132.14  85.02  0.00 0.00 
1 1 1 0  29 4  o 9  134.73  84.72  226.60   478.62  226.60   478.62  226.60   478.62  134.73  84.72  134.73  84.72  0.00 0.00 
1 1 1 0  29 5  o 15 184.36  96.00  625.49   460.93  625.49   460.93  625.49   460.93  184.36  96.00  184.36  96.00  0.00 0.00 
1 1 1 0  29 6  o 15 137.47  88.04  203.46   544.87  203.46   544.87  203.46   544.87  137.47  88.04  137.47  88.04  0.00 0.00 
1 1 1 0  29 7  o 3  433.60  83.60  2330.86  647.23  2330.86  647.23  2330.86  647.23  433.60  83.60  433.60  83.60  0.00 0.00 
1 1 1 0  29 8  o 10 123.92  82.73  -10.70   561.09  -10.70   561.09  -10.70   561.09  123.92  82.73  123.92  82.73  0.00 0.00 
1 1 1 0  29 9  o 7  138.94  88.58  195.69   544.27  195.69   544.27  195.69   544.27  138.94  88.58  138.94  88.58  0.00 0.00 
1 1 1 0  29 10 f 0  132.82  85.36  140.44   518.10  140.44   518.10  140.44   518.10  132.82  85.36  132.82  85.36  0.00 0.00 
1 1 1 0  29 11 o 3  160.92  103.33 327.44   757.07  327.44   757.07  327.44   757.07  160.92  103.33 160.92  103.33 0.00 0.00 
1 1 1 0  29 12 o 5  128.27  87.27  -95.88   682.79  -95.88   682.79  -95.88   682.79  128.27  87.27  128.27  87.27  0.00 0.00 
1 1 1 0  29 13 f 0  95.35   68.39  -761.47  616.54  -761.47  616.54  -761.47  616.54  95.35   68.39  95.35   68.39  0.00 0.00 
1 1 1 0  29 14 o 19 94.50   64.27  -123.01  369.47  -123.01  369.47  -123.01  369.47  94.50   64.27  94.50   64.27  0.00 0.00 
1 1 1 0  29 15 o 4  414.50  71.88  2074.07  542.24  2074.07  542.24  2074.07  542.24  414.50  71.88  414.50  71.88  0.00 0.00 
1 1 1 0  29 16 o 2  128.80  86.95  -12.89   652.06  -12.89   652.06  -12.89   652.06  128.80  86.95  128.80  86.95  0.00 0.00 
1 1 1 0  29 17 o 18 162.42  93.61  499.13   488.90  499.13   488.90  499.13   488.90  162.42  93.61  162.42  93.61  0.00 0.00 
1 1 1 0  29 18 o 10 103.81  65.88  94.57    296.96  94.57    296.96  94.57    296.96  103.81  65.88  103.81  65.88  0.00 0.00 
1 1 1 0  29 19 o 9  150.34  92.33  399.37   535.78  399.37   535.78  399.37   535.78  150.34  92.33  150.34  92.33  0.00 0.00 
1 1 1 0  29 20 o 5  131.18  88.56  43.44    676.38  43.44    676.38  43.44    676.38  131.18  88.56  131.18  88.56  0.00 0.00 
1 1 1 0  29 21 o 1  137.10  85.95  298.75   488.59  298.75   488.59  298.75   488.59  137.10  85.95  137.10  85.95  0.00 0.00 
1 1 1 0  29 22 o 9  145.39  93.27  412.44   614.83  412.44   614.83  412.44   614.83  145.39  93.27  145.39  93.27  0.00 0.00 
1 1 1 0  29 23 o 13 108.48  73.43  -16.31   471.28  -16.31   471.28  -16.31   471.28  108.48  73.43  108.48  73.43  0.00 0.00 
1 1 1 0  29 24 o 3  261.01  108.45 1304.91  564.13  1304.91  564.13  1304.91  564.13  261.01  108.45 261.01  108.45 0.00 0.00 
1 1 1 0  29 25 o 7  101.93  67.55  87.68    362.51  87.68    362.51  87.68    362.51  101.93  67.55  101.93  67.55  0.00 0.00 
1 1 1 0  30 0  o 11 156.40  97.92  248.55   632.13  248.55   632.13  248.55   632.13  156.40  97.92  156.40  97.92  0.00 0.00 
1 1 1 0  30 1  f 0  144.24  94.92  149.18   696.10  149.18   696.10  149.18   696.10  144.24  94.92  144.24  94.92  0.00 0.00 
1 1 1 0  30 2  o 4  169.92  103.74 504.97   667.35  504.97   667.35  504.97   667.35  169.92  103.74 169.92  103.74 0.00 0.00 
1 1 1 0  30 3  o 12 144.00  92.01  232.17   591.23  232.17   591.23  232.17   591.23  144.00  92.01  144.00  92.01  0.00 0.00 
1 1 1 0  30 4  o 14 119.20  79.47  -27.48   514.49  -27.48   514.49  -27.48   514.49  119.20  79.47  119.20  79.47  0.00 0.00 
1 1 1 0  30 5  o 16 102.76  71.11  -287.07  499.81  -287.07  499.81  -287.07  499.81  102.76  71.11  102.76  71.11  0.00 0.00 
1 1 1 0  30 6  o 19 289.43  108.01 1295.47  582.14  1295.47  582.14  1295.47  582.14  289.43  108.01 289.43  108.01 0.00 0.00 
1 1 1 0  30 7  o 8  137.99  86.01  233.22   481.89  233.22   481.89  233.22   481.89  137.99  86.01  137.99  86.01  0.00 0.00 
1 1 1 0  30 8  o 11 210.80  87.64  700.67   368.38  700.67   368.38  700.67   368.38  210.80  87.64  210.80  87.64  0.00 0.00 
1 1 1 0  30 9  o 5  374.84  80.74  1762.03  531.16  1762.03  531.16  1762.03  531.16  374.84  80.74  374.84  80.74  0.00 0.00 
1 1 1 0  30 10 f 0  129.52  86.27  53.93    603.90  53.93    603.90  53.93    603.90  129.52  86.27  129.52  86.27  0.00 0.00 
1 1 1 0  30 11 o 13 125.21  86.86  -293.70  756.92  -293.70  756.92  -293.70  756.92  125.21  86.86  125.21  86.86  0.00 0.00 
1 1 1 0  30 12 o 3  201.00  106.24 801.89   571.06  801.89   571.06  801.89   571.06  201.00  106.24 201.00  106.24 0.00 0.00 
1 1 1 0  30 13 o 19 157.03  87.73  450.66   411.57  450.66   411.57  450.66   411.57  157.03  87.73  157.03  87.73  0.00 0.00 
1 1 1 0  30 14 o 17 130.02  88.66  -75.88   713.02  -75.88   713.02  -75.88   713.02  130.02  88.66  130.02  88.66  0.00 0.00 
1 1 1 0  30 15 o 14 116.04  80.62  -276.88  658.53  -276.88  658.53  -276.88  658.53  116.04  80.62  116.04  80.62  0.00 0.00 
1 1 1 0  30 16 o 11 156.98  99.17  401.56   664.19  401.56   664.19  401.56   664.19  156.98  99.17  156.98  99.17  0.00 0.00 
1 1 1 0  30 17 o 14 119.24  74.29  183.64   359.10  183.64   359.10  183.64   359.10  119.24  74.29  119.24  74.29  0.00 0.00 
1 1 1 0  30 18 o 1  398.72  79.17  2006.92  560.87  2006.92  560.87  2006.92  560.87  398.72  79.17  398.72  79.17  0.00 0.00 
1 1 1 0  30 19 o 2  176.87  79.39  529.74   299.82  529.74   299.82  529.74   299.82  176.87  79.39  176.87  79.39  0.00 0.00 
1 1 1 0  30 20 o 13 210.08  94.61  803.60   425.86  803.60   425.86  803.60   425.86  210.08  94.61  210.08  94.61  0.00 0.00 
1 1 1 0  30 21 o 7  115.07  80.66  -234.74  701.52  -234.74  701.52  -234.74  701.52  115.07  80.66  115.07  80.66  0.00 0.00 
1 1 1 0  30 22 o 3  111.16  74.80  36.10    475.33  36.10    475.33  36.10    475.33  111.16  74.80  111.16  74.80  0.00 0.00 
1 1 1 0  30 23 f 0  179.09  104.98 803.06   631.76  803.06   631.76  803.06   631.76  179.09  104.98 179.09  104.98 0.00 0.00 
1 1 1 0  30 24 o 15 74.64   52.58  -232.54  309.66  -232.54  309.66  -232.54  309.66  74.64   52.58  74.64   52.58  0.00 0.00 
1 1 1 0  31 1  o 4  138.97  89.60  176.14   576.71  176.14   576.71  176.14   576.71  138.97  89.60  138.97  89.60  0.00 0.00 
1 1 1 0  31 2  o 18 126.08  85.00  -67.90   619.25  -67.90   619.25  -67.90   619.25  126.08  85.00  126.08  85.00  0.00 0.00 
1 1 1 0  31 3  o 4  156.04  96.05  383.55   582.98  383.55   582.98  383.55   582.98  156.04  96.05  156.04  96.05  0.00 0.00 
1 1 1 0  31 4  o 19 162.34  93.77  473.18   492.15  473.18   492.15  473.18   492.15  162.34  93.77  162.34  93.77  0.00 0.00 
1 1 1 0  31 5  f 0  250.35  110.08 1116.56  576.63  1116.56  576.63  1116.56  576.63  250.35  110.08 250.35  110.08 0.00 0.00 
1 1 1 0  31 6  o 8  189.93  106.67 734.88   612.53  734.88   612.53  734.88   612.53  189.93  106.67 189.93  106.67 0.00 0.00 
1 1 1 0  31 7  o 8  155.55  99.68  349.86   700.24  349.86   700.24  349.86   700.24  155.55  99.68  155.55  99.68  0.00 0.00 
1 1 1 0  31 8  o 8  210.33  115.17 918.05   693.40  918.05   693.40  918.05   693.40  210.33  115.17 210.33  115.17 0.00 0.00 
1 1 1 0  31 9  o 8  197.07  109.52 800.37   637.55  800.37   637.55  800.37   637.55  197.07  109.52 197.07  109.52 0.00 0.00 
1 1 1 0  31 10 o 4  125.92  82.82  97.86    528.80  97.86    528.80  97.86    528.80  125.92  82.82  125.92  82.82  0.00 0.00 
1 1 1 0  31 11 o 1  153.27  88.26  420.44   434.07  420.44   434.07  420.44   434.07  153.27  88.26  153.27  88.26  0.00 0.00 
1 1 1 0  31 12 f 0  148.06  98.49  201.27   782.87  201.27   782.87  201.27   782.87  148.06  98.49  148.06  98.49  0.00 0.00 
1 1 1 0  31 13 o 6  118.87  73.07  190.38   336.20  190.38   336.20  190.38   336.20  118.87  73.07  118.87  73.07  0.00 0.00 
1 1 1 0  31 14 o 11 110.53  76.08  -198.64  553.87  -198.64  553.87  -198.64  553.87  110.53  76.08  110.53  76.08  0.00 0.00 
1 1 1 0  31 15 o 18 100.93  68.76  -115.96  426.91  -115.96  426.91  -115.96  426.91  100.93  68.76  100.93  68.76  0.00 0.00 
1 1 1 0  31 16 o 7  102.14  70.64  -216.47  491.03  -216.47  491.03  -216.47  491.03  102.14  70.64  102.14  70.64  0.00 0.00 
1 1 1 0  31 17 o 4  348.31  70.23  1509.18  433.55  1509.18  433.55  1509.18  433.55  348.31  70.23  348.31  70.23  0.00 0.00 
1 1 1 0  31 18 o 4  159.05  66.58  395.32   212.29  395.32   212.29  395.32   212.29  159.05  66.58  159.05  66.58  0.00 0.00 
1 1 1 0  31 19 o 19 384.67  89.50  2073.48  598.78  2073.48  598.78  2073.48  598.78  384.67  89.50  384.67  89.50  0.00 0.00 
1 1 1 0  31 20 o 8  148.29  85.53  437.32   408.64  437.32   408.64  437.32   408.64  148.29  85.53  148.29  85.53  0.00 0.00 
1 1 1 0  31 21 o 7  153.85  101.50 542.21   803.63  542.21   803.63  542.21   803.63  153.85  101.50 153.85  101.50 0.00 0.00 
1 1 1 0  31 22 o 8  122.32  76.63  263.47   387.64  263.47   387.64  263.47   387.64  122.32  76.63  122.32  76.63  0.00 0.00 
1 1 1 0  31 23 o 10 160.86  81.97  515.27   331.36  515.27   331.36  515.27   331.36  160.86  81.97  160.86  81.97  0.00 0.00 
1 1 1 0  32 0  o 7  119.04  80.58  -187.94  567.37  -187.94  567.37  -187.94  567.37  119.04  80.58  119.04  80.58  0.00 0.00 
1 1 1 0  32 1  o 10 144.74  93.58  229.32   634.95  229.32   634.95  229.32   634.95  144.74  93.58  144.74  93.58  0.00 0.00 
1 1 1 0  32 2  f 0  119.50  73.76  179.09   345.92  179.09   345.92  179.09   345.92  119.50  73.76  119.50  73.76  0.00 0.00 
1 1 1 0  32 3  o 2  130.94  89.28  -103.28  723.03  -103.28  723.03  -103.28  723.03  130.94  89.28  130.94  89.28  0.00 0.00 
1 1 1 0  32 4  o 15 151.58  94.77  358.86   589.96  358.86   589.96  358.86   589.96  151.58  94.77  151.58  94.77  0.00 0.00 
1 1 1 0  32 5  o 16 245.79  106.62 1070.17  541.46  1070.17  541.46  1070.17  541.46  245.79  106.62 245.79  106.62 0.00 0.00 
1 1 1 0  32 6  o 14 135.44  88.01  186.39   571.47  186.39   571.47  186.39   571.47  135.44  88.01  135.44  88.01  0.00 0.00 
1 1 1 0  32 7  o 15 111.77  77.30  -244.86  588.34  -244.86  588.34  -244.86  588.34  111.77  77.30  111.77  77.30  0.00 0.00 
1 1 1 0  32 8  f 0  134.43  87.77  158.64   577.83  158.64   577.83  158.64   577.83  134.43  87.77  134.43  87.77  0.00 0.00 
1 1 1 0  32 9  o 19 148.89  88.32  391.38   456.60  391.38   456.60  391.38   456.60  148.89  88.32  148.89  88.32  0.00 0.00 
1 1 1 0  32 10 o 16 262.44  115.10 1275.55  630.56  1275.55  630.56  1275.55  630.56  262.44  115.10 262.44  115.10 0.00 0.00 
1 1 1 0  32 11 o 14 114.84  75.50  51.54    438.72  51.54    438.72  51.54    438.72  114.84  75.50  114.84  75.50  0.00 0.00 
1 1 1 0  32 12 o 4  206.14  97.11  768.17   451.07  768.17   451.07  768.17   451.07  206.14  97.11  206.14  97.11  0.00 0.00 
1 1 1 0  32 13 o 6  201.47  88.78  691.60   375.02  691.60   375.02  691.60   375.02  201.47  88.78  201.47  88.78  0.00 0.00 
1 1 1 0  32 14 o 13 104.07  68.58  25.11    365.45  25.11    365.45  25.11    365.45  104.07  68.58  104.07  68.58  0.00 0.00 
1 1 1 0  32 15 o 7  208.59  74.95  644.74   286.02  644.74   286.02  644.74   286.02  208.59  74.95  208.59  74.95  0.00 0.00 
1 1 1 0  32 16 o 12 337.73  68.15  1411.72  407.87  1411.72  407.87  1411.72  407.87  337.73  68.15  337.73  68.15  0.00 0.00 
1 1 1 0  32 17 o 10 101.00  68.21  -31.10   401.87  -31.10   401.87  -31.10   401.87  101.00  68.21  101.00  68.21  0.00 0.00 
1 1 1 0  32 18 o 5  120.20  67.96  252.51   250.85  252.51   250.85  252.51   250.85  120.20  67.96  120.20  67.96  0.00 0.00 
1 1 1 0  32 19 o 4  134.78  79.94  350.30   373.95  350.30   373.95  350.30   373.95  134.78  79.94  134.78  79.94  0.00 0.00 
1 1 1 0  32 20 o 1  104.76  69.46  53.94    384.16  53.94    384.16  53.94    384.16  104.76  69.46  104.76  69.46  0.00 0.00 
1 1 1 0  33 1  o 18 476.73  58.14  2569.39  532.39  2569.39  532.39  2569.39  532.39  476.73  58.14  476.73  58.14  0.00 0.00 
1 1 1 0  33 2  o 2  169.27  110.40 478.47   910.97  478.47   910.97  478.47   910.97  169.27  110.40 169.27  110.40 0.00 0.00 
1 1 1 0  33 3  o 1  233.58  109.98 1037.67  578.48  1037.67  578.48  1037.67  578.48  233.58  109.98 233.58  109.98 0.00 0.00 
1 1 1 0  33 4  o 11 117.15  69.52  206.71   283.10  206.71   283.10  206.71   283.10  117.15  69.52  117.15  69.52  0.00 0.00 
1 1 1 0  33 5  o 13 141.27  84.62  335.47   426.87  335.47   426.87  335.47   426.87  141.27  84.62  141.27  84.62  0.00 0.00 
1 1 1 0  33 6  o 16 259.09  106.41 1152.88  544.67  1152.88  544.67  1152.88  544.67  259.09  106.41 259.09  106.41 0.00 0.00 
1 1 1 0  33 7  o 19 130.65  89.77  -137.78  762.73  -137.78  762.73  -137.78  762.73  130.65  89.77  130.65  89.77  0.00 0.00 
1 1 1 0  33 8  o 14 110.85  74.96  -76.76   488.56  -76.76   488.56  -76.76   488.56  110.85  74.96  110.85  74.96  0.00 0.00 
1 1 1 0  33 9  f 0  140.92  92.74  188.05   664.60  188.05   664.60  188.05   664.60  140.92  92.74  140.92  92.74  0.00 0.00 
1 1 1 0  33 10 o 17 138.58  82.68  325.98   404.32  325.98   404.32  325.98   404.32  138.58  82.68  138.58  82.68  0.00 0.00 
1 1 1 0  33 11 o 9  125.19  79.83  183.37   442.31  183.37   442.31  183.37   442.31  125.19  79.83  125.19  79.83  0.00 0.00 
1 1 1 0  33 12 o 19 140.42  79.86  350.81   348.99  350.81   348.99  350.81   348.99  140.42  79.86  140.42  79.86  0.00 0.00 
1 1 1 0  33 13 o 4  124.23  79.69  185.21   448.79  185.21   448.79  185.21   448.79  124.23  79.69  124.23  79.69  0.00 0.00 
1 1 1 0  33 14 o 15 93.48   62.71  -38.34   329.14  -38.34   329.14  -38.34   329.14  93.48   62.71  93.48   62.71  0.00 0.00 
1 1 1 0  33 15 f 0  117.64  74.06  198.14   367.03  198.14   367.03  198.14   367.03  117.64  74.06  117.64  74.06  0.00 0.00 
1 1 1 0  33 16 o 9  198.06  95.06  766.44   434.25  766.44   434.25  766.44   434.25  198.06  95.06  198.06  95.06  0.00 0.00 
1 1 1 0  33 17 o 16 107.48  74.66  -164.68  564.76  -164.68  564.76  -164.68  564.76  107.48  74.66  107.48  74.66  0.00 0.00 
1 1 1 0  33 18 f 0  162.07  87.94  544.20   400.52  544.20   400.52  544.20   400.52  162.07  87.94  162.07  87.94  0.00 0.00 
1 1 1 0  33 19 o 3  66.26   47.91  -499.70  332.57  -499.70  332.57  -499.70  332.57  66.26   47.91  66.26   47.91  0.00 0.00 
1 1 1 0  33 20 f 0  115.44  77.45  108.79   502.55  108.79   502.55  108.79   502.55  115.44  77.45  115.44  77.45  0.00 0.00 
1 1 1 0  34 0  o 12 289.70  104.56 1220.64  555.25  1220.64  555.25  1220.64  555.25  289.70  104.56 289.70  104.56 0.00 0.00 
1 1 1 0  34 1  f 0  459.01  67.61  2476.52  581.24  2476.52  581.24  2476.52  581.24  459.01  67.61  459.01  67.61  0.00 0.00 
1 1 1 0  34 2  o 7  168.85  94.15  543.17   473.03  543.17   473.03  543.17   473.03  168.85  94.15  168.85  94.15  0.00 0.00 
1 1 1 0  34 3  o 5  130.27  81.20  233.36   429.65  233.36   429.65  233.36   429.65  130.27  81.20  130.27  81.20  0.00 0.00 
1 1 1 0  34 4  o 10 197.45  78.30  602.81   298.10  602.81   298.10  602.81   298.10  197.45  78.30  197.45  78.30  0.00 0.00 
1 1 1 0  34 5  o 5  109.38  73.19  -16.89   443.40  -16.89   443.40  -16.89   443.40  109.38  73.19  109.38  73.19  0.00 0.00 
1 1 1 0  34 6  o 11 109.73  72.40  37.58    409.04  37.58    409.04  37.58    409.04  109.73  72.40  109.73  72.40  0.00 0.00 
1 1 1 0  34 7  o 12 109.50  72.73  16.02    423.93  16.02    423.93  16.02    423.93  109.50  72.73  109.50  72.73  0.00 0.00 
1 1 1 0  34 8  o 18 161.21  97.10  500.83   568.27  500.83   568.27  500.83   568.27  161.21  97.10  161.21  97.10  0.00 0.00 
1 1 1 0  34 9  o 18 257.04  120.94 1362.37  699.41  1362.37  699.41  1362.37  699.41  257.04  120.94 257.04  120.94 0.00 0.00 
1 1 1 0  34 10 o 6  126.02  83.90  98.79    570.16  98.79    570.16  98.79    570.16  126.02  83.90  126.02  83.90  0.00 0.00 
1 1 1 0  34 11 o 9  136.51  86.25  285.88   502.66  285.88   502.66  285.88   502.66  136.51  86.25  136.51  86.25  0.00 0.00 
1 1 1 0  34 12 o 9  76.63   53.67  -234.70  308.75  -234.70  308.75  -234.70  308.75  76.63   53.67  76.63   53.67  0.00 0.00 
1 1 1 0  34 13 o 17 97.08   66.65  -108.12  418.52  -108.12  418.52  -108.12  418.52  97.08   66.65  97.08   66.65  0.00 0.00 
1 1 1 0  34 14 o 4  132.98  79.32  321.93   372.07  321.93   372.07  321.93   372.07  132.98  79.32  132.98  79.32  0.00 0.00 
1 1 1 0  34 15 o 18 234.81  82.76  859.43   352.74  859.43   352.74  859.43   352.74  234.81  82.76  234.81  82.76  0.00 0.00 
1 1 1 0  34 16 o 9  169.56  84.21  552.31   345.05  552.31   345.05  552.31   345.05  169.56  84.21  169.56  84.21  0.00 0.00 
1 1 1 0  34 17 o 7  119.40  75.87  240.48   395.41  240.48   395.41  240.48   395.41  119.40  75.87  119.40  75.87  0.00 0.00 
1 1 1 0  34 18 o 7  125.39  81.18  272.12   479.82  272.12   479.82  272.12   479.82  125.39  81.18  125.39  81.18  0.00 0.00 
1 1 1 0  35 1  o 7  114.68  75.32  69.55    434.78  69.55    434.78  69.55    434.78  114.68  75.32  114.68  75.32  0.00 0.00 
1 1 1 0  35 2  o 18 140.64  90.43  270.66   582.28  270.66   582.28  270.66   582.28  140.64  90.43  140.64  90.43  0.00 0.00 
1 1 1 0  35 3  o 6  188.56  91.86  656.01   407.51  656.01   407.51  656.01   407.51  188.56  91.86  188.56  91.86  0.00 0.00 
1 1 1 0  35 4  o 18 114.53  65.80  212.33   240.44  212.33   240.44  212.33   240.44  114.53  65.80  114.53  65.80  0.00 0.00 
1 1 1 0  35 5  o 3  199.75  91.63  717.55   399.92  717.55   399.92  717.55   399.92  199.75  91.63  199.75  91.63  0.00 0.00 
1 1 1 0  35 6  f 0  158.39  97.36  499.58   596.94  499.58   596.94  499.58   596.94  158.39  97.36  158.39  97.36  0.00 0.00 
1 1 1 0  35 7  o 17 164.02  96.84  551.54   544.21  551.54   544.21  551.54   544.21  164.02  96.84  164.02  96.84  0.00 0.00 
1 1 1 0  35 8  o 17 403.10  93.09  2240.01  653.09  2240.01  653.09  2240.01  653.09  403.10  93.09  403.10  93.09  0.00 0.00 
1 1 1 0  35 9  o 6  131.03  82.34  281.47   451.37  281.47   451.37  281.47   451.37  131.03  82.34  131.03  82.34  0.00 0.00 
1 1 1 0  35 10 f 0  155.04  90.49  515.26   465.89  515.26   465.89  515.26   465.89  155.04  90.49  155.04  90.49  0.00 0.00 
1 1 1 0  35 11 o 18 130.59  89.27  64.87    732.92  64.87    732.92  64.87    732.92  130.59  89.27  130.59  89.27  0.00 0.00 
1 1 1 0  35 12 o 4  94.56   63.44  -17.56   337.25  -17.56   337.25  -17.56   337.25  94.56   63.44  94.56   63.44  0.00 0.00 
1 1 1 0  35 13 o 2  117.99  69.11  245.25   273.47  245.25   273.47  245.25   273.47  117.99  69.11  117.99  69.11  0.00 0.00 
1 1 1 0  35 14 o 2  74.89   52.73  -256.45  310.34  -256.45  310.34  -256.45  310.34  74.89   52.73  74.89   52.73  0.00 0.00 
1 1 1 0  35 15 o 18 153.01  82.80  501.69   354.15  501.69   354.15  501.69   354.15  153.01  82.80  153.01  82.80  0.00 0.00 
1 1 1 0  35 16 o 11 236.49  102.67 1118.69  502.03  1118.69  502.03  1118.69  502.03  236.49  102.67 236.49  102.67 0.00 0.00 
1 1 1 0  36 0  o 19 133.01  87.31  56.65    583.38  56.65    583.38  56.65    583.38  133.01  87.31  133.01  87.31  0.00 0.00 
1 1 1 0  36 1  o 1  93.70   64.03  -107.48  376.52  -107.48  376.52  -107.48  376.52  93.70   64.03  93.70   64.03  0.00 0.00 
1 1 1 0  36 2  o 12 191.42  104.49 820.55   568.94  820.55   568.94  820.55   568.94  191.42  104.49 191.42  104.49 0.00 0.00 
1 1 1 0  36 3  o 4  67.77   45.32  -33.47   169.52  -33.47   169.52  -33.47   169.52  67.77   45.32  67.77   45.32  0.00 0.00 
1 1 1 0  36 4  o 4  139.77  77.96  372.05   324.49  372.05   324.49  372.05   324.49  139.77  77.96  139.77  77.96  0.00 0.00 
1 1 1 0  36 5  o 3  116.42  72.37  208.13   338.94  208.13   338.94  208.13   338.94  116.42  72.37  116.42  72.37  0.00 0.00 
1 1 1 0  36 6  o 2  113.29  71.49  175.89   344.01  175.89   344.01  175.89   344.01  113.29  71.49  113.29  71.49  0.00 0.00 
1 1 1 0  36 7  o 6  114.26  72.39  169.96   356.99  169.96   356.99  169.96   356.99  114.26  72.39  114.26  72.39  0.00 0.00 
1 1 1 0  36 8  o 5  113.35  76.03  42.30    483.58  42.30    483.58  42.30    483.58  113.35  76.03  113.35  76.03  0.00 0.00 
1 1 1 0  36 9  o 5  133.01  84.03  314.54   477.02  314.54   477.02  314.54   477.02  133.01  84.03  133.01  84.03  0.00 0.00 
1 1 1 0  36 10 o 1  131.91  77.06  332.39   338.41  332.39   338.41  332.39   338.41  131.91  77.06  131.91  77.06  0.00 0.00 
1 1 1 0  36 11 o 3  131.24  82.04  305.81   441.86  305.81   441.86  305.81   441.86  131.24  82.04  131.24  82.04  0.00 0.00 
1 1 1 0  36 12 o 9  130.48  87.48  261.47   638.68  261.47   638.68  261.47   638.68  130.48  87.48  130.48  87.48  0.00 0.00 
1 1 1 0  36 13 o 14 113.52  75.26  157.42   450.66  157.42   450.66  157.42   450.66  113.52  75.26  113.52  75.26  0.00 0.00 
1 1 1 0  37 1  o 4  100.26  65.38  72.18    319.10  72.18    319.10  72.18    319.10  100.26  65.38  100.26  65.38  0.00 0.00 
1 1 1 0  37 2  o 6  133.29  78.50  336.95   356.04  336.95   356.04  336.95   356.04  133.29  78.50  133.29  78.50  0.00 0.00 
1 1 1 0  37 3  o 14 98.23   64.45  56.40    317.28  56.40    317.28  56.40    317.28  98.23   64.45  98.23   64.45  0.00 0.00 
1 1 1 0  37 4  o 13 85.14   57.82  -65.80   296.94  -65.80   296.94  -65.80   296.94  85.14   57.82  85.14   57.82  0.00 0.00 
1 1 1 0  37 5  o 8  140.77  72.64  365.90   262.26  365.90   262.26  365.90   262.26  140.77  72.64  140.77  72.64  0.00 0.00 
1 1 1 0  37 6  o 19 106.54  71.33  35.49    422.12  35.49    422.12  35.49    422.12  106.54  71.33  106.54  71.33  0.00 0.00 
1 1 1 0  37 7  o 4  165.79  103.55 688.08   702.46  688.08   702.46  688.08   702.46  165.79  103.55 165.79  103.55 0.00 0.00 
1 1 1 0  37 8  o 1  139.85  88.66  402.99   536.34  402.99   536.34  402.99   536.34  139.85  88.66  139.85  88.66  0.00 0.00 
1 1 1 0  37 9  o 4  159.57  94.01  649.92   510.90  649.92   510.90  649.92   510.90  159.57  94.01  159.57  94.01  0.00 0.00 
1 1 1 0  37 10 f 0  109.20  73.05  97.71    441.26  97.71    441.26  97.71    441.26  109.20  73.05  109.20  73.05  0.00 0.00 
1 1 1 0  38 1  o 3  109.07  73.28  89.31    452.48  89.31    452.48  89.31    452.48  109.07  73.28  109.07  73.28  0.00 0.00 
1 1 1 0  38 2  o 9  136.80  87.63  424.89   540.53  424.89   540.53  424.89   540.53  136.80  87.63  136.80  87.63  0.00 0.00 
1 1 1 0  38 3  o 6  73.77   50.89  -106.32  250.78  -106.32  250.78  -106.32  250.78  73.77   50.89  73.77   50.89  0.00 0.00 
1 1 1 0  38 4  o 17 130.71  88.08  310.52   663.05  310.52   663.05  310.52   663.05  130.71  88.08  130.71  88.08  0.00 0.00 
1 1 1 0  38 5  o 6  132.46  86.38  349.07   557.21  349.07   557.21  349.07   557.21  132.46  86.38  132.46  86.38  0.00 0.00 
1 1 1 0  38 6  o 16 177.61  76.73  548.10   280.56  548.10   280.56  548.10   280.56  177.61  76.73  177.61  76.73  0.00 0.00 
1 1 1 1  0  1  o 1  424.38  49.91  1898.27  408.30  1898.27  408.30  1898.27  408.30  424.38  49.91  424.38  49.91  0.00 0.00 
1 1 1 1  0  2  o 16 654.82  41.18  4375.22  534.39  4375.22  534.39  4375.22  534.39  654.82  41.18  654.82  41.18  0.00 0.00 
1 1 1 1  0  3  f 0  1336.69 27.35  17947.45 730.61  17947.45 730.61  17947.45 730.61  1336.69 27.35  1336.69 27.35  0.00 0.00 
1 1 1 1  0  4  o 18 1281.16 29.00  16487.10 742.32  16487.10 742.32  16487.10 742.32  1281.16 29.00  1281.16 29.00  0.00 0.00 
1 1 1 1  0  5  o 12 859.24  39.07  7460.68  668.52  7460.68  668.52  7460.68  668.52  859.24  39.07  859.24  39.07  0.00 0.00 
1 1 1 1  0  6  o 12 494.30  63.29  2583.91  597.65  2583.91  597.65  2583.91  597.65  494.30  63.29  494.30  63.29  0.00 0.00 
1 1 1 1  0  7  f 0  604.31  49.01  3747.90  583.10  3747.90  583.10  3747.90  583.10  604.31  49.01  604.31  49.01  0.00 0.00 
1 1 1 1  0  8  o 8  426.48  63.09  1960.64  503.59  1960.64  503.59  1960.64  503.59  426.48  63.09  426.48  63.09  0.00 0.00 
1 1 1 1  0  9  o 14 694.96  37.81  4917.71  521.98  4917.71  521.98  4917.71  521.98  694.96  37.81  694.96  37.81  0.00 0.00 
1 1 1 1  0  10 o 5  1025.03 32.95  10633.44 673.89  10633.44 673.89  10633.44 673.89  1025.03 32.95  1025.03 32.95  0.00 0.00 
1 1 1 1  0  11 o 12 147.78  88.46  266.26   465.82  266.26   465.82  266.26   465.82  147.78  88.46  147.78  88.46  0.00 0.00 
1 1 1 1  0  12 o 6  430.71  64.24  2019.22  517.20  2019.22  517.20  2019.22  517.20  430.71  64.24  430.71  64.24  0.00 0.00 
1 1 1 1  0  13 o 11 355.50  73.85  1441.23  463.15  1441.23  463.15  1441.23  463.15  355.50  73.85  355.50  73.85  0.00 0.00 
1 1 1 1  0  14 o 18 143.18  85.82  227.42   439.57  227.42   439.57  227.42   439.57  143.18  85.82  143.18  85.82  0.00 0.00 
1 1 1 1  0  15 o 17 1196.63 24.09  14363.22 576.10  14363.22 576.10  14363.22 576.10  1196.63 24.09  1196.63 24.09  0.00 0.00 
1 1 1 1  0  16 o 14 1051.22 26.20  11097.01 549.99  11097.01 549.99  11097.01 549.99  1051.22 26.20  1051.22 26.20  0.00 0.00 
1 1 1 1  0  17 o 10 489.41  48.18  2487.36  460.40  2487.36  460.40  2487.36  460.40  489.41  48.18  489.41  48.18  0.00 0.00 
1 1 1 1  0  18 o 16 238.20  89.69  782.79   399.67  782.79   399.67  782.79   399.67  238.20  89.69  238.20  89.69  0.00 0.00 
1 1 1 1  0  19 o 9  131.04  79.68  173.74   390.29  173.74   390.29  173.74   390.29  131.04  79.68  131.04  79.68  0.00 0.00 
1 1 1 1  0  20 o 19 885.21  28.77  7902.05  508.24  7902.05  508.24  7902.05  508.24  885.21  28.77  885.21  28.77  0.00 0.00 
1 1 1 1  0  21 o 19 330.58  75.56  1284.71  435.19  1284.71  435.19  1284.71  435.19  330.58  75.56  330.58  75.56  0.00 0.00 
1 1 1 1  0  22 o 2  628.17  36.07  4034.21  449.69  4034.21  449.69  4034.21  449.69  628.17  36.07  628.17  36.07  0.00 0.00 
1 1 1 1  0  23 o 18 324.36  70.51  1233.88  400.88  1233.88  400.88  1233.88  400.88  324.36  70.51  324.36  70.51  0.00 0.00 
1 1 1 1  0  24 o 2  223.27  72.40  662.32   285.84  662.32   285.84  662.32   285.84  223.27  72.40  223.27  72.40  0.00 0.00 
1 1 1 1  0  25 o 2  114.96  73.51  80.02    378.17  80.02    378.17  80.02    378.17  114.96  73.51  114.96  73.51  0.00 0.00 
1 1 1 1  0  26 o 16 362.10  64.75  1505.04  424.30  1505.04  424.30  1505.04  424.30  362.10  64.75  362.10  64.75  0.00 0.00 
1 1 1 1  0  27 o 18 150.25  90.24  330.17   487.87  330.17   487.87  330.17   487.87  150.25  90.24  150.25  90.24  0.00 0.00 
1 1 1 1  0  28 o 17 137.06  86.94  213.99   516.59  213.99   516.59  213.99   516.59  137.06  86.94  137.06  86.94  0.00 0.00 
1 1 1 1  0  29 o 3  446.63  64.49  2282.51  541.18  2282.51  541.18  2282.51  541.18  446.63  64.49  446.63  64.49  0.00 0.00 
1 1 1 1  0  30 o 10 114.61  76.17  -6.62    466.49  -6.62    466.49  -6.62    466.49  114.61  76.17  114.61  76.17  0.00 0.00 
1 1 1 1  0  31 o 3  582.28  43.78  3575.95  503.07  3575.95  503.07  3575.95  503.07  582.28  43.78  582.28  43.78  0.00 0.00 
1 1 1 1  0  32 o 8  563.48  45.86  3411.81  508.65  3411.81  508.65  3411.81  508.65  563.48  45.86  563.48  45.86  0.00 0.00 
1 1 1 1  0  33 o 13 134.84  86.77  200.30   537.68  200.30   537.68  200.30   537.68  134.84  86.77  134.84  86.77  0.00 0.00 
1 1 1 1  0  34 o 15 119.24  79.94  -9.53    533.52  -9.53    533.52  -9.53    533.52  119.24  79.94  119.24  79.94  0.00 0.00 
1 1 1 1  0  35 o 13 137.10  88.55  232.16   566.54  232.16   566.54  232.16   566.54  137.10  88.55  137.10  88.55  0.00 0.00 
1 1 1 1  0  36 o 6  119.96  78.99  100.05   482.88  100.05   482.88  100.05   482.88  119.96  78.99  119.96  78.99  0.00 0.00 
1 1 1 1  0  37 o 14 218.83  120.13 1232.90  756.44  1232.90  756.44  1232.90  756.44  218.83  120.13 218.83  120.13 0.00 0.00 
1 1 1 1  0  38 o 6  111.34  76.70  -82.52   565.42  -82.52   565.42  -82.52   565.42  111.34  76.70  111.34  76.70  0.00 0.00 
1 1 1 1  1  0  o 1  288.39  81.11  1029.43  404.95  1029.43  404.95  1029.43  404.95  288.39  81.11  288.39  81.11  0.00 0.00 
1 1 1 1  1  1  o 11 299.08  69.57  976.61   408.29  976.61   408.29  976.61   408.29  299.08  69.57  299.08  69.57  ?    ?    
1 1 1 1  1  2  o 5  972.90  25.38  9525.75  493.84  9525.75  493.84  9525.75  493.84  972.90  25.38  972.90  25.38  ?    ?    
1 1 1 1  1  3  o 3  584.31  41.89  3481.11  486.33  3481.11  486.33  3481.11  486.33  584.31  41.89  584.31  41.89  ?    ?    
1 1 1 1  1  4  o 13 334.91  70.39  1199.46  456.48  1199.46  456.48  1199.46  456.48  334.91  70.39  334.91  70.39  ?    ?    
1 1 1 1  1  5  o 13 814.98  32.08  6680.48  522.94  6680.48  522.94  6680.48  522.94  814.98  32.08  814.98  32.08  ?    ?    
1 1 1 1  1  6  o 12 1211.69 23.54  14723.81 570.56  14723.81 570.56  14723.81 570.56  1211.69 23.54  1211.69 23.54  ?    ?    
1 1 1 1  1  7  o 1  520.52  47.11  2766.14  485.14  2766.14  485.14  2766.14  485.14  520.52  47.11  520.52  47.11  ?    ?    
1 1 1 1  1  8  o 2  452.61  50.98  2118.36  453.47  2118.36  453.47  2118.36  453.47  452.61  50.98  452.61  50.98  ?    ?    
1 1 1 1  1  9  o 1  528.16  48.05  2898.29  502.00  2898.29  502.00  2898.29  502.00  528.16  48.05  528.16  48.05  ?    ?    
1 1 1 1  1  10 o 3  476.85  54.62  2411.96  511.53  2411.96  511.53  2411.96  511.53  476.85  54.62  476.85  54.62  ?    ?    
1 1 1 1  1  11 o 12 773.56  35.94  6106.82  556.10  6106.82  556.10  6106.82  556.10  773.56  35.94  773.56  35.94  ?    ?    
1 1 1 1  1  12 o 4  251.58  77.54  690.52   428.70  690.52   428.70  690.52   428.70  251.58  77.54  251.58  77.54  ?    ?    
1 1 1 1  1  13 o 6  651.88  41.78  4337.14  541.84  4337.14  541.84  4337.14  541.84  651.88  41.78  651.88  41.78  ?    ?    
1 1 1 1  1  14 o 13 1017.03 28.43  10411.58 578.27  10411.58 578.27  10411.58 578.27  1017.03 28.43  1017.03 28.43  ?    ?    
1 1 1 1  1  15 o 4  476.07  54.06  2336.66  505.64  2336.66  505.64  2336.66  505.64  476.07  54.06  476.07  54.06  ?    ?    
1 1 1 1  1  16 o 11 821.48  31.29  6793.63  514.02  6793.63  514.02  6793.63  514.02  821.48  31.29  821.48  31.29  ?    ?    
1 1 1 1  1  17 o 16 299.00  76.79  974.74   461.54  974.74   461.54  974.74   461.54  299.00  76.79  299.00  76.79  ?    ?    
1 1 1 1  1  18 o 14 676.96  40.84  4664.74  550.32  4664.74  550.32  4664.74  550.32  676.96  40.84  676.96  40.84  ?    ?    
1 1 1 1  1  19 o 16 787.30  34.46  6280.81  542.62  6280.81  542.62  6280.81  542.62  787.30  34.46  787.30  34.46  ?    ?    
1 1 1 1  1  20 o 17 901.51  29.81  8219.62  537.48  8219.62  537.48  8219.62  537.48  901.51  29.81  901.51  29.81  ?    ?    
1 1 1 1  1  21 o 6  187.46  75.48  223.75   434.44  223.75   434.44  223.75   434.44  187.46  75.48  187.46  75.48  ?    ?    
1 1 1 1  1  22 o 15 355.34  65.19  1400.57  446.20  1400.57  446.20  1400.57  446.20  355.34  65.19  355.34  65.19  ?    ?    
1 1 1 1  1  23 o 17 523.71  41.91  2866.17  435.34  2866.17  435.34  2866.17  435.34  523.71  41.91  523.71  41.91  ?    ?    
1 1 1 1  1  24 o 9  820.40  30.50  6906.77  500.39  6906.77  500.39  6906.77  500.39  820.40  30.50  820.40  30.50  ?    ?    
1 1 1 1  1  25 o 9  387.31  53.94  1669.35  406.48  1669.35  406.48  1669.35  406.48  387.31  53.94  387.31  53.94  ?    ?    
1 1 1 1  1  26 o 7  563.15  43.27  3385.95  483.67  3385.95  483.67  3385.95  483.67  563.15  43.27  563.15  43.27  ?    ?    
1 1 1 1  1  27 o 17 173.03  70.34  240.78   381.25  240.78   381.25  240.78   381.25  173.03  70.34  173.03  70.34  ?    ?    
1 1 1 1  1  28 o 14 435.10  56.73  2197.58  481.95  2197.58  481.95  2197.58  481.95  435.10  56.73  435.10  56.73  ?    ?    
1 1 1 1  1  29 o 3  249.49  76.07  819.79   414.02  819.79   414.02  819.79   414.02  249.49  76.07  249.49  76.07  ?    ?    
1 1 1 1  1  30 o 3  234.60  80.32  751.75   453.62  751.75   453.62  751.75   453.62  234.60  80.32  234.60  80.32  ?    ?    
1 1 1 1  1  31 o 14 468.66  53.01  2466.83  488.12  2466.83  488.12  2466.83  488.12  468.66  53.01  468.66  53.01  ?    ?    
1 1 1 1  1  32 o 8  166.37  74.84  97.62    521.87  97.62    521.87  97.62    521.87  166.37  74.84  166.37  74.84  ?    ?    
1 1 1 1  1  33 o 5  170.07  74.88  188.95   494.53  188.95   494.53  188.95   494.53  170.07  74.88  170.07  74.88  ?    ?    
1 1 1 1  1  34 o 8  325.43  77.74  1452.04  499.06  1452.04  499.06  1452.04  499.06  325.43  77.74  325.43  77.74  ?    ?    
1 1 1 1  1  35 o 9  161.99  73.86  81.89    529.12  81.89    529.12  81.89    529.12  161.99  73.86  161.99  73.86  ?    ?    
1 1 1 1  1  36 o 9  166.59  73.32  240.66   473.68  240.66   473.68  240.66   473.68  166.59  73.32  166.59  73.32  ?    ?    
1 1 1 1  1  37 o 18 178.15  78.44  421.47   542.56  421.47   542.56  421.47   542.56  178.15  78.44  178.15  78.44  ?    ?    
1 1 1 1  1  38 o 7  142.47  66.84  -6.80    481.81  -6.80    481.81  -6.80    481.81  142.47  66.84  142.47  66.84  ?    ?    
1 1 1 1  2  0  o 16 534.35  55.70  2990.19  579.09  2990.19  579.09  2990.19  579.09  534.35  55.70  534.35  55.70  0.00 0.00 
1 1 1 1  2  1  o 5  488.67  44.91  2454.72  434.05  2454.72  434.05  2454.72  434.05  488.67  44.91  488.67  44.91  ?    ?    
1 1 1 1  2  2  o 15 916.66  26.78  8456.43  491.01  8456.43  491.01  8456.43  491.01  916.66  26.78  916.66  26.78  ?    ?    
1 1 1 1  2  3  o 4  932.74  31.29  8764.62  583.75  8764.62  583.75  8764.62  583.75  932.74  31.29  932.74  31.29  ?    ?    
1 1 1 1  2  4  o 5  1268.17 22.59  16134.20 572.94  16134.20 572.94  16134.20 572.94  1268.17 22.59  1268.17 22.59  ?    ?    
1 1 1 1  2  5  o 16 1163.69 26.67  13593.86 620.78  13593.86 620.78  13593.86 620.78  1163.69 26.67  1163.69 26.67  ?    ?    
1 1 1 1  2  6  o 13 589.95  35.28  3515.08  414.34  3515.08  414.34  3515.08  414.34  589.95  35.28  589.95  35.28  ?    ?    
1 1 1 1  2  7  o 15 475.80  47.40  2317.19  445.10  2317.19  445.10  2317.19  445.10  475.80  47.40  475.80  47.40  ?    ?    
1 1 1 1  2  8  o 4  564.70  34.01  3234.45  382.37  3234.45  382.37  3234.45  382.37  564.70  34.01  564.70  34.01  ?    ?    
1 1 1 1  2  9  o 18 617.54  38.21  3908.19  469.61  3908.19  469.61  3908.19  469.61  617.54  38.21  617.54  38.21  ?    ?    
1 1 1 1  2  10 o 16 922.34  26.31  8603.88  485.29  8603.88  485.29  8603.88  485.29  922.34  26.31  922.34  26.31  ?    ?    
1 1 1 1  2  11 f 0  283.17  67.63  890.84   377.74  890.84   377.74  890.84   377.74  283.17  67.63  283.17  67.63  ?    ?    
1 1 1 1  2  12 f 0  432.28  53.66  1960.75  453.92  1960.75  453.92  1960.75  453.92  432.28  53.66  432.28  53.66  ?    ?    
1 1 1 1  2  13 o 17 755.89  35.10  5780.89  530.64  5780.89  530.64  5780.89  530.64  755.89  35.10  755.89  35.10  ?    ?    
1 1 1 1  2  14 o 9  517.80  48.89  2753.83  500.29  2753.83  500.29  2753.83  500.29  517.80  48.89  517.80  48.89  ?    ?    
1 1 1 1  2  15 o 15 181.64  76.05  82.14    463.68  82.14    463.68  82.14    463.68  181.64  76.05  181.64  76.05  ?    ?    
1 1 1 1  2  16 o 5  994.14  31.31  9950.31  622.48  9950.31  622.48  9950.31  622.48  994.14  31.31  994.14  31.31  ?    ?    
1 1 1 1  2  17 o 14 538.82  46.74  2979.57  498.75  2979.57  498.75  2979.57  498.75  538.82  46.74  538.82  46.74  ?    ?    
1 1 1 1  2  18 o 2  537.78  48.03  2973.67  511.15  2973.67  511.15  2973.67  511.15  537.78  48.03  537.78  48.03  ?    ?    
1 1 1 1  2  19 o 14 933.79  31.16  8815.12  581.95  8815.12  581.95  8815.12  581.95  933.79  31.16  933.79  31.16  ?    ?    
1 1 1 1  2  20 o 10 460.11  54.19  2222.46  489.13  2222.46  489.13  2222.46  489.13  460.11  54.19  460.11  54.19  ?    ?    
1 1 1 1  2  21 o 4  619.83  43.44  3970.01  535.15  3970.01  535.15  3970.01  535.15  619.83  43.44  619.83  43.44  ?    ?    
1 1 1 1  2  22 o 18 311.40  71.11  1103.09  433.11  1103.09  433.11  1103.09  433.11  311.40  71.11  311.40  71.11  ?    ?    
1 1 1 1  2  23 o 6  329.75  73.00  1257.48  468.70  1257.48  468.70  1257.48  468.70  329.75  73.00  329.75  73.00  ?    ?    
1 1 1 1  2  24 o 8  587.96  39.92  3624.66  466.69  3624.66  466.69  3624.66  466.69  587.96  39.92  587.96  39.92  ?    ?    
1 1 1 1  2  25 o 7  213.62  75.83  533.40   406.28  533.40   406.28  533.40   406.28  213.62  75.83  213.62  75.83  ?    ?    
1 1 1 1  2  26 o 18 182.59  70.99  321.60   372.04  321.60   372.04  321.60   372.04  182.59  70.99  182.59  70.99  ?    ?    
1 1 1 1  2  27 o 1  562.08  37.82  3330.57  422.65  3330.57  422.65  3330.57  422.65  562.08  37.82  562.08  37.82  ?    ?    
1 1 1 1  2  28 o 17 243.59  77.37  792.92   423.53  792.92   423.53  792.92   423.53  243.59  77.37  243.59  77.37  ?    ?    
1 1 1 1  2  29 o 3  203.29  76.98  506.18   429.67  506.18   429.67  506.18   429.67  203.29  76.98  203.29  76.98  ?    ?    
1 1 1 1  2  30 f 0  207.41  83.03  533.09   522.42  533.09   522.42  533.09   522.42  207.41  83.03  207.41  83.03  ?    ?    
1 1 1 1  2  31 o 6  669.67  49.63  4957.25  659.99  4957.25  659.99  4957.25  659.99  669.67  49.63  669.67  49.63  ?    ?    
1 1 1 1  2  32 o 18 189.76  78.87  397.52   493.49  397.52   493.49  397.52   493.49  189.76  78.87  189.76  78.87  ?    ?    
1 1 1 1  2  33 o 5  345.96  86.31  1728.89  595.23  1728.89  595.23  1728.89  595.23  345.96  86.31  345.96  86.31  ?    ?    
1 1 1 1  2  34 o 13 213.88  85.20  645.79   547.29  645.79   547.29  645.79   547.29  213.88  85.20  213.88  85.20  ?    ?    
1 1 1 1  2  35 o 4  178.77  78.49  302.51   539.79  302.51   539.79  302.51   539.79  178.77  78.49  178.77  78.49  ?    ?    
1 1 1 1  2  36 f 0  207.80  84.37  676.98   547.88  676.98   547.88  676.98   547.88  207.80  84.37  207.80  84.37  ?    ?    
1 1 1 1  2  37 o 9  171.58  77.00  327.16   548.76  327.16   548.76  327.16   548.76  171.58  77.00  171.58  77.00  ?    ?    
1 1 1 1  2  38 o 14 162.44  76.23  194.90   627.47  194.90   627.47  194.90   627.47  162.44  76.23  162.44  76.23  ?    ?    
1 1 1 1  3  0  f 0  1157.73 32.87  13497.81 759.72  13497.81 759.72  13497.81 759.72  1157.73 32.87  1157.73 32.87  0.00 0.00 
1 1 1 1  3  1  o 3  723.35  30.40  5272.47  439.80  5272.47  439.80  5272.47  439.80  723.35  30.40  723.35  30.40  ?    ?    
1 1 1 1  3  2  o 4  583.56  36.66  3453.19  425.73  3453.19  425.73  3453.19  425.73  583.56  36.66  583.56  36.66  ?    ?    
1 1 1 1  3  3  o 9  319.42  69.17  1090.35  429.08  1090.35  429.08  1090.35  429.08  319.42  69.17  319.42  69.17  ?    ?    
1 1 1 1  3  4  o 14 1089.70 28.98  11931.48 631.66  11931.48 631.66  11931.48 631.66  1089.70 28.98  1089.70 28.98  ?    ?    
1 1 1 1  3  5  f 0  350.68  71.55  1305.30  484.80  1305.30  484.80  1305.30  484.80  350.68  71.55  350.68  71.55  ?    ?    
1 1 1 1  3  6  o 14 403.71  43.95  1665.67  349.14  1665.67  349.14  1665.67  349.14  403.71  43.95  403.71  43.95  ?    ?    
1 1 1 1  3  7  o 19 555.70  47.65  3159.25  524.50  3159.25  524.50  3159.25  524.50  555.70  47.65  555.70  47.65  ?    ?    
1 1 1 1  3  8  o 19 894.71  24.59  8057.30  439.97  8057.30  439.97  8057.30  439.97  894.71  24.59  894.71  24.59  ?    ?    
1 1 1 1  3  9  o 2  746.37  34.38  5674.43  513.18  5674.43  513.18  5674.43  513.18  746.37  34.38  746.37  34.38  ?    ?    
1 1 1 1  3  10 o 13 498.33  43.31  2575.91  427.33  2575.91  427.33  2575.91  427.33  498.33  43.31  498.33  43.31  ?    ?    
1 1 1 1  3  11 o 19 377.84  53.27  1515.73  391.42  1515.73  391.42  1515.73  391.42  377.84  53.27  377.84  53.27  ?    ?    
1 1 1 1  3  12 o 15 767.73  29.72  5952.50  456.33  5952.50  456.33  5952.50  456.33  767.73  29.72  767.73  29.72  ?    ?    
1 1 1 1  3  13 o 9  289.33  75.13  914.02   438.53  914.02   438.53  914.02   438.53  289.33  75.13  289.33  75.13  ?    ?    
1 1 1 1  3  14 o 7  1143.70 24.32  13136.42 556.28  13136.42 556.28  13136.42 556.28  1143.70 24.32  1143.70 24.32  ?    ?    
1 1 1 1  3  15 o 18 767.66  33.95  5937.44  521.26  5937.44  521.26  5937.44  521.26  767.66  33.95  767.66  33.95  ?    ?    
1 1 1 1  3  16 o 13 276.78  77.71  822.55   447.69  822.55   447.69  822.55   447.69  276.78  77.71  276.78  77.71  ?    ?    
1 1 1 1  3  17 o 10 396.89  59.85  1656.03  460.27  1656.03  460.27  1656.03  460.27  396.89  59.85  396.89  59.85  ?    ?    
1 1 1 1  3  18 o 15 504.21  51.70  2632.25  514.01  2632.25  514.01  2632.25  514.01  504.21  51.70  504.21  51.70  ?    ?    
1 1 1 1  3  19 o 5  1191.73 27.47  14325.25 654.78  14325.25 654.78  14325.25 654.78  1191.73 27.47  1191.73 27.47  ?    ?    
1 1 1 1  3  20 o 10 241.85  80.11  618.21   451.35  618.21   451.35  618.21   451.35  241.85  80.11  241.85  80.11  ?    ?    
1 1 1 1  3  21 o 11 717.01  38.10  5270.87  544.45  5270.87  544.45  5270.87  544.45  717.01  38.10  717.01  38.10  ?    ?    
1 1 1 1  3  22 o 8  568.16  40.67  3353.14  459.09  3353.14  459.09  3353.14  459.09  568.16  40.67  568.16  40.67  ?    ?    
1 1 1 1  3  23 o 14 559.62  43.81  3296.44  486.46  3296.44  486.46  3296.44  486.46  559.62  43.81  559.62  43.81  ?    ?    
1 1 1 1  3  24 o 5  478.66  51.41  2478.74  484.41  2478.74  484.41  2478.74  484.41  478.66  51.41  478.66  51.41  ?    ?    
1 1 1 1  3  25 o 19 396.81  60.79  1801.19  467.11  1801.19  467.11  1801.19  467.11  396.81  60.79  396.81  60.79  ?    ?    
1 1 1 1  3  26 f 0  501.51  51.00  2768.90  504.47  2768.90  504.47  2768.90  504.47  501.51  51.00  501.51  51.00  ?    ?    
1 1 1 1  3  27 o 1  244.97  82.08  758.18   473.59  758.18   473.59  758.18   473.59  244.97  82.08  244.97  82.08  ?    ?    
1 1 1 1  3  28 o 9  193.48  75.46  432.28   421.30  432.28   421.30  432.28   421.30  193.48  75.46  193.48  75.46  ?    ?    
1 1 1 1  3  29 o 5  181.77  75.59  313.03   453.62  313.03   453.62  313.03   453.62  181.77  75.59  181.77  75.59  ?    ?    
1 1 1 1  3  30 o 13 225.06  81.66  684.75   474.12  684.75   474.12  684.75   474.12  225.06  81.66  225.06  81.66  ?    ?    
1 1 1 1  3  31 o 7  227.47  80.24  666.72   454.41  666.72   454.41  666.72   454.41  227.47  80.24  227.47  80.24  ?    ?    
1 1 1 1  3  32 o 8  231.98  90.37  794.98   603.66  794.98   603.66  794.98   603.66  231.98  90.37  231.98  90.37  ?    ?    
1 1 1 1  3  33 o 14 219.44  85.63  686.89   542.79  686.89   542.79  686.89   542.79  219.44  85.63  219.44  85.63  ?    ?    
1 1 1 1  3  34 o 16 216.41  84.39  665.68   526.90  665.68   526.90  665.68   526.90  216.41  84.39  216.41  84.39  ?    ?    
1 1 1 1  3  35 o 4  178.63  76.33  336.63   483.06  336.63   483.06  336.63   483.06  178.63  76.33  178.63  76.33  ?    ?    
1 1 1 1  3  36 o 1  230.47  88.14  911.09   566.60  911.09   566.60  911.09   566.60  230.47  88.14  230.47  88.14  ?    ?    
1 1 1 1  3  37 o 19 312.02  92.59  1745.18  619.48  1745.18  619.48  1745.18  619.48  312.02  92.59  312.02  92.59  ?    ?    
1 1 1 1  3  38 o 7  163.38  75.01  285.06   558.42  285.06   558.42  285.06   558.42  163.38  75.01  163.38  75.01  ?    ?    
1 1 1 1  4  0  o 18 1148.92 35.71  13296.42 818.86  13296.42 818.86  13296.42 818.86  1148.92 35.71  1148.92 35.71  0.00 0.00 
1 1 1 1  4  1  o 13 360.50  64.12  1372.22  445.34  1372.22  445.34  1372.22  445.34  360.50  64.12  360.50  64.12  ?    ?    
1 1 1 1  4  2  o 5  858.92  27.26  7411.76  468.32  7411.76  468.32  7411.76  468.32  858.92  27.26  858.92  27.26  ?    ?    
1 1 1 1  4  3  o 14 1133.39 27.20  12899.72 616.57  12899.72 616.57  12899.72 616.57  1133.39 27.20  1133.39 27.20  ?    ?    
1 1 1 1  4  4  o 1  583.05  47.71  3462.09  551.52  3462.09  551.52  3462.09  551.52  583.05  47.71  583.05  47.71  ?    ?    
1 1 1 1  4  5  o 13 1015.25 29.48  10354.17 598.55  10354.17 598.55  10354.17 598.55  1015.25 29.48  1015.25 29.48  ?    ?    
1 1 1 1  4  6  o 11 466.73  57.85  2254.66  528.43  2254.66  528.43  2254.66  528.43  466.73  57.85  466.73  57.85  ?    ?    
1 1 1 1  4  7  o 9  676.42  32.06  4615.82  433.67  4615.82  433.67  4615.82  433.67  676.42  32.06  676.42  32.06  ?    ?    
1 1 1 1  4  8  o 1  456.14  47.39  2162.36  426.07  2162.36  426.07  2162.36  426.07  456.14  47.39  456.14  47.39  ?    ?    
1 1 1 1  4  9  o 15 196.14  73.39  347.03   387.85  347.03   387.85  347.03   387.85  196.14  73.39  196.14  73.39  ?    ?    
1 1 1 1  4  10 o 3  234.95  65.33  608.23   318.09  608.23   318.09  608.23   318.09  234.95  65.33  234.95  65.33  ?    ?    
1 1 1 1  4  11 o 7  208.42  73.91  428.18   385.94  428.18   385.94  428.18   385.94  208.42  73.91  208.42  73.91  ?    ?    
1 1 1 1  4  12 o 19 193.38  76.85  239.99   444.35  239.99   444.35  239.99   444.35  193.38  76.85  193.38  76.85  ?    ?    
1 1 1 1  4  13 o 16 896.75  30.97  8113.27  555.47  8113.27  555.47  8113.27  555.47  896.75  30.97  896.75  30.97  ?    ?    
1 1 1 1  4  14 o 2  849.78  24.32  7249.73  413.25  7249.73  413.25  7249.73  413.25  849.78  24.32  849.78  24.32  ?    ?    
1 1 1 1  4  15 o 12 624.43  35.35  3943.82  439.61  3943.82  439.61  3943.82  439.61  624.43  35.35  624.43  35.35  ?    ?    
1 1 1 1  4  16 o 15 577.31  42.44  3396.01  486.60  3396.01  486.60  3396.01  486.60  577.31  42.44  577.31  42.44  ?    ?    
1 1 1 1  4  17 o 4  1140.56 26.20  13082.19 597.67  13082.19 597.67  13082.19 597.67  1140.56 26.20  1140.56 26.20  ?    ?    
1 1 1 1  4  18 o 14 296.75  80.75  972.14   491.94  972.14   491.94  972.14   491.94  296.75  80.75  296.75  80.75  ?    ?    
1 1 1 1  4  19 o 12 514.07  49.90  2744.36  506.60  2744.36  506.60  2744.36  506.60  514.07  49.90  514.07  49.90  ?    ?    
1 1 1 1  4  20 o 5  190.05  76.19  228.01   440.63  228.01   440.63  228.01   440.63  190.05  76.19  190.05  76.19  ?    ?    
1 1 1 1  4  21 o 12 533.99  50.24  2988.51  530.29  2988.51  530.29  2988.51  530.29  533.99  50.24  533.99  50.24  ?    ?    
1 1 1 1  4  22 o 12 237.07  79.14  627.67   440.23  627.67   440.23  627.67   440.23  237.07  79.14  237.07  79.14  ?    ?    
1 1 1 1  4  23 o 2  304.98  75.28  1105.36  456.36  1105.36  456.36  1105.36  456.36  304.98  75.28  304.98  75.28  ?    ?    
1 1 1 1  4  24 o 19 534.18  48.01  3052.84  507.41  3052.84  507.41  3052.84  507.41  534.18  48.01  534.18  48.01  ?    ?    
1 1 1 1  4  25 o 12 198.16  78.30  393.65   458.72  393.65   458.72  393.65   458.72  198.16  78.30  198.16  78.30  ?    ?    
1 1 1 1  4  26 o 15 205.05  77.75  475.61   438.57  475.61   438.57  475.61   438.57  205.05  77.75  205.05  77.75  ?    ?    
1 1 1 1  4  27 o 14 419.52  62.31  2027.69  506.96  2027.69  506.96  2027.69  506.96  419.52  62.31  419.52  62.31  ?    ?    
1 1 1 1  4  28 o 3  299.65  78.05  1186.69  472.37  1186.69  472.37  1186.69  472.37  299.65  78.05  299.65  78.05  ?    ?    
1 1 1 1  4  29 o 1  188.01  80.50  321.86   539.40  321.86   539.40  321.86   539.40  188.01  80.50  188.01  80.50  ?    ?    
1 1 1 1  4  30 o 19 172.67  76.22  149.05   515.20  149.05   515.20  149.05   515.20  172.67  76.22  172.67  76.22  ?    ?    
1 1 1 1  4  31 o 5  160.32  71.87  22.70    476.49  22.70    476.49  22.70    476.49  160.32  71.87  160.32  71.87  ?    ?    
1 1 1 1  4  32 o 1  291.12  90.94  1274.13  587.38  1274.13  587.38  1274.13  587.38  291.12  90.94  291.12  90.94  ?    ?    
1 1 1 1  4  33 o 9  467.01  64.23  2690.81  584.05  2690.81  584.05  2690.81  584.05  467.01  64.23  467.01  64.23  ?    ?    
1 1 1 1  4  34 f 0  181.57  77.85  318.50   505.73  318.50   505.73  318.50   505.73  181.57  77.85  181.57  77.85  ?    ?    
1 1 1 1  4  35 o 5  180.08  78.44  323.50   529.81  323.50   529.81  323.50   529.81  180.08  78.44  180.08  78.44  ?    ?    
1 1 1 1  4  36 o 16 189.67  81.61  500.22   559.46  500.22   559.46  500.22   559.46  189.67  81.61  189.67  81.61  ?    ?    
1 1 1 1  4  37 o 2  168.98  77.26  282.34   584.40  282.34   584.40  282.34   584.40  168.98  77.26  168.98  77.26  ?    ?    
1 1 1 1  4  38 o 14 138.64  66.10  -55.58   508.45  -55.58   508.45  -55.58   508.45  138.64  66.10  138.64  66.10  ?    ?    
1 1 1 1  5  0  o 12 874.22  41.83  7732.58  727.85  7732.58  727.85  7732.58  727.85  874.22  41.83  874.22  41.83  0.00 0.00 
1 1 1 1  5  1  o 13 622.97  38.57  3927.72  478.25  3927.72  478.25  3927.72  478.25  622.97  38.57  622.97  38.57  ?    ?    
1 1 1 1  5  2  o 16 1036.84 25.75  10788.60 534.04  10788.60 534.04  10788.60 534.04  1036.84 25.75  1036.84 25.75  ?    ?    
1 1 1 1  5  3  f 0  328.48  70.60  1146.88  450.02  1146.88  450.02  1146.88  450.02  328.48  70.60  328.48  70.60  ?    ?    
1 1 1 1  5  4  o 13 1110.83 24.78  12379.13 550.45  12379.13 550.45  12379.13 550.45  1110.83 24.78  1110.83 24.78  ?    ?    
1 1 1 1  5  5  o 19 723.60  36.53  5290.35  526.93  5290.35  526.93  5290.35  526.93  723.60  36.53  723.60  36.53  ?    ?    
1 1 1 1  5  6  o 14 308.39  71.52  1025.55  432.51  1025.55  432.51  1025.55  432.51  308.39  71.52  308.39  71.52  ?    ?    
1 1 1 1  5  7  o 8  597.47  40.03  3648.96  475.62  3648.96  475.62  3648.96  475.62  597.47  40.03  597.47  40.03  ?    ?    
1 1 1 1  5  8  o 15 829.13  30.03  6971.41  498.04  6971.41  498.04  6971.41  498.04  829.13  30.03  829.13  30.03  ?    ?    
1 1 1 1  5  9  o 18 501.74  47.28  2629.50  468.81  2629.50  468.81  2629.50  468.81  501.74  47.28  501.74  47.28  ?    ?    
1 1 1 1  5  10 o 8  363.97  69.79  1464.46  489.53  1464.46  489.53  1464.46  489.53  363.97  69.79  363.97  69.79  ?    ?    
1 1 1 1  5  11 o 8  473.15  41.99  2305.30  393.22  2305.30  393.22  2305.30  393.22  473.15  41.99  473.15  41.99  ?    ?    
1 1 1 1  5  12 o 19 225.29  75.48  513.31   400.42  513.31   400.42  513.31   400.42  225.29  75.48  225.29  75.48  ?    ?    
1 1 1 1  5  13 o 2  183.87  69.02  272.09   343.68  272.09   343.68  272.09   343.68  183.87  69.02  183.87  69.02  ?    ?    
1 1 1 1  5  14 o 1  1620.88 19.88  26339.12 644.40  26339.12 644.40  26339.12 644.40  1620.88 19.88  1620.88 19.88  ?    ?    
1 1 1 1  5  15 o 11 185.60  74.06  196.44   414.34  196.44   414.34  196.44   414.34  185.60  74.06  185.60  74.06  ?    ?    
1 1 1 1  5  16 o 2  506.40  40.09  2614.42  402.76  2614.42  402.76  2614.42  402.76  506.40  40.09  506.40  40.09  ?    ?    
1 1 1 1  5  17 o 8  286.23  64.79  878.43   362.22  878.43   362.22  878.43   362.22  286.23  64.79  286.23  64.79  ?    ?    
1 1 1 1  5  18 o 9  598.61  38.36  3655.52  456.87  3655.52  456.87  3655.52  456.87  598.61  38.36  598.61  38.36  ?    ?    
1 1 1 1  5  19 o 15 419.22  55.98  1854.64  457.63  1854.64  457.63  1854.64  457.63  419.22  55.98  419.22  55.98  ?    ?    
1 1 1 1  5  20 o 13 342.45  70.58  1288.96  467.30  1288.96  467.30  1288.96  467.30  342.45  70.58  342.45  70.58  ?    ?    
1 1 1 1  5  21 o 1  541.81  47.05  3063.53  504.75  3063.53  504.75  3063.53  504.75  541.81  47.05  541.81  47.05  ?    ?    
1 1 1 1  5  22 o 3  267.80  80.14  831.63   462.57  831.63   462.57  831.63   462.57  267.80  80.14  267.80  80.14  ?    ?    
1 1 1 1  5  23 o 10 238.14  82.99  669.70   485.13  669.70   485.13  669.70   485.13  238.14  82.99  238.14  82.99  ?    ?    
1 1 1 1  5  24 o 1  293.85  74.61  1034.17  439.23  1034.17  439.23  1034.17  439.23  293.85  74.61  293.85  74.61  ?    ?    
1 1 1 1  5  25 o 19 322.06  76.04  1273.91  481.89  1273.91  481.89  1273.91  481.89  322.06  76.04  322.06  76.04  ?    ?    
1 1 1 1  5  26 o 19 265.17  84.92  934.51   509.40  934.51   509.40  934.51   509.40  265.17  84.92  265.17  84.92  ?    ?    
1 1 1 1  5  27 o 7  199.61  80.38  401.49   492.64  401.49   492.64  401.49   492.64  199.61  80.38  199.61  80.38  ?    ?    
1 1 1 1  5  28 o 8  168.96  74.51  107.67   491.29  107.67   491.29  107.67   491.29  168.96  74.51  168.96  74.51  ?    ?    
1 1 1 1  5  29 f 0  173.92  75.24  216.97   480.53  216.97   480.53  216.97   480.53  173.92  75.24  173.92  75.24  ?    ?    
1 1 1 1  5  30 o 3  296.23  90.54  1266.05  586.02  1266.05  586.02  1266.05  586.02  296.23  90.54  296.23  90.54  ?    ?    
1 1 1 1  5  31 o 12 190.22  81.10  327.83   543.14  327.83   543.14  327.83   543.14  190.22  81.10  190.22  81.10  ?    ?    
1 1 1 1  5  32 o 6  208.10  86.23  539.47   587.39  539.47   587.39  539.47   587.39  208.10  86.23  208.10  86.23  ?    ?    
1 1 1 1  5  33 o 12 179.85  81.65  183.02   638.06  183.02   638.06  183.02   638.06  179.85  81.65  179.85  81.65  ?    ?    
1 1 1 1  5  34 o 1  251.20  87.04  966.69   533.18  966.69   533.18  966.69   533.18  251.20  87.04  251.20  87.04  ?    ?    
1 1 1 1  5  35 o 2  187.94  81.70  405.57   572.35  405.57   572.35  405.57   572.35  187.94  81.70  187.94  81.70  ?    ?    
1 1 1 1  5  36 o 8  150.80  70.08  21.77    509.59  21.77    509.59  21.77    509.59  150.80  70.08  150.80  70.08  ?    ?    
1 1 1 1  5  37 o 19 189.32  79.79  589.82   515.65  589.82   515.65  589.82   515.65  189.32  79.79  189.32  79.79  ?    ?    
1 1 1 1  5  38 o 1  161.78  73.27  393.73   510.08  393.73   510.08  393.73   510.08  161.78  73.27  161.78  73.27  ?    ?    
1 1 1 1  6  0  o 12 481.89  69.58  2488.61  629.99  2488.61  629.99  2488.61  629.99  481.89  69.58  481.89  69.58  0.00 0.00 
1 1 1 1  6  1  o 12 1028.14 31.24  10623.80 642.28  10623.80 642.28  10623.80 642.28  1028.14 31.24  1028.14 31.24  ?    ?    
1 1 1 1  6  2  o 13 635.54  34.94  4076.85  442.44  4076.85  442.44  4076.85  442.44  635.54  34.94  635.54  34.94  ?    ?    
1 1 1 1  6  3  o 14 1129.74 21.02  12793.89 474.89  12793.89 474.89  12793.89 474.89  1129.74 21.02  1129.74 21.02  ?    ?    
1 1 1 1  6  4  o 11 595.73  40.21  3600.23  476.27  3600.23  476.27  3600.23  476.27  595.73  40.21  595.73  40.21  ?    ?    
1 1 1 1  6  5  o 14 444.18  60.69  2063.19  525.03  2063.19  525.03  2063.19  525.03  444.18  60.69  444.18  60.69  ?    ?    
1 1 1 1  6  6  o 7  1049.56 29.86  11120.18 626.75  11120.18 626.75  11120.18 626.75  1049.56 29.86  1049.56 29.86  ?    ?    
1 1 1 1  6  7  f 0  373.04  62.58  1504.18  450.36  1504.18  450.36  1504.18  450.36  373.04  62.58  373.04  62.58  ?    ?    
1 1 1 1  6  8  o 16 205.20  76.15  392.69   416.00  392.69   416.00  392.69   416.00  205.20  76.15  205.20  76.15  ?    ?    
1 1 1 1  6  9  o 12 271.66  83.50  834.86   497.53  834.86   497.53  834.86   497.53  271.66  83.50  271.66  83.50  ?    ?    
1 1 1 1  6  10 o 14 975.10  27.07  9611.53  527.87  9611.53  527.87  9611.53  527.87  975.10  27.07  975.10  27.07  ?    ?    
1 1 1 1  6  11 o 5  416.16  56.96  1820.06  461.67  1820.06  461.67  1820.06  461.67  416.16  56.96  416.16  56.96  ?    ?    
1 1 1 1  6  12 f 0  604.38  39.49  3721.62  474.70  3721.62  474.70  3721.62  474.70  604.38  39.49  604.38  39.49  ?    ?    
1 1 1 1  6  13 o 5  486.96  38.04  2409.98  367.58  2409.98  367.58  2409.98  367.58  486.96  38.04  486.96  38.04  ?    ?    
1 1 1 1  6  14 o 4  638.24  36.83  4122.73  468.12  4122.73  468.12  4122.73  468.12  638.24  36.83  638.24  36.83  ?    ?    
1 1 1 1  6  15 o 11 337.36  67.41  1212.47  438.93  1212.47  438.93  1212.47  438.93  337.36  67.41  337.36  67.41  ?    ?    
1 1 1 1  6  16 f 0  161.09  66.50  95.01    347.55  95.01    347.55  95.01    347.55  161.09  66.50  161.09  66.50  ?    ?    
1 1 1 1  6  17 o 3  597.43  35.58  3620.86  423.23  3620.86  423.23  3620.86  423.23  597.43  35.58  597.43  35.58  ?    ?    
1 1 1 1  6  18 o 13 764.70  35.68  5930.89  545.62  5930.89  545.62  5930.89  545.62  764.70  35.68  764.70  35.68  ?    ?    
1 1 1 1  6  19 o 11 479.73  38.42  2359.09  365.58  2359.09  365.58  2359.09  365.58  479.73  38.42  479.73  38.42  ?    ?    
1 1 1 1  6  20 o 3  508.34  40.63  2661.49  409.60  2661.49  409.60  2661.49  409.60  508.34  40.63  508.34  40.63  ?    ?    
1 1 1 1  6  21 o 8  380.91  59.27  1573.10  436.84  1573.10  436.84  1573.10  436.84  380.91  59.27  380.91  59.27  ?    ?    
1 1 1 1  6  22 o 8  643.95  38.81  4289.22  497.54  4289.22  497.54  4289.22  497.54  643.95  38.81  643.95  38.81  ?    ?    
1 1 1 1  6  23 o 11 280.38  73.82  942.12   419.54  942.12   419.54  942.12   419.54  280.38  73.82  280.38  73.82  ?    ?    
1 1 1 1  6  24 o 13 634.94  41.39  4260.48  522.73  4260.48  522.73  4260.48  522.73  634.94  41.39  634.94  41.39  ?    ?    
1 1 1 1  6  25 o 3  401.83  58.61  1816.15  457.21  1816.15  457.21  1816.15  457.21  401.83  58.61  401.83  58.61  ?    ?    
1 1 1 1  6  26 o 17 159.97  71.13  16.12    456.75  16.12    456.75  16.12    456.75  159.97  71.13  159.97  71.13  ?    ?    
1 1 1 1  6  27 o 3  221.53  82.33  616.70   486.49  616.70   486.49  616.70   486.49  221.53  82.33  221.53  82.33  ?    ?    
1 1 1 1  6  28 f 0  506.32  52.88  2882.81  527.62  2882.81  527.62  2882.81  527.62  506.32  52.88  506.32  52.88  ?    ?    
1 1 1 1  6  29 o 7  208.01  85.53  533.28   571.74  533.28   571.74  533.28   571.74  208.01  85.53  208.01  85.53  ?    ?    
1 1 1 1  6  30 o 5  336.83  85.03  1522.49  572.75  1522.49  572.75  1522.49  572.75  336.83  85.03  336.83  85.03  ?    ?    
1 1 1 1  6  31 o 14 252.09  89.77  950.01   569.81  950.01   569.81  950.01   569.81  252.09  89.77  252.09  89.77  ?    ?    
1 1 1 1  6  32 o 11 351.41  88.59  1807.68  622.33  1807.68  622.33  1807.68  622.33  351.41  88.59  351.41  88.59  ?    ?    
1 1 1 1  6  33 o 3  313.70  92.83  1560.83  623.35  1560.83  623.35  1560.83  623.35  313.70  92.83  313.70  92.83  ?    ?    
1 1 1 1  6  34 o 7  203.99  87.23  550.47   631.80  550.47   631.80  550.47   631.80  203.99  87.23  203.99  87.23  ?    ?    
1 1 1 1  6  35 o 7  196.82  86.54  523.53   658.11  523.53   658.11  523.53   658.11  196.82  86.54  196.82  86.54  ?    ?    
1 1 1 1  6  36 o 19 194.48  80.91  622.12   519.96  622.12   519.96  622.12   519.96  194.48  80.91  194.48  80.91  ?    ?    
1 1 1 1  6  37 o 11 175.22  78.32  444.14   561.43  444.14   561.43  444.14   561.43  175.22  78.32  175.22  78.32  ?    ?    
1 1 1 1  6  38 o 11 157.36  72.57  363.63   531.12  363.63   531.12  363.63   531.12  157.36  72.57  157.36  72.57  ?    ?    
1 1 1 1  7  0  f 0  616.53  45.76  3886.26  556.93  3886.26  556.93  3886.26  556.93  616.53  45.76  616.53  45.76  0.00 0.00 
1 1 1 1  7  1  o 1  748.26  31.54  5632.27  472.06  5632.27  472.06  5632.27  472.06  748.26  31.54  748.26  31.54  ?    ?    
1 1 1 1  7  2  o 15 646.50  37.38  4230.49  481.32  4230.49  481.32  4230.49  481.32  646.50  37.38  646.50  37.38  ?    ?    
1 1 1 1  7  3  o 19 632.37  43.03  4070.14  541.01  4070.14  541.01  4070.14  541.01  632.37  43.03  632.37  43.03  ?    ?    
1 1 1 1  7  4  o 9  262.27  66.36  741.20   348.33  741.20   348.33  741.20   348.33  262.27  66.36  262.27  66.36  ?    ?    
1 1 1 1  7  5  o 8  476.72  48.89  2356.35  459.56  2356.35  459.56  2356.35  459.56  476.72  48.89  476.72  48.89  ?    ?    
1 1 1 1  7  6  f 0  534.71  47.32  2974.27  500.88  2974.27  500.88  2974.27  500.88  534.71  47.32  534.71  47.32  ?    ?    
1 1 1 1  7  7  o 15 213.65  80.14  423.56   463.12  423.56   463.12  423.56   463.12  213.65  80.14  213.65  80.14  ?    ?    
1 1 1 1  7  8  o 8  328.83  62.08  1178.76  393.28  1178.76  393.28  1178.76  393.28  328.83  62.08  328.83  62.08  ?    ?    
1 1 1 1  7  9  o 19 358.34  65.32  1403.45  450.91  1403.45  450.91  1403.45  450.91  358.34  65.32  358.34  65.32  ?    ?    
1 1 1 1  7  10 o 17 473.78  49.79  2333.57  464.74  2333.57  464.74  2333.57  464.74  473.78  49.79  473.78  49.79  ?    ?    
1 1 1 1  7  11 o 6  497.99  39.02  2530.67  385.56  2530.67  385.56  2530.67  385.56  497.99  39.02  497.99  39.02  ?    ?    
1 1 1 1  7  12 o 13 1032.19 24.01  10706.56 495.67  10706.56 495.67  10706.56 495.67  1032.19 24.01  1032.19 24.01  ?    ?    
1 1 1 1  7  13 o 18 829.75  27.70  6918.90  459.61  6918.90  459.61  6918.90  459.61  829.75  27.70  829.75  27.70  ?    ?    
1 1 1 1  7  14 o 10 225.10  79.46  472.61   445.65  472.61   445.65  472.61   445.65  225.10  79.46  225.10  79.46  ?    ?    
1 1 1 1  7  15 o 17 787.30  27.05  6233.90  425.87  6233.90  425.87  6233.90  425.87  787.30  27.05  787.30  27.05  ?    ?    
1 1 1 1  7  16 o 19 328.23  64.49  1149.16  408.22  1149.16  408.22  1149.16  408.22  328.23  64.49  328.23  64.49  ?    ?    
1 1 1 1  7  17 o 7  532.65  38.04  2893.32  402.55  2893.32  402.55  2893.32  402.55  532.65  38.04  532.65  38.04  ?    ?    
1 1 1 1  7  18 o 10 743.91  30.52  5594.42  454.13  5594.42  454.13  5594.42  454.13  743.91  30.52  743.91  30.52  ?    ?    
1 1 1 1  7  19 o 5  631.77  37.92  4077.59  476.89  4077.59  476.89  4077.59  476.89  631.77  37.92  631.77  37.92  ?    ?    
1 1 1 1  7  20 o 16 476.86  48.15  2376.84  452.91  2376.84  452.91  2376.84  452.91  476.86  48.15  476.86  48.15  ?    ?    
1 1 1 1  7  21 o 11 510.74  38.00  2698.94  385.36  2698.94  385.36  2698.94  385.36  510.74  38.00  510.74  38.00  ?    ?    
1 1 1 1  7  22 o 11 269.88  71.09  843.09   388.97  843.09   388.97  843.09   388.97  269.88  71.09  269.88  71.09  ?    ?    
1 1 1 1  7  23 o 15 255.41  80.26  789.24   456.88  789.24   456.88  789.24   456.88  255.41  80.26  255.41  80.26  ?    ?    
1 1 1 1  7  24 o 1  389.03  66.43  1766.87  498.30  1766.87  498.30  1766.87  498.30  389.03  66.43  389.03  66.43  ?    ?    
1 1 1 1  7  25 o 5  267.93  77.25  890.19   436.63  890.19   436.63  890.19   436.63  267.93  77.25  267.93  77.25  ?    ?    
1 1 1 1  7  26 o 7  220.78  84.30  569.09   517.78  569.09   517.78  569.09   517.78  220.78  84.30  220.78  84.30  ?    ?    
1 1 1 1  7  27 o 6  161.73  71.47  84.36    454.14  84.36    454.14  84.36    454.14  161.73  71.47  161.73  71.47  ?    ?    
1 1 1 1  7  28 o 12 257.77  85.54  917.28   514.55  917.28   514.55  917.28   514.55  257.77  85.54  257.77  85.54  ?    ?    
1 1 1 1  7  29 o 2  227.42  85.61  716.95   529.57  716.95   529.57  716.95   529.57  227.42  85.61  227.42  85.61  ?    ?    
1 1 1 1  7  30 o 11 169.51  74.52  98.60    488.00  98.60    488.00  98.60    488.00  169.51  74.52  169.51  74.52  ?    ?    
1 1 1 1  7  31 f 0  197.48  83.85  448.25   576.66  448.25   576.66  448.25   576.66  197.48  83.85  197.48  83.85  ?    ?    
1 1 1 1  7  32 o 1  184.56  78.53  361.64   507.50  361.64   507.50  361.64   507.50  184.56  78.53  184.56  78.53  ?    ?    
1 1 1 1  7  33 o 18 174.10  79.55  127.27   618.07  127.27   618.07  127.27   618.07  174.10  79.55  174.10  79.55  ?    ?    
1 1 1 1  7  34 o 9  165.21  75.10  105.36   541.94  105.36   541.94  105.36   541.94  165.21  75.10  165.21  75.10  ?    ?    
1 1 1 1  7  35 o 1  160.12  74.61  28.94    583.54  28.94    583.54  28.94    583.54  160.12  74.61  160.12  74.61  ?    ?    
1 1 1 1  7  36 o 9  162.31  76.26  166.66   631.20  166.66   631.20  166.66   631.20  162.31  76.26  162.31  76.26  ?    ?    
1 1 1 1  7  37 o 9  273.61  96.74  1621.46  660.71  1621.46  660.71  1621.46  660.71  273.61  96.74  273.61  96.74  ?    ?    
1 1 1 1  7  38 o 15 143.42  66.69  147.02   462.56  147.02   462.56  147.02   462.56  143.42  66.69  143.42  66.69  ?    ?    
1 1 1 1  8  0  o 8  475.74  58.91  2396.37  537.38  2396.37  537.38  2396.37  537.38  475.74  58.91  475.74  58.91  0.00 0.00 
1 1 1 1  8  1  o 2  380.95  73.04  1563.87  536.21  1563.87  536.21  1563.87  536.21  380.95  73.04  380.95  73.04  ?    ?    
1 1 1 1  8  2  o 4  576.11  34.84  3369.60  399.57  3369.60  399.57  3369.60  399.57  576.11  34.84  576.11  34.84  ?    ?    
1 1 1 1  8  3  o 19 648.83  33.27  4272.35  430.24  4272.35  430.24  4272.35  430.24  648.83  33.27  648.83  33.27  ?    ?    
1 1 1 1  8  4  o 1  526.39  37.67  2836.95  393.99  2836.95  393.99  2836.95  393.99  526.39  37.67  526.39  37.67  ?    ?    
1 1 1 1  8  5  o 15 443.48  56.39  2092.73  488.84  2092.73  488.84  2092.73  488.84  443.48  56.39  443.48  56.39  ?    ?    
1 1 1 1  8  6  o 16 245.06  88.14  626.09   550.77  626.09   550.77  626.09   550.77  245.06  88.14  245.06  88.14  ?    ?    
1 1 1 1  8  7  o 8  591.96  44.22  3631.49  519.76  3631.49  519.76  3631.49  519.76  591.96  44.22  591.96  44.22  ?    ?    
1 1 1 1  8  8  o 14 568.19  42.37  3335.98  478.02  3335.98  478.02  3335.98  478.02  568.19  42.37  568.19  42.37  ?    ?    
1 1 1 1  8  9  o 6  417.10  49.59  1816.65  405.62  1816.65  405.62  1816.65  405.62  417.10  49.59  417.10  49.59  ?    ?    
1 1 1 1  8  10 o 17 520.97  40.08  2772.03  414.43  2772.03  414.43  2772.03  414.43  520.97  40.08  520.97  40.08  ?    ?    
1 1 1 1  8  11 o 1  835.71  29.53  7040.35  493.60  7040.35  493.60  7040.35  493.60  835.71  29.53  835.71  29.53  ?    ?    
1 1 1 1  8  12 o 15 399.40  50.40  1647.17  393.66  1647.17  393.66  1647.17  393.66  399.40  50.40  399.40  50.40  ?    ?    
1 1 1 1  8  13 o 6  647.03  33.86  4229.15  436.62  4229.15  436.62  4229.15  436.62  647.03  33.86  647.03  33.86  ?    ?    
1 1 1 1  8  14 o 2  641.21  32.66  4152.54  417.46  4152.54  417.46  4152.54  417.46  641.21  32.66  641.21  32.66  ?    ?    
1 1 1 1  8  15 o 19 782.40  31.67  6175.35  495.50  6175.35  495.50  6175.35  495.50  782.40  31.67  782.40  31.67  ?    ?    
1 1 1 1  8  16 o 17 558.96  29.82  3156.21  332.18  3156.21  332.18  3156.21  332.18  558.96  29.82  558.96  29.82  ?    ?    
1 1 1 1  8  17 o 12 223.99  73.44  519.66   379.62  519.66   379.62  519.66   379.62  223.99  73.44  223.99  73.44  ?    ?    
1 1 1 1  8  18 o 13 152.08  66.17  -27.71   376.01  -27.71   376.01  -27.71   376.01  152.08  66.17  152.08  66.17  ?    ?    
1 1 1 1  8  19 o 15 424.13  45.93  1869.25  383.38  1869.25  383.38  1869.25  383.38  424.13  45.93  424.13  45.93  ?    ?    
1 1 1 1  8  20 o 15 325.38  62.46  1157.84  391.67  1157.84  391.67  1157.84  391.67  325.38  62.46  325.38  62.46  ?    ?    
1 1 1 1  8  21 o 6  586.94  37.84  3558.36  441.85  3558.36  441.85  3558.36  441.85  586.94  37.84  586.94  37.84  ?    ?    
1 1 1 1  8  22 o 13 223.21  69.31  574.70   341.77  574.70   341.77  574.70   341.77  223.21  69.31  223.21  69.31  ?    ?    
1 1 1 1  8  23 o 3  353.90  62.66  1415.52  427.31  1415.52  427.31  1415.52  427.31  353.90  62.66  353.90  62.66  ?    ?    
1 1 1 1  8  24 o 10 259.94  78.50  849.56   442.32  849.56   442.32  849.56   442.32  259.94  78.50  259.94  78.50  ?    ?    
1 1 1 1  8  25 o 12 162.60  72.13  30.38    466.99  30.38    466.99  30.38    466.99  162.60  72.13  162.60  72.13  ?    ?    
1 1 1 1  8  26 o 1  268.16  79.16  910.59   453.78  910.59   453.78  910.59   453.78  268.16  79.16  268.16  79.16  ?    ?    
1 1 1 1  8  27 f 0  380.95  60.72  1722.41  447.13  1722.41  447.13  1722.41  447.13  380.95  60.72  380.95  60.72  ?    ?    
1 1 1 1  8  28 o 9  447.13  67.67  2453.13  586.26  2453.13  586.26  2453.13  586.26  447.13  67.67  447.13  67.67  ?    ?    
1 1 1 1  8  29 o 11 192.95  80.99  382.66   527.98  382.66   527.98  382.66   527.98  192.95  80.99  192.95  80.99  ?    ?    
1 1 1 1  8  30 f 0  192.62  80.39  337.95   515.61  337.95   515.61  337.95   515.61  192.62  80.39  192.62  80.39  ?    ?    
1 1 1 1  8  31 o 19 165.94  75.95  25.08    566.68  25.08    566.68  25.08    566.68  165.94  75.95  165.94  75.95  ?    ?    
1 1 1 1  8  32 o 7  192.17  81.68  411.41   548.21  411.41   548.21  411.41   548.21  192.17  81.68  192.17  81.68  ?    ?    
1 1 1 1  8  33 o 13 189.75  83.32  356.05   608.20  356.05   608.20  356.05   608.20  189.75  83.32  189.75  83.32  ?    ?    
1 1 1 1  8  34 o 7  221.48  86.69  767.08   557.63  767.08   557.63  767.08   557.63  221.48  86.69  221.48  86.69  ?    ?    
1 1 1 1  8  35 o 8  168.00  78.01  105.53   629.49  105.53   629.49  105.53   629.49  168.00  78.01  168.00  78.01  ?    ?    
1 1 1 1  8  36 o 13 165.32  74.32  280.30   513.74  280.30   513.74  280.30   513.74  165.32  74.32  165.32  74.32  ?    ?    
1 1 1 1  8  37 o 8  202.02  86.72  805.69   628.99  805.69   628.99  805.69   628.99  202.02  86.72  202.02  86.72  ?    ?    
1 1 1 1  8  38 o 8  197.99  84.60  837.54   593.47  837.54   593.47  837.54   593.47  197.99  84.60  197.99  84.60  ?    ?    
1 1 1 1  9  0  o 14 676.36  43.63  4690.43  584.52  4690.43  584.52  4690.43  584.52  676.36  43.63  676.36  43.63  0.00 0.00 
1 1 1 1  9  1  o 1  480.06  54.72  2428.32  515.98  2428.32  515.98  2428.32  515.98  480.06  54.72  480.06  54.72  ?    ?    
1 1 1 1  9  2  o 18 586.95  46.54  3576.48  541.83  3576.48  541.83  3576.48  541.83  586.95  46.54  586.95  46.54  ?    ?    
1 1 1 1  9  3  o 2  421.91  54.25  1889.47  447.19  1889.47  447.19  1889.47  447.19  421.91  54.25  421.91  54.25  ?    ?    
1 1 1 1  9  4  o 15 297.92  78.53  1012.68  474.41  1012.68  474.41  1012.68  474.41  297.92  78.53  297.92  78.53  ?    ?    
1 1 1 1  9  5  o 18 271.85  68.92  824.93   375.14  824.93   375.14  824.93   375.14  271.85  68.92  271.85  68.92  ?    ?    
1 1 1 1  9  6  o 12 243.25  80.00  644.73   450.40  644.73   450.40  644.73   450.40  243.25  80.00  243.25  80.00  ?    ?    
1 1 1 1  9  7  o 19 169.34  70.46  117.46   394.46  117.46   394.46  117.46   394.46  169.34  70.46  169.34  70.46  ?    ?    
1 1 1 1  9  8  o 6  318.50  67.94  1109.06  419.60  1109.06  419.60  1109.06  419.60  318.50  67.94  318.50  67.94  ?    ?    
1 1 1 1  9  9  o 12 224.34  81.80  460.95   476.57  460.95   476.57  460.95   476.57  224.34  81.80  224.34  81.80  ?    ?    
1 1 1 1  9  10 o 16 202.58  76.18  339.17   419.07  339.17   419.07  339.17   419.07  202.58  76.18  202.58  76.18  ?    ?    
1 1 1 1  9  11 o 7  1083.48 24.67  11792.02 534.54  11792.02 534.54  11792.02 534.54  1083.48 24.67  1083.48 24.67  ?    ?    
1 1 1 1  9  12 o 17 880.28  28.32  7788.88  498.57  7788.88  498.57  7788.88  498.57  880.28  28.32  880.28  28.32  ?    ?    
1 1 1 1  9  13 o 19 1531.28 24.72  23545.29 757.12  23545.29 757.12  23545.29 757.12  1531.28 24.72  1531.28 24.72  ?    ?    
1 1 1 1  9  14 o 8  277.73  74.28  833.94   420.59  833.94   420.59  833.94   420.59  277.73  74.28  277.73  74.28  ?    ?    
1 1 1 1  9  15 o 18 653.99  38.20  4341.89  497.46  4341.89  497.46  4341.89  497.46  653.99  38.20  653.99  38.20  ?    ?    
1 1 1 1  9  16 f 0  423.02  54.55  1871.22  450.75  1871.22  450.75  1871.22  450.75  423.02  54.55  423.02  54.55  ?    ?    
1 1 1 1  9  17 o 2  270.50  70.07  801.34   382.10  801.34   382.10  801.34   382.10  270.50  70.07  270.50  70.07  ?    ?    
1 1 1 1  9  18 o 8  345.47  48.62  1250.82  326.64  1250.82  326.64  1250.82  326.64  345.47  48.62  345.47  48.62  ?    ?    
1 1 1 1  9  19 o 5  325.40  55.47  1134.50  348.09  1134.50  348.09  1134.50  348.09  325.40  55.47  325.40  55.47  ?    ?    
1 1 1 1  9  20 o 13 255.42  68.29  735.80   355.57  735.80   355.57  735.80   355.57  255.42  68.29  255.42  68.29  ?    ?    
1 1 1 1  9  21 o 18 464.71  45.08  2269.82  413.70  2269.82  413.70  2269.82  413.70  464.71  45.08  464.71  45.08  ?    ?    
1 1 1 1  9  22 o 13 599.99  44.11  3819.48  525.61  3819.48  525.61  3819.48  525.61  599.99  44.11  599.99  44.11  ?    ?    
1 1 1 1  9  23 o 12 532.53  44.20  3022.69  466.56  3022.69  466.56  3022.69  466.56  532.53  44.20  532.53  44.20  ?    ?    
1 1 1 1  9  24 o 3  200.87  73.93  439.37   390.70  439.37   390.70  439.37   390.70  200.87  73.93  200.87  73.93  ?    ?    
1 1 1 1  9  25 o 3  153.78  67.73  33.70    404.80  33.70    404.80  33.70    404.80  153.78  67.73  153.78  67.73  ?    ?    
1 1 1 1  9  26 o 15 162.75  71.22  81.41    441.12  81.41    441.12  81.41    441.12  162.75  71.22  162.75  71.22  ?    ?    
1 1 1 1  9  27 o 16 211.31  77.97  549.88   434.99  549.88   434.99  549.88   434.99  211.31  77.97  211.31  77.97  ?    ?    
1 1 1 1  9  28 o 16 201.73  79.24  501.12   467.31  501.12   467.31  501.12   467.31  201.73  79.24  201.73  79.24  ?    ?    
1 1 1 1  9  29 o 6  408.01  62.73  1984.42  495.53  1984.42  495.53  1984.42  495.53  408.01  62.73  408.01  62.73  ?    ?    
1 1 1 1  9  30 o 17 199.88  82.53  430.45   535.25  430.45   535.25  430.45   535.25  199.88  82.53  199.88  82.53  ?    ?    
1 1 1 1  9  31 o 11 243.69  86.21  858.96   524.78  858.96   524.78  858.96   524.78  243.69  86.21  243.69  86.21  ?    ?    
1 1 1 1  9  32 o 3  280.93  87.37  1189.05  542.83  1189.05  542.83  1189.05  542.83  280.93  87.37  280.93  87.37  ?    ?    
1 1 1 1  9  33 o 17 194.32  83.73  418.01   590.61  418.01   590.61  418.01   590.61  194.32  83.73  194.32  83.73  ?    ?    
1 1 1 1  9  34 o 10 199.32  82.57  539.11   538.30  539.11   538.30  539.11   538.30  199.32  82.57  199.32  82.57  ?    ?    
1 1 1 1  9  35 o 11 194.00  86.67  519.31   686.64  519.31   686.64  519.31   686.64  194.00  86.67  194.00  86.67  ?    ?    
1 1 1 1  9  36 o 12 167.07  76.57  241.89   578.43  241.89   578.43  241.89   578.43  167.07  76.57  167.07  76.57  ?    ?    
1 1 1 1  9  37 o 19 172.92  78.93  409.41   606.40  409.41   606.40  409.41   606.40  172.92  78.93  172.92  78.93  ?    ?    
1 1 1 1  10 0  o 5  930.83  30.48  8758.53  566.10  8758.53  566.10  8758.53  566.10  930.83  30.48  930.83  30.48  0.00 0.00 
1 1 1 1  10 1  o 3  420.66  71.45  1957.44  579.63  1957.44  579.63  1957.44  579.63  420.66  71.45  420.66  71.45  ?    ?    
1 1 1 1  10 2  o 16 738.61  34.78  5563.29  513.73  5563.29  513.73  5563.29  513.73  738.61  34.78  738.61  34.78  ?    ?    
1 1 1 1  10 3  o 13 642.42  35.91  4224.81  459.48  4224.81  459.48  4224.81  459.48  642.42  35.91  642.42  35.91  ?    ?    
1 1 1 1  10 4  o 3  216.35  76.63  471.60   414.78  471.60   414.78  471.60   414.78  216.35  76.63  216.35  76.63  ?    ?    
1 1 1 1  10 5  o 8  640.57  42.64  4237.98  543.11  4237.98  543.11  4237.98  543.11  640.57  42.64  640.57  42.64  ?    ?    
1 1 1 1  10 6  o 14 636.45  39.44  4157.37  499.54  4157.37  499.54  4157.37  499.54  636.45  39.44  636.45  39.44  ?    ?    
1 1 1 1  10 7  o 17 990.62  28.82  9908.30  571.02  9908.30  571.02  9908.30  571.02  990.62  28.82  990.62  28.82  ?    ?    
1 1 1 1  10 8  o 17 544.44  48.88  3055.34  526.55  3055.34  526.55  3055.34  526.55  544.44  48.88  544.44  48.88  ?    ?    
1 1 1 1  10 9  o 16 528.92  44.84  2869.57  469.88  2869.57  469.88  2869.57  469.88  528.92  44.84  528.92  44.84  ?    ?    
1 1 1 1  10 10 f 0  1105.48 27.25  12289.58 602.48  12289.58 602.48  12289.58 602.48  1105.48 27.25  1105.48 27.25  ?    ?    
1 1 1 1  10 11 f 0  309.86  69.60  1026.79  420.73  1026.79  420.73  1026.79  420.73  309.86  69.60  309.86  69.60  ?    ?    
1 1 1 1  10 12 o 9  643.42  32.73  4180.17  419.83  4180.17  419.83  4180.17  419.83  643.42  32.73  643.42  32.73  ?    ?    
1 1 1 1  10 13 o 13 458.93  52.65  2176.21  474.55  2176.21  474.55  2176.21  474.55  458.93  52.65  458.93  52.65  ?    ?    
1 1 1 1  10 14 o 8  198.16  82.00  156.52   530.18  156.52   530.18  156.52   530.18  198.16  82.00  198.16  82.00  ?    ?    
1 1 1 1  10 15 f 0  227.32  69.32  543.59   343.75  543.59   343.75  543.59   343.75  227.32  69.32  227.32  69.32  ?    ?    
1 1 1 1  10 16 o 1  662.41  34.83  4458.92  459.84  4458.92  459.84  4458.92  459.84  662.41  34.83  662.41  34.83  ?    ?    
1 1 1 1  10 17 o 5  406.63  45.24  1715.78  361.68  1715.78  361.68  1715.78  361.68  406.63  45.24  406.63  45.24  ?    ?    
1 1 1 1  10 18 o 11 232.40  77.28  568.35   419.88  568.35   419.88  568.35   419.88  232.40  77.28  232.40  77.28  ?    ?    
1 1 1 1  10 19 o 16 418.75  41.93  1819.99  346.47  1819.99  346.47  1819.99  346.47  418.75  41.93  418.75  41.93  ?    ?    
1 1 1 1  10 20 o 18 152.79  65.55  38.09    358.89  38.09    358.89  38.09    358.89  152.79  65.55  152.79  65.55  ?    ?    
1 1 1 1  10 21 o 12 251.46  74.09  744.17   397.78  744.17   397.78  744.17   397.78  251.46  74.09  251.46  74.09  ?    ?    
1 1 1 1  10 22 o 14 444.32  56.11  2168.65  487.54  2168.65  487.54  2168.65  487.54  444.32  56.11  444.32  56.11  ?    ?    
1 1 1 1  10 23 o 7  618.20  39.19  4038.15  482.06  4038.15  482.06  4038.15  482.06  618.20  39.19  618.20  39.19  ?    ?    
1 1 1 1  10 24 o 2  545.73  47.66  3224.49  514.94  3224.49  514.94  3224.49  514.94  545.73  47.66  545.73  47.66  ?    ?    
1 1 1 1  10 25 o 1  288.74  83.90  1083.45  513.17  1083.45  513.17  1083.45  513.17  288.74  83.90  288.74  83.90  ?    ?    
1 1 1 1  10 26 o 17 186.37  74.65  364.11   422.60  364.11   422.60  364.11   422.60  186.37  74.65  186.37  74.65  ?    ?    
1 1 1 1  10 27 o 17 599.51  46.75  3948.88  556.16  3948.88  556.16  3948.88  556.16  599.51  46.75  599.51  46.75  ?    ?    
1 1 1 1  10 28 o 18 164.40  72.88  105.60   476.16  105.60   476.16  105.60   476.16  164.40  72.88  164.40  72.88  ?    ?    
1 1 1 1  10 29 o 16 173.51  76.84  96.31    527.77  96.31    527.77  96.31    527.77  173.51  76.84  173.51  76.84  ?    ?    
1 1 1 1  10 30 o 12 179.56  77.33  272.36   503.09  272.36   503.09  272.36   503.09  179.56  77.33  179.56  77.33  ?    ?    
1 1 1 1  10 31 o 3  174.54  77.06  210.63   526.90  210.63   526.90  210.63   526.90  174.54  77.06  174.54  77.06  ?    ?    
1 1 1 1  10 32 o 9  186.18  81.87  334.77   589.13  334.77   589.13  334.77   589.13  186.18  81.87  186.18  81.87  ?    ?    
1 1 1 1  10 33 o 10 174.58  77.85  209.55   551.48  209.55   551.48  209.55   551.48  174.58  77.85  174.58  77.85  ?    ?    
1 1 1 1  10 34 o 3  163.17  74.86  85.89    554.78  85.89    554.78  85.89    554.78  163.17  74.86  163.17  74.86  ?    ?    
1 1 1 1  10 35 o 18 154.05  73.54  -81.59   633.28  -81.59   633.28  -81.59   633.28  154.05  73.54  154.05  73.54  ?    ?    
1 1 1 1  10 36 o 14 234.37  91.49  1148.77  619.82  1148.77  619.82  1148.77  619.82  234.37  91.49  234.37  91.49  ?    ?    
1 1 1 1  10 37 o 15 157.73  74.71  301.58   628.36  301.58   628.36  301.58   628.36  157.73  74.71  157.73  74.71  ?    ?    
1 1 1 1  11 0  o 12 157.96  93.45  326.64   508.58  326.64   508.58  326.64   508.58  157.96  93.45  157.96  93.45  0.00 0.00 
1 1 1 1  11 1  o 12 743.51  41.30  5693.61  611.78  5693.61  611.78  5693.61  611.78  743.51  41.30  743.51  41.30  ?    ?    
1 1 1 1  11 2  f 0  386.52  75.84  1672.24  565.36  1672.24  565.36  1672.24  565.36  386.52  75.84  386.52  75.84  ?    ?    
1 1 1 1  11 3  o 19 195.49  79.07  244.31   479.09  244.31   479.09  244.31   479.09  195.49  79.07  195.49  79.07  ?    ?    
1 1 1 1  11 4  o 7  487.62  43.96  2461.50  424.09  2461.50  424.09  2461.50  424.09  487.62  43.96  487.62  43.96  ?    ?    
1 1 1 1  11 5  o 8  527.32  42.70  2859.85  446.44  2859.85  446.44  2859.85  446.44  527.32  42.70  527.32  42.70  ?    ?    
1 1 1 1  11 6  o 5  568.65  44.92  3319.65  506.76  3319.65  506.76  3319.65  506.76  568.65  44.92  568.65  44.92  ?    ?    
1 1 1 1  11 7  o 6  232.31  80.03  535.77   450.52  535.77   450.52  535.77   450.52  232.31  80.03  232.31  80.03  ?    ?    
1 1 1 1  11 8  o 1  367.15  66.58  1440.76  470.90  1440.76  470.90  1440.76  470.90  367.15  66.58  367.15  66.58  ?    ?    
1 1 1 1  11 9  o 7  724.82  34.68  5299.81  502.74  5299.81  502.74  5299.81  502.74  724.82  34.68  724.82  34.68  ?    ?    
1 1 1 1  11 10 f 0  360.48  77.73  1397.22  543.87  1397.22  543.87  1397.22  543.87  360.48  77.73  360.48  77.73  ?    ?    
1 1 1 1  11 11 o 11 871.14  32.56  7642.77  567.26  7642.77  567.26  7642.77  567.26  871.14  32.56  871.14  32.56  ?    ?    
1 1 1 1  11 12 o 15 915.41  29.46  8432.64  539.43  8432.64  539.43  8432.64  539.43  915.41  29.46  915.41  29.46  ?    ?    
1 1 1 1  11 13 f 0  1184.24 21.87  14082.97 517.93  14082.97 517.93  14082.97 517.93  1184.24 21.87  1184.24 21.87  ?    ?    
1 1 1 1  11 14 o 15 166.92  68.77  106.21   370.62  106.21   370.62  106.21   370.62  166.92  68.77  166.92  68.77  ?    ?    
1 1 1 1  11 15 o 9  176.37  73.17  118.96   423.60  118.96   423.60  118.96   423.60  176.37  73.17  176.37  73.17  ?    ?    
1 1 1 1  11 16 o 10 319.74  69.75  1119.24  433.47  1119.24  433.47  1119.24  433.47  319.74  69.75  319.74  69.75  ?    ?    
1 1 1 1  11 17 o 12 908.19  28.44  8332.45  516.65  8332.45  516.65  8332.45  516.65  908.19  28.44  908.19  28.44  ?    ?    
1 1 1 1  11 18 o 19 475.94  44.11  2350.97  415.12  2350.97  415.12  2350.97  415.12  475.94  44.11  475.94  44.11  ?    ?    
1 1 1 1  11 19 o 17 545.33  42.67  3096.30  461.70  3096.30  461.70  3096.30  461.70  545.33  42.67  545.33  42.67  ?    ?    
1 1 1 1  11 20 o 1  362.15  62.18  1447.67  434.12  1447.67  434.12  1447.67  434.12  362.15  62.18  362.15  62.18  ?    ?    
1 1 1 1  11 21 o 11 450.54  46.74  2176.74  415.07  2176.74  415.07  2176.74  415.07  450.54  46.74  450.54  46.74  ?    ?    
1 1 1 1  11 22 o 3  477.27  55.84  2512.08  522.92  2512.08  522.92  2512.08  522.92  477.27  55.84  477.27  55.84  ?    ?    
1 1 1 1  11 23 o 15 481.19  47.08  2503.74  447.25  2503.74  447.25  2503.74  447.25  481.19  47.08  481.19  47.08  ?    ?    
1 1 1 1  11 24 o 3  542.02  40.39  3135.89  434.73  3135.89  434.73  3135.89  434.73  542.02  40.39  542.02  40.39  ?    ?    
1 1 1 1  11 25 o 10 474.09  56.25  2526.75  523.00  2526.75  523.00  2526.75  523.00  474.09  56.25  474.09  56.25  ?    ?    
1 1 1 1  11 26 o 2  170.60  74.54  156.12   481.44  156.12   481.44  156.12   481.44  170.60  74.54  170.60  74.54  ?    ?    
1 1 1 1  11 27 o 1  156.97  68.02  124.25   394.03  124.25   394.03  124.25   394.03  156.97  68.02  156.97  68.02  ?    ?    
1 1 1 1  11 28 o 16 242.62  82.67  819.25   480.43  819.25   480.43  819.25   480.43  242.62  82.67  242.62  82.67  ?    ?    
1 1 1 1  11 29 o 14 168.25  74.97  56.22    510.21  56.22    510.21  56.22    510.21  168.25  74.97  168.25  74.97  ?    ?    
1 1 1 1  11 30 o 1  185.14  80.85  303.99   565.77  303.99   565.77  303.99   565.77  185.14  80.85  185.14  80.85  ?    ?    
1 1 1 1  11 31 o 16 201.37  82.59  523.72   531.38  523.72   531.38  523.72   531.38  201.37  82.59  201.37  82.59  ?    ?    
1 1 1 1  11 32 o 4  210.30  86.86  619.08   593.22  619.08   593.22  619.08   593.22  210.30  86.86  210.30  86.86  ?    ?    
1 1 1 1  11 33 o 18 181.38  82.08  258.69   638.57  258.69   638.57  258.69   638.57  181.38  82.08  181.38  82.08  ?    ?    
1 1 1 1  11 34 o 19 196.61  85.67  556.70   632.36  556.70   632.36  556.70   632.36  196.61  85.67  196.61  85.67  ?    ?    
1 1 1 1  11 35 o 6  147.17  68.51  52.18    490.04  52.18    490.04  52.18    490.04  147.17  68.51  147.17  68.51  ?    ?    
1 1 1 1  11 36 o 12 153.79  70.63  174.29   495.78  174.29   495.78  174.29   495.78  153.79  70.63  153.79  70.63  ?    ?    
1 1 1 1  11 37 o 3  140.54  67.63  -6.86    559.67  -6.86    559.67  -6.86    559.67  140.54  67.63  140.54  67.63  ?    ?    
1 1 1 1  12 0  o 6  355.08  80.92  1479.86  500.76  1479.86  500.76  1479.86  500.76  355.08  80.92  355.08  80.92  0.00 0.00 
1 1 1 1  12 1  o 4  248.56  92.82  579.47   619.80  579.47   619.80  579.47   619.80  248.56  92.82  248.56  92.82  ?    ?    
1 1 1 1  12 2  f 0  516.55  54.54  2788.00  554.94  2788.00  554.94  2788.00  554.94  516.55  54.54  516.55  54.54  ?    ?    
1 1 1 1  12 3  o 15 881.95  34.82  7879.88  614.27  7879.88  614.27  7879.88  614.27  881.95  34.82  881.95  34.82  ?    ?    
1 1 1 1  12 4  o 19 226.90  73.64  532.58   382.16  532.58   382.16  532.58   382.16  226.90  73.64  226.90  73.64  ?    ?    
1 1 1 1  12 5  o 19 639.90  41.06  4176.74  522.67  4176.74  522.67  4176.74  522.67  639.90  41.06  639.90  41.06  ?    ?    
1 1 1 1  12 6  f 0  308.98  66.17  1028.42  396.57  1028.42  396.57  1028.42  396.57  308.98  66.17  308.98  66.17  ?    ?    
1 1 1 1  12 7  o 13 491.55  51.44  2494.13  498.22  2494.13  498.22  2494.13  498.22  491.55  51.44  491.55  51.44  ?    ?    
1 1 1 1  12 8  o 15 708.03  35.37  5055.40  500.80  5055.40  500.80  5055.40  500.80  708.03  35.37  708.03  35.37  ?    ?    
1 1 1 1  12 9  o 17 773.76  27.34  6015.85  423.14  6015.85  423.14  6015.85  423.14  773.76  27.34  773.76  27.34  ?    ?    
1 1 1 1  12 10 o 9  602.17  44.99  3694.90  537.95  3694.90  537.95  3694.90  537.95  602.17  44.99  602.17  44.99  ?    ?    
1 1 1 1  12 11 o 15 875.18  28.55  7705.02  499.70  7705.02  499.70  7705.02  499.70  875.18  28.55  875.18  28.55  ?    ?    
1 1 1 1  12 12 o 4  1035.03 32.57  10812.60 674.25  10812.60 674.25  10812.60 674.25  1035.03 32.57  1035.03 32.57  ?    ?    
1 1 1 1  12 13 o 18 463.09  39.09  2185.67  358.62  2185.67  358.62  2185.67  358.62  463.09  39.09  463.09  39.09  ?    ?    
1 1 1 1  12 14 o 1  361.06  57.31  1378.51  400.07  1378.51  400.07  1378.51  400.07  361.06  57.31  361.06  57.31  ?    ?    
1 1 1 1  12 15 o 18 226.16  76.87  520.44   415.34  520.44   415.34  520.44   415.34  226.16  76.87  226.16  76.87  ?    ?    
1 1 1 1  12 16 o 17 300.07  85.36  1014.00  536.62  1014.00  536.62  1014.00  536.62  300.07  85.36  300.07  85.36  ?    ?    
1 1 1 1  12 17 o 11 380.68  56.18  1542.53  414.87  1542.53  414.87  1542.53  414.87  380.68  56.18  380.68  56.18  ?    ?    
1 1 1 1  12 18 f 0  156.45  67.91  -1.79    394.24  -1.79    394.24  -1.79    394.24  156.45  67.91  156.45  67.91  ?    ?    
1 1 1 1  12 19 o 14 522.76  38.70  2829.39  401.74  2829.39  401.74  2829.39  401.74  522.76  38.70  522.76  38.70  ?    ?    
1 1 1 1  12 20 o 5  245.37  69.72  703.10   358.19  703.10   358.19  703.10   358.19  245.37  69.72  245.37  69.72  ?    ?    
1 1 1 1  12 21 o 10 282.06  72.42  941.22   410.61  941.22   410.61  941.22   410.61  282.06  72.42  282.06  72.42  ?    ?    
1 1 1 1  12 22 o 3  158.64  70.32  9.44     443.01  9.44     443.01  9.44     443.01  158.64  70.32  158.64  70.32  ?    ?    
1 1 1 1  12 23 o 15 403.43  51.61  1791.57  406.87  1791.57  406.87  1791.57  406.87  403.43  51.61  403.43  51.61  ?    ?    
1 1 1 1  12 24 o 16 190.71  72.43  383.43   381.01  383.43   381.01  383.43   381.01  190.71  72.43  190.71  72.43  ?    ?    
1 1 1 1  12 25 o 19 209.05  81.29  524.33   487.85  524.33   487.85  524.33   487.85  209.05  81.29  209.05  81.29  ?    ?    
1 1 1 1  12 26 o 6  211.30  79.24  542.43   452.76  542.43   452.76  542.43   452.76  211.30  79.24  211.30  79.24  ?    ?    
1 1 1 1  12 27 o 8  223.88  80.64  680.63   461.24  680.63   461.24  680.63   461.24  223.88  80.64  223.88  80.64  ?    ?    
1 1 1 1  12 28 o 14 380.94  83.63  1926.35  619.66  1926.35  619.66  1926.35  619.66  380.94  83.63  380.94  83.63  ?    ?    
1 1 1 1  12 29 o 2  404.05  63.19  1958.89  493.91  1958.89  493.91  1958.89  493.91  404.05  63.19  404.05  63.19  ?    ?    
1 1 1 1  12 30 o 15 512.36  67.65  3247.37  676.31  3247.37  676.31  3247.37  676.31  512.36  67.65  512.36  67.65  ?    ?    
1 1 1 1  12 31 o 4  246.05  84.54  898.23   502.59  898.23   502.59  898.23   502.59  246.05  84.54  246.05  84.54  ?    ?    
1 1 1 1  12 32 f 0  177.34  77.95  244.41   533.73  244.41   533.73  244.41   533.73  177.34  77.95  177.34  77.95  ?    ?    
1 1 1 1  12 33 o 16 192.15  84.06  431.62   614.21  431.62   614.21  431.62   614.21  192.15  84.06  192.15  84.06  ?    ?    
1 1 1 1  12 34 o 12 175.68  78.17  302.98   552.92  302.98   552.92  302.98   552.92  175.68  78.17  175.68  78.17  ?    ?    
1 1 1 1  12 35 o 5  225.23  94.06  1072.01  706.78  1072.01  706.78  1072.01  706.78  225.23  94.06  225.23  94.06  ?    ?    
1 1 1 1  12 36 o 18 178.75  79.99  475.72   587.46  475.72   587.46  475.72   587.46  178.75  79.99  178.75  79.99  ?    ?    
1 1 1 1  13 0  o 11 271.24  99.46  1011.48  498.04  1011.48  498.04  1011.48  498.04  271.24  99.46  271.24  99.46  0.00 0.00 
1 1 1 1  13 1  o 6  602.13  58.45  3774.96  695.05  3774.96  695.05  3774.96  695.05  602.13  58.45  602.13  58.45  ?    ?    
1 1 1 1  13 2  o 17 579.71  47.79  3455.21  549.16  3455.21  549.16  3455.21  549.16  579.71  47.79  579.71  47.79  ?    ?    
1 1 1 1  13 3  o 9  386.69  73.16  1615.02  545.08  1615.02  545.08  1615.02  545.08  386.69  73.16  386.69  73.16  ?    ?    
1 1 1 1  13 4  o 16 600.57  45.30  3693.75  540.17  3693.75  540.17  3693.75  540.17  600.57  45.30  600.57  45.30  ?    ?    
1 1 1 1  13 5  o 2  600.32  33.70  3648.13  402.96  3648.13  402.96  3648.13  402.96  600.32  33.70  600.32  33.70  ?    ?    
1 1 1 1  13 6  o 5  579.61  52.07  3448.47  597.12  3448.47  597.12  3448.47  597.12  579.61  52.07  579.61  52.07  ?    ?    
1 1 1 1  13 7  o 18 390.84  47.14  1570.64  361.02  1570.64  361.02  1570.64  361.02  390.84  47.14  390.84  47.14  ?    ?    
1 1 1 1  13 8  o 6  282.98  55.94  844.32   305.38  844.32   305.38  844.32   305.38  282.98  55.94  282.98  55.94  ?    ?    
1 1 1 1  13 9  o 19 1005.60 28.71  10168.94 577.46  10168.94 577.46  10168.94 577.46  1005.60 28.71  1005.60 28.71  ?    ?    
1 1 1 1  13 10 o 13 508.27  42.77  2637.08  430.71  2637.08  430.71  2637.08  430.71  508.27  42.77  508.27  42.77  ?    ?    
1 1 1 1  13 11 f 0  664.62  32.26  4457.46  428.80  4457.46  428.80  4457.46  428.80  664.62  32.26  664.62  32.26  ?    ?    
1 1 1 1  13 12 o 18 1173.15 27.25  13845.28 639.44  13845.28 639.44  13845.28 639.44  1173.15 27.25  1173.15 27.25  ?    ?    
1 1 1 1  13 13 o 19 585.02  38.67  3490.75  449.93  3490.75  449.93  3490.75  449.93  585.02  38.67  585.02  38.67  ?    ?    
1 1 1 1  13 14 o 17 395.74  53.08  1642.02  409.56  1642.02  409.56  1642.02  409.56  395.74  53.08  395.74  53.08  ?    ?    
1 1 1 1  13 15 o 19 195.05  76.41  279.69   433.65  279.69   433.65  279.69   433.65  195.05  76.41  195.05  76.41  ?    ?    
1 1 1 1  13 16 o 17 531.75  45.47  2926.29  478.88  2926.29  478.88  2926.29  478.88  531.75  45.47  531.75  45.47  ?    ?    
1 1 1 1  13 17 o 10 276.36  76.27  863.35   435.36  863.35   435.36  863.35   435.36  276.36  76.27  276.36  76.27  ?    ?    
1 1 1 1  13 18 o 7  549.60  37.92  3123.70  414.28  3123.70  414.28  3123.70  414.28  549.60  37.92  549.60  37.92  ?    ?    
1 1 1 1  13 19 o 2  503.31  44.56  2667.45  443.95  2667.45  443.95  2667.45  443.95  503.31  44.56  503.31  44.56  ?    ?    
1 1 1 1  13 20 o 9  196.45  72.46  401.23   375.60  401.23   375.60  401.23   375.60  196.45  72.46  196.45  72.46  ?    ?    
1 1 1 1  13 21 f 0  225.77  78.51  600.51   434.04  600.51   434.04  600.51   434.04  225.77  78.51  225.77  78.51  ?    ?    
1 1 1 1  13 22 o 18 285.35  75.29  998.30   435.84  998.30   435.84  998.30   435.84  285.35  75.29  285.35  75.29  ?    ?    
1 1 1 1  13 23 o 8  232.22  81.06  683.09   462.93  683.09   462.93  683.09   462.93  232.22  81.06  232.22  81.06  ?    ?    
1 1 1 1  13 24 o 3  507.60  46.77  2797.82  469.43  2797.82  469.43  2797.82  469.43  507.60  46.77  507.60  46.77  ?    ?    
1 1 1 1  13 25 o 12 386.74  55.60  1729.25  417.74  1729.25  417.74  1729.25  417.74  386.74  55.60  386.74  55.60  ?    ?    
1 1 1 1  13 26 o 4  195.31  78.13  433.30   462.19  433.30   462.19  433.30   462.19  195.31  78.13  195.31  78.13  ?    ?    
1 1 1 1  13 27 o 7  337.85  75.56  1488.27  497.77  1488.27  497.77  1488.27  497.77  337.85  75.56  337.85  75.56  ?    ?    
1 1 1 1  13 28 o 1  253.99  80.08  841.87   454.46  841.87   454.46  841.87   454.46  253.99  80.08  253.99  80.08  ?    ?    
1 1 1 1  13 29 o 18 194.96  76.74  472.12   439.14  472.12   439.14  472.12   439.14  194.96  76.74  194.96  76.74  ?    ?    
1 1 1 1  13 30 o 14 207.73  82.69  595.20   515.14  595.20   515.14  595.20   515.14  207.73  82.69  207.73  82.69  ?    ?    
1 1 1 1  13 31 o 17 177.50  79.23  230.42   572.49  230.42   572.49  230.42   572.49  177.50  79.23  177.50  79.23  ?    ?    
1 1 1 1  13 32 o 15 236.45  87.05  871.70   541.74  871.70   541.74  871.70   541.74  236.45  87.05  236.45  87.05  ?    ?    
1 1 1 1  13 33 o 12 189.34  76.64  477.36   450.50  477.36   450.50  477.36   450.50  189.34  76.64  189.34  76.64  ?    ?    
1 1 1 1  13 34 o 9  193.34  81.34  597.82   534.52  597.82   534.52  597.82   534.52  193.34  81.34  193.34  81.34  ?    ?    
1 1 1 1  13 35 o 19 164.84  74.72  287.39   531.89  287.39   531.89  287.39   531.89  164.84  74.72  164.84  74.72  ?    ?    
1 1 1 1  13 36 o 19 150.25  71.20  162.18   571.71  162.18   571.71  162.18   571.71  150.25  71.20  150.25  71.20  ?    ?    
1 1 1 1  14 0  o 18 280.63  96.14  1045.21  484.72  1045.21  484.72  1045.21  484.72  280.63  96.14  280.63  96.14  0.00 0.00 
1 1 1 1  14 1  o 13 903.13  35.74  8236.54  645.62  8236.54  645.62  8236.54  645.62  903.13  35.74  903.13  35.74  ?    ?    
1 1 1 1  14 2  o 9  474.85  53.50  2329.25  499.24  2329.25  499.24  2329.25  499.24  474.85  53.50  474.85  53.50  ?    ?    
1 1 1 1  14 3  o 7  776.38  37.36  6085.68  580.10  6085.68  580.10  6085.68  580.10  776.38  37.36  776.38  37.36  ?    ?    
1 1 1 1  14 4  o 2  622.63  39.62  3931.63  490.80  3931.63  490.80  3931.63  490.80  622.63  39.62  622.63  39.62  ?    ?    
1 1 1 1  14 5  o 1  1319.75 21.46  17468.67 566.38  17468.67 566.38  17468.67 566.38  1319.75 21.46  1319.75 21.46  ?    ?    
1 1 1 1  14 6  o 4  815.76  31.14  6696.97  508.07  6696.97  508.07  6696.97  508.07  815.76  31.14  815.76  31.14  ?    ?    
1 1 1 1  14 7  o 10 299.52  83.35  968.02   517.51  968.02   517.51  968.02   517.51  299.52  83.35  299.52  83.35  ?    ?    
1 1 1 1  14 8  o 2  741.93  38.74  5577.77  572.89  5577.77  572.89  5577.77  572.89  741.93  38.74  741.93  38.74  ?    ?    
1 1 1 1  14 9  o 8  708.03  34.40  5062.42  487.10  5062.42  487.10  5062.42  487.10  708.03  34.40  708.03  34.40  ?    ?    
1 1 1 1  14 10 o 8  241.42  77.21  605.94   421.19  605.94   421.19  605.94   421.19  241.42  77.21  241.42  77.21  ?    ?    
1 1 1 1  14 11 o 15 552.80  50.34  3144.02  550.47  3144.02  550.47  3144.02  550.47  552.80  50.34  552.80  50.34  ?    ?    
1 1 1 1  14 12 o 1  485.20  49.88  2440.19  477.15  2440.19  477.15  2440.19  477.15  485.20  49.88  485.20  49.88  ?    ?    
1 1 1 1  14 13 o 17 995.04  28.87  9995.37  574.59  9995.37  574.59  9995.37  574.59  995.04  28.87  995.04  28.87  ?    ?    
1 1 1 1  14 14 o 19 233.01  82.52  542.03   480.99  542.03   480.99  542.03   480.99  233.01  82.52  233.01  82.52  ?    ?    
1 1 1 1  14 15 o 5  327.75  70.27  1181.92  446.76  1181.92  446.76  1181.92  446.76  327.75  70.27  327.75  70.27  ?    ?    
1 1 1 1  14 16 o 15 375.24  49.00  1483.05  358.99  1483.05  358.99  1483.05  358.99  375.24  49.00  375.24  49.00  ?    ?    
1 1 1 1  14 17 o 9  434.80  65.88  2089.28  555.00  2089.28  555.00  2089.28  555.00  434.80  65.88  434.80  65.88  ?    ?    
1 1 1 1  14 18 o 6  371.01  60.10  1509.54  430.74  1509.54  430.74  1509.54  430.74  371.01  60.10  371.01  60.10  ?    ?    
1 1 1 1  14 19 o 1  232.38  71.63  634.87   365.85  634.87   365.85  634.87   365.85  232.38  71.63  232.38  71.63  ?    ?    
1 1 1 1  14 20 o 16 538.49  44.01  3074.67  469.83  3074.67  469.83  3074.67  469.83  538.49  44.01  538.49  44.01  ?    ?    
1 1 1 1  14 21 o 2  230.55  82.39  650.27   480.42  650.27   480.42  650.27   480.42  230.55  82.39  230.55  82.39  ?    ?    
1 1 1 1  14 22 o 16 653.32  38.21  4501.74  497.13  4501.74  497.13  4501.74  497.13  653.32  38.21  653.32  38.21  ?    ?    
1 1 1 1  14 23 o 15 511.57  53.46  2902.50  538.89  2902.50  538.89  2902.50  538.89  511.57  53.46  511.57  53.46  ?    ?    
1 1 1 1  14 24 o 12 467.23  37.74  2334.13  349.65  2334.13  349.65  2334.13  349.65  467.23  37.74  467.23  37.74  ?    ?    
1 1 1 1  14 25 o 7  191.68  73.65  406.40   396.85  406.40   396.85  406.40   396.85  191.68  73.65  191.68  73.65  ?    ?    
1 1 1 1  14 26 o 17 176.26  73.24  290.31   425.30  290.31   425.30  290.31   425.30  176.26  73.24  176.26  73.24  ?    ?    
1 1 1 1  14 27 o 7  190.51  81.34  308.88   547.95  308.88   547.95  308.88   547.95  190.51  81.34  190.51  81.34  ?    ?    
1 1 1 1  14 28 f 0  157.05  68.75  92.39    411.23  92.39    411.23  92.39    411.23  157.05  68.75  157.05  68.75  ?    ?    
1 1 1 1  14 29 o 12 355.66  69.49  1595.12  476.53  1595.12  476.53  1595.12  476.53  355.66  69.49  355.66  69.49  ?    ?    
1 1 1 1  14 30 o 15 452.36  73.34  2658.22  640.82  2658.22  640.82  2658.22  640.82  452.36  73.34  452.36  73.34  ?    ?    
1 1 1 1  14 31 o 13 158.76  73.78  -70.48   564.72  -70.48   564.72  -70.48   564.72  158.76  73.78  158.76  73.78  ?    ?    
1 1 1 1  14 32 o 4  282.47  89.06  1274.97  562.07  1274.97  562.07  1274.97  562.07  282.47  89.06  282.47  89.06  ?    ?    
1 1 1 1  14 33 o 18 199.38  85.55  588.32   611.50  588.32   611.50  588.32   611.50  199.38  85.55  199.38  85.55  ?    ?    
1 1 1 1  14 34 o 6  152.71  71.99  34.34    570.70  34.34    570.70  34.34    570.70  152.71  71.99  152.71  71.99  ?    ?    
1 1 1 1  14 35 o 17 146.72  69.01  27.20    519.41  27.20    519.41  27.20    519.41  146.72  69.01  146.72  69.01  ?    ?    
1 1 1 1  14 36 o 11 161.96  75.00  381.22   575.66  381.22   575.66  381.22   575.66  161.96  75.00  161.96  75.00  ?    ?    
1 1 1 1  15 0  o 17 991.85  33.73  9907.66  667.50  9907.66  667.50  9907.66  667.50  991.85  33.73  991.85  33.73  0.00 0.00 
1 1 1 1  15 1  o 4  412.08  63.71  1779.83  508.11  1779.83  508.11  1779.83  508.11  412.08  63.71  412.08  63.71  ?    ?    
1 1 1 1  15 2  o 15 215.93  87.37  244.81   585.19  244.81   585.19  244.81   585.19  215.93  87.37  215.93  87.37  ?    ?    
1 1 1 1  15 3  o 18 521.75  43.10  2773.71  445.76  2773.71  445.76  2773.71  445.76  521.75  43.10  521.75  43.10  ?    ?    
1 1 1 1  15 4  o 12 539.27  42.68  2961.30  456.61  2961.30  456.61  2961.30  456.61  539.27  42.68  539.27  42.68  ?    ?    
1 1 1 1  15 5  o 11 417.35  56.20  1808.93  457.18  1808.93  457.18  1808.93  457.18  417.35  56.20  417.35  56.20  ?    ?    
1 1 1 1  15 6  o 11 266.52  65.64  760.31   347.51  760.31   347.51  760.31   347.51  266.52  65.64  266.52  65.64  ?    ?    
1 1 1 1  15 7  o 17 615.76  47.87  3884.00  584.85  3884.00  584.85  3884.00  584.85  615.76  47.87  615.76  47.87  ?    ?    
1 1 1 1  15 8  o 19 650.85  30.30  4270.09  394.43  4270.09  394.43  4270.09  394.43  650.85  30.30  650.85  30.30  ?    ?    
1 1 1 1  15 9  o 18 462.27  44.48  2189.87  406.15  2189.87  406.15  2189.87  406.15  462.27  44.48  462.27  44.48  ?    ?    
1 1 1 1  15 10 f 0  438.66  65.90  2038.77  560.32  2038.77  560.32  2038.77  560.32  438.66  65.90  438.66  65.90  ?    ?    
1 1 1 1  15 11 o 9  697.26  37.47  4950.53  520.59  4950.53  520.59  4950.53  520.59  697.26  37.47  697.26  37.47  ?    ?    
1 1 1 1  15 12 o 18 217.51  84.78  365.68   531.65  365.68   531.65  365.68   531.65  217.51  84.78  217.51  84.78  ?    ?    
1 1 1 1  15 13 o 19 524.14  42.59  2828.11  442.57  2828.11  442.57  2828.11  442.57  524.14  42.59  524.14  42.59  ?    ?    
1 1 1 1  15 14 o 5  414.23  50.79  1798.20  412.00  1798.20  412.00  1798.20  412.00  414.23  50.79  414.23  50.79  ?    ?    
1 1 1 1  15 15 o 1  292.70  74.93  965.94   440.44  965.94   440.44  965.94   440.44  292.70  74.93  292.70  74.93  ?    ?    
1 1 1 1  15 16 o 16 232.89  67.00  607.37   328.77  607.37   328.77  607.37   328.77  232.89  67.00  232.89  67.00  ?    ?    
1 1 1 1  15 17 o 6  542.35  41.76  3061.74  449.50  3061.74  449.50  3061.74  449.50  542.35  41.76  542.35  41.76  ?    ?    
1 1 1 1  15 18 o 12 535.59  47.39  3068.87  502.41  3068.87  502.41  3068.87  502.41  535.59  47.39  535.59  47.39  ?    ?    
1 1 1 1  15 19 o 8  294.87  74.53  1035.47  439.67  1035.47  439.67  1035.47  439.67  294.87  74.53  294.87  74.53  ?    ?    
1 1 1 1  15 20 o 18 422.41  55.43  1994.92  457.01  1994.92  457.01  1994.92  457.01  422.41  55.43  422.41  55.43  ?    ?    
1 1 1 1  15 21 o 4  176.43  73.13  216.07   422.51  216.07   422.51  216.07   422.51  176.43  73.13  176.43  73.13  ?    ?    
1 1 1 1  15 22 o 3  223.23  78.31  611.36   432.39  611.36   432.39  611.36   432.39  223.23  78.31  223.23  78.31  ?    ?    
1 1 1 1  15 23 o 18 164.65  72.63  63.95    467.13  63.95    467.13  63.95    467.13  164.65  72.63  164.65  72.63  ?    ?    
1 1 1 1  15 24 o 1  193.32  68.44  443.71   330.76  443.71   330.76  443.71   330.76  193.32  68.44  193.32  68.44  ?    ?    
1 1 1 1  15 25 o 3  229.16  79.13  707.97   440.58  707.97   440.58  707.97   440.58  229.16  79.13  229.16  79.13  ?    ?    
1 1 1 1  15 26 o 16 168.58  74.73  122.45   500.37  122.45   500.37  122.45   500.37  168.58  74.73  168.58  74.73  ?    ?    
1 1 1 1  15 27 o 16 244.61  86.70  798.56   531.06  798.56   531.06  798.56   531.06  244.61  86.70  244.61  86.70  ?    ?    
1 1 1 1  15 28 f 0  192.68  80.20  427.03   511.26  427.03   511.26  427.03   511.26  192.68  80.20  192.68  80.20  ?    ?    
1 1 1 1  15 29 o 6  164.63  73.55  130.93   494.45  130.93   494.45  130.93   494.45  164.63  73.55  164.63  73.55  ?    ?    
1 1 1 1  15 30 o 18 326.94  70.14  1398.29  444.92  1398.29  444.92  1398.29  444.92  326.94  70.14  326.94  70.14  ?    ?    
1 1 1 1  15 31 o 17 170.00  76.49  151.16   545.43  151.16   545.43  151.16   545.43  170.00  76.49  170.00  76.49  ?    ?    
1 1 1 1  15 32 o 2  205.05  87.19  611.91   624.86  611.91   624.86  611.91   624.86  205.05  87.19  205.05  87.19  ?    ?    
1 1 1 1  15 33 o 12 212.16  86.24  774.39   573.13  774.39   573.13  774.39   573.13  212.16  86.24  212.16  86.24  ?    ?    
1 1 1 1  15 34 o 1  168.78  76.10  305.33   542.91  305.33   542.91  305.33   542.91  168.78  76.10  168.78  76.10  ?    ?    
1 1 1 1  15 35 o 13 163.65  71.79  343.70   450.63  343.70   450.63  343.70   450.63  163.65  71.79  163.65  71.79  ?    ?    
1 1 1 1  16 0  o 14 753.46  41.04  5760.28  614.17  5760.28  614.17  5760.28  614.17  753.46  41.04  753.46  41.04  0.00 0.00 
1 1 1 1  16 1  o 11 718.29  40.11  5233.23  573.88  5233.23  573.88  5233.23  573.88  718.29  40.11  718.29  40.11  ?    ?    
1 1 1 1  16 2  o 5  914.99  37.37  8455.61  683.84  8455.61  683.84  8455.61  683.84  914.99  37.37  914.99  37.37  ?    ?    
1 1 1 1  16 3  o 13 296.17  79.23  950.07   478.49  950.07   478.49  950.07   478.49  296.17  79.23  296.17  79.23  ?    ?    
1 1 1 1  16 4  o 15 531.62  55.65  2925.19  582.88  2925.19  582.88  2925.19  582.88  531.62  55.65  531.62  55.65  ?    ?    
1 1 1 1  16 5  o 2  435.87  56.92  1982.90  484.34  1982.90  484.34  1982.90  484.34  435.87  56.92  435.87  56.92  ?    ?    
1 1 1 1  16 6  f 0  690.61  32.98  4814.22  455.59  4814.22  455.59  4814.22  455.59  690.61  32.98  690.61  32.98  ?    ?    
1 1 1 1  16 7  o 19 229.98  75.62  536.95   402.36  536.95   402.36  536.95   402.36  229.98  75.62  229.98  75.62  ?    ?    
1 1 1 1  16 8  o 17 705.27  30.98  5015.38  437.03  5015.38  437.03  5015.38  437.03  705.27  30.98  705.27  30.98  ?    ?    
1 1 1 1  16 9  f 0  811.73  32.51  6662.90  527.77  6662.90  527.77  6662.90  527.77  811.73  32.51  811.73  32.51  ?    ?    
1 1 1 1  16 10 o 1  588.91  56.88  3622.96  661.57  3622.96  661.57  3622.96  661.57  588.91  56.88  588.91  56.88  ?    ?    
1 1 1 1  16 11 o 10 399.51  57.79  1691.12  448.39  1691.12  448.39  1691.12  448.39  399.51  57.79  399.51  57.79  ?    ?    
1 1 1 1  16 12 o 17 338.82  79.41  1283.25  528.71  1283.25  528.71  1283.25  528.71  338.82  79.41  338.82  79.41  ?    ?    
1 1 1 1  16 13 o 17 282.35  70.67  883.29   398.11  883.29   398.11  883.29   398.11  282.35  70.67  282.35  70.67  ?    ?    
1 1 1 1  16 14 o 15 310.76  82.67  1108.21  522.74  1108.21  522.74  1108.21  522.74  310.76  82.67  310.76  82.67  ?    ?    
1 1 1 1  16 15 o 16 213.45  82.35  414.39   497.60  414.39   497.60  414.39   497.60  213.45  82.35  213.45  82.35  ?    ?    
1 1 1 1  16 16 o 6  957.97  33.96  9391.31  650.62  9391.31  650.62  9391.31  650.62  957.97  33.96  957.97  33.96  ?    ?    
1 1 1 1  16 17 o 12 189.48  67.70  376.33   324.38  376.33   324.38  376.33   324.38  189.48  67.70  189.48  67.70  ?    ?    
1 1 1 1  16 18 f 0  204.00  80.44  387.95   483.18  387.95   483.18  387.95   483.18  204.00  80.44  204.00  80.44  ?    ?    
1 1 1 1  16 19 o 16 456.41  47.84  2259.78  430.21  2259.78  430.21  2259.78  430.21  456.41  47.84  456.41  47.84  ?    ?    
1 1 1 1  16 20 o 14 585.48  41.09  3628.02  478.07  3628.02  478.07  3628.02  478.07  585.48  41.09  585.48  41.09  ?    ?    
1 1 1 1  16 21 o 9  157.23  70.12  3.54     447.38  3.54     447.38  3.54     447.38  157.23  70.12  157.23  70.12  ?    ?    
1 1 1 1  16 22 o 9  319.70  74.91  1260.76  470.51  1260.76  470.51  1260.76  470.51  319.70  74.91  319.70  74.91  ?    ?    
1 1 1 1  16 23 o 17 386.23  75.14  1913.25  559.54  1913.25  559.54  1913.25  559.54  386.23  75.14  386.23  75.14  ?    ?    
1 1 1 1  16 24 f 0  195.35  81.55  378.69   530.94  378.69   530.94  378.69   530.94  195.35  81.55  195.35  81.55  ?    ?    
1 1 1 1  16 25 o 13 230.25  80.34  723.55   454.67  723.55   454.67  723.55   454.67  230.25  80.34  230.25  80.34  ?    ?    
1 1 1 1  16 26 o 3  283.92  89.28  1128.49  565.21  1128.49  565.21  1128.49  565.21  283.92  89.28  283.92  89.28  ?    ?    
1 1 1 1  16 27 o 17 531.07  49.97  3174.12  524.50  3174.12  524.50  3174.12  524.50  531.07  49.97  531.07  49.97  ?    ?    
1 1 1 1  16 28 o 14 173.70  77.42  146.03   544.72  146.03   544.72  146.03   544.72  173.70  77.42  173.70  77.42  ?    ?    
1 1 1 1  16 29 o 6  353.07  70.31  1604.22  479.01  1604.22  479.01  1604.22  479.01  353.07  70.31  353.07  70.31  ?    ?    
1 1 1 1  16 30 o 5  297.35  75.19  1198.25  447.37  1198.25  447.37  1198.25  447.37  297.35  75.19  297.35  75.19  ?    ?    
1 1 1 1  16 31 f 0  201.76  81.25  569.85   503.35  569.85   503.35  569.85   503.35  201.76  81.25  201.76  81.25  ?    ?    
1 1 1 1  16 32 o 13 254.65  95.18  1209.21  652.00  1209.21  652.00  1209.21  652.00  254.65  95.18  254.65  95.18  ?    ?    
1 1 1 1  16 33 o 9  138.06  63.70  23.29    409.83  23.29    409.83  23.29    409.83  138.06  63.70  138.06  63.70  ?    ?    
1 1 1 1  16 34 o 15 158.66  66.37  316.07   352.73  316.07   352.73  316.07   352.73  158.66  66.37  158.66  66.37  ?    ?    
1 1 1 1  16 35 o 19 162.22  74.42  431.73   548.07  431.73   548.07  431.73   548.07  162.22  74.42  162.22  74.42  ?    ?    
1 1 1 1  17 0  o 10 379.52  68.03  1595.54  467.07  1595.54  467.07  1595.54  467.07  379.52  68.03  379.52  68.03  0.00 0.00 
1 1 1 1  17 1  o 16 345.39  84.21  1312.94  576.37  1312.94  576.37  1312.94  576.37  345.39  84.21  345.39  84.21  ?    ?    
1 1 1 1  17 2  o 14 593.87  52.46  3635.63  616.67  3635.63  616.67  3635.63  616.67  593.87  52.46  593.87  52.46  ?    ?    
1 1 1 1  17 3  o 10 375.50  62.59  1490.71  453.47  1490.71  453.47  1490.71  453.47  375.50  62.59  375.50  62.59  ?    ?    
1 1 1 1  17 4  o 4  871.11  32.72  7653.71  569.98  7653.71  569.98  7653.71  569.98  871.11  32.72  871.11  32.72  ?    ?    
1 1 1 1  17 5  o 8  429.96  44.04  1896.69  373.35  1896.69  373.35  1896.69  373.35  429.96  44.04  429.96  44.04  ?    ?    
1 1 1 1  17 6  o 3  299.34  83.80  983.75   521.46  983.75   521.46  983.75   521.46  299.34  83.80  299.34  83.80  ?    ?    
1 1 1 1  17 7  o 7  250.76  84.25  653.18   498.92  653.18   498.92  653.18   498.92  250.76  84.25  250.76  84.25  ?    ?    
1 1 1 1  17 8  o 12 541.92  42.39  3012.73  455.78  3012.73  455.78  3012.73  455.78  541.92  42.39  541.92  42.39  ?    ?    
1 1 1 1  17 9  o 2  473.16  46.80  2317.25  437.06  2317.25  437.06  2317.25  437.06  473.16  46.80  473.16  46.80  ?    ?    
1 1 1 1  17 10 o 5  661.51  45.50  4511.60  598.38  4511.60  598.38  4511.60  598.38  661.51  45.50  661.51  45.50  ?    ?    
1 1 1 1  17 11 o 12 428.49  54.01  1930.25  452.55  1930.25  452.55  1930.25  452.55  428.49  54.01  428.49  54.01  ?    ?    
1 1 1 1  17 12 o 11 180.37  69.97  249.07   360.69  249.07   360.69  249.07   360.69  180.37  69.97  180.37  69.97  ?    ?    
1 1 1 1  17 13 o 10 311.83  77.40  1105.30  480.44  1105.30  480.44  1105.30  480.44  311.83  77.40  311.83  77.40  ?    ?    
1 1 1 1  17 14 o 9  357.07  82.82  1498.26  579.92  1498.26  579.92  1498.26  579.92  357.07  82.82  357.07  82.82  ?    ?    
1 1 1 1  17 15 o 6  228.06  82.76  545.46   487.01  545.46   487.01  545.46   487.01  228.06  82.76  228.06  82.76  ?    ?    
1 1 1 1  17 16 o 12 200.49  79.56  363.87   475.54  363.87   475.54  363.87   475.54  200.49  79.56  200.49  79.56  ?    ?    
1 1 1 1  17 17 o 1  365.57  52.66  1460.34  373.95  1460.34  373.95  1460.34  373.95  365.57  52.66  365.57  52.66  ?    ?    
1 1 1 1  17 18 o 10 363.31  62.04  1510.59  434.60  1510.59  434.60  1510.59  434.60  363.31  62.04  363.31  62.04  ?    ?    
1 1 1 1  17 19 o 6  428.18  53.71  2027.55  449.82  2027.55  449.82  2027.55  449.82  428.18  53.71  428.18  53.71  ?    ?    
1 1 1 1  17 20 o 11 217.95  70.52  576.28   350.61  576.28   350.61  576.28   350.61  217.95  70.52  217.95  70.52  ?    ?    
1 1 1 1  17 21 o 1  522.42  44.83  2938.06  463.89  2938.06  463.89  2938.06  463.89  522.42  44.83  522.42  44.83  ?    ?    
1 1 1 1  17 22 o 3  147.31  64.82  47.52    369.89  47.52    369.89  47.52    369.89  147.31  64.82  147.31  64.82  ?    ?    
1 1 1 1  17 23 o 10 204.55  82.43  462.17   518.54  462.17   518.54  462.17   518.54  204.55  82.43  204.55  82.43  ?    ?    
1 1 1 1  17 24 o 6  158.57  70.81  61.33    457.90  61.33    457.90  61.33    457.90  158.57  70.81  158.57  70.81  ?    ?    
1 1 1 1  17 25 o 9  417.11  61.07  2062.65  494.40  2062.65  494.40  2062.65  494.40  417.11  61.07  417.11  61.07  ?    ?    
1 1 1 1  17 26 o 16 176.57  79.29  70.91    583.01  70.91    583.01  70.91    583.01  176.57  79.29  176.57  79.29  ?    ?    
1 1 1 1  17 27 o 13 494.73  41.81  2691.27  409.86  2691.27  409.86  2691.27  409.86  494.73  41.81  494.73  41.81  ?    ?    
1 1 1 1  17 28 o 8  220.49  73.33  662.28   378.05  662.28   378.05  662.28   378.05  220.49  73.33  220.49  73.33  ?    ?    
1 1 1 1  17 29 o 4  466.40  63.08  2692.90  573.30  2692.90  573.30  2692.90  573.30  466.40  63.08  466.40  63.08  ?    ?    
1 1 1 1  17 30 o 13 196.10  77.37  503.64   447.36  503.64   447.36  503.64   447.36  196.10  77.37  196.10  77.37  ?    ?    
1 1 1 1  17 31 o 2  403.40  75.82  2235.57  589.26  2235.57  589.26  2235.57  589.26  403.40  75.82  403.40  75.82  ?    ?    
1 1 1 1  17 32 o 10 190.59  82.39  530.76   575.55  530.76   575.55  530.76   575.55  190.59  82.39  190.59  82.39  ?    ?    
1 1 1 1  17 33 o 19 163.42  74.44  227.52   535.69  227.52   535.69  227.52   535.69  163.42  74.44  163.42  74.44  ?    ?    
1 1 1 1  17 34 o 12 172.85  75.73  427.56   499.88  427.56   499.88  427.56   499.88  172.85  75.73  172.85  75.73  ?    ?    
1 1 1 1  18 0  o 16 203.83  91.93  620.50   402.14  620.50   402.14  620.50   402.14  203.83  91.93  203.83  91.93  0.00 0.00 
1 1 1 1  18 1  o 14 552.79  54.65  3168.80  596.27  3168.80  596.27  3168.80  596.27  552.79  54.65  552.79  54.65  ?    ?    
1 1 1 1  18 2  o 2  682.23  54.22  4814.80  733.70  4814.80  733.70  4814.80  733.70  682.23  54.22  682.23  54.22  ?    ?    
1 1 1 1  18 3  o 15 531.36  46.64  2907.43  490.66  2907.43  490.66  2907.43  490.66  531.36  46.64  531.36  46.64  ?    ?    
1 1 1 1  18 4  o 14 306.75  87.10  1049.21  559.18  1049.21  559.18  1049.21  559.18  306.75  87.10  306.75  87.10  ?    ?    
1 1 1 1  18 5  o 9  667.58  44.55  4573.83  591.41  4573.83  591.41  4573.83  591.41  667.58  44.55  667.58  44.55  ?    ?    
1 1 1 1  18 6  o 13 541.08  44.64  3012.44  478.73  3012.44  478.73  3012.44  478.73  541.08  44.64  541.08  44.64  ?    ?    
1 1 1 1  18 7  o 10 494.59  57.35  2572.99  556.76  2572.99  556.76  2572.99  556.76  494.59  57.35  494.59  57.35  ?    ?    
1 1 1 1  18 8  o 13 233.49  88.38  487.71   566.08  487.71   566.08  487.71   566.08  233.49  88.38  233.49  88.38  ?    ?    
1 1 1 1  18 9  o 8  222.38  81.15  466.78   469.17  466.78   469.17  466.78   469.17  222.38  81.15  222.38  81.15  ?    ?    
1 1 1 1  18 10 o 11 268.62  71.23  799.40   388.88  799.40   388.88  799.40   388.88  268.62  71.23  268.62  71.23  ?    ?    
1 1 1 1  18 11 o 19 411.86  65.15  1843.06  518.81  1843.06  518.81  1843.06  518.81  411.86  65.15  411.86  65.15  ?    ?    
1 1 1 1  18 12 f 0  321.58  74.11  1172.65  466.83  1172.65  466.83  1172.65  466.83  321.58  74.11  321.58  74.11  ?    ?    
1 1 1 1  18 13 o 7  256.51  77.28  757.20   429.04  757.20   429.04  757.20   429.04  256.51  77.28  256.51  77.28  ?    ?    
1 1 1 1  18 14 o 6  222.99  71.06  554.65   357.03  554.65   357.03  554.65   357.03  222.99  71.06  222.99  71.06  ?    ?    
1 1 1 1  18 15 o 12 203.51  81.22  377.69   498.40  377.69   498.40  377.69   498.40  203.51  81.22  203.51  81.22  ?    ?    
1 1 1 1  18 16 f 0  243.42  80.04  704.24   450.81  704.24   450.81  704.24   450.81  243.42  80.04  243.42  80.04  ?    ?    
1 1 1 1  18 17 o 10 280.08  72.07  948.85   406.06  948.85   406.06  948.85   406.06  280.08  72.07  280.08  72.07  ?    ?    
1 1 1 1  18 18 o 17 255.04  75.30  798.10   410.52  798.10   410.52  798.10   410.52  255.04  75.30  255.04  75.30  ?    ?    
1 1 1 1  18 19 o 18 252.31  76.69  804.77   421.20  804.77   421.20  804.77   421.20  252.31  76.69  252.31  76.69  ?    ?    
1 1 1 1  18 20 o 9  153.94  69.86  -92.34   466.44  -92.34   466.44  -92.34   466.44  153.94  69.86  153.94  69.86  ?    ?    
1 1 1 1  18 21 o 9  255.22  72.74  830.92   389.27  830.92   389.27  830.92   389.27  255.22  72.74  255.22  72.74  ?    ?    
1 1 1 1  18 22 o 12 180.64  80.27  132.64   581.07  132.64   581.07  132.64   581.07  180.64  80.27  180.64  80.27  ?    ?    
1 1 1 1  18 23 o 19 215.90  83.66  616.54   515.28  616.54   515.28  616.54   515.28  215.90  83.66  215.90  83.66  ?    ?    
1 1 1 1  18 24 o 13 166.09  75.42  23.52    544.92  23.52    544.92  23.52    544.92  166.09  75.42  166.09  75.42  ?    ?    
1 1 1 1  18 25 o 1  175.32  77.52  105.44   535.23  105.44   535.23  105.44   535.23  175.32  77.52  175.32  77.52  ?    ?    
1 1 1 1  18 26 o 17 371.34  81.40  1890.15  587.85  1890.15  587.85  1890.15  587.85  371.34  81.40  371.34  81.40  ?    ?    
1 1 1 1  18 27 o 1  215.19  87.00  641.38   579.75  641.38   579.75  641.38   579.75  215.19  87.00  215.19  87.00  ?    ?    
1 1 1 1  18 28 o 12 214.18  82.96  648.66   506.52  648.66   506.52  648.66   506.52  214.18  82.96  214.18  82.96  ?    ?    
1 1 1 1  18 29 o 3  581.34  54.55  3955.61  626.88  3955.61  626.88  3955.61  626.88  581.34  54.55  581.34  54.55  ?    ?    
1 1 1 1  18 30 f 0  157.92  71.05  99.75    470.60  99.75    470.60  99.75    470.60  157.92  71.05  157.92  71.05  ?    ?    
1 1 1 1  18 31 o 9  287.82  86.73  1329.83  540.35  1329.83  540.35  1329.83  540.35  287.82  86.73  287.82  86.73  ?    ?    
1 1 1 1  18 32 o 14 194.86  85.41  688.23   636.60  688.23   636.60  688.23   636.60  194.86  85.41  194.86  85.41  ?    ?    
1 1 1 1  18 33 o 10 186.04  79.47  588.02   523.52  588.02   523.52  588.02   523.52  186.04  79.47  186.04  79.47  ?    ?    
1 1 1 1  18 34 o 2  144.65  67.80  164.05   493.84  164.05   493.84  164.05   493.84  144.65  67.80  144.65  67.80  ?    ?    
1 1 1 1  19 0  o 9  186.63  92.63  537.13   417.50  537.13   417.50  537.13   417.50  186.63  92.63  186.63  92.63  0.00 0.00 
1 1 1 1  19 1  o 16 666.26  49.42  4585.67  653.84  4585.67  653.84  4585.67  653.84  666.26  49.42  666.26  49.42  ?    ?    
1 1 1 1  19 2  o 14 778.86  43.57  6217.80  675.92  6217.80  675.92  6217.80  675.92  778.86  43.57  778.86  43.57  ?    ?    
1 1 1 1  19 3  o 5  954.43  37.85  9265.23  722.46  9265.23  722.46  9265.23  722.46  954.43  37.85  954.43  37.85  ?    ?    
1 1 1 1  19 4  o 12 606.82  44.76  3792.91  539.36  3792.91  539.36  3792.91  539.36  606.82  44.76  606.82  44.76  ?    ?    
1 1 1 1  19 5  o 15 319.69  71.34  1126.02  444.52  1126.02  444.52  1126.02  444.52  319.69  71.34  319.69  71.34  ?    ?    
1 1 1 1  19 6  o 11 324.17  84.63  1187.39  554.49  1187.39  554.49  1187.39  554.49  324.17  84.63  324.17  84.63  ?    ?    
1 1 1 1  19 7  o 5  548.87  52.04  3141.31  564.41  3141.31  564.41  3141.31  564.41  548.87  52.04  548.87  52.04  ?    ?    
1 1 1 1  19 8  o 15 405.38  55.03  1739.76  434.68  1739.76  434.68  1739.76  434.68  405.38  55.03  405.38  55.03  ?    ?    
1 1 1 1  19 9  o 5  276.82  73.46  859.58   413.39  859.58   413.39  859.58   413.39  276.82  73.46  276.82  73.46  ?    ?    
1 1 1 1  19 10 o 16 252.37  72.97  713.41   389.11  713.41   389.11  713.41   389.11  252.37  72.97  252.37  72.97  ?    ?    
1 1 1 1  19 11 o 17 348.50  75.11  1392.42  508.05  1392.42  508.05  1392.42  508.05  348.50  75.11  348.50  75.11  ?    ?    
1 1 1 1  19 12 o 14 333.95  85.74  1324.30  575.55  1324.30  575.55  1324.30  575.55  333.95  85.74  333.95  85.74  ?    ?    
1 1 1 1  19 13 o 2  252.25  69.09  734.46   358.78  734.46   358.78  734.46   358.78  252.25  69.09  252.25  69.09  ?    ?    
1 1 1 1  19 14 o 1  198.09  73.26  409.92   384.34  409.92   384.34  409.92   384.34  198.09  73.26  198.09  73.26  ?    ?    
1 1 1 1  19 15 o 8  318.97  64.82  1163.95  399.42  1163.95  399.42  1163.95  399.42  318.97  64.82  318.97  64.82  ?    ?    
1 1 1 1  19 16 o 16 204.31  79.02  440.29   459.07  440.29   459.07  440.29   459.07  204.31  79.02  204.31  79.02  ?    ?    
1 1 1 1  19 17 o 6  209.81  82.31  457.14   503.74  457.14   503.74  457.14   503.74  209.81  82.31  209.81  82.31  ?    ?    
1 1 1 1  19 18 o 18 266.89  83.81  936.36   498.22  936.36   498.22  936.36   498.22  266.89  83.81  266.89  83.81  ?    ?    
1 1 1 1  19 19 o 17 248.68  64.90  735.29   326.16  735.29   326.16  735.29   326.16  248.68  64.90  248.68  64.90  ?    ?    
1 1 1 1  19 20 o 10 140.35  62.83  -28.62   362.93  -28.62   362.93  -28.62   362.93  140.35  62.83  140.35  62.83  ?    ?    
1 1 1 1  19 21 o 10 228.51  85.47  687.61   525.99  687.61   525.99  687.61   525.99  228.51  85.47  228.51  85.47  ?    ?    
1 1 1 1  19 22 o 15 463.94  52.42  2454.55  477.84  2454.55  477.84  2454.55  477.84  463.94  52.42  463.94  52.42  ?    ?    
1 1 1 1  19 23 o 6  187.66  77.09  368.72   463.92  368.72   463.92  368.72   463.92  187.66  77.09  187.66  77.09  ?    ?    
1 1 1 1  19 24 o 16 299.68  78.86  1162.36  479.00  1162.36  479.00  1162.36  479.00  299.68  78.86  299.68  78.86  ?    ?    
1 1 1 1  19 25 o 13 431.74  78.66  2444.80  654.20  2444.80  654.20  2444.80  654.20  431.74  78.66  431.74  78.66  ?    ?    
1 1 1 1  19 26 f 0  175.29  73.36  279.16   431.16  279.16   431.16  279.16   431.16  175.29  73.36  175.29  73.36  ?    ?    
1 1 1 1  19 27 o 10 298.54  87.92  1331.63  560.26  1331.63  560.26  1331.63  560.26  298.54  87.92  298.54  87.92  ?    ?    
1 1 1 1  19 28 o 9  181.72  77.41  334.89   494.27  334.89   494.27  334.89   494.27  181.72  77.41  181.72  77.41  ?    ?    
1 1 1 1  19 29 o 11 616.44  49.51  4385.07  605.23  4385.07  605.23  4385.07  605.23  616.44  49.51  616.44  49.51  ?    ?    
1 1 1 1  19 30 o 18 279.81  89.06  1297.55  560.96  1297.55  560.96  1297.55  560.96  279.81  89.06  279.81  89.06  ?    ?    
1 1 1 1  19 31 o 8  156.88  73.42  68.24    575.15  68.24    575.15  68.24    575.15  156.88  73.42  156.88  73.42  ?    ?    
1 1 1 1  19 32 o 7  172.61  71.96  409.55   412.48  409.55   412.48  409.55   412.48  172.61  71.96  172.61  71.96  ?    ?    
1 1 1 1  19 33 o 19 150.42  70.86  92.79    550.91  92.79    550.91  92.79    550.91  150.42  70.86  150.42  70.86  ?    ?    
1 1 1 1  20 0  o 19 731.25  34.24  5421.77  498.48  5421.77  498.48  5421.77  498.48  731.25  34.24  731.25  34.24  0.00 0.00 
1 1 1 1  20 1  o 17 776.31  43.26  6186.82  668.95  6186.82  668.95  6186.82  668.95  776.31  43.26  776.31  43.26  ?    ?    
1 1 1 1  20 2  o 10 399.85  77.07  1764.87  593.99  1764.87  593.99  1764.87  593.99  399.85  77.07  399.85  77.07  ?    ?    
1 1 1 1  20 3  o 10 263.25  85.15  753.40   511.29  753.40   511.29  753.40   511.29  263.25  85.15  263.25  85.15  ?    ?    
1 1 1 1  20 4  o 5  177.42  73.91  121.93   434.69  121.93   434.69  121.93   434.69  177.42  73.91  177.42  73.91  ?    ?    
1 1 1 1  20 5  o 13 399.41  64.84  1724.61  500.20  1724.61  500.20  1724.61  500.20  399.41  64.84  399.41  64.84  ?    ?    
1 1 1 1  20 6  o 3  287.21  66.87  912.15   376.92  912.15   376.92  912.15   376.92  287.21  66.87  287.21  66.87  ?    ?    
1 1 1 1  20 7  o 16 548.60  45.17  3125.92  491.26  3125.92  491.26  3125.92  491.26  548.60  45.17  548.60  45.17  ?    ?    
1 1 1 1  20 8  o 15 195.89  79.36  254.00   483.46  254.00   483.46  254.00   483.46  195.89  79.36  195.89  79.36  ?    ?    
1 1 1 1  20 9  o 13 279.02  75.83  899.19   434.16  899.19   434.16  899.19   434.16  279.02  75.83  279.02  75.83  ?    ?    
1 1 1 1  20 10 o 18 434.61  51.40  2012.37  438.17  2012.37  438.17  2012.37  438.17  434.61  51.40  434.61  51.40  ?    ?    
1 1 1 1  20 11 o 1  194.95  67.82  396.06   323.88  396.06   323.88  396.06   323.88  194.95  67.82  194.95  67.82  ?    ?    
1 1 1 1  20 12 o 5  243.22  72.18  697.75   376.45  697.75   376.45  697.75   376.45  243.22  72.18  243.22  72.18  ?    ?    
1 1 1 1  20 13 o 9  474.96  50.52  2438.57  472.51  2438.57  472.51  2438.57  472.51  474.96  50.52  474.96  50.52  ?    ?    
1 1 1 1  20 14 o 16 188.69  67.07  377.64   318.00  377.64   318.00  377.64   318.00  188.69  67.07  188.69  67.07  ?    ?    
1 1 1 1  20 15 o 18 217.34  74.82  561.81   393.81  561.81   393.81  561.81   393.81  217.34  74.82  217.34  74.82  ?    ?    
1 1 1 1  20 16 o 14 201.50  75.43  434.05   409.89  434.05   409.89  434.05   409.89  201.50  75.43  201.50  75.43  ?    ?    
1 1 1 1  20 17 o 11 228.63  82.69  655.84   485.59  655.84   485.59  655.84   485.59  228.63  82.69  228.63  82.69  ?    ?    
1 1 1 1  20 18 o 9  188.63  73.72  351.62   402.82  351.62   402.82  351.62   402.82  188.63  73.72  188.63  73.72  ?    ?    
1 1 1 1  20 19 o 10 224.06  81.98  643.95   479.22  643.95   479.22  643.95   479.22  224.06  81.98  224.06  81.98  ?    ?    
1 1 1 1  20 20 o 6  315.25  91.76  1423.64  613.40  1423.64  613.40  1423.64  613.40  315.25  91.76  315.25  91.76  ?    ?    
1 1 1 1  20 21 o 13 261.16  82.08  943.59   477.78  943.59   477.78  943.59   477.78  261.16  82.08  261.16  82.08  ?    ?    
1 1 1 1  20 22 o 11 209.99  81.10  565.55   483.09  565.55   483.09  565.55   483.09  209.99  81.10  209.99  81.10  ?    ?    
1 1 1 1  20 23 o 5  221.45  88.33  602.51   589.09  602.51   589.09  602.51   589.09  221.45  88.33  221.45  88.33  ?    ?    
1 1 1 1  20 24 o 15 396.25  73.28  1978.95  559.37  1978.95  559.37  1978.95  559.37  396.25  73.28  396.25  73.28  ?    ?    
1 1 1 1  20 25 o 9  299.58  81.34  1250.26  499.81  1250.26  499.81  1250.26  499.81  299.58  81.34  299.58  81.34  ?    ?    
1 1 1 1  20 26 o 15 358.81  79.99  1778.49  559.39  1778.49  559.39  1778.49  559.39  358.81  79.99  358.81  79.99  ?    ?    
1 1 1 1  20 27 o 8  154.99  68.11  126.55   407.08  126.55   407.08  126.55   407.08  154.99  68.11  154.99  68.11  ?    ?    
1 1 1 1  20 28 o 1  227.41  88.37  800.38   576.23  800.38   576.23  800.38   576.23  227.41  88.37  227.41  88.37  ?    ?    
1 1 1 1  20 29 o 14 167.49  74.50  192.95   501.62  192.95   501.62  192.95   501.62  167.49  74.50  167.49  74.50  ?    ?    
1 1 1 1  20 30 o 11 174.24  75.13  338.95   475.97  338.95   475.97  338.95   475.97  174.24  75.13  174.24  75.13  ?    ?    
1 1 1 1  20 31 o 15 228.99  93.85  1102.15  685.68  1102.15  685.68  1102.15  685.68  228.99  93.85  228.99  93.85  ?    ?    
1 1 1 1  20 32 o 17 150.74  69.55  122.13   488.52  122.13   488.52  122.13   488.52  150.74  69.55  150.74  69.55  ?    ?    
1 1 1 1  20 33 o 18 230.01  75.75  932.86   403.71  932.86   403.71  932.86   403.71  230.01  75.75  230.01  75.75  ?    ?    
1 1 1 1  21 0  o 19 265.78  113.30 1076.27  612.82  1076.27  612.82  1076.27  612.82  265.78  113.30 265.78  113.30 0.00 0.00 
1 1 1 1  21 1  o 6  272.58  82.51  839.35   488.26  839.35   488.26  839.35   488.26  272.58  82.51  272.58  82.51  ?    ?    
1 1 1 1  21 2  o 4  528.18  44.27  2893.82  463.39  2893.82  463.39  2893.82  463.39  528.18  44.27  528.18  44.27  ?    ?    
1 1 1 1  21 3  o 11 521.60  55.77  2882.91  572.78  2882.91  572.78  2882.91  572.78  521.60  55.77  521.60  55.77  ?    ?    
1 1 1 1  21 4  o 12 366.64  69.72  1489.47  492.52  1489.47  492.52  1489.47  492.52  366.64  69.72  366.64  69.72  ?    ?    
1 1 1 1  21 5  o 1  513.56  42.01  2736.64  427.69  2736.64  427.69  2736.64  427.69  513.56  42.01  513.56  42.01  ?    ?    
1 1 1 1  21 6  o 8  390.68  60.90  1667.73  460.36  1667.73  460.36  1667.73  460.36  390.68  60.90  390.68  60.90  ?    ?    
1 1 1 1  21 7  o 11 569.55  55.33  3474.24  622.32  3474.24  622.32  3474.24  622.32  569.55  55.33  569.55  55.33  ?    ?    
1 1 1 1  21 8  o 6  282.66  81.15  933.79   482.76  933.79   482.76  933.79   482.76  282.66  81.15  282.66  81.15  ?    ?    
1 1 1 1  21 9  o 18 230.63  76.33  598.69   409.74  598.69   409.74  598.69   409.74  230.63  76.33  230.63  76.33  ?    ?    
1 1 1 1  21 10 o 12 208.23  78.81  445.61   450.21  445.61   450.21  445.61   450.21  208.23  78.81  208.23  78.81  ?    ?    
1 1 1 1  21 11 o 11 324.07  60.13  1185.28  375.38  1185.28  375.38  1185.28  375.38  324.07  60.13  324.07  60.13  ?    ?    
1 1 1 1  21 12 o 10 253.22  88.09  775.48   546.38  775.48   546.38  775.48   546.38  253.22  88.09  253.22  88.09  ?    ?    
1 1 1 1  21 13 f 0  345.09  65.42  1384.26  434.96  1384.26  434.96  1384.26  434.96  345.09  65.42  345.09  65.42  ?    ?    
1 1 1 1  21 14 o 2  166.76  63.52  264.42   293.54  264.42   293.54  264.42   293.54  166.76  63.52  166.76  63.52  ?    ?    
1 1 1 1  21 15 o 4  318.33  75.88  1241.25  476.26  1241.25  476.26  1241.25  476.26  318.33  75.88  318.33  75.88  ?    ?    
1 1 1 1  21 16 o 9  345.50  65.60  1415.86  436.69  1415.86  436.69  1415.86  436.69  345.50  65.60  345.50  65.60  ?    ?    
1 1 1 1  21 17 o 1  407.99  55.01  1862.71  437.43  1862.71  437.43  1862.71  437.43  407.99  55.01  407.99  55.01  ?    ?    
1 1 1 1  21 18 o 9  468.39  52.73  2481.40  485.41  2481.40  485.41  2481.40  485.41  468.39  52.73  468.39  52.73  ?    ?    
1 1 1 1  21 19 o 10 311.71  83.95  1312.53  534.95  1312.53  534.95  1312.53  534.95  311.71  83.95  311.71  83.95  ?    ?    
1 1 1 1  21 20 o 13 227.40  75.25  679.05   398.28  679.05   398.28  679.05   398.28  227.40  75.25  227.40  75.25  ?    ?    
1 1 1 1  21 21 o 17 262.11  79.55  941.08   453.43  941.08   453.43  941.08   453.43  262.11  79.55  262.11  79.55  ?    ?    
1 1 1 1  21 22 o 12 322.08  80.92  1367.26  520.54  1367.26  520.54  1367.26  520.54  322.08  80.92  322.08  80.92  ?    ?    
1 1 1 1  21 23 o 12 168.27  69.87  226.94   386.78  226.94   386.78  226.94   386.78  168.27  69.87  168.27  69.87  ?    ?    
1 1 1 1  21 24 o 15 331.98  91.19  1656.50  623.97  1656.50  623.97  1656.50  623.97  331.98  91.19  331.98  91.19  ?    ?    
1 1 1 1  21 25 o 10 231.65  84.19  799.90   504.13  799.90   504.13  799.90   504.13  231.65  84.19  231.65  84.19  ?    ?    
1 1 1 1  21 26 o 11 204.94  80.37  574.76   480.13  574.76   480.13  574.76   480.13  204.94  80.37  204.94  80.37  ?    ?    
1 1 1 1  21 27 o 13 238.11  90.08  886.54   587.91  886.54   587.91  886.54   587.91  238.11  90.08  238.11  90.08  ?    ?    
1 1 1 1  21 28 o 16 172.41  79.95  85.40    657.35  85.40    657.35  85.40    657.35  172.41  79.95  172.41  79.95  ?    ?    
1 1 1 1  21 29 o 16 330.30  71.42  1490.03  458.04  1490.03  458.04  1490.03  458.04  330.30  71.42  330.30  71.42  ?    ?    
1 1 1 1  21 30 o 11 164.82  74.56  287.63   526.45  287.63   526.45  287.63   526.45  164.82  74.56  164.82  74.56  ?    ?    
1 1 1 1  21 31 o 18 371.99  74.05  2061.42  531.55  2061.42  531.55  2061.42  531.55  371.99  74.05  371.99  74.05  ?    ?    
1 1 1 1  21 32 o 6  154.00  72.05  282.65   553.13  282.65   553.13  282.65   553.13  154.00  72.05  154.00  72.05  ?    ?    
1 1 1 1  22 0  o 2  355.72  74.51  1475.79  467.01  1475.79  467.01  1475.79  467.01  355.72  74.51  355.72  74.51  0.00 0.00 
1 1 1 1  22 1  o 15 417.91  58.72  1898.39  477.28  1898.39  477.28  1898.39  477.28  417.91  58.72  417.91  58.72  ?    ?    
1 1 1 1  22 2  o 18 255.62  80.68  752.47   461.12  752.47   461.12  752.47   461.12  255.62  80.68  255.62  80.68  ?    ?    
1 1 1 1  22 3  o 8  433.34  75.23  2134.42  628.39  2134.42  628.39  2134.42  628.39  433.34  75.23  433.34  75.23  ?    ?    
1 1 1 1  22 4  o 12 238.47  90.67  573.13   597.37  573.13   597.37  573.13   597.37  238.47  90.67  238.47  90.67  ?    ?    
1 1 1 1  22 5  o 3  219.32  76.19  513.89   408.74  513.89   408.74  513.89   408.74  219.32  76.19  219.32  76.19  ?    ?    
1 1 1 1  22 6  o 8  298.93  59.98  992.40   346.13  992.40   346.13  992.40   346.13  298.93  59.98  298.93  59.98  ?    ?    
1 1 1 1  22 7  o 11 207.17  84.36  351.48   549.60  351.48   549.60  351.48   549.60  207.17  84.36  207.17  84.36  ?    ?    
1 1 1 1  22 8  o 13 273.07  85.73  930.73   521.34  930.73   521.34  930.73   521.34  273.07  85.73  273.07  85.73  ?    ?    
1 1 1 1  22 9  o 13 437.05  52.49  2081.18  449.67  2081.18  449.67  2081.18  449.67  437.05  52.49  437.05  52.49  ?    ?    
1 1 1 1  22 10 o 14 436.26  52.52  2069.27  449.02  2069.27  449.02  2069.27  449.02  436.26  52.52  436.26  52.52  ?    ?    
1 1 1 1  22 11 o 3  386.02  70.28  1751.81  522.60  1751.81  522.60  1751.81  522.60  386.02  70.28  386.02  70.28  ?    ?    
1 1 1 1  22 12 o 3  166.86  74.15  22.73    495.80  22.73    495.80  22.73    495.80  166.86  74.15  166.86  74.15  ?    ?    
1 1 1 1  22 13 o 18 478.94  48.85  2487.76  461.36  2487.76  461.36  2487.76  461.36  478.94  48.85  478.94  48.85  ?    ?    
1 1 1 1  22 14 o 16 353.15  70.41  1504.91  479.86  1504.91  479.86  1504.91  479.86  353.15  70.41  353.15  70.41  ?    ?    
1 1 1 1  22 15 o 3  189.92  72.38  379.42   381.30  379.42   381.30  379.42   381.30  189.92  72.38  189.92  72.38  ?    ?    
1 1 1 1  22 16 o 9  166.84  68.28  211.12   362.33  211.12   362.33  211.12   362.33  166.84  68.28  166.84  68.28  ?    ?    
1 1 1 1  22 17 o 3  185.97  82.49  208.29   610.63  208.29   610.63  208.29   610.63  185.97  82.49  185.97  82.49  ?    ?    
1 1 1 1  22 18 o 12 172.21  75.25  139.53   490.77  139.53   490.77  139.53   490.77  172.21  75.25  172.21  75.25  ?    ?    
1 1 1 1  22 19 o 15 224.32  83.65  684.36   503.09  684.36   503.09  684.36   503.09  224.32  83.65  224.32  83.65  ?    ?    
1 1 1 1  22 20 o 11 180.11  78.13  243.71   521.12  243.71   521.12  243.71   521.12  180.11  78.13  180.11  78.13  ?    ?    
1 1 1 1  22 21 o 12 382.64  48.13  1624.96  360.19  1624.96  360.19  1624.96  360.19  382.64  48.13  382.64  48.13  ?    ?    
1 1 1 1  22 22 o 19 140.54  64.40  -112.89  408.91  -112.89  408.91  -112.89  408.91  140.54  64.40  140.54  64.40  ?    ?    
1 1 1 1  22 23 o 2  168.69  74.14  178.36   482.56  178.36   482.56  178.36   482.56  168.69  74.14  168.69  74.14  ?    ?    
1 1 1 1  22 24 o 5  240.00  79.29  824.72   442.22  824.72   442.22  824.72   442.22  240.00  79.29  240.00  79.29  ?    ?    
1 1 1 1  22 25 o 4  319.01  84.36  1480.98  546.37  1480.98  546.37  1480.98  546.37  319.01  84.36  319.01  84.36  ?    ?    
1 1 1 1  22 26 o 2  202.90  80.64  541.44   489.18  541.44   489.18  541.44   489.18  202.90  80.64  202.90  80.64  ?    ?    
1 1 1 1  22 27 f 0  157.06  70.97  83.67    475.26  83.67    475.26  83.67    475.26  157.06  70.97  157.06  70.97  ?    ?    
1 1 1 1  22 28 o 15 157.04  71.37  104.76   489.19  104.76   489.19  104.76   489.19  157.04  71.37  157.04  71.37  ?    ?    
1 1 1 1  22 29 o 15 150.51  69.78  71.51    500.46  71.51    500.46  71.51    500.46  150.51  69.78  150.51  69.78  ?    ?    
1 1 1 1  22 30 o 8  229.30  87.02  1001.64  549.65  1001.64  549.65  1001.64  549.65  229.30  87.02  229.30  87.02  ?    ?    
1 1 1 1  22 31 f 0  195.34  82.35  719.79   549.57  719.79   549.57  719.79   549.57  195.34  82.35  195.34  82.35  ?    ?    
1 1 1 1  23 0  o 18 241.54  112.78 968.13   607.31  968.13   607.31  968.13   607.31  241.54  112.78 241.54  112.78 0.00 0.00 
1 1 1 1  23 1  o 17 389.87  69.18  1736.21  519.67  1736.21  519.67  1736.21  519.67  389.87  69.18  389.87  69.18  ?    ?    
1 1 1 1  23 2  o 6  241.84  78.39  686.90   433.15  686.90   433.15  686.90   433.15  241.84  78.39  241.84  78.39  ?    ?    
1 1 1 1  23 3  o 14 445.13  61.50  2212.73  532.90  2212.73  532.90  2212.73  532.90  445.13  61.50  445.13  61.50  ?    ?    
1 1 1 1  23 4  o 2  256.16  82.58  800.78   481.11  800.78   481.11  800.78   481.11  256.16  82.58  256.16  82.58  ?    ?    
1 1 1 1  23 5  o 10 262.12  86.29  853.53   523.92  853.53   523.92  853.53   523.92  262.12  86.29  262.12  86.29  ?    ?    
1 1 1 1  23 6  o 11 200.67  73.52  425.01   385.65  425.01   385.65  425.01   385.65  200.67  73.52  200.67  73.52  ?    ?    
1 1 1 1  23 7  o 15 282.58  65.70  921.50   364.23  921.50   364.23  921.50   364.23  282.58  65.70  282.58  65.70  ?    ?    
1 1 1 1  23 8  o 3  347.11  62.73  1369.07  419.49  1369.07  419.49  1369.07  419.49  347.11  62.73  347.11  62.73  ?    ?    
1 1 1 1  23 9  o 12 251.51  71.44  764.54   376.17  764.54   376.17  764.54   376.17  251.51  71.44  251.51  71.44  ?    ?    
1 1 1 1  23 10 o 7  234.44  77.97  677.58   427.49  677.58   427.49  677.58   427.49  234.44  77.97  234.44  77.97  ?    ?    
1 1 1 1  23 11 o 15 318.33  65.08  1179.25  400.35  1179.25  400.35  1179.25  400.35  318.33  65.08  318.33  65.08  ?    ?    
1 1 1 1  23 12 o 15 218.70  65.57  566.87   309.39  566.87   309.39  566.87   309.39  218.70  65.57  218.70  65.57  ?    ?    
1 1 1 1  23 13 o 8  166.90  68.04  220.87   358.04  220.87   358.04  220.87   358.04  166.90  68.04  166.90  68.04  ?    ?    
1 1 1 1  23 14 o 15 379.49  51.40  1593.12  380.09  1593.12  380.09  1593.12  380.09  379.49  51.40  379.49  51.40  ?    ?    
1 1 1 1  23 15 o 18 179.02  79.68  106.06   574.80  106.06   574.80  106.06   574.80  179.02  79.68  179.02  79.68  ?    ?    
1 1 1 1  23 16 o 17 170.66  78.02  0.26     595.54  0.26     595.54  0.26     595.54  170.66  78.02  170.66  78.02  ?    ?    
1 1 1 1  23 17 o 10 182.66  73.09  331.49   404.62  331.49   404.62  331.49   404.62  182.66  73.09  182.66  73.09  ?    ?    
1 1 1 1  23 18 o 19 160.00  68.95  153.07   400.46  153.07   400.46  153.07   400.46  160.00  68.95  160.00  68.95  ?    ?    
1 1 1 1  23 19 o 6  149.87  70.37  -223.24  535.70  -223.24  535.70  -223.24  535.70  149.87  70.37  149.87  70.37  ?    ?    
1 1 1 1  23 20 o 5  595.92  45.18  3866.12  534.48  3866.12  534.48  3866.12  534.48  595.92  45.18  595.92  45.18  ?    ?    
1 1 1 1  23 21 o 12 165.25  75.32  -24.72   549.63  -24.72   549.63  -24.72   549.63  165.25  75.32  165.25  75.32  ?    ?    
1 1 1 1  23 22 o 2  197.45  74.05  496.68   395.41  496.68   395.41  496.68   395.41  197.45  74.05  197.45  74.05  ?    ?    
1 1 1 1  23 23 o 8  171.47  74.85  224.85   484.63  224.85   484.63  224.85   484.63  171.47  74.85  171.47  74.85  ?    ?    
1 1 1 1  23 24 o 12 154.21  69.77  36.27    460.93  36.27    460.93  36.27    460.93  154.21  69.77  154.21  69.77  ?    ?    
1 1 1 1  23 25 o 3  214.60  81.08  643.00   476.01  643.00   476.01  643.00   476.01  214.60  81.08  214.60  81.08  ?    ?    
1 1 1 1  23 26 o 11 223.80  83.12  760.80   495.75  760.80   495.75  760.80   495.75  223.80  83.12  223.80  83.12  ?    ?    
1 1 1 1  23 27 o 5  213.39  72.52  650.06   369.65  650.06   369.65  650.06   369.65  213.39  72.52  213.39  72.52  ?    ?    
1 1 1 1  23 28 o 10 187.23  82.81  502.25   611.03  502.25   611.03  502.25   611.03  187.23  82.81  187.23  82.81  ?    ?    
1 1 1 1  23 29 o 7  162.75  73.65  229.02   514.24  229.02   514.24  229.02   514.24  162.75  73.65  162.75  73.65  ?    ?    
1 1 1 1  23 30 o 11 224.47  78.22  846.96   430.88  846.96   430.88  846.96   430.88  224.47  78.22  224.47  78.22  ?    ?    
1 1 1 1  23 31 o 1  130.73  60.82  24.22    385.31  24.22    385.31  24.22    385.31  130.73  60.82  130.73  60.82  ?    ?    
1 1 1 1  24 0  o 2  159.61  97.99  325.11   603.11  325.11   603.11  325.11   603.11  159.61  97.99  159.61  97.99  0.00 0.00 
1 1 1 1  24 1  o 9  667.54  35.18  4618.25  468.01  4618.25  468.01  4618.25  468.01  667.54  35.18  667.54  35.18  ?    ?    
1 1 1 1  24 2  o 8  391.47  49.02  1652.89  375.37  1652.89  375.37  1652.89  375.37  391.47  49.02  391.47  49.02  ?    ?    
1 1 1 1  24 3  o 5  404.05  54.14  1787.86  426.51  1787.86  426.51  1787.86  426.51  404.05  54.14  404.05  54.14  ?    ?    
1 1 1 1  24 4  o 19 471.44  54.24  2433.77  502.12  2433.77  502.12  2433.77  502.12  471.44  54.24  471.44  54.24  ?    ?    
1 1 1 1  24 5  o 1  248.29  82.51  759.05   478.66  759.05   478.66  759.05   478.66  248.29  82.51  248.29  82.51  ?    ?    
1 1 1 1  24 6  o 13 425.86  65.10  2096.97  536.89  2096.97  536.89  2096.97  536.89  425.86  65.10  425.86  65.10  ?    ?    
1 1 1 1  24 7  o 1  171.11  68.68  245.00   358.37  245.00   358.37  245.00   358.37  171.11  68.68  171.11  68.68  ?    ?    
1 1 1 1  24 8  o 10 244.11  81.84  742.02   470.77  742.02   470.77  742.02   470.77  244.11  81.84  244.11  81.84  ?    ?    
1 1 1 1  24 9  o 3  162.11  71.24  33.58    445.44  33.58    445.44  33.58    445.44  162.11  71.24  162.11  71.24  ?    ?    
1 1 1 1  24 10 o 2  251.83  80.09  808.35   453.65  808.35   453.65  808.35   453.65  251.83  80.09  251.83  80.09  ?    ?    
1 1 1 1  24 11 o 3  182.46  72.32  319.79   392.51  319.79   392.51  319.79   392.51  182.46  72.32  182.46  72.32  ?    ?    
1 1 1 1  24 12 o 16 197.26  81.96  332.09   532.54  332.09   532.54  332.09   532.54  197.26  81.96  197.26  81.96  ?    ?    
1 1 1 1  24 13 o 3  205.63  83.47  437.20   536.01  437.20   536.01  437.20   536.01  205.63  83.47  205.63  83.47  ?    ?    
1 1 1 1  24 14 o 12 340.08  85.52  1595.56  581.01  1595.56  581.01  1595.56  581.01  340.08  85.52  340.08  85.52  ?    ?    
1 1 1 1  24 15 o 1  177.75  71.53  300.83   389.90  300.83   389.90  300.83   389.90  177.75  71.53  177.75  71.53  ?    ?    
1 1 1 1  24 16 f 0  359.62  82.50  1734.91  580.73  1734.91  580.73  1734.91  580.73  359.62  82.50  359.62  82.50  ?    ?    
1 1 1 1  24 17 o 6  194.96  78.32  440.89   466.45  440.89   466.45  440.89   466.45  194.96  78.32  194.96  78.32  ?    ?    
1 1 1 1  24 18 o 13 475.00  66.45  2753.92  614.06  2753.92  614.06  2753.92  614.06  475.00  66.45  475.00  66.45  ?    ?    
1 1 1 1  24 19 o 16 274.42  76.34  963.36   434.21  963.36   434.21  963.36   434.21  274.42  76.34  274.42  76.34  ?    ?    
1 1 1 1  24 20 o 15 268.90  74.73  947.42   416.33  947.42   416.33  947.42   416.33  268.90  74.73  268.90  74.73  ?    ?    
1 1 1 1  24 21 o 15 244.61  72.81  798.40   382.57  798.40   382.57  798.40   382.57  244.61  72.81  244.61  72.81  ?    ?    
1 1 1 1  24 22 o 5  206.95  85.53  582.86   575.75  582.86   575.75  582.86   575.75  206.95  85.53  206.95  85.53  ?    ?    
1 1 1 1  24 23 o 12 197.08  81.26  487.75   518.12  487.75   518.12  487.75   518.12  197.08  81.26  197.08  81.26  ?    ?    
1 1 1 1  24 24 o 9  179.15  77.39  290.20   507.07  290.20   507.07  290.20   507.07  179.15  77.39  179.15  77.39  ?    ?    
1 1 1 1  24 25 o 13 272.36  67.97  980.74   369.06  980.74   369.06  980.74   369.06  272.36  67.97  272.36  67.97  ?    ?    
1 1 1 1  24 26 o 18 328.66  64.07  1390.63  405.98  1390.63  405.98  1390.63  405.98  328.66  64.07  328.66  64.07  ?    ?    
1 1 1 1  24 27 o 14 157.95  71.56  144.39   486.91  144.39   486.91  144.39   486.91  157.95  71.56  157.95  71.56  ?    ?    
1 1 1 1  24 28 o 14 196.19  83.89  644.76   584.32  644.76   584.32  644.76   584.32  196.19  83.89  196.19  83.89  ?    ?    
1 1 1 1  24 29 o 11 130.32  62.59  -209.66  473.81  -209.66  473.81  -209.66  473.81  130.32  62.59  130.32  62.59  ?    ?    
1 1 1 1  24 30 o 16 149.37  69.29  239.11   494.46  239.11   494.46  239.11   494.46  149.37  69.29  149.37  69.29  ?    ?    
1 1 1 1  25 0  o 2  153.99  101.32 118.79   792.66  118.79   792.66  118.79   792.66  153.99  101.32 153.99  101.32 0.00 0.00 
1 1 1 1  25 1  o 9  340.33  58.43  1319.42  383.36  1319.42  383.36  1319.42  383.36  340.33  58.43  340.33  58.43  ?    ?    
1 1 1 1  25 2  o 7  173.07  68.59  264.59   353.01  264.59   353.01  264.59   353.01  173.07  68.59  173.07  68.59  ?    ?    
1 1 1 1  25 3  o 19 326.27  69.47  1270.31  439.40  1270.31  439.40  1270.31  439.40  326.27  69.47  326.27  69.47  ?    ?    
1 1 1 1  25 4  o 12 211.66  84.28  459.73   535.42  459.73   535.42  459.73   535.42  211.66  84.28  211.66  84.28  ?    ?    
1 1 1 1  25 5  o 19 265.34  89.76  907.74   566.25  907.74   566.25  907.74   566.25  265.34  89.76  265.34  89.76  ?    ?    
1 1 1 1  25 6  o 3  295.27  86.69  1128.67  545.41  1128.67  545.41  1128.67  545.41  295.27  86.69  295.27  86.69  ?    ?    
1 1 1 1  25 7  o 5  234.19  70.23  666.97   354.94  666.97   354.94  666.97   354.94  234.19  70.23  234.19  70.23  ?    ?    
1 1 1 1  25 8  o 12 153.98  68.23  17.29    416.88  17.29    416.88  17.29    416.88  153.98  68.23  153.98  68.23  ?    ?    
1 1 1 1  25 9  o 3  258.25  75.58  835.73   415.16  835.73   415.16  835.73   415.16  258.25  75.58  258.25  75.58  ?    ?    
1 1 1 1  25 10 o 1  190.29  74.65  357.12   414.31  357.12   414.31  357.12   414.31  190.29  74.65  190.29  74.65  ?    ?    
1 1 1 1  25 11 o 10 307.25  63.99  1119.88  380.46  1119.88  380.46  1119.88  380.46  307.25  63.99  307.25  63.99  ?    ?    
1 1 1 1  25 12 o 19 198.62  80.12  445.44   490.33  445.44   490.33  445.44   490.33  198.62  80.12  198.62  80.12  ?    ?    
1 1 1 1  25 13 o 12 309.18  72.07  1205.70  437.38  1205.70  437.38  1205.70  437.38  309.18  72.07  309.18  72.07  ?    ?    
1 1 1 1  25 14 o 7  175.97  78.44  107.39   559.14  107.39   559.14  107.39   559.14  175.97  78.44  175.97  78.44  ?    ?    
1 1 1 1  25 15 o 3  288.76  96.77  1315.54  658.25  1315.54  658.25  1315.54  658.25  288.76  96.77  288.76  96.77  ?    ?    
1 1 1 1  25 16 o 13 187.75  82.98  253.49   612.46  253.49   612.46  253.49   612.46  187.75  82.98  187.75  82.98  ?    ?    
1 1 1 1  25 17 o 9  229.23  85.92  704.34   532.21  704.34   532.21  704.34   532.21  229.23  85.92  229.23  85.92  ?    ?    
1 1 1 1  25 18 o 1  175.53  71.53  269.28   395.54  269.28   395.54  269.28   395.54  175.53  71.53  175.53  71.53  ?    ?    
1 1 1 1  25 19 o 13 233.15  87.11  781.69   546.16  781.69   546.16  781.69   546.16  233.15  87.11  233.15  87.11  ?    ?    
1 1 1 1  25 20 o 9  185.25  75.58  369.19   442.18  369.19   442.18  369.19   442.18  185.25  75.58  185.25  75.58  ?    ?    
1 1 1 1  25 21 o 10 306.20  83.72  1363.91  527.29  1363.91  527.29  1363.91  527.29  306.20  83.72  306.20  83.72  ?    ?    
1 1 1 1  25 22 o 4  193.76  74.48  482.80   406.04  482.80   406.04  482.80   406.04  193.76  74.48  193.76  74.48  ?    ?    
1 1 1 1  25 23 o 3  189.31  74.55  437.07   414.66  437.07   414.66  437.07   414.66  189.31  74.55  189.31  74.55  ?    ?    
1 1 1 1  25 24 o 13 379.21  65.63  1834.24  479.75  1834.24  479.75  1834.24  479.75  379.21  65.63  379.21  65.63  ?    ?    
1 1 1 1  25 25 o 6  329.23  78.06  1550.25  506.13  1550.25  506.13  1550.25  506.13  329.23  78.06  329.23  78.06  ?    ?    
1 1 1 1  25 26 o 12 352.25  87.18  1958.15  610.81  1958.15  610.81  1958.15  610.81  352.25  87.18  352.25  87.18  ?    ?    
1 1 1 1  25 27 o 9  200.49  73.77  618.27   388.89  618.27   388.89  618.27   388.89  200.49  73.77  200.49  73.77  ?    ?    
1 1 1 1  25 28 o 18 368.46  94.15  2489.47  696.28  2489.47  696.28  2489.47  696.28  368.46  94.15  368.46  94.15  ?    ?    
1 1 1 1  25 29 o 13 365.62  66.15  1987.47  465.95  1987.47  465.95  1987.47  465.95  365.62  66.15  365.62  66.15  ?    ?    
1 1 1 1  26 0  o 16 181.92  97.57  581.44   487.65  581.44   487.65  581.44   487.65  181.92  97.57  181.92  97.57  0.00 0.00 
1 1 1 1  26 1  o 7  547.45  45.55  3245.34  494.18  3245.34  494.18  3245.34  494.18  547.45  45.55  547.45  45.55  ?    ?    
1 1 1 1  26 2  o 18 139.14  62.68  -66.20   367.61  -66.20   367.61  -66.20   367.61  139.14  62.68  139.14  62.68  ?    ?    
1 1 1 1  26 3  f 0  446.84  63.12  2325.19  548.36  2325.19  548.36  2325.19  548.36  446.84  63.12  446.84  63.12  ?    ?    
1 1 1 1  26 4  o 15 198.05  82.44  356.08   540.35  356.08   540.35  356.08   540.35  198.05  82.44  198.05  82.44  ?    ?    
1 1 1 1  26 5  o 19 208.80  80.06  492.56   468.39  492.56   468.39  492.56   468.39  208.80  80.06  208.80  80.06  ?    ?    
1 1 1 1  26 6  o 17 177.64  75.22  200.41   461.78  200.41   461.78  200.41   461.78  177.64  75.22  177.64  75.22  ?    ?    
1 1 1 1  26 7  o 7  215.70  76.31  550.13   411.14  550.13   411.14  550.13   411.14  215.70  76.31  215.70  76.31  ?    ?    
1 1 1 1  26 8  o 1  187.40  65.01  396.45   297.50  396.45   297.50  396.45   297.50  187.40  65.01  187.40  65.01  ?    ?    
1 1 1 1  26 9  o 15 219.97  80.54  614.99   462.72  614.99   462.72  614.99   462.72  219.97  80.54  219.97  80.54  ?    ?    
1 1 1 1  26 10 o 17 150.86  66.89  43.69    401.19  43.69    401.19  43.69    401.19  150.86  66.89  150.86  66.89  ?    ?    
1 1 1 1  26 11 o 2  272.33  61.97  888.81   329.90  888.81   329.90  888.81   329.90  272.33  61.97  272.33  61.97  ?    ?    
1 1 1 1  26 12 o 6  264.24  80.31  932.87   461.91  932.87   461.91  932.87   461.91  264.24  80.31  264.24  80.31  ?    ?    
1 1 1 1  26 13 o 4  272.45  83.80  1048.26  500.99  1048.26  500.99  1048.26  500.99  272.45  83.80  272.45  83.80  ?    ?    
1 1 1 1  26 14 o 17 149.39  67.55  -16.07   431.37  -16.07   431.37  -16.07   431.37  149.39  67.55  149.39  67.55  ?    ?    
1 1 1 1  26 15 o 16 200.78  87.33  386.68   654.62  386.68   654.62  386.68   654.62  200.78  87.33  200.78  87.33  ?    ?    
1 1 1 1  26 16 o 3  321.43  38.16  1105.92  240.52  1105.92  240.52  1105.92  240.52  321.43  38.16  321.43  38.16  ?    ?    
1 1 1 1  26 17 o 16 182.89  79.56  222.07   543.37  222.07   543.37  222.07   543.37  182.89  79.56  182.89  79.56  ?    ?    
1 1 1 1  26 18 o 17 199.27  71.98  510.86   367.77  510.86   367.77  510.86   367.77  199.27  71.98  199.27  71.98  ?    ?    
1 1 1 1  26 19 f 0  389.09  94.79  2255.52  730.70  2255.52  730.70  2255.52  730.70  389.09  94.79  389.09  94.79  ?    ?    
1 1 1 1  26 20 o 15 357.77  77.43  1729.43  537.96  1729.43  537.96  1729.43  537.96  357.77  77.43  357.77  77.43  ?    ?    
1 1 1 1  26 21 o 11 199.69  74.98  530.73   405.58  530.73   405.58  530.73   405.58  199.69  74.98  199.69  74.98  ?    ?    
1 1 1 1  26 22 o 2  136.52  59.88  53.96    313.35  53.96    313.35  53.96    313.35  136.52  59.88  136.52  59.88  ?    ?    
1 1 1 1  26 23 o 11 210.20  79.60  638.13   459.36  638.13   459.36  638.13   459.36  210.20  79.60  210.20  79.60  ?    ?    
1 1 1 1  26 24 o 18 214.89  75.88  676.23   406.37  676.23   406.37  676.23   406.37  214.89  75.88  214.89  75.88  ?    ?    
1 1 1 1  26 25 o 12 191.85  82.69  531.26   576.24  531.26   576.24  531.26   576.24  191.85  82.69  191.85  82.69  ?    ?    
1 1 1 1  26 26 o 4  136.47  60.02  110.36   316.86  110.36   316.86  110.36   316.86  136.47  60.02  136.47  60.02  ?    ?    
1 1 1 1  26 27 o 15 168.41  73.25  385.55   460.60  385.55   460.60  385.55   460.60  168.41  73.25  168.41  73.25  ?    ?    
1 1 1 1  26 28 o 18 149.04  70.97  167.21   582.01  167.21   582.01  167.21   582.01  149.04  70.97  149.04  70.97  ?    ?    
1 1 1 1  27 0  o 18 130.55  74.71  258.41   308.19  258.41   308.19  258.41   308.19  130.55  74.71  130.55  74.71  0.00 0.00 
1 1 1 1  27 1  o 17 162.51  70.93  72.33    434.97  72.33    434.97  72.33    434.97  162.51  70.93  162.51  70.93  ?    ?    
1 1 1 1  27 2  o 1  279.77  93.95  1077.19  620.38  1077.19  620.38  1077.19  620.38  279.77  93.95  279.77  93.95  ?    ?    
1 1 1 1  27 3  o 1  185.42  68.37  371.49   334.36  371.49   334.36  371.49   334.36  185.42  68.37  185.42  68.37  ?    ?    
1 1 1 1  27 4  o 14 343.58  67.43  1417.14  446.84  1417.14  446.84  1417.14  446.84  343.58  67.43  343.58  67.43  ?    ?    
1 1 1 1  27 5  o 7  181.53  78.30  220.17   517.49  220.17   517.49  220.17   517.49  181.53  78.30  181.53  78.30  ?    ?    
1 1 1 1  27 6  o 3  206.77  84.06  499.76   544.73  499.76   544.73  499.76   544.73  206.77  84.06  206.77  84.06  ?    ?    
1 1 1 1  27 7  o 6  193.33  84.49  308.29   619.06  308.29   619.06  308.29   619.06  193.33  84.49  193.33  84.49  ?    ?    
1 1 1 1  27 8  f 0  214.52  79.32  577.87   450.56  577.87   450.56  577.87   450.56  214.52  79.32  214.52  79.32  ?    ?    
1 1 1 1  27 9  o 16 172.97  76.49  108.44   521.25  108.44   521.25  108.44   521.25  172.97  76.49  172.97  76.49  ?    ?    
1 1 1 1  27 10 o 17 188.96  79.53  335.37   511.39  335.37   511.39  335.37   511.39  188.96  79.53  188.96  79.53  ?    ?    
1 1 1 1  27 11 o 1  184.43  70.95  389.71   368.70  389.71   368.70  389.71   368.70  184.43  70.95  184.43  70.95  ?    ?    
1 1 1 1  27 12 o 8  177.40  73.61  295.81   428.88  295.81   428.88  295.81   428.88  177.40  73.61  177.40  73.61  ?    ?    
1 1 1 1  27 13 o 7  185.95  77.13  343.91   470.51  343.91   470.51  343.91   470.51  185.95  77.13  185.95  77.13  ?    ?    
1 1 1 1  27 14 o 7  434.85  57.45  2168.83  487.43  2168.83  487.43  2168.83  487.43  434.85  57.45  434.85  57.45  ?    ?    
1 1 1 1  27 15 o 16 226.66  83.35  660.91   496.41  660.91   496.41  660.91   496.41  226.66  83.35  226.66  83.35  ?    ?    
1 1 1 1  27 16 o 17 267.40  66.39  902.37   353.40  902.37   353.40  902.37   353.40  267.40  66.39  267.40  66.39  ?    ?    
1 1 1 1  27 17 o 13 251.87  81.79  899.79   471.42  899.79   471.42  899.79   471.42  251.87  81.79  251.87  81.79  ?    ?    
1 1 1 1  27 18 o 1  165.49  69.81  239.79   395.31  239.79   395.31  239.79   395.31  165.49  69.81  165.49  69.81  ?    ?    
1 1 1 1  27 19 o 10 214.26  88.58  639.48   617.84  639.48   617.84  639.48   617.84  214.26  88.58  214.26  88.58  ?    ?    
1 1 1 1  27 20 o 8  248.09  93.40  1017.31  630.33  1017.31  630.33  1017.31  630.33  248.09  93.40  248.09  93.40  ?    ?    
1 1 1 1  27 21 o 13 173.41  76.25  225.40   511.22  225.40   511.22  225.40   511.22  173.41  76.25  173.41  76.25  ?    ?    
1 1 1 1  27 22 f 0  145.41  66.38  -6.60    429.03  -6.60    429.03  -6.60    429.03  145.41  66.38  145.41  66.38  ?    ?    
1 1 1 1  27 23 o 5  237.18  83.43  903.30   490.94  903.30   490.94  903.30   490.94  237.18  83.43  237.18  83.43  ?    ?    
1 1 1 1  27 24 o 14 205.13  76.52  643.87   421.03  643.87   421.03  643.87   421.03  205.13  76.52  205.13  76.52  ?    ?    
1 1 1 1  27 25 o 9  369.94  66.74  1861.26  475.66  1861.26  475.66  1861.26  475.66  369.94  66.74  369.94  66.74  ?    ?    
1 1 1 1  27 26 o 15 197.62  79.89  693.52   488.83  693.52   488.83  693.52   488.83  197.62  79.89  197.62  79.89  ?    ?    
1 1 1 1  27 27 o 3  136.64  66.32  -101.17  567.38  -101.17  567.38  -101.17  567.38  136.64  66.32  136.64  66.32  ?    ?    
1 1 1 1  28 0  o 17 116.96  78.55  -60.06   519.31  -60.06   519.31  -60.06   519.31  116.96  78.55  116.96  78.55  0.00 0.00 
1 1 1 1  28 1  o 14 246.24  81.15  822.28   463.35  822.28   463.35  822.28   463.35  246.24  81.15  246.24  81.15  ?    ?    
1 1 1 1  28 2  o 17 203.53  79.31  491.41   465.06  491.41   465.06  491.41   465.06  203.53  79.31  203.53  79.31  ?    ?    
1 1 1 1  28 3  o 9  165.65  66.73  244.39   339.69  244.39   339.69  244.39   339.69  165.65  66.73  165.65  66.73  ?    ?    
1 1 1 1  28 4  o 3  233.49  76.62  700.87   413.25  700.87   413.25  700.87   413.25  233.49  76.62  233.49  76.62  ?    ?    
1 1 1 1  28 5  o 8  176.81  78.13  129.46   542.69  129.46   542.69  129.46   542.69  176.81  78.13  176.81  78.13  ?    ?    
1 1 1 1  28 6  f 0  299.18  97.23  1351.67  666.12  1351.67  666.12  1351.67  666.12  299.18  97.23  299.18  97.23  ?    ?    
1 1 1 1  28 7  o 12 200.09  77.67  480.97   444.76  480.97   444.76  480.97   444.76  200.09  77.67  200.09  77.67  ?    ?    
1 1 1 1  28 8  o 9  347.74  85.47  1688.77  590.10  1688.77  590.10  1688.77  590.10  347.74  85.47  347.74  85.47  ?    ?    
1 1 1 1  28 9  o 16 234.96  77.75  746.92   425.19  746.92   425.19  746.92   425.19  234.96  77.75  234.96  77.75  ?    ?    
1 1 1 1  28 10 o 18 202.07  88.13  403.68   670.39  403.68   670.39  403.68   670.39  202.07  88.13  202.07  88.13  ?    ?    
1 1 1 1  28 11 o 16 157.53  62.81  224.92   297.73  224.92   297.73  224.92   297.73  157.53  62.81  157.53  62.81  ?    ?    
1 1 1 1  28 12 o 14 279.67  77.61  1009.45  449.41  1009.45  449.41  1009.45  449.41  279.67  77.61  279.67  77.61  ?    ?    
1 1 1 1  28 13 o 1  229.88  94.69  664.60   702.53  664.60   702.53  664.60   702.53  229.88  94.69  229.88  94.69  ?    ?    
1 1 1 1  28 14 f 0  174.87  79.97  47.59    626.56  47.59    626.56  47.59    626.56  174.87  79.97  174.87  79.97  ?    ?    
1 1 1 1  28 15 f 0  167.92  72.40  210.06   442.12  210.06   442.12  210.06   442.12  167.92  72.40  167.92  72.40  ?    ?    
1 1 1 1  28 16 o 14 186.84  76.92  380.88   463.20  380.88   463.20  380.88   463.20  186.84  76.92  186.84  76.92  ?    ?    
1 1 1 1  28 17 o 8  153.41  68.61  63.08    431.67  63.08    431.67  63.08    431.67  153.41  68.61  153.41  68.61  ?    ?    
1 1 1 1  28 18 o 12 176.96  77.03  275.76   510.02  275.76   510.02  275.76   510.02  176.96  77.03  176.96  77.03  ?    ?    
1 1 1 1  28 19 o 9  168.51  72.91  218.73   451.30  218.73   451.30  218.73   451.30  168.51  72.91  168.51  72.91  ?    ?    
1 1 1 1  28 20 o 1  167.93  78.45  -10.76   651.87  -10.76   651.87  -10.76   651.87  167.93  78.45  167.93  78.45  ?    ?    
1 1 1 1  28 21 o 16 149.30  68.04  13.46    448.39  13.46    448.39  13.46    448.39  149.30  68.04  149.30  68.04  ?    ?    
1 1 1 1  28 22 o 15 168.79  73.63  274.41   468.25  274.41   468.25  274.41   468.25  168.79  73.63  168.79  73.63  ?    ?    
1 1 1 1  28 23 o 10 164.31  70.23  309.58   409.19  309.58   409.19  309.58   409.19  164.31  70.23  164.31  70.23  ?    ?    
1 1 1 1  28 24 o 14 185.63  75.66  509.85   442.52  509.85   442.52  509.85   442.52  185.63  75.66  185.63  75.66  ?    ?    
1 1 1 1  28 25 o 18 165.56  75.10  317.02   538.26  317.02   538.26  317.02   538.26  165.56  75.10  165.56  75.10  ?    ?    
1 1 1 1  28 26 o 18 140.11  66.60  67.88    507.84  67.88    507.84  67.88    507.84  140.11  66.60  140.11  66.60  ?    ?    
1 1 1 1  29 0  o 3  178.90  105.57 613.76   646.21  613.76   646.21  613.76   646.21  178.90  105.57 178.90  105.57 0.00 0.00 
1 1 1 1  29 1  o 3  200.65  83.09  460.70   544.80  460.70   544.80  460.70   544.80  200.65  83.09  200.65  83.09  ?    ?    
1 1 1 1  29 2  o 3  204.84  83.27  510.08   534.49  510.08   534.49  510.08   534.49  204.84  83.27  204.84  83.27  ?    ?    
1 1 1 1  29 3  o 5  249.05  87.68  905.94   542.33  905.94   542.33  905.94   542.33  249.05  87.68  249.05  87.68  ?    ?    
1 1 1 1  29 4  o 1  190.99  77.89  402.99   469.48  402.99   469.48  402.99   469.48  190.99  77.89  190.99  77.89  ?    ?    
1 1 1 1  29 5  f 0  181.34  78.11  268.82   513.67  268.82   513.67  268.82   513.67  181.34  78.11  181.34  78.11  ?    ?    
1 1 1 1  29 6  o 7  179.10  76.55  264.73   486.14  264.73   486.14  264.73   486.14  179.10  76.55  179.10  76.55  ?    ?    
1 1 1 1  29 7  o 2  200.84  85.05  434.96   590.62  434.96   590.62  434.96   590.62  200.84  85.05  200.84  85.05  ?    ?    
1 1 1 1  29 8  o 11 189.33  81.63  299.02   561.91  299.02   561.91  299.02   561.91  189.33  81.63  189.33  81.63  ?    ?    
1 1 1 1  29 9  o 6  259.17  89.45  933.01   562.97  933.01   562.97  933.01   562.97  259.17  89.45  259.17  89.45  ?    ?    
1 1 1 1  29 10 o 16 174.20  70.81  263.97   386.50  263.97   386.50  263.97   386.50  174.20  70.81  174.20  70.81  ?    ?    
1 1 1 1  29 11 o 14 166.76  71.05  181.70   416.45  181.70   416.45  181.70   416.45  166.76  71.05  166.76  71.05  ?    ?    
1 1 1 1  29 12 o 2  256.03  69.06  846.26   361.72  846.26   361.72  846.26   361.72  256.03  69.06  256.03  69.06  ?    ?    
1 1 1 1  29 13 o 18 169.02  75.51  132.34   521.17  132.34   521.17  132.34   521.17  169.02  75.51  169.02  75.51  ?    ?    
1 1 1 1  29 14 o 12 203.14  80.36  522.35   483.70  522.35   483.70  522.35   483.70  203.14  80.36  203.14  80.36  ?    ?    
1 1 1 1  29 15 o 6  157.44  73.09  -66.49   552.10  -66.49   552.10  -66.49   552.10  157.44  73.09  157.44  73.09  ?    ?    
1 1 1 1  29 16 o 6  180.59  75.24  347.47   450.55  347.47   450.55  347.47   450.55  180.59  75.24  180.59  75.24  ?    ?    
1 1 1 1  29 17 o 4  260.26  79.61  971.49   452.93  971.49   452.93  971.49   452.93  260.26  79.61  260.26  79.61  ?    ?    
1 1 1 1  29 18 o 3  191.29  79.84  429.06   508.61  429.06   508.61  429.06   508.61  191.29  79.84  191.29  79.84  ?    ?    
1 1 1 1  29 19 o 11 291.02  65.86  1098.04  374.37  1098.04  374.37  1098.04  374.37  291.02  65.86  291.02  65.86  ?    ?    
1 1 1 1  29 20 o 14 157.15  70.01  135.84   444.84  135.84   444.84  135.84   444.84  157.15  70.01  157.15  70.01  ?    ?    
1 1 1 1  29 21 o 16 177.43  77.83  336.55   529.51  336.55   529.51  336.55   529.51  177.43  77.83  177.43  77.83  ?    ?    
1 1 1 1  29 22 o 15 169.79  76.77  338.98   557.02  338.98   557.02  338.98   557.02  169.79  76.77  169.79  76.77  ?    ?    
1 1 1 1  29 23 o 7  180.16  75.61  470.11   459.98  470.11   459.98  470.11   459.98  180.16  75.61  180.16  75.61  ?    ?    
1 1 1 1  29 24 o 11 188.19  85.10  628.36   684.92  628.36   684.92  628.36   684.92  188.19  85.10  188.19  85.10  ?    ?    
1 1 1 1  29 25 o 13 182.95  72.05  606.25   387.34  606.25   387.34  606.25   387.34  182.95  72.05  182.95  72.05  ?    ?    
1 1 1 1  30 0  o 10 143.11  93.18  181.60   644.84  181.60   644.84  181.60   644.84  143.11  93.18  143.11  93.18  0.00 0.00 
1 1 1 1  30 1  o 3  211.47  88.95  523.84   638.99  523.84   638.99  523.84   638.99  211.47  88.95  211.47  88.95  ?    ?    
1 1 1 1  30 2  f 0  312.60  78.31  1291.34  488.48  1291.34  488.48  1291.34  488.48  312.60  78.31  312.60  78.31  ?    ?    
1 1 1 1  30 3  o 13 193.98  83.73  317.59   592.43  317.59   592.43  317.59   592.43  193.98  83.73  193.98  83.73  ?    ?    
1 1 1 1  30 4  o 19 202.31  80.48  459.35   487.77  459.35   487.77  459.35   487.77  202.31  80.48  202.31  80.48  ?    ?    
1 1 1 1  30 5  o 3  229.05  87.28  670.78   554.44  670.78   554.44  670.78   554.44  229.05  87.28  229.05  87.28  ?    ?    
1 1 1 1  30 6  o 5  258.74  86.56  904.58   526.65  904.58   526.65  904.58   526.65  258.74  86.56  258.74  86.56  ?    ?    
1 1 1 1  30 7  o 11 159.93  72.46  -36.44   499.40  -36.44   499.40  -36.44   499.40  159.93  72.46  159.93  72.46  ?    ?    
1 1 1 1  30 8  f 0  171.84  72.46  226.90   425.66  226.90   425.66  226.90   425.66  171.84  72.46  171.84  72.46  ?    ?    
1 1 1 1  30 9  o 17 189.45  81.12  346.08   547.62  346.08   547.62  346.08   547.62  189.45  81.12  189.45  81.12  ?    ?    
1 1 1 1  30 10 o 12 172.16  72.81  266.85   431.93  266.85   431.93  266.85   431.93  172.16  72.81  172.16  72.81  ?    ?    
1 1 1 1  30 11 o 1  170.19  77.23  64.65    569.85  64.65    569.85  64.65    569.85  170.19  77.23  170.19  77.23  ?    ?    
1 1 1 1  30 12 o 15 196.42  79.46  476.55   483.90  476.55   483.90  476.55   483.90  196.42  79.46  196.42  79.46  ?    ?    
1 1 1 1  30 13 o 14 155.96  69.35  91.87    434.34  91.87    434.34  91.87    434.34  155.96  69.35  155.96  69.35  ?    ?    
1 1 1 1  30 14 o 15 265.49  82.83  1032.94  487.46  1032.94  487.46  1032.94  487.46  265.49  82.83  265.49  82.83  ?    ?    
1 1 1 1  30 15 o 18 401.50  51.07  1869.78  400.79  1869.78  400.79  1869.78  400.79  401.50  51.07  401.50  51.07  ?    ?    
1 1 1 1  30 16 o 5  202.82  85.74  519.09   598.36  519.09   598.36  519.09   598.36  202.82  85.74  202.82  85.74  ?    ?    
1 1 1 1  30 17 o 13 174.21  71.30  337.55   395.03  337.55   395.03  337.55   395.03  174.21  71.30  174.21  71.30  ?    ?    
1 1 1 1  30 18 f 0  222.37  85.50  763.02   535.24  763.02   535.24  763.02   535.24  222.37  85.50  222.37  85.50  ?    ?    
1 1 1 1  30 19 o 18 195.96  72.68  540.08   378.77  540.08   378.77  540.08   378.77  195.96  72.68  195.96  72.68  ?    ?    
1 1 1 1  30 20 o 11 216.15  93.63  905.81   746.07  905.81   746.07  905.81   746.07  216.15  93.63  216.15  93.63  ?    ?    
1 1 1 1  30 21 o 11 229.99  89.42  1042.15  590.17  1042.15  590.17  1042.15  590.17  229.99  89.42  229.99  89.42  ?    ?    
1 1 1 1  30 22 o 8  181.92  85.57  510.99   798.71  510.99   798.71  510.99   798.71  181.92  85.57  181.92  85.57  ?    ?    
1 1 1 1  30 23 o 11 190.16  83.31  643.18   604.98  643.18   604.98  643.18   604.98  190.16  83.31  190.16  83.31  ?    ?    
1 1 1 1  30 24 o 16 125.93  61.03  -197.93  476.13  -197.93  476.13  -197.93  476.13  125.93  61.03  125.93  61.03  ?    ?    
1 1 1 1  31 0  o 3  325.87  90.52  1424.88  510.28  1424.88  510.28  1424.88  510.28  325.87  90.52  325.87  90.52  0.00 0.00 
1 1 1 1  31 1  o 14 324.57  89.19  1486.39  596.78  1486.39  596.78  1486.39  596.78  324.57  89.19  324.57  89.19  ?    ?    
1 1 1 1  31 2  o 6  235.49  89.71  773.23   585.62  773.23   585.62  773.23   585.62  235.49  89.71  235.49  89.71  ?    ?    
1 1 1 1  31 3  o 7  207.57  75.30  544.50   403.10  544.50   403.10  544.50   403.10  207.57  75.30  207.57  75.30  ?    ?    
1 1 1 1  31 4  o 5  176.40  79.30  130.39   584.76  130.39   584.76  130.39   584.76  176.40  79.30  176.40  79.30  ?    ?    
1 1 1 1  31 5  o 12 190.72  83.28  338.60   600.35  338.60   600.35  338.60   600.35  190.72  83.28  190.72  83.28  ?    ?    
1 1 1 1  31 6  o 14 205.34  86.88  531.83   615.26  531.83   615.26  531.83   615.26  205.34  86.88  205.34  86.88  ?    ?    
1 1 1 1  31 7  f 0  185.58  79.33  333.15   522.24  333.15   522.24  333.15   522.24  185.58  79.33  185.58  79.33  ?    ?    
1 1 1 1  31 8  o 19 182.28  80.96  212.41   590.33  212.41   590.33  212.41   590.33  182.28  80.96  182.28  80.96  ?    ?    
1 1 1 1  31 9  o 11 186.51  82.83  282.97   617.64  282.97   617.64  282.97   617.64  186.51  82.83  186.51  82.83  ?    ?    
1 1 1 1  31 10 o 3  171.10  70.24  300.39   384.81  300.39   384.81  300.39   384.81  171.10  70.24  171.10  70.24  ?    ?    
1 1 1 1  31 11 o 16 186.49  77.11  386.51   468.30  386.51   468.30  386.51   468.30  186.49  77.11  186.49  77.11  ?    ?    
1 1 1 1  31 12 o 4  265.14  92.25  1145.09  599.19  1145.09  599.19  1145.09  599.19  265.14  92.25  265.14  92.25  ?    ?    
1 1 1 1  31 13 o 17 151.28  66.59  101.92   390.77  101.92   390.77  101.92   390.77  151.28  66.59  151.28  66.59  ?    ?    
1 1 1 1  31 14 o 13 204.28  77.24  556.89   432.13  556.89   432.13  556.89   432.13  204.28  77.24  204.28  77.24  ?    ?    
1 1 1 1  31 15 o 17 266.78  74.33  988.59   411.33  988.59   411.33  988.59   411.33  266.78  74.33  266.78  74.33  ?    ?    
1 1 1 1  31 16 f 0  192.23  73.26  487.14   390.55  487.14   390.55  487.14   390.55  192.23  73.26  192.23  73.26  ?    ?    
1 1 1 1  31 17 o 2  386.96  67.80  1974.86  505.63  1974.86  505.63  1974.86  505.63  386.96  67.80  386.96  67.80  ?    ?    
1 1 1 1  31 18 o 9  194.15  81.76  536.61   540.69  536.61   540.69  536.61   540.69  194.15  81.76  194.15  81.76  ?    ?    
1 1 1 1  31 19 o 8  129.73  59.80  -15.92   360.02  -15.92   360.02  -15.92   360.02  129.73  59.80  129.73  59.80  ?    ?    
1 1 1 1  31 20 o 15 130.87  59.30  24.35    334.63  24.35    334.63  24.35    334.63  130.87  59.30  130.87  59.30  ?    ?    
1 1 1 1  31 21 o 18 212.49  87.63  931.91   602.55  931.91   602.55  931.91   602.55  212.49  87.63  212.49  87.63  ?    ?    
1 1 1 1  31 22 f 0  127.88  61.01  -109.92  434.14  -109.92  434.14  -109.92  434.14  127.88  61.01  127.88  61.01  ?    ?    
1 1 1 1  31 23 o 1  190.29  68.23  571.30   329.82  571.30   329.82  571.30   329.82  190.29  68.23  190.29  68.23  ?    ?    
1 1 1 1  32 0  o 8  435.55  52.44  2099.32  439.26  2099.32  439.26  2099.32  439.26  435.55  52.44  435.55  52.44  0.00 0.00 
1 1 1 1  32 1  o 8  175.17  73.48  275.69   434.20  275.69   434.20  275.69   434.20  175.17  73.48  175.17  73.48  ?    ?    
1 1 1 1  32 2  o 18 159.50  66.36  205.86   349.75  205.86   349.75  205.86   349.75  159.50  66.36  159.50  66.36  ?    ?    
1 1 1 1  32 3  o 8  170.43  73.18  221.69   448.05  221.69   448.05  221.69   448.05  170.43  73.18  170.43  73.18  ?    ?    
1 1 1 1  32 4  o 1  229.30  87.23  776.20   553.21  776.20   553.21  776.20   553.21  229.30  87.23  229.30  87.23  ?    ?    
1 1 1 1  32 5  o 6  182.23  79.77  299.13   553.58  299.13   553.58  299.13   553.58  182.23  79.77  182.23  79.77  ?    ?    
1 1 1 1  32 6  o 11 219.27  84.50  698.97   523.53  698.97   523.53  698.97   523.53  219.27  84.50  219.27  84.50  ?    ?    
1 1 1 1  32 7  o 1  184.38  79.81  319.20   541.41  319.20   541.41  319.20   541.41  184.38  79.81  184.38  79.81  ?    ?    
1 1 1 1  32 8  o 7  186.92  79.68  365.79   524.18  365.79   524.18  365.79   524.18  186.92  79.68  186.92  79.68  ?    ?    
1 1 1 1  32 9  o 3  196.65  81.06  491.87   515.39  491.87   515.39  491.87   515.39  196.65  81.06  196.65  81.06  ?    ?    
1 1 1 1  32 10 o 9  179.87  80.01  252.48   578.62  252.48   578.62  252.48   578.62  179.87  80.01  179.87  80.01  ?    ?    
1 1 1 1  32 11 o 4  171.07  76.35  164.46   531.50  164.46   531.50  164.46   531.50  171.07  76.35  171.07  76.35  ?    ?    
1 1 1 1  32 12 f 0  170.01  76.43  150.86   543.35  150.86   543.35  150.86   543.35  170.01  76.43  170.01  76.43  ?    ?    
1 1 1 1  32 13 o 15 215.59  79.15  675.31   447.26  675.31   447.26  675.31   447.26  215.59  79.15  215.59  79.15  ?    ?    
1 1 1 1  32 14 o 4  266.73  73.16  981.88   401.97  981.88   401.97  981.88   401.97  266.73  73.16  266.73  73.16  ?    ?    
1 1 1 1  32 15 o 2  165.51  69.62  287.20   391.37  287.20   391.37  287.20   391.37  165.51  69.62  165.51  69.62  ?    ?    
1 1 1 1  32 16 o 13 293.32  76.27  1239.99  451.51  1239.99  451.51  1239.99  451.51  293.32  76.27  293.32  76.27  ?    ?    
1 1 1 1  32 17 o 10 134.15  61.91  -12.09   387.35  -12.09   387.35  -12.09   387.35  134.15  61.91  134.15  61.91  ?    ?    
1 1 1 1  32 18 o 14 156.19  68.01  235.77   397.81  235.77   397.81  235.77   397.81  156.19  68.01  156.19  68.01  ?    ?    
1 1 1 1  32 19 o 7  156.72  69.80  248.80   441.72  248.80   441.72  248.80   441.72  156.72  69.80  156.72  69.80  ?    ?    
1 1 1 1  32 20 o 17 150.95  66.10  218.02   380.46  218.02   380.46  218.02   380.46  150.95  66.10  150.95  66.10  ?    ?    
1 1 1 1  32 21 o 6  167.32  77.92  526.72   634.77  526.72   634.77  526.72   634.77  167.32  77.92  167.32  77.92  ?    ?    
1 1 1 1  33 0  o 13 129.76  87.57  -7.49    660.27  -7.49    660.27  -7.49    660.27  129.76  87.57  129.76  87.57  0.00 0.00 
1 1 1 1  33 1  o 5  287.21  74.35  1115.10  430.36  1115.10  430.36  1115.10  430.36  287.21  74.35  287.21  74.35  ?    ?    
1 1 1 1  33 2  o 5  275.39  80.09  1081.28  467.43  1081.28  467.43  1081.28  467.43  275.39  80.09  275.39  80.09  ?    ?    
1 1 1 1  33 3  o 14 257.42  79.95  954.40   454.74  954.40   454.74  954.40   454.74  257.42  79.95  257.42  79.95  ?    ?    
1 1 1 1  33 4  o 9  325.24  80.60  1495.00  521.57  1495.00  521.57  1495.00  521.57  325.24  80.60  325.24  80.60  ?    ?    
1 1 1 1  33 5  o 12 149.89  68.35  -3.08    453.29  -3.08    453.29  -3.08    453.29  149.89  68.35  149.89  68.35  ?    ?    
1 1 1 1  33 6  o 3  219.43  84.41  703.61   521.77  703.61   521.77  703.61   521.77  219.43  84.41  219.43  84.41  ?    ?    
1 1 1 1  33 7  o 18 178.60  82.00  122.60   667.55  122.60   667.55  122.60   667.55  178.60  82.00  178.60  82.00  ?    ?    
1 1 1 1  33 8  o 13 168.42  73.19  209.50   458.99  209.50   458.99  209.50   458.99  168.42  73.19  168.42  73.19  ?    ?    
1 1 1 1  33 9  o 17 197.21  87.94  425.19   703.32  425.19   703.32  425.19   703.32  197.21  87.94  197.21  87.94  ?    ?    
1 1 1 1  33 10 o 10 178.18  77.09  316.90   504.56  316.90   504.56  316.90   504.56  178.18  77.09  178.18  77.09  ?    ?    
1 1 1 1  33 11 o 18 182.44  76.48  384.30   470.00  384.30   470.00  384.30   470.00  182.44  76.48  182.44  76.48  ?    ?    
1 1 1 1  33 12 o 16 142.80  65.91  -52.79   439.16  -52.79   439.16  -52.79   439.16  142.80  65.91  142.80  65.91  ?    ?    
1 1 1 1  33 13 o 12 164.80  75.03  155.86   543.55  155.86   543.55  155.86   543.55  164.80  75.03  164.80  75.03  ?    ?    
1 1 1 1  33 14 o 18 227.68  85.59  862.39   528.95  862.39   528.95  862.39   528.95  227.68  85.59  227.68  85.59  ?    ?    
1 1 1 1  33 15 o 12 151.04  69.41  107.24   479.88  107.24   479.88  107.24   479.88  151.04  69.41  151.04  69.41  ?    ?    
1 1 1 1  33 16 o 9  154.37  71.26  106.45   513.94  106.45   513.94  106.45   513.94  154.37  71.26  154.37  71.26  ?    ?    
1 1 1 1  33 17 o 19 156.83  71.60  198.72   499.24  198.72   499.24  198.72   499.24  156.83  71.60  156.83  71.60  ?    ?    
1 1 1 1  33 18 o 10 157.17  63.50  308.70   308.67  308.70   308.67  308.70   308.67  157.17  63.50  157.17  63.50  ?    ?    
1 1 1 1  33 19 o 19 128.78  60.24  14.77    386.62  14.77    386.62  14.77    386.62  128.78  60.24  128.78  60.24  ?    ?    
1 1 1 1  33 20 o 18 138.22  60.13  175.81   310.37  175.81   310.37  175.81   310.37  138.22  60.13  138.22  60.13  ?    ?    
1 1 1 1  34 0  o 15 134.41  88.05  152.72   588.60  152.72   588.60  152.72   588.60  134.41  88.05  134.41  88.05  0.00 0.00 
1 1 1 1  34 1  o 8  242.12  88.63  908.71   560.18  908.71   560.18  908.71   560.18  242.12  88.63  242.12  88.63  ?    ?    
1 1 1 1  34 2  o 13 175.97  73.47  315.97   431.03  315.97   431.03  315.97   431.03  175.97  73.47  175.97  73.47  ?    ?    
1 1 1 1  34 3  o 16 165.51  73.51  155.15   486.70  155.15   486.70  155.15   486.70  165.51  73.51  165.51  73.51  ?    ?    
1 1 1 1  34 4  f 0  175.64  73.80  318.09   439.01  318.09   439.01  318.09   439.01  175.64  73.80  175.64  73.80  ?    ?    
1 1 1 1  34 5  o 1  200.74  79.64  551.39   476.39  551.39   476.39  551.39   476.39  200.74  79.64  200.74  79.64  ?    ?    
1 1 1 1  34 6  o 7  188.54  76.33  451.30   446.99  451.30   446.99  451.30   446.99  188.54  76.33  188.54  76.33  ?    ?    
1 1 1 1  34 7  o 9  153.46  69.79  42.60    468.53  42.60    468.53  42.60    468.53  153.46  69.79  153.46  69.79  ?    ?    
1 1 1 1  34 8  o 7  222.95  85.30  766.84   530.90  766.84   530.90  766.84   530.90  222.95  85.30  222.95  85.30  ?    ?    
1 1 1 1  34 9  o 10 179.22  81.59  257.69   642.77  257.69   642.77  257.69   642.77  179.22  81.59  179.22  81.59  ?    ?    
1 1 1 1  34 10 o 3  173.30  76.64  292.85   523.19  292.85   523.19  292.85   523.19  173.30  76.64  173.30  76.64  ?    ?    
1 1 1 1  34 11 o 19 152.06  66.22  166.57   377.45  166.57   377.45  166.57   377.45  152.06  66.22  152.06  66.22  ?    ?    
1 1 1 1  34 12 o 12 187.98  75.33  515.11   430.52  515.11   430.52  515.11   430.52  187.98  75.33  187.98  75.33  ?    ?    
1 1 1 1  34 13 o 9  218.09  77.38  789.74   423.07  789.74   423.07  789.74   423.07  218.09  77.38  218.09  77.38  ?    ?    
1 1 1 1  34 14 o 6  162.91  73.82  223.33   518.46  223.33   518.46  223.33   518.46  162.91  73.82  162.91  73.82  ?    ?    
1 1 1 1  34 15 o 1  148.06  67.08  148.47   428.00  148.47   428.00  148.47   428.00  148.06  67.08  148.06  67.08  ?    ?    
1 1 1 1  34 16 o 15 271.44  58.99  975.11   311.07  975.11   311.07  975.11   311.07  271.44  58.99  271.44  58.99  ?    ?    
1 1 1 1  34 17 o 12 143.33  56.09  262.58   233.39  262.58   233.39  262.58   233.39  143.33  56.09  143.33  56.09  ?    ?    
1 1 1 1  34 18 o 2  148.30  66.00  235.86   394.30  235.86   394.30  235.86   394.30  148.30  66.00  148.30  66.00  ?    ?    
1 1 1 1  35 0  o 13 117.62  76.11  119.38   421.13  119.38   421.13  119.38   421.13  117.62  76.11  117.62  76.11  0.00 0.00 
1 1 1 1  35 1  o 9  149.09  67.20  54.02    423.14  54.02    423.14  54.02    423.14  149.09  67.20  149.09  67.20  ?    ?    
1 1 1 1  35 2  o 4  139.91  60.80  100.42   316.81  100.42   316.81  100.42   316.81  139.91  60.80  139.91  60.80  ?    ?    
1 1 1 1  35 3  o 4  217.34  86.18  748.20   557.61  748.20   557.61  748.20   557.61  217.34  86.18  217.34  86.18  ?    ?    
1 1 1 1  35 4  o 5  154.06  73.97  -247.14  660.88  -247.14  660.88  -247.14  660.88  154.06  73.97  154.06  73.97  ?    ?    
1 1 1 1  35 5  o 2  180.36  75.50  405.57   456.97  405.57   456.97  405.57   456.97  180.36  75.50  180.36  75.50  ?    ?    
1 1 1 1  35 6  o 7  228.35  85.24  856.49   522.65  856.49   522.65  856.49   522.65  228.35  85.24  228.35  85.24  ?    ?    
1 1 1 1  35 7  o 1  160.98  72.98  134.60   507.40  134.60   507.40  134.60   507.40  160.98  72.98  160.98  72.98  ?    ?    
1 1 1 1  35 8  o 8  163.03  76.13  68.95    612.99  68.95    612.99  68.95    612.99  163.03  76.13  163.03  76.13  ?    ?    
1 1 1 1  35 9  o 11 173.59  71.01  405.60   391.63  405.60   391.63  405.60   391.63  173.59  71.01  173.59  71.01  ?    ?    
1 1 1 1  35 10 o 18 152.75  68.76  185.37   441.24  185.37   441.24  185.37   441.24  152.75  68.76  152.75  68.76  ?    ?    
1 1 1 1  35 11 o 6  156.10  71.58  136.22   506.44  136.22   506.44  136.22   506.44  156.10  71.58  156.10  71.58  ?    ?    
1 1 1 1  35 12 o 5  176.66  66.84  440.68   323.67  440.68   323.67  440.68   323.67  176.66  66.84  176.66  66.84  ?    ?    
1 1 1 1  35 13 o 19 196.41  80.15  687.14   497.36  687.14   497.36  687.14   497.36  196.41  80.15  196.41  80.15  ?    ?    
1 1 1 1  35 14 o 17 210.15  76.20  729.85   412.74  729.85   412.74  729.85   412.74  210.15  76.20  210.15  76.20  ?    ?    
1 1 1 1  35 15 o 13 147.05  70.57  114.60   599.71  114.60   599.71  114.60   599.71  147.05  70.57  147.05  70.57  ?    ?    
1 1 1 1  35 16 o 19 132.99  64.71  -230.79  549.74  -230.79  549.74  -230.79  549.74  132.99  64.71  132.99  64.71  ?    ?    
1 1 1 1  36 0  o 6  85.53   57.04  -22.76   265.53  -22.76   265.53  -22.76   265.53  85.53   57.04  85.53   57.04  0.00 0.00 
1 1 1 1  36 1  o 9  160.34  65.49  297.61   332.40  297.61   332.40  297.61   332.40  160.34  65.49  160.34  65.49  ?    ?    
1 1 1 1  36 2  f 0  186.87  85.99  480.96   739.55  480.96   739.55  480.96   739.55  186.87  85.99  186.87  85.99  ?    ?    
1 1 1 1  36 3  o 1  192.79  81.59  602.51   543.02  602.51   543.02  602.51   543.02  192.79  81.59  192.79  81.59  ?    ?    
1 1 1 1  36 4  o 16 160.57  69.98  282.45   422.10  282.45   422.10  282.45   422.10  160.57  69.98  160.57  69.98  ?    ?    
1 1 1 1  36 5  o 8  150.38  71.14  7.20     566.54  7.20     566.54  7.20     566.54  150.38  71.14  150.38  71.14  ?    ?    
1 1 1 1  36 6  o 19 218.77  77.17  782.30   420.29  782.30   420.29  782.30   420.29  218.77  77.17  218.77  77.17  ?    ?    
1 1 1 1  36 7  o 9  138.16  62.77  47.72    377.78  47.72    377.78  47.72    377.78  138.16  62.77  138.16  62.77  ?    ?    
1 1 1 1  36 8  o 13 148.59  67.79  104.09   446.78  104.09   446.78  104.09   446.78  148.59  67.79  148.59  67.79  ?    ?    
1 1 1 1  36 9  o 12 159.17  71.49  255.75   474.01  255.75   474.01  255.75   474.01  159.17  71.49  159.17  71.49  ?    ?    
1 1 1 1  36 10 o 14 182.56  77.52  541.09   492.76  541.09   492.76  541.09   492.76  182.56  77.52  182.56  77.52  ?    ?    
1 1 1 1  36 11 o 12 173.07  77.07  405.71   538.55  405.71   538.55  405.71   538.55  173.07  77.07  173.07  77.07  ?    ?    
1 1 1 1  36 12 o 18 135.35  63.34  35.04    428.04  35.04    428.04  35.04    428.04  135.35  63.34  135.35  63.34  ?    ?    
1 1 1 1  36 13 o 19 142.38  65.05  181.24   413.15  181.24   413.15  181.24   413.15  142.38  65.05  142.38  65.05  ?    ?    
1 1 1 1  37 0  o 14 139.71  80.35  381.02   359.03  381.02   359.03  381.02   359.03  139.71  80.35  139.71  80.35  0.00 0.00 
1 1 1 1  37 1  o 18 108.99  48.26  19.45    208.07  19.45    208.07  19.45    208.07  108.99  48.26  108.99  48.26  ?    ?    
1 1 1 1  37 2  o 9  154.44  69.50  206.34   450.59  206.34   450.59  206.34   450.59  154.44  69.50  154.44  69.50  ?    ?    
1 1 1 1  37 3  o 19 166.25  69.02  373.42   377.19  373.42   377.19  373.42   377.19  166.25  69.02  166.25  69.02  ?    ?    
1 1 1 1  37 4  o 2  145.29  60.18  232.27   285.88  232.27   285.88  232.27   285.88  145.29  60.18  145.29  60.18  ?    ?    
1 1 1 1  37 5  o 19 163.38  73.87  299.86   515.75  299.86   515.75  299.86   515.75  163.38  73.87  163.38  73.87  ?    ?    
1 1 1 1  37 6  o 11 193.78  67.44  557.19   320.24  557.19   320.24  557.19   320.24  193.78  67.44  193.78  67.44  ?    ?    
1 1 1 1  37 7  o 9  174.35  73.71  438.33   442.40  438.33   442.40  438.33   442.40  174.35  73.71  174.35  73.71  ?    ?    
1 1 1 1  37 8  o 8  173.21  76.95  483.12   533.69  483.12   533.69  483.12   533.69  173.21  76.95  173.21  76.95  ?    ?    
1 1 1 1  37 9  o 19 156.35  73.74  322.26   600.26  322.26   600.26  322.26   600.26  156.35  73.74  156.35  73.74  ?    ?    
1 1 1 1  37 10 o 15 147.50  69.30  155.48   521.23  155.48   521.23  155.48   521.23  147.50  69.30  147.50  69.30  ?    ?    
1 1 1 1  38 0  o 6  104.96  73.03  -96.01   545.58  -96.01   545.58  -96.01   545.58  104.96  73.03  104.96  73.03  0.00 0.00 
1 1 1 1  38 1  o 7  137.98  63.99  116.54   421.36  116.54   421.36  116.54   421.36  137.98  63.99  137.98  63.99  ?    ?    
1 1 1 1  38 2  o 14 162.23  69.24  424.66   396.68  424.66   396.68  424.66   396.68  162.23  69.24  162.23  69.24  ?    ?    
1 1 1 1  38 3  o 7  132.78  63.38  -18.11   470.25  -18.11   470.25  -18.11   470.25  132.78  63.38  132.78  63.38  ?    ?    
1 1 1 1  38 4  o 14 123.69  53.67  124.86   246.03  124.86   246.03  124.86   246.03  123.69  53.67  123.69  53.67  ?    ?    
1 1 1 1  38 5  o 1  138.87  60.95  189.16   325.11  189.16   325.11  189.16   325.11  138.87  60.95  138.87  60.95  ?    ?    
1 1 1 1  38 6  o 11 181.71  67.78  515.93   330.38  515.93   330.38  515.93   330.38  181.71  67.78  181.71  67.78  ?    ?    
1 1 1 2  0  0  o 4  192.69  103.06 547.76   542.76  547.76   542.76  547.76   542.76  192.69  103.06 192.69  103.06 0.00 0.00 
1 1 1 2  0  1  o 8  771.81  40.06  6048.58  614.61  6048.58  614.61  6048.58  614.61  771.81  40.06  771.81  40.06  0.00 0.00 
1 1 1 2  0  2  o 4  562.13  52.89  3278.31  581.77  3278.31  581.77  3278.31  581.77  562.13  52.89  562.13  52.89  0.00 0.00 
1 1 1 2  0  3  o 10 228.41  105.85 786.97   534.41  786.97   534.41  786.97   534.41  228.41  105.85 228.41  105.85 0.00 0.00 
1 1 1 2  0  4  o 1  156.68  93.02  284.70   507.13  284.70   507.13  284.70   507.13  156.68  93.02  156.68  93.02  0.00 0.00 
1 1 1 2  0  5  o 6  1013.51 31.85  10329.97 644.18  10329.97 644.18  10329.97 644.18  1013.51 31.85  1013.51 31.85  0.00 0.00 
1 1 1 2  0  6  o 19 2328.42 23.38  54309.80 1088.48 54309.80 1088.48 54309.80 1088.48 2328.42 23.38  2328.42 23.38  0.00 0.00 
1 1 1 2  0  7  o 18 851.57  36.17  7321.55  613.69  7321.55  613.69  7321.55  613.69  851.57  36.17  851.57  36.17  0.00 0.00 
1 1 1 2  0  8  o 15 232.54  103.57 812.27   510.24  812.27   510.24  812.27   510.24  232.54  103.57 232.54  103.57 0.00 0.00 
1 1 1 2  0  9  o 8  966.67  29.79  9433.30  574.78  9433.30  574.78  9433.30  574.78  966.67  29.79  966.67  29.79  0.00 0.00 
1 1 1 2  0  10 o 1  765.12  35.21  5950.08  536.38  5950.08  536.38  5950.08  536.38  765.12  35.21  765.12  35.21  0.00 0.00 
1 1 1 2  0  11 o 10 220.98  95.46  734.33   434.27  734.33   434.27  734.33   434.27  220.98  95.46  220.98  95.46  0.00 0.00 
1 1 1 2  0  12 o 19 1017.88 28.54  10435.03 579.90  10435.03 579.90  10435.03 579.90  1017.88 28.54  1017.88 28.54  0.00 0.00 
1 1 1 2  0  13 o 11 729.31  34.81  5385.57  505.34  5385.57  505.34  5385.57  505.34  729.31  34.81  729.31  34.81  0.00 0.00 
1 1 1 2  0  14 o 11 625.81  39.69  3986.37  492.15  3986.37  492.15  3986.37  492.15  625.81  39.69  625.81  39.69  0.00 0.00 
1 1 1 2  0  15 o 8  679.49  38.36  4682.72  517.41  4682.72  517.41  4682.72  517.41  679.49  38.36  679.49  38.36  0.00 0.00 
1 1 1 2  0  16 o 2  146.36  84.55  277.56   400.27  277.56   400.27  277.56   400.27  146.36  84.55  146.36  84.55  0.00 0.00 
1 1 1 2  0  17 o 7  171.42  89.14  444.56   397.05  444.56   397.05  444.56   397.05  171.42  89.14  171.42  89.14  0.00 0.00 
1 1 1 2  0  18 o 5  780.32  31.82  6147.46  494.77  6147.46  494.77  6147.46  494.77  780.32  31.82  780.32  31.82  0.00 0.00 
1 1 1 2  0  19 o 3  122.51  76.79  98.75    389.76  98.75    389.76  98.75    389.76  122.51  76.79  122.51  76.79  0.00 0.00 
1 1 1 2  0  20 o 15 149.33  82.13  328.25   354.27  328.25   354.27  328.25   354.27  149.33  82.13  149.33  82.13  0.00 0.00 
1 1 1 2  0  21 o 10 893.22  27.90  8049.35  497.34  8049.35  497.34  8049.35  497.34  893.22  27.90  893.22  27.90  0.00 0.00 
1 1 1 2  0  22 o 12 834.59  32.37  7070.68  538.49  7070.68  538.49  7070.68  538.49  834.59  32.37  834.59  32.37  0.00 0.00 
1 1 1 2  0  23 o 11 525.21  33.71  2828.81  350.73  2828.81  350.73  2828.81  350.73  525.21  33.71  525.21  33.71  0.00 0.00 
1 1 1 2  0  24 o 12 542.78  39.40  3054.23  422.41  3054.23  422.41  3054.23  422.41  542.78  39.40  542.78  39.40  0.00 0.00 
1 1 1 2  0  25 o 2  343.35  87.26  1500.31  518.05  1500.31  518.05  1500.31  518.05  343.35  87.26  343.35  87.26  0.00 0.00 
1 1 1 2  0  26 o 5  112.52  72.47  59.29    376.07  59.29    376.07  59.29    376.07  112.52  72.47  112.52  72.47  0.00 0.00 
1 1 1 2  0  27 o 6  377.26  64.51  1628.57  444.04  1628.57  444.04  1628.57  444.04  377.26  64.51  377.26  64.51  0.00 0.00 
1 1 1 2  0  28 o 15 111.66  73.22  31.55    408.77  31.55    408.77  31.55    408.77  111.66  73.22  111.66  73.22  0.00 0.00 
1 1 1 2  0  29 o 6  389.08  83.86  1901.25  572.58  1901.25  572.58  1901.25  572.58  389.08  83.86  389.08  83.86  0.00 0.00 
1 1 1 2  0  30 o 15 256.87  109.51 1135.90  572.43  1135.90  572.43  1135.90  572.43  256.87  109.51 256.87  109.51 0.00 0.00 
1 1 1 2  0  31 o 2  237.93  112.59 1020.92  606.99  1020.92  606.99  1020.92  606.99  237.93  112.59 237.93  112.59 0.00 0.00 
1 1 1 2  0  32 o 3  165.09  89.08  495.57   408.79  495.57   408.79  495.57   408.79  165.09  89.08  165.09  89.08  0.00 0.00 
1 1 1 2  0  33 o 19 114.48  75.53  35.95    445.07  35.95    445.07  35.95    445.07  114.48  75.53  114.48  75.53  0.00 0.00 
1 1 1 2  0  34 o 17 436.52  53.84  2132.70  450.90  2132.70  450.90  2132.70  450.90  436.52  53.84  436.52  53.84  0.00 0.00 
1 1 1 2  0  35 o 7  148.47  92.59  371.29   559.22  371.29   559.22  371.29   559.22  148.47  92.59  148.47  92.59  0.00 0.00 
1 1 1 2  0  36 o 11 108.89  72.26  31.29    417.04  31.29    417.04  31.29    417.04  108.89  72.26  108.89  72.26  0.00 0.00 
1 1 1 2  0  37 o 9  115.68  76.93  78.96    477.24  78.96    477.24  78.96    477.24  115.68  76.93  115.68  76.93  0.00 0.00 
1 1 1 2  0  38 o 11 313.64  118.05 1856.79  692.47  1856.79  692.47  1856.79  692.47  313.64  118.05 313.64  118.05 0.00 0.00 
1 1 1 2  1  0  o 8  701.06  47.38  5031.79  657.25  5031.79  657.25  5031.79  657.25  701.06  47.38  701.06  47.38  0.00 0.00 
1 1 1 2  1  1  o 12 577.24  35.31  3381.30  405.75  3381.30  405.75  3381.30  405.75  577.24  35.31  577.24  35.31  ?    ?    
1 1 1 2  1  2  o 14 1032.41 23.89  10707.79 493.24  10707.79 493.24  10707.79 493.24  1032.41 23.89  1032.41 23.89  ?    ?    
1 1 1 2  1  3  o 11 980.18  27.40  9657.71  537.06  9657.71  537.06  9657.71  537.06  980.18  27.40  980.18  27.40  ?    ?    
1 1 1 2  1  4  o 13 752.42  31.84  5695.33  479.10  5695.33  479.10  5695.33  479.10  752.42  31.84  752.42  31.84  ?    ?    
1 1 1 2  1  5  o 15 693.23  35.23  4849.20  486.87  4849.20  486.87  4849.20  486.87  693.23  35.23  693.23  35.23  ?    ?    
1 1 1 2  1  6  o 9  408.91  63.41  1745.14  501.83  1745.14  501.83  1745.14  501.83  408.91  63.41  408.91  63.41  ?    ?    
1 1 1 2  1  7  o 1  825.14  32.45  6856.46  535.55  6856.46  535.55  6856.46  535.55  825.14  32.45  825.14  32.45  ?    ?    
1 1 1 2  1  8  o 4  1096.08 27.35  12105.17 599.61  12105.17 599.61  12105.17 599.61  1096.08 27.35  1096.08 27.35  ?    ?    
1 1 1 2  1  9  o 7  201.25  80.15  290.84   484.34  290.84   484.34  290.84   484.34  201.25  80.15  201.25  80.15  ?    ?    
1 1 1 2  1  10 o 10 732.54  37.35  5501.29  545.34  5501.29  545.34  5501.29  545.34  732.54  37.35  732.54  37.35  ?    ?    
1 1 1 2  1  11 f 0  273.89  77.54  846.71   443.86  846.71   443.86  846.71   443.86  273.89  77.54  273.89  77.54  ?    ?    
1 1 1 2  1  12 o 7  472.00  59.47  2350.95  548.95  2350.95  548.95  2350.95  548.95  472.00  59.47  472.00  59.47  ?    ?    
1 1 1 2  1  13 o 14 567.87  45.39  3307.55  511.19  3307.55  511.19  3307.55  511.19  567.87  45.39  567.87  45.39  ?    ?    
1 1 1 2  1  14 o 10 226.42  80.60  476.49   459.30  476.49   459.30  476.49   459.30  226.42  80.60  226.42  80.60  ?    ?    
1 1 1 2  1  15 o 9  937.91  35.13  8867.34  659.05  8867.34  659.05  8867.34  659.05  937.91  35.13  937.91  35.13  ?    ?    
1 1 1 2  1  16 o 19 590.67  41.38  3547.55  485.70  3547.55  485.70  3547.55  485.70  590.67  41.38  590.67  41.38  ?    ?    
1 1 1 2  1  17 o 4  396.81  62.39  1662.52  478.80  1662.52  478.80  1662.52  478.80  396.81  62.39  396.81  62.39  ?    ?    
1 1 1 2  1  18 o 19 309.93  83.17  1057.75  526.20  1057.75  526.20  1057.75  526.20  309.93  83.17  309.93  83.17  ?    ?    
1 1 1 2  1  19 o 9  858.96  34.78  7479.77  597.45  7479.77  597.45  7479.77  597.45  858.96  34.78  858.96  34.78  ?    ?    
1 1 1 2  1  20 o 3  375.03  58.36  1496.85  423.53  1496.85  423.53  1496.85  423.53  375.03  58.36  375.03  58.36  ?    ?    
1 1 1 2  1  21 o 19 711.64  34.79  5158.99  495.11  5158.99  495.11  5158.99  495.11  711.64  34.79  711.64  34.79  ?    ?    
1 1 1 2  1  22 o 7  471.16  53.15  2372.01  492.09  2372.01  492.09  2372.01  492.09  471.16  53.15  471.16  53.15  ?    ?    
1 1 1 2  1  23 o 2  253.25  75.03  748.87   407.04  748.87   407.04  748.87   407.04  253.25  75.03  253.25  75.03  ?    ?    
1 1 1 2  1  24 o 16 488.38  48.40  2558.89  466.55  2558.89  466.55  2558.89  466.55  488.38  48.40  488.38  48.40  ?    ?    
1 1 1 2  1  25 o 10 181.56  73.25  285.33   410.06  285.33   410.06  285.33   410.06  181.56  73.25  181.56  73.25  ?    ?    
1 1 1 2  1  26 o 11 153.48  68.25  -9.85    420.64  -9.85    420.64  -9.85    420.64  153.48  68.25  153.48  68.25  ?    ?    
1 1 1 2  1  27 o 1  239.63  80.21  717.17   452.22  717.17   452.22  717.17   452.22  239.63  80.21  239.63  80.21  ?    ?    
1 1 1 2  1  28 o 5  152.06  68.72  -16.24   445.96  -16.24   445.96  -16.24   445.96  152.06  68.72  152.06  68.72  ?    ?    
1 1 1 2  1  29 o 10 222.27  75.35  644.19   399.07  644.19   399.07  644.19   399.07  222.27  75.35  222.27  75.35  ?    ?    
1 1 1 2  1  30 o 1  473.85  54.98  2592.45  511.41  2592.45  511.41  2592.45  511.41  473.85  54.98  473.85  54.98  ?    ?    
1 1 1 2  1  31 f 0  225.98  84.18  654.57   509.19  654.57   509.19  654.57   509.19  225.98  84.18  225.98  84.18  ?    ?    
1 1 1 2  1  32 o 11 173.18  73.79  252.39   449.17  252.39   449.17  252.39   449.17  173.18  73.79  173.18  73.79  ?    ?    
1 1 1 2  1  33 o 2  168.39  74.38  167.23   491.59  167.23   491.59  167.23   491.59  168.39  74.38  168.39  74.38  ?    ?    
1 1 1 2  1  34 o 14 277.05  88.21  1172.65  550.19  1172.65  550.19  1172.65  550.19  277.05  88.21  277.05  88.21  ?    ?    
1 1 1 2  1  35 o 15 235.30  83.98  853.32   498.99  853.32   498.99  853.32   498.99  235.30  83.98  235.30  83.98  ?    ?    
1 1 1 2  1  36 o 13 252.42  92.98  1153.23  618.09  1153.23  618.09  1153.23  618.09  252.42  92.98  252.42  92.98  ?    ?    
1 1 1 2  1  37 o 10 148.94  68.15  87.32    455.92  87.32    455.92  87.32    455.92  148.94  68.15  148.94  68.15  ?    ?    
1 1 1 2  1  38 o 15 143.93  67.21  37.08    477.48  37.08    477.48  37.08    477.48  143.93  67.21  143.93  67.21  ?    ?    
1 1 1 2  2  0  o 4  498.05  65.19  2644.92  618.53  2644.92  618.53  2644.92  618.53  498.05  65.19  498.05  65.19  0.00 0.00 
1 1 1 2  2  1  o 14 744.35  35.25  5596.12  524.71  5596.12  524.71  5596.12  524.71  744.35  35.25  744.35  35.25  ?    ?    
1 1 1 2  2  2  o 2  564.91  40.48  3245.64  454.33  3245.64  454.33  3245.64  454.33  564.91  40.48  564.91  40.48  ?    ?    
1 1 1 2  2  3  o 3  838.96  26.65  7070.83  447.19  7070.83  447.19  7070.83  447.19  838.96  26.65  838.96  26.65  ?    ?    
1 1 1 2  2  4  o 8  1058.14 24.37  11233.88 515.69  11233.88 515.69  11233.88 515.69  1058.14 24.37  1058.14 24.37  ?    ?    
1 1 1 2  2  5  o 10 1089.09 25.58  11901.29 557.19  11901.29 557.19  11901.29 557.19  1089.09 25.58  1089.09 25.58  ?    ?    
1 1 1 2  2  6  o 15 1034.93 23.96  10744.54 495.84  10744.54 495.84  10744.54 495.84  1034.93 23.96  1034.93 23.96  ?    ?    
1 1 1 2  2  7  o 5  678.76  36.25  4663.76  490.33  4663.76  490.33  4663.76  490.33  678.76  36.25  678.76  36.25  ?    ?    
1 1 1 2  2  8  o 15 285.13  68.04  886.36   382.60  886.36   382.60  886.36   382.60  285.13  68.04  285.13  68.04  ?    ?    
1 1 1 2  2  9  o 2  790.52  30.26  6340.35  478.45  6340.35  478.45  6340.35  478.45  790.52  30.26  790.52  30.26  ?    ?    
1 1 1 2  2  10 o 4  376.98  62.89  1543.95  457.45  1543.95  457.45  1543.95  457.45  376.98  62.89  376.98  62.89  ?    ?    
1 1 1 2  2  11 o 10 684.36  35.79  4788.91  488.14  4788.91  488.14  4788.91  488.14  684.36  35.79  684.36  35.79  ?    ?    
1 1 1 2  2  12 f 0  480.64  48.80  2393.12  462.62  2393.12  462.62  2393.12  462.62  480.64  48.80  480.64  48.80  ?    ?    
1 1 1 2  2  13 o 6  198.09  75.49  308.97   414.81  308.97   414.81  308.97   414.81  198.09  75.49  198.09  75.49  ?    ?    
1 1 1 2  2  14 o 4  892.37  33.61  8027.52  599.90  8027.52  599.90  8027.52  599.90  892.37  33.61  892.37  33.61  ?    ?    
1 1 1 2  2  15 o 2  180.21  73.96  130.15   426.55  130.15   426.55  130.15   426.55  180.21  73.96  180.21  73.96  ?    ?    
1 1 1 2  2  16 o 4  179.69  75.83  60.79    466.76  60.79    466.76  60.79    466.76  179.69  75.83  179.69  75.83  ?    ?    
1 1 1 2  2  17 o 1  662.31  40.38  4463.34  532.38  4463.34  532.38  4463.34  532.38  662.31  40.38  662.31  40.38  ?    ?    
1 1 1 2  2  18 o 14 737.15  39.32  5530.22  577.57  5530.22  577.57  5530.22  577.57  737.15  39.32  737.15  39.32  ?    ?    
1 1 1 2  2  19 o 18 454.27  51.99  2152.72  463.85  2152.72  463.85  2152.72  463.85  454.27  51.99  454.27  51.99  ?    ?    
1 1 1 2  2  20 o 18 187.04  77.58  150.69   476.03  150.69   476.03  150.69   476.03  187.04  77.58  187.04  77.58  ?    ?    
1 1 1 2  2  21 o 4  532.01  46.67  2946.38  491.58  2946.38  491.58  2946.38  491.58  532.01  46.67  532.01  46.67  ?    ?    
1 1 1 2  2  22 o 19 765.63  34.59  6006.67  529.72  6006.67  529.72  6006.67  529.72  765.63  34.59  765.63  34.59  ?    ?    
1 1 1 2  2  23 o 10 231.26  77.39  611.12   421.02  611.12   421.02  611.12   421.02  231.26  77.39  231.26  77.39  ?    ?    
1 1 1 2  2  24 o 4  161.28  68.25  108.73   379.91  108.73   379.91  108.73   379.91  161.28  68.25  161.28  68.25  ?    ?    
1 1 1 2  2  25 o 19 171.54  71.49  199.02   407.03  199.02   407.03  199.02   407.03  171.54  71.49  171.54  71.49  ?    ?    
1 1 1 2  2  26 o 5  177.67  74.26  225.66   441.05  225.66   441.05  225.66   441.05  177.67  74.26  177.67  74.26  ?    ?    
1 1 1 2  2  27 o 7  167.34  72.50  105.38   447.47  105.38   447.47  105.38   447.47  167.34  72.50  167.34  72.50  ?    ?    
1 1 1 2  2  28 o 14 410.39  63.27  2020.78  502.64  2020.78  502.64  2020.78  502.64  410.39  63.27  410.39  63.27  ?    ?    
1 1 1 2  2  29 o 4  185.10  75.48  354.11   440.76  354.11   440.76  354.11   440.76  185.10  75.48  185.10  75.48  ?    ?    
1 1 1 2  2  30 o 19 580.99  46.86  3749.24  539.93  3749.24  539.93  3749.24  539.93  580.99  46.86  580.99  46.86  ?    ?    
1 1 1 2  2  31 o 19 172.04  76.19  101.75   518.87  101.75   518.87  101.75   518.87  172.04  76.19  172.04  76.19  ?    ?    
1 1 1 2  2  32 o 18 157.12  71.06  21.30    477.81  21.30    477.81  21.30    477.81  157.12  71.06  157.12  71.06  ?    ?    
1 1 1 2  2  33 o 4  203.38  80.77  538.95   490.51  538.95   490.51  538.95   490.51  203.38  80.77  203.38  80.77  ?    ?    
1 1 1 2  2  34 o 15 258.44  88.63  1031.29  552.36  1031.29  552.36  1031.29  552.36  258.44  88.63  258.44  88.63  ?    ?    
1 1 1 2  2  35 f 0  170.12  77.01  159.82   562.69  159.82   562.69  159.82   562.69  170.12  77.01  170.12  77.01  ?    ?    
1 1 1 2  2  36 o 1  264.63  86.13  1146.76  522.61  1146.76  522.61  1146.76  522.61  264.63  86.13  264.63  86.13  ?    ?    
1 1 1 2  2  37 o 9  160.33  73.33  180.39   526.96  180.39   526.96  180.39   526.96  160.33  73.33  160.33  73.33  ?    ?    
1 1 1 2  2  38 o 4  157.68  73.19  199.88   553.21  199.88   553.21  199.88   553.21  157.68  73.19  157.68  73.19  ?    ?    
1 1 1 2  3  0  o 10 225.74  114.09 784.32   638.94  784.32   638.94  784.32   638.94  225.74  114.09 225.74  114.09 0.00 0.00 
1 1 1 2  3  1  o 11 817.09  30.35  6719.07  495.90  6719.07  495.90  6719.07  495.90  817.09  30.35  817.09  30.35  ?    ?    
1 1 1 2  3  2  o 3  824.70  34.71  6854.09  572.51  6854.09  572.51  6854.09  572.51  824.70  34.71  824.70  34.71  ?    ?    
1 1 1 2  3  3  o 17 697.67  36.02  4916.78  500.92  4916.78  500.92  4916.78  500.92  697.67  36.02  697.67  36.02  ?    ?    
1 1 1 2  3  4  f 0  379.57  62.34  1506.21  456.81  1506.21  456.81  1506.21  456.81  379.57  62.34  379.57  62.34  ?    ?    
1 1 1 2  3  5  o 7  1404.50 21.18  19772.17 595.02  19772.17 595.02  19772.17 595.02  1404.50 21.18  1404.50 21.18  ?    ?    
1 1 1 2  3  6  o 11 398.20  67.06  1669.01  515.14  1669.01  515.14  1669.01  515.14  398.20  67.06  398.20  67.06  ?    ?    
1 1 1 2  3  7  o 1  940.79  25.52  8898.92  480.22  8898.92  480.22  8898.92  480.22  940.79  25.52  940.79  25.52  ?    ?    
1 1 1 2  3  8  o 18 280.09  63.76  854.69   349.11  854.69   349.11  854.69   349.11  280.09  63.76  280.09  63.76  ?    ?    
1 1 1 2  3  9  o 15 497.39  45.65  2577.86  449.02  2577.86  449.02  2577.86  449.02  497.39  45.65  497.39  45.65  ?    ?    
1 1 1 2  3  10 o 3  712.81  33.66  5172.79  479.87  5172.79  479.87  5172.79  479.87  712.81  33.66  712.81  33.66  ?    ?    
1 1 1 2  3  11 o 1  576.50  38.86  3412.67  445.39  3412.67  445.39  3412.67  445.39  576.50  38.86  576.50  38.86  ?    ?    
1 1 1 2  3  12 f 0  322.96  65.41  1123.70  407.97  1123.70  407.97  1123.70  407.97  322.96  65.41  322.96  65.41  ?    ?    
1 1 1 2  3  13 o 6  471.16  40.42  2269.56  377.21  2269.56  377.21  2269.56  377.21  471.16  40.42  471.16  40.42  ?    ?    
1 1 1 2  3  14 o 7  812.72  30.70  6647.02  498.99  6647.02  498.99  6647.02  498.99  812.72  30.70  812.72  30.70  ?    ?    
1 1 1 2  3  15 o 2  853.20  29.50  7321.61  503.33  7321.61  503.33  7321.61  503.33  853.20  29.50  853.20  29.50  ?    ?    
1 1 1 2  3  16 o 15 1537.56 25.27  23754.65 777.08  23754.65 777.08  23754.65 777.08  1537.56 25.27  1537.56 25.27  ?    ?    
1 1 1 2  3  17 o 17 368.11  62.55  1433.71  444.05  1433.71  444.05  1433.71  444.05  368.11  62.55  368.11  62.55  ?    ?    
1 1 1 2  3  18 o 18 368.14  74.26  1476.09  527.89  1476.09  527.89  1476.09  527.89  368.14  74.26  368.14  74.26  ?    ?    
1 1 1 2  3  19 o 2  179.52  74.05  142.27   430.36  142.27   430.36  142.27   430.36  179.52  74.05  179.52  74.05  ?    ?    
1 1 1 2  3  20 o 18 226.40  75.90  531.28   404.88  531.28   404.88  531.28   404.88  226.40  75.90  226.40  75.90  ?    ?    
1 1 1 2  3  21 o 10 841.81  34.21  7217.93  575.99  7217.93  575.99  7217.93  575.99  841.81  34.21  841.81  34.21  ?    ?    
1 1 1 2  3  22 o 3  243.51  79.32  671.35   443.24  671.35   443.24  671.35   443.24  243.51  79.32  243.51  79.32  ?    ?    
1 1 1 2  3  23 o 12 184.96  76.66  220.99   464.34  220.99   464.34  220.99   464.34  184.96  76.66  184.96  76.66  ?    ?    
1 1 1 2  3  24 o 2  646.08  42.82  4399.58  550.16  4399.58  550.16  4399.58  550.16  646.08  42.82  646.08  42.82  ?    ?    
1 1 1 2  3  25 o 5  155.91  70.10  -49.45   457.04  -49.45   457.04  -49.45   457.04  155.91  70.10  155.91  70.10  ?    ?    
1 1 1 2  3  26 o 9  563.63  51.27  3508.93  571.65  3508.93  571.65  3508.93  571.65  563.63  51.27  563.63  51.27  ?    ?    
1 1 1 2  3  27 o 1  292.75  74.49  1059.90  437.13  1059.90  437.13  1059.90  437.13  292.75  74.49  292.75  74.49  ?    ?    
1 1 1 2  3  28 o 8  168.79  72.18  192.83   432.57  192.83   432.57  192.83   432.57  168.79  72.18  168.79  72.18  ?    ?    
1 1 1 2  3  29 o 11 196.99  79.53  447.77   483.75  447.77   483.75  447.77   483.75  196.99  79.53  196.99  79.53  ?    ?    
1 1 1 2  3  30 o 12 331.79  77.20  1446.35  502.62  1446.35  502.62  1446.35  502.62  331.79  77.20  331.79  77.20  ?    ?    
1 1 1 2  3  31 o 17 188.27  80.16  295.22   529.40  295.22   529.40  295.22   529.40  188.27  80.16  188.27  80.16  ?    ?    
1 1 1 2  3  32 o 1  162.67  74.30  -2.52    538.63  -2.52    538.63  -2.52    538.63  162.67  74.30  162.67  74.30  ?    ?    
1 1 1 2  3  33 o 3  245.80  93.36  969.02   633.04  969.02   633.04  969.02   633.04  245.80  93.36  245.80  93.36  ?    ?    
1 1 1 2  3  34 f 0  174.43  76.88  218.10   522.42  218.10   522.42  218.10   522.42  174.43  76.88  174.43  76.88  ?    ?    
1 1 1 2  3  35 o 7  471.09  58.58  2701.65  540.06  2701.65  540.06  2701.65  540.06  471.09  58.58  471.09  58.58  ?    ?    
1 1 1 2  3  36 o 15 252.68  78.94  978.47   442.63  978.47   442.63  978.47   442.63  252.68  78.94  252.68  78.94  ?    ?    
1 1 1 2  3  37 o 18 157.30  72.23  150.73   518.25  150.73   518.25  150.73   518.25  157.30  72.23  157.30  72.23  ?    ?    
1 1 1 2  3  38 o 7  177.98  78.89  540.95   557.64  540.95   557.64  540.95   557.64  177.98  78.89  177.98  78.89  ?    ?    
1 1 1 2  4  0  o 1  191.21  104.76 533.03   574.14  533.03   574.14  533.03   574.14  191.21  104.76 191.21  104.76 0.00 0.00 
1 1 1 2  4  1  o 13 444.85  56.18  2045.61  488.71  2045.61  488.71  2045.61  488.71  444.85  56.18  444.85  56.18  ?    ?    
1 1 1 2  4  2  o 8  453.23  56.16  2120.41  498.14  2120.41  498.14  2120.41  498.14  453.23  56.16  453.23  56.16  ?    ?    
1 1 1 2  4  3  f 0  1058.32 29.36  11251.40 621.50  11251.40 621.50  11251.40 621.50  1058.32 29.36  1058.32 29.36  ?    ?    
1 1 1 2  4  4  f 0  509.97  49.42  2657.01  497.71  2657.01  497.71  2657.01  497.71  509.97  49.42  509.97  49.42  ?    ?    
1 1 1 2  4  5  o 8  254.15  72.83  681.62   389.25  681.62   389.25  681.62   389.25  254.15  72.83  254.15  72.83  ?    ?    
1 1 1 2  4  6  o 4  433.00  52.12  1936.72  442.31  1936.72  442.31  1936.72  442.31  433.00  52.12  433.00  52.12  ?    ?    
1 1 1 2  4  7  o 3  187.89  72.71  260.31   388.84  260.31   388.84  260.31   388.84  187.89  72.71  187.89  72.71  ?    ?    
1 1 1 2  4  8  o 17 301.32  67.34  1002.26  395.59  1002.26  395.59  1002.26  395.59  301.32  67.34  301.32  67.34  ?    ?    
1 1 1 2  4  9  o 4  324.59  68.67  1170.59  431.87  1170.59  431.87  1170.59  431.87  324.59  68.67  324.59  68.67  ?    ?    
1 1 1 2  4  10 o 17 200.41  75.60  355.63   413.44  355.63   413.44  355.63   413.44  200.41  75.60  200.41  75.60  ?    ?    
1 1 1 2  4  11 o 5  342.16  69.39  1283.96  458.62  1283.96  458.62  1283.96  458.62  342.16  69.39  342.16  69.39  ?    ?    
1 1 1 2  4  12 o 18 569.37  43.05  3317.66  486.66  3317.66  486.66  3317.66  486.66  569.37  43.05  569.37  43.05  ?    ?    
1 1 1 2  4  13 o 19 1083.58 25.40  11808.22 550.53  11808.22 550.53  11808.22 550.53  1083.58 25.40  1083.58 25.40  ?    ?    
1 1 1 2  4  14 o 18 529.01  42.25  2848.03  443.34  2848.03  443.34  2848.03  443.34  529.01  42.25  529.01  42.25  ?    ?    
1 1 1 2  4  15 o 2  582.57  41.32  3449.46  478.34  3449.46  478.34  3449.46  478.34  582.57  41.32  582.57  41.32  ?    ?    
1 1 1 2  4  16 o 9  729.23  32.43  5363.17  473.00  5363.17  473.00  5363.17  473.00  729.23  32.43  729.23  32.43  ?    ?    
1 1 1 2  4  17 o 7  273.02  77.23  803.34   440.52  803.34   440.52  803.34   440.52  273.02  77.23  273.02  77.23  ?    ?    
1 1 1 2  4  18 o 4  903.51  31.33  8250.42  566.18  8250.42  566.18  8250.42  566.18  903.51  31.33  903.51  31.33  ?    ?    
1 1 1 2  4  19 f 0  908.92  32.10  8366.94  583.51  8366.94  583.51  8366.94  583.51  908.92  32.10  908.92  32.10  ?    ?    
1 1 1 2  4  20 o 6  436.43  49.16  1986.93  421.62  1986.93  421.62  1986.93  421.62  436.43  49.16  436.43  49.16  ?    ?    
1 1 1 2  4  21 o 18 312.11  77.25  1106.69  479.62  1106.69  479.62  1106.69  479.62  312.11  77.25  312.11  77.25  ?    ?    
1 1 1 2  4  22 o 1  907.11  32.49  8404.81  589.52  8404.81  589.52  8404.81  589.52  907.11  32.49  907.11  32.49  ?    ?    
1 1 1 2  4  23 o 1  261.16  80.98  829.11   466.70  829.11   466.70  829.11   466.70  261.16  80.98  261.16  80.98  ?    ?    
1 1 1 2  4  24 o 9  426.11  61.03  2031.20  505.29  2031.20  505.29  2031.20  505.29  426.11  61.03  426.11  61.03  ?    ?    
1 1 1 2  4  25 o 15 279.39  77.45  974.24   447.82  974.24   447.82  974.24   447.82  279.39  77.45  279.39  77.45  ?    ?    
1 1 1 2  4  26 o 8  189.61  77.77  326.00   471.27  326.00   471.27  326.00   471.27  189.61  77.77  189.61  77.77  ?    ?    
1 1 1 2  4  27 o 7  218.88  80.76  572.88   466.70  572.88   466.70  572.88   466.70  218.88  80.76  218.88  80.76  ?    ?    
1 1 1 2  4  28 o 4  164.55  73.22  65.86    485.09  65.86    485.09  65.86    485.09  164.55  73.22  164.55  73.22  ?    ?    
1 1 1 2  4  29 o 5  220.02  88.95  653.23   605.92  653.23   605.92  653.23   605.92  220.02  88.95  220.02  88.95  ?    ?    
1 1 1 2  4  30 o 3  399.04  75.52  2033.88  580.62  2033.88  580.62  2033.88  580.62  399.04  75.52  399.04  75.52  ?    ?    
1 1 1 2  4  31 o 1  160.51  72.19  21.06    485.24  21.06    485.24  21.06    485.24  160.51  72.19  160.51  72.19  ?    ?    
1 1 1 2  4  32 f 0  162.43  74.37  -17.12   544.09  -17.12   544.09  -17.12   544.09  162.43  74.37  162.43  74.37  ?    ?    
1 1 1 2  4  33 o 13 192.62  79.16  445.82   489.49  445.82   489.49  445.82   489.49  192.62  79.16  192.62  79.16  ?    ?    
1 1 1 2  4  34 o 19 352.90  87.17  1819.74  611.54  1819.74  611.54  1819.74  611.54  352.90  87.17  352.90  87.17  ?    ?    
1 1 1 2  4  35 o 10 165.83  75.11  130.62   536.00  130.62   536.00  130.62   536.00  165.83  75.11  165.83  75.11  ?    ?    
1 1 1 2  4  36 o 3  199.31  83.59  631.64   561.77  631.64   561.77  631.64   561.77  199.31  83.59  199.31  83.59  ?    ?    
1 1 1 2  4  37 o 17 215.50  87.33  896.57   585.66  896.57   585.66  896.57   585.66  215.50  87.33  215.50  87.33  ?    ?    
1 1 1 2  4  38 o 12 219.61  86.70  1076.11  562.04  1076.11  562.04  1076.11  562.04  219.61  86.70  219.61  86.70  ?    ?    
1 1 1 2  5  0  o 6  1089.77 37.95  11964.02 824.84  11964.02 824.84  11964.02 824.84  1089.77 37.95  1089.77 37.95  0.00 0.00 
1 1 1 2  5  1  o 15 594.85  46.29  3598.94  546.33  3598.94  546.33  3598.94  546.33  594.85  46.29  594.85  46.29  ?    ?    
1 1 1 2  5  2  o 10 1111.69 26.93  12404.80 598.68  12404.80 598.68  12404.80 598.68  1111.69 26.93  1111.69 26.93  ?    ?    
1 1 1 2  5  3  o 7  1202.69 23.64  14506.68 568.66  14506.68 568.66  14506.68 568.66  1202.69 23.64  1202.69 23.64  ?    ?    
1 1 1 2  5  4  o 8  252.94  85.42  630.11   512.86  630.11   512.86  630.11   512.86  252.94  85.42  252.94  85.42  ?    ?    
1 1 1 2  5  5  o 16 869.30  31.20  7606.61  542.49  7606.61  542.49  7606.61  542.49  869.30  31.20  869.30  31.20  ?    ?    
1 1 1 2  5  6  o 16 467.12  50.97  2258.22  468.42  2258.22  468.42  2258.22  468.42  467.12  50.97  467.12  50.97  ?    ?    
1 1 1 2  5  7  o 1  173.77  72.44  112.63   417.98  112.63   417.98  112.63   417.98  173.77  72.44  173.77  72.44  ?    ?    
1 1 1 2  5  8  o 2  254.99  74.10  728.22   400.29  728.22   400.29  728.22   400.29  254.99  74.10  254.99  74.10  ?    ?    
1 1 1 2  5  9  o 7  243.62  71.01  658.08   367.14  658.08   367.14  658.08   367.14  243.62  71.01  243.62  71.01  ?    ?    
1 1 1 2  5  10 o 14 454.22  48.47  2159.58  433.52  2159.58  433.52  2159.58  433.52  454.22  48.47  454.22  48.47  ?    ?    
1 1 1 2  5  11 o 8  193.50  74.15  294.53   401.63  294.53   401.63  294.53   401.63  193.50  74.15  193.50  74.15  ?    ?    
1 1 1 2  5  12 f 0  671.33  31.74  4550.00  426.17  4550.00  426.17  4550.00  426.17  671.33  31.74  671.33  31.74  ?    ?    
1 1 1 2  5  13 o 18 633.95  34.87  4068.58  440.37  4068.58  440.37  4068.58  440.37  633.95  34.87  633.95  34.87  ?    ?    
1 1 1 2  5  14 o 6  1155.37 23.63  13396.66 545.92  13396.66 545.92  13396.66 545.92  1155.37 23.63  1155.37 23.63  ?    ?    
1 1 1 2  5  15 f 0  652.77  36.40  4312.79  473.38  4312.79  473.38  4312.79  473.38  652.77  36.40  652.77  36.40  ?    ?    
1 1 1 2  5  16 o 15 1000.02 30.81  10083.03 616.14  10083.03 616.14  10083.03 616.14  1000.02 30.81  1000.02 30.81  ?    ?    
1 1 1 2  5  17 o 1  743.24  31.70  5569.91  471.17  5569.91  471.17  5569.91  471.17  743.24  31.70  743.24  31.70  ?    ?    
1 1 1 2  5  18 o 5  218.81  74.91  479.50   394.60  479.50   394.60  479.50   394.60  218.81  74.91  218.81  74.91  ?    ?    
1 1 1 2  5  19 o 15 228.18  75.49  545.07   400.83  545.07   400.83  545.07   400.83  228.18  75.49  228.18  75.49  ?    ?    
1 1 1 2  5  20 o 15 322.47  62.01  1126.99  385.41  1126.99  385.41  1126.99  385.41  322.47  62.01  322.47  62.01  ?    ?    
1 1 1 2  5  21 o 10 593.38  41.52  3642.79  489.60  3642.79  489.60  3642.79  489.60  593.38  41.52  593.38  41.52  ?    ?    
1 1 1 2  5  22 o 8  153.93  67.58  -28.19   399.92  -28.19   399.92  -28.19   399.92  153.93  67.58  153.93  67.58  ?    ?    
1 1 1 2  5  23 o 13 349.52  72.56  1441.27  490.63  1441.27  490.63  1441.27  490.63  349.52  72.56  349.52  72.56  ?    ?    
1 1 1 2  5  24 o 16 311.98  80.50  1200.01  505.61  1200.01  505.61  1200.01  505.61  311.98  80.50  311.98  80.50  ?    ?    
1 1 1 2  5  25 o 10 351.83  71.44  1474.97  485.51  1474.97  485.51  1474.97  485.51  351.83  71.44  351.83  71.44  ?    ?    
1 1 1 2  5  26 o 16 320.51  77.01  1295.05  487.52  1295.05  487.52  1295.05  487.52  320.51  77.01  320.51  77.01  ?    ?    
1 1 1 2  5  27 o 18 190.79  78.59  333.47   483.96  333.47   483.96  333.47   483.96  190.79  78.59  190.79  78.59  ?    ?    
1 1 1 2  5  28 o 11 235.64  85.98  738.77   526.56  738.77   526.56  738.77   526.56  235.64  85.98  235.64  85.98  ?    ?    
1 1 1 2  5  29 o 13 186.62  80.29  310.20   541.32  310.20   541.32  310.20   541.32  186.62  80.29  186.62  80.29  ?    ?    
1 1 1 2  5  30 o 3  621.63  50.81  4315.02  626.15  4315.02  626.15  4315.02  626.15  621.63  50.81  621.63  50.81  ?    ?    
1 1 1 2  5  31 o 14 182.85  81.30  198.71   596.77  198.71   596.77  198.71   596.77  182.85  81.30  182.85  81.30  ?    ?    
1 1 1 2  5  32 o 9  201.20  84.40  480.67   572.71  480.67   572.71  480.67   572.71  201.20  84.40  201.20  84.40  ?    ?    
1 1 1 2  5  33 o 17 250.63  94.62  1051.86  647.90  1051.86  647.90  1051.86  647.90  250.63  94.62  250.63  94.62  ?    ?    
1 1 1 2  5  34 o 3  182.89  79.01  330.72   528.44  330.72   528.44  330.72   528.44  182.89  79.01  182.89  79.01  ?    ?    
1 1 1 2  5  35 o 19 232.33  87.55  880.69   554.07  880.69   554.07  880.69   554.07  232.33  87.55  232.33  87.55  ?    ?    
1 1 1 2  5  36 o 10 174.88  77.82  367.35   547.91  367.35   547.91  367.35   547.91  174.88  77.82  174.88  77.82  ?    ?    
1 1 1 2  5  37 o 10 158.74  71.84  235.45   489.14  235.45   489.14  235.45   489.14  158.74  71.84  158.74  71.84  ?    ?    
1 1 1 2  5  38 f 0  141.56  67.39  77.85    524.37  77.85    524.37  77.85    524.37  141.56  67.39  141.56  67.39  ?    ?    
1 1 1 2  6  0  o 19 2273.67 27.10  51818.36 1232.05 51818.36 1232.05 51818.36 1232.05 2273.67 27.10  2273.67 27.10  0.00 0.00 
1 1 1 2  6  1  o 9  1188.68 24.94  14176.57 592.83  14176.57 592.83  14176.57 592.83  1188.68 24.94  1188.68 24.94  ?    ?    
1 1 1 2  6  2  o 15 708.23  32.39  5045.07  458.81  5045.07  458.81  5045.07  458.81  708.23  32.39  708.23  32.39  ?    ?    
1 1 1 2  6  3  o 11 372.32  53.87  1438.05  389.48  1438.05  389.48  1438.05  389.48  372.32  53.87  372.32  53.87  ?    ?    
1 1 1 2  6  4  o 4  1074.40 27.76  11607.15 596.59  11607.15 596.59  11607.15 596.59  1074.40 27.76  1074.40 27.76  ?    ?    
1 1 1 2  6  5  o 16 777.81  40.02  6154.65  620.48  6154.65  620.48  6154.65  620.48  777.81  40.02  777.81  40.02  ?    ?    
1 1 1 2  6  6  o 14 392.85  75.00  1696.32  567.82  1696.32  567.82  1696.32  567.82  392.85  75.00  392.85  75.00  ?    ?    
1 1 1 2  6  7  o 4  557.15  37.45  3187.19  414.90  3187.19  414.90  3187.19  414.90  557.15  37.45  557.15  37.45  ?    ?    
1 1 1 2  6  8  o 3  264.60  77.91  789.45   440.01  789.45   440.01  789.45   440.01  264.60  77.91  264.60  77.91  ?    ?    
1 1 1 2  6  9  o 10 363.16  63.76  1436.79  446.21  1436.79  446.21  1436.79  446.21  363.16  63.76  363.16  63.76  ?    ?    
1 1 1 2  6  10 o 16 752.42  30.13  5731.08  453.39  5731.08  453.39  5731.08  453.39  752.42  30.13  752.42  30.13  ?    ?    
1 1 1 2  6  11 o 2  743.50  35.03  5594.60  520.87  5594.60  520.87  5594.60  520.87  743.50  35.03  743.50  35.03  ?    ?    
1 1 1 2  6  12 o 18 577.40  37.65  3391.20  432.46  3391.20  432.46  3391.20  432.46  577.40  37.65  577.40  37.65  ?    ?    
1 1 1 2  6  13 o 19 497.03  39.19  2510.81  386.42  2510.81  386.42  2510.81  386.42  497.03  39.19  497.03  39.19  ?    ?    
1 1 1 2  6  14 o 3  165.61  69.98  40.83    398.44  40.83    398.44  40.83    398.44  165.61  69.98  165.61  69.98  ?    ?    
1 1 1 2  6  15 o 5  624.25  31.48  3934.86  391.81  3934.86  391.81  3934.86  391.81  624.25  31.48  624.25  31.48  ?    ?    
1 1 1 2  6  16 o 15 723.34  34.29  5284.84  496.00  5284.84  496.00  5284.84  496.00  723.34  34.29  723.34  34.29  ?    ?    
1 1 1 2  6  17 o 15 581.46  41.49  3452.13  479.28  3452.13  479.28  3452.13  479.28  581.46  41.49  581.46  41.49  ?    ?    
1 1 1 2  6  18 o 6  451.48  48.42  2114.24  430.35  2114.24  430.35  2114.24  430.35  451.48  48.42  451.48  48.42  ?    ?    
1 1 1 2  6  19 o 18 514.36  44.69  2731.60  455.22  2731.60  455.22  2731.60  455.22  514.36  44.69  514.36  44.69  ?    ?    
1 1 1 2  6  20 o 10 336.55  58.89  1220.91  381.97  1220.91  381.97  1220.91  381.97  336.55  58.89  336.55  58.89  ?    ?    
1 1 1 2  6  21 o 13 864.85  33.50  7642.91  579.47  7642.91  579.47  7642.91  579.47  864.85  33.50  864.85  33.50  ?    ?    
1 1 1 2  6  22 o 1  156.99  67.91  26.00    391.47  26.00    391.47  26.00    391.47  156.99  67.91  156.99  67.91  ?    ?    
1 1 1 2  6  23 o 4  466.53  53.01  2373.77  485.82  2373.77  485.82  2373.77  485.82  466.53  53.01  466.53  53.01  ?    ?    
1 1 1 2  6  24 o 4  197.54  77.52  384.27   446.97  384.27   446.97  384.27   446.97  197.54  77.52  197.54  77.52  ?    ?    
1 1 1 2  6  25 o 2  753.96  39.99  5989.04  600.92  5989.04  600.92  5989.04  600.92  753.96  39.99  753.96  39.99  ?    ?    
1 1 1 2  6  26 o 9  177.21  76.39  163.81   491.92  163.81   491.92  163.81   491.92  177.21  76.39  177.21  76.39  ?    ?    
1 1 1 2  6  27 o 10 351.06  76.95  1580.33  525.35  1580.33  525.35  1580.33  525.35  351.06  76.95  351.06  76.95  ?    ?    
1 1 1 2  6  28 o 11 311.34  77.01  1248.39  476.83  1248.39  476.83  1248.39  476.83  311.34  77.01  311.34  77.01  ?    ?    
1 1 1 2  6  29 o 11 176.88  76.95  220.83   508.54  220.83   508.54  220.83   508.54  176.88  76.95  176.88  76.95  ?    ?    
1 1 1 2  6  30 o 2  332.60  82.24  1450.87  543.97  1450.87  543.97  1450.87  543.97  332.60  82.24  332.60  82.24  ?    ?    
1 1 1 2  6  31 o 14 535.00  61.63  3447.08  647.45  3447.08  647.45  3447.08  647.45  535.00  61.63  535.00  61.63  ?    ?    
1 1 1 2  6  32 o 17 231.24  91.23  833.99   621.93  833.99   621.93  833.99   621.93  231.24  91.23  231.24  91.23  ?    ?    
1 1 1 2  6  33 o 6  166.28  76.18  62.36    572.03  62.36    572.03  62.36    572.03  166.28  76.18  166.28  76.18  ?    ?    
1 1 1 2  6  34 o 10 254.84  96.03  1129.83  666.71  1129.83  666.71  1129.83  666.71  254.84  96.03  254.84  96.03  ?    ?    
1 1 1 2  6  35 o 7  174.07  79.66  212.84   622.83  212.84   622.83  212.84   622.83  174.07  79.66  174.07  79.66  ?    ?    
1 1 1 2  6  36 o 3  161.33  72.23  258.38   479.74  258.38   479.74  258.38   479.74  161.33  72.23  161.33  72.23  ?    ?    
1 1 1 2  6  37 o 11 186.18  78.94  584.80   509.91  584.80   509.91  584.80   509.91  186.18  78.94  186.18  78.94  ?    ?    
1 1 1 2  6  38 o 12 136.46  64.54  48.73    465.81  48.73    465.81  48.73    465.81  136.46  64.54  136.46  64.54  ?    ?    
1 1 1 2  7  0  o 18 867.96  38.74  7615.97  669.66  7615.97  669.66  7615.97  669.66  867.96  38.74  867.96  38.74  0.00 0.00 
1 1 1 2  7  1  o 1  860.59  39.57  7485.49  681.09  7485.49  681.09  7485.49  681.09  860.59  39.57  860.59  39.57  ?    ?    
1 1 1 2  7  2  o 5  1156.63 26.56  13447.70 614.39  13447.70 614.39  13447.70 614.39  1156.63 26.56  1156.63 26.56  ?    ?    
1 1 1 2  7  3  o 1  587.31  33.48  3493.21  391.61  3493.21  391.61  3493.21  391.61  587.31  33.48  587.31  33.48  ?    ?    
1 1 1 2  7  4  o 3  388.98  65.21  1616.73  489.39  1616.73  489.39  1616.73  489.39  388.98  65.21  388.98  65.21  ?    ?    
1 1 1 2  7  5  o 1  478.60  57.78  2421.37  541.84  2421.37  541.84  2421.37  541.84  478.60  57.78  478.60  57.78  ?    ?    
1 1 1 2  7  6  o 4  608.48  40.82  3817.08  493.89  3817.08  493.89  3817.08  493.89  608.48  40.82  608.48  40.82  ?    ?    
1 1 1 2  7  7  o 18 430.46  55.13  1971.47  463.70  1971.47  463.70  1971.47  463.70  430.46  55.13  430.46  55.13  ?    ?    
1 1 1 2  7  8  o 7  462.53  50.49  2248.72  459.46  2248.72  459.46  2248.72  459.46  462.53  50.49  462.53  50.49  ?    ?    
1 1 1 2  7  9  o 3  746.60  35.77  5679.65  534.09  5679.65  534.09  5679.65  534.09  746.60  35.77  746.60  35.77  ?    ?    
1 1 1 2  7  10 o 5  358.88  53.63  1353.80  373.14  1353.80  373.14  1353.80  373.14  358.88  53.63  358.88  53.63  ?    ?    
1 1 1 2  7  11 o 18 206.41  77.49  355.94   433.20  355.94   433.20  355.94   433.20  206.41  77.49  206.41  77.49  ?    ?    
1 1 1 2  7  12 o 6  174.43  71.95  114.53   406.35  114.53   406.35  114.53   406.35  174.43  71.95  174.43  71.95  ?    ?    
1 1 1 2  7  13 o 5  260.65  71.53  724.10   384.09  724.10   384.09  724.10   384.09  260.65  71.53  260.65  71.53  ?    ?    
1 1 1 2  7  14 o 19 1084.56 29.32  11831.22 635.91  11831.22 635.91  11831.22 635.91  1084.56 29.32  1084.56 29.32  ?    ?    
1 1 1 2  7  15 o 9  151.88  61.65  106.53   292.45  106.53   292.45  106.53   292.45  151.88  61.65  151.88  61.65  ?    ?    
1 1 1 2  7  16 o 12 729.24  27.90  5351.09  406.89  5351.09  406.89  5351.09  406.89  729.24  27.90  729.24  27.90  ?    ?    
1 1 1 2  7  17 o 7  187.01  69.95  292.80   352.31  292.80   352.31  292.80   352.31  187.01  69.95  187.01  69.95  ?    ?    
1 1 1 2  7  18 o 8  243.54  78.41  632.69   433.89  632.69   433.89  632.69   433.89  243.54  78.41  243.54  78.41  ?    ?    
1 1 1 2  7  19 o 9  773.73  31.72  6063.35  490.82  6063.35  490.82  6063.35  490.82  773.73  31.72  773.73  31.72  ?    ?    
1 1 1 2  7  20 o 16 995.37  31.49  10063.29 626.92  10063.29 626.92  10063.29 626.92  995.37  31.49  995.37  31.49  ?    ?    
1 1 1 2  7  21 o 5  613.48  38.70  3893.81  472.44  3893.81  472.44  3893.81  472.44  613.48  38.70  613.48  38.70  ?    ?    
1 1 1 2  7  22 o 15 450.46  46.31  2156.76  411.25  2156.76  411.25  2156.76  411.25  450.46  46.31  450.46  46.31  ?    ?    
1 1 1 2  7  23 o 9  444.00  52.20  2140.66  454.71  2140.66  454.71  2140.66  454.71  444.00  52.20  444.00  52.20  ?    ?    
1 1 1 2  7  24 o 3  513.54  44.01  2830.54  447.63  2830.54  447.63  2830.54  447.63  513.54  44.01  513.54  44.01  ?    ?    
1 1 1 2  7  25 o 17 446.24  50.08  2183.03  439.27  2183.03  439.27  2183.03  439.27  446.24  50.08  446.24  50.08  ?    ?    
1 1 1 2  7  26 o 2  581.51  40.27  3588.39  465.48  3588.39  465.48  3588.39  465.48  581.51  40.27  581.51  40.27  ?    ?    
1 1 1 2  7  27 o 7  301.74  78.48  1212.10  477.98  1212.10  477.98  1212.10  477.98  301.74  78.48  301.74  78.48  ?    ?    
1 1 1 2  7  28 o 2  338.47  79.45  1508.19  528.51  1508.19  528.51  1508.19  528.51  338.47  79.45  338.47  79.45  ?    ?    
1 1 1 2  7  29 o 9  167.39  75.20  74.32    524.88  74.32    524.88  74.32    524.88  167.39  75.20  167.39  75.20  ?    ?    
1 1 1 2  7  30 o 10 174.41  76.88  111.58   522.64  111.58   522.64  111.58   522.64  174.41  76.88  174.41  76.88  ?    ?    
1 1 1 2  7  31 f 0  175.75  79.21  156.88   587.56  156.88   587.56  156.88   587.56  175.75  79.21  175.75  79.21  ?    ?    
1 1 1 2  7  32 o 18 386.47  79.42  2049.45  593.35  2049.45  593.35  2049.45  593.35  386.47  79.42  386.47  79.42  ?    ?    
1 1 1 2  7  33 o 9  344.03  90.14  1793.11  627.57  1793.11  627.57  1793.11  627.57  344.03  90.14  344.03  90.14  ?    ?    
1 1 1 2  7  34 o 11 280.60  92.84  1311.68  606.27  1311.68  606.27  1311.68  606.27  280.60  92.84  280.60  92.84  ?    ?    
1 1 1 2  7  35 o 4  156.71  73.76  -51.48   594.81  -51.48   594.81  -51.48   594.81  156.71  73.76  156.71  73.76  ?    ?    
1 1 1 2  7  36 o 7  187.11  82.73  580.94   609.55  580.94   609.55  580.94   609.55  187.11  82.73  187.11  82.73  ?    ?    
1 1 1 2  7  37 o 4  155.14  72.85  115.87   574.43  115.87   574.43  115.87   574.43  155.14  72.85  155.14  72.85  ?    ?    
1 1 1 2  7  38 o 6  194.71  79.87  757.09   497.21  757.09   497.21  757.09   497.21  194.71  79.87  194.71  79.87  ?    ?    
1 1 1 2  8  0  o 15 260.07  117.35 1034.70  655.20  1034.70  655.20  1034.70  655.20  260.07  117.35 260.07  117.35 0.00 0.00 
1 1 1 2  8  1  o 4  934.09  35.86  8843.16  669.95  8843.16  669.95  8843.16  669.95  934.09  35.86  934.09  35.86  ?    ?    
1 1 1 2  8  2  o 15 310.76  67.46  1050.81  407.23  1050.81  407.23  1050.81  407.23  310.76  67.46  310.76  67.46  ?    ?    
1 1 1 2  8  3  o 18 371.74  49.70  1448.90  360.24  1448.90  360.24  1448.90  360.24  371.74  49.70  371.74  49.70  ?    ?    
1 1 1 2  8  4  o 17 250.39  61.15  686.94   303.54  686.94   303.54  686.94   303.54  250.39  61.15  250.39  61.15  ?    ?    
1 1 1 2  8  5  o 2  445.34  63.77  2149.15  551.81  2149.15  551.81  2149.15  551.81  445.34  63.77  445.34  63.77  ?    ?    
1 1 1 2  8  6  o 3  341.99  69.63  1298.45  460.04  1298.45  460.04  1298.45  460.04  341.99  69.63  341.99  69.63  ?    ?    
1 1 1 2  8  7  o 7  494.19  44.34  2536.61  433.55  2536.61  433.55  2536.61  433.55  494.19  44.34  494.19  44.34  ?    ?    
1 1 1 2  8  8  o 12 174.74  72.41  135.97   414.16  135.97   414.16  135.97   414.16  174.74  72.41  174.74  72.41  ?    ?    
1 1 1 2  8  9  o 15 500.52  51.63  2605.76  509.38  2605.76  509.38  2605.76  509.38  500.52  51.63  500.52  51.63  ?    ?    
1 1 1 2  8  10 o 9  899.21  34.04  8175.40  612.23  8175.40  612.23  8175.40  612.23  899.21  34.04  899.21  34.04  ?    ?    
1 1 1 2  8  11 o 6  1114.19 30.17  12512.65 672.31  12512.65 672.31  12512.65 672.31  1114.19 30.17  1114.19 30.17  ?    ?    
1 1 1 2  8  12 o 8  225.74  72.43  518.12   370.40  518.12   370.40  518.12   370.40  225.74  72.43  225.74  72.43  ?    ?    
1 1 1 2  8  13 o 19 451.56  49.63  2095.98  440.83  2095.98  440.83  2095.98  440.83  451.56  49.63  451.56  49.63  ?    ?    
1 1 1 2  8  14 o 3  630.56  37.25  4029.62  467.62  4029.62  467.62  4029.62  467.62  630.56  37.25  630.56  37.25  ?    ?    
1 1 1 2  8  15 o 5  1289.22 23.01  16697.12 593.22  16697.12 593.22  16697.12 593.22  1289.22 23.01  1289.22 23.01  ?    ?    
1 1 1 2  8  16 o 5  469.66  46.05  2267.41  427.03  2267.41  427.03  2267.41  427.03  469.66  46.05  469.66  46.05  ?    ?    
1 1 1 2  8  17 o 13 217.03  69.30  491.90   339.43  491.90   339.43  491.90   339.43  217.03  69.30  217.03  69.30  ?    ?    
1 1 1 2  8  18 o 10 272.64  61.23  807.03   325.69  807.03   325.69  807.03   325.69  272.64  61.23  272.64  61.23  ?    ?    
1 1 1 2  8  19 o 16 191.00  71.36  318.76   366.40  318.76   366.40  318.76   366.40  191.00  71.36  191.00  71.36  ?    ?    
1 1 1 2  8  20 o 7  417.81  49.55  1841.28  406.00  1841.28  406.00  1841.28  406.00  417.81  49.55  417.81  49.55  ?    ?    
1 1 1 2  8  21 o 2  663.38  34.71  4518.67  458.90  4518.67  458.90  4518.67  458.90  663.38  34.71  663.38  34.71  ?    ?    
1 1 1 2  8  22 o 8  383.26  59.77  1643.73  443.24  1643.73  443.24  1643.73  443.24  383.26  59.77  383.26  59.77  ?    ?    
1 1 1 2  8  23 o 8  295.92  74.44  1046.82  440.10  1046.82  440.10  1046.82  440.10  295.92  74.44  295.92  74.44  ?    ?    
1 1 1 2  8  24 f 0  187.72  78.10  270.41   484.57  270.41   484.57  270.41   484.57  187.72  78.10  187.72  78.10  ?    ?    
1 1 1 2  8  25 o 7  721.43  39.73  5532.49  571.03  5532.49  571.03  5532.49  571.03  721.43  39.73  721.43  39.73  ?    ?    
1 1 1 2  8  26 o 8  468.76  49.60  2410.71  457.95  2410.71  457.95  2410.71  457.95  468.76  49.60  468.76  49.60  ?    ?    
1 1 1 2  8  27 o 19 279.30  79.91  1049.75  468.92  1049.75  468.92  1049.75  468.92  279.30  79.91  279.30  79.91  ?    ?    
1 1 1 2  8  28 o 9  486.98  60.52  2812.52  576.74  2812.52  576.74  2812.52  576.74  486.98  60.52  486.98  60.52  ?    ?    
1 1 1 2  8  29 o 13 174.48  76.85  168.62   521.20  168.62   521.20  168.62   521.20  174.48  76.85  174.48  76.85  ?    ?    
1 1 1 2  8  30 o 8  198.04  80.99  405.83   509.26  405.83   509.26  405.83   509.26  198.04  80.99  198.04  80.99  ?    ?    
1 1 1 2  8  31 o 6  172.09  78.22  79.79    587.55  79.79    587.55  79.79    587.55  172.09  78.22  172.09  78.22  ?    ?    
1 1 1 2  8  32 o 16 201.51  84.89  498.08   583.45  498.08   583.45  498.08   583.45  201.51  84.89  201.51  84.89  ?    ?    
1 1 1 2  8  33 o 17 501.58  70.46  3226.07  687.34  3226.07  687.34  3226.07  687.34  501.58  70.46  501.58  70.46  ?    ?    
1 1 1 2  8  34 o 19 308.83  91.85  1538.68  609.08  1538.68  609.08  1538.68  609.08  308.83  91.85  308.83  91.85  ?    ?    
1 1 1 2  8  35 o 5  172.49  79.08  194.99   617.89  194.99   617.89  194.99   617.89  172.49  79.08  172.49  79.08  ?    ?    
1 1 1 2  8  36 o 1  214.55  84.27  818.38   528.58  818.38   528.58  818.38   528.58  214.55  84.27  214.55  84.27  ?    ?    
1 1 1 2  8  37 o 4  146.11  69.43  -47.86   551.32  -47.86   551.32  -47.86   551.32  146.11  69.43  146.11  69.43  ?    ?    
1 1 1 2  9  0  o 8  825.70  39.21  6943.99  644.31  6943.99  644.31  6943.99  644.31  825.70  39.21  825.70  39.21  0.00 0.00 
1 1 1 2  9  1  o 7  239.11  87.78  569.78   550.13  569.78   550.13  569.78   550.13  239.11  87.78  239.11  87.78  ?    ?    
1 1 1 2  9  2  o 2  680.94  39.31  4766.91  533.02  4766.91  533.02  4766.91  533.02  680.94  39.31  680.94  39.31  ?    ?    
1 1 1 2  9  3  o 15 460.34  48.48  2222.61  439.69  2222.61  439.69  2222.61  439.69  460.34  48.48  460.34  48.48  ?    ?    
1 1 1 2  9  4  o 4  456.25  42.66  2160.64  384.78  2160.64  384.78  2160.64  384.78  456.25  42.66  456.25  42.66  ?    ?    
1 1 1 2  9  5  o 7  414.53  63.85  1863.45  512.41  1863.45  512.41  1863.45  512.41  414.53  63.85  414.53  63.85  ?    ?    
1 1 1 2  9  6  o 10 598.68  39.48  3687.46  470.08  3687.46  470.08  3687.46  470.08  598.68  39.48  598.68  39.48  ?    ?    
1 1 1 2  9  7  o 3  841.67  30.56  7181.24  514.39  7181.24  514.39  7181.24  514.39  841.67  30.56  841.67  30.56  ?    ?    
1 1 1 2  9  8  o 15 317.39  74.55  1109.38  465.11  1109.38  465.11  1109.38  465.11  317.39  74.55  317.39  74.55  ?    ?    
1 1 1 2  9  9  o 11 1033.48 28.48  10763.85 588.60  10763.85 588.60  10763.85 588.60  1033.48 28.48  1033.48 28.48  ?    ?    
1 1 1 2  9  10 o 12 882.60  31.53  7860.08  556.53  7860.08  556.53  7860.08  556.53  882.60  31.53  882.60  31.53  ?    ?    
1 1 1 2  9  11 o 2  193.35  74.37  271.40   405.03  271.40   405.03  271.40   405.03  193.35  74.37  193.35  74.37  ?    ?    
1 1 1 2  9  12 o 12 641.69  37.35  4168.70  477.32  4168.70  477.32  4168.70  477.32  641.69  37.35  641.69  37.35  ?    ?    
1 1 1 2  9  13 o 3  411.08  60.26  1765.62  480.71  1765.62  480.71  1765.62  480.71  411.08  60.26  411.08  60.26  ?    ?    
1 1 1 2  9  14 o 8  1713.60 19.93  29464.36 683.11  29464.36 683.11  29464.36 683.11  1713.60 19.93  1713.60 19.93  ?    ?    
1 1 1 2  9  15 o 6  789.42  31.64  6281.86  499.51  6281.86  499.51  6281.86  499.51  789.42  31.64  789.42  31.64  ?    ?    
1 1 1 2  9  16 o 9  571.28  40.29  3336.23  457.43  3336.23  457.43  3336.23  457.43  571.28  40.29  571.28  40.29  ?    ?    
1 1 1 2  9  17 o 10 231.72  75.73  563.61   403.80  563.61   403.80  563.61   403.80  231.72  75.73  231.72  75.73  ?    ?    
1 1 1 2  9  18 o 11 1283.94 18.87  16559.37 484.57  16559.37 484.57  16559.37 484.57  1283.94 18.87  1283.94 18.87  ?    ?    
1 1 1 2  9  19 o 14 490.59  42.75  2491.97  415.26  2491.97  415.26  2491.97  415.26  490.59  42.75  490.59  42.75  ?    ?    
1 1 1 2  9  20 o 4  705.54  30.70  5072.72  433.20  5072.72  433.20  5072.72  433.20  705.54  30.70  705.54  30.70  ?    ?    
1 1 1 2  9  21 o 7  241.35  72.17  666.39   375.19  666.39   375.19  666.39   375.19  241.35  72.17  241.35  72.17  ?    ?    
1 1 1 2  9  22 o 15 530.31  41.99  2969.42  441.75  2969.42  441.75  2969.42  441.75  530.31  41.99  530.31  41.99  ?    ?    
1 1 1 2  9  23 o 18 655.55  38.60  4517.08  503.87  4517.08  503.87  4517.08  503.87  655.55  38.60  655.55  38.60  ?    ?    
1 1 1 2  9  24 o 1  533.55  42.35  3024.92  448.23  3024.92  448.23  3024.92  448.23  533.55  42.35  533.55  42.35  ?    ?    
1 1 1 2  9  25 f 0  536.21  44.71  3105.73  475.16  3105.73  475.16  3105.73  475.16  536.21  44.71  536.21  44.71  ?    ?    
1 1 1 2  9  26 o 11 188.21  73.57  372.21   401.27  372.21   401.27  372.21   401.27  188.21  73.57  188.21  73.57  ?    ?    
1 1 1 2  9  27 o 6  304.57  75.38  1183.37  456.67  1183.37  456.67  1183.37  456.67  304.57  75.38  304.57  75.38  ?    ?    
1 1 1 2  9  28 o 9  162.22  70.77  139.04   432.68  139.04   432.68  139.04   432.68  162.22  70.77  162.22  70.77  ?    ?    
1 1 1 2  9  29 o 18 193.98  78.76  394.46   477.50  394.46   477.50  394.46   477.50  193.98  78.76  193.98  78.76  ?    ?    
1 1 1 2  9  30 o 12 176.72  79.01  130.53   571.94  130.53   571.94  130.53   571.94  176.72  79.01  176.72  79.01  ?    ?    
1 1 1 2  9  31 o 9  216.00  86.48  626.58   566.91  626.58   566.91  626.58   566.91  216.00  86.48  216.00  86.48  ?    ?    
1 1 1 2  9  32 o 13 214.35  88.21  653.06   608.98  653.06   608.98  653.06   608.98  214.35  88.21  214.35  88.21  ?    ?    
1 1 1 2  9  33 o 9  217.49  88.27  685.86   599.43  685.86   599.43  685.86   599.43  217.49  88.27  217.49  88.27  ?    ?    
1 1 1 2  9  34 o 4  171.06  77.21  177.02   560.84  177.02   560.84  177.02   560.84  171.06  77.21  171.06  77.21  ?    ?    
1 1 1 2  9  35 o 6  168.28  78.86  104.75   667.55  104.75   667.55  104.75   667.55  168.28  78.86  168.28  78.86  ?    ?    
1 1 1 2  9  36 o 4  255.52  91.10  1250.06  587.04  1250.06  587.04  1250.06  587.04  255.52  91.10  255.52  91.10  ?    ?    
1 1 1 2  9  37 o 12 148.12  71.07  -21.54   607.89  -21.54   607.89  -21.54   607.89  148.12  71.07  148.12  71.07  ?    ?    
1 1 1 2  10 0  o 1  645.93  50.52  4332.36  643.25  4332.36  643.25  4332.36  643.25  645.93  50.52  645.93  50.52  0.00 0.00 
1 1 1 2  10 1  o 10 589.04  51.10  3639.49  596.02  3639.49  596.02  3639.49  596.02  589.04  51.10  589.04  51.10  ?    ?    
1 1 1 2  10 2  o 4  572.97  45.72  3412.12  519.59  3412.12  519.59  3412.12  519.59  572.97  45.72  572.97  45.72  ?    ?    
1 1 1 2  10 3  o 3  436.70  68.60  2086.94  579.39  2086.94  579.39  2086.94  579.39  436.70  68.60  436.70  68.60  ?    ?    
1 1 1 2  10 4  o 17 276.83  76.55  865.34   438.04  865.34   438.04  865.34   438.04  276.83  76.55  276.83  76.55  ?    ?    
1 1 1 2  10 5  o 14 250.63  79.07  693.32   442.97  693.32   442.97  693.32   442.97  250.63  79.07  250.63  79.07  ?    ?    
1 1 1 2  10 6  o 16 374.69  57.40  1493.98  416.48  1493.98  416.48  1493.98  416.48  374.69  57.40  374.69  57.40  ?    ?    
1 1 1 2  10 7  o 5  368.29  62.62  1446.60  444.74  1446.60  444.74  1446.60  444.74  368.29  62.62  368.29  62.62  ?    ?    
1 1 1 2  10 8  o 9  717.59  39.59  5241.44  565.98  5241.44  565.98  5241.44  565.98  717.59  39.59  717.59  39.59  ?    ?    
1 1 1 2  10 9  o 12 321.68  62.35  1104.11  386.64  1104.11  386.64  1104.11  386.64  321.68  62.35  321.68  62.35  ?    ?    
1 1 1 2  10 10 o 10 865.90  29.29  7542.66  507.18  7542.66  507.18  7542.66  507.18  865.90  29.29  865.90  29.29  ?    ?    
1 1 1 2  10 11 o 3  1053.53 34.26  11183.23 721.92  11183.23 721.92  11183.23 721.92  1053.53 34.26  1053.53 34.26  ?    ?    
1 1 1 2  10 12 o 14 945.40  30.36  8993.64  574.02  8993.64  574.02  8993.64  574.02  945.40  30.36  945.40  30.36  ?    ?    
1 1 1 2  10 13 o 13 1452.82 24.59  21208.90 714.40  21208.90 714.40  21208.90 714.40  1452.82 24.59  1452.82 24.59  ?    ?    
1 1 1 2  10 14 o 15 731.90  35.76  5413.50  523.50  5413.50  523.50  5413.50  523.50  731.90  35.76  731.90  35.76  ?    ?    
1 1 1 2  10 15 o 5  982.48  27.23  9721.11  535.12  9721.11  535.12  9721.11  535.12  982.48  27.23  982.48  27.23  ?    ?    
1 1 1 2  10 16 o 8  555.76  38.75  3155.16  428.00  3155.16  428.00  3155.16  428.00  555.76  38.75  555.76  38.75  ?    ?    
1 1 1 2  10 17 o 16 633.97  38.80  4111.21  489.55  4111.21  489.55  4111.21  489.55  633.97  38.80  633.97  38.80  ?    ?    
1 1 1 2  10 18 o 8  250.74  66.87  691.42   341.48  691.42   341.48  691.42   341.48  250.74  66.87  250.74  66.87  ?    ?    
1 1 1 2  10 19 o 12 299.26  72.54  1009.69  429.58  1009.69  429.58  1009.69  429.58  299.26  72.54  299.26  72.54  ?    ?    
1 1 1 2  10 20 o 8  372.23  52.78  1486.98  381.94  1486.98  381.94  1486.98  381.94  372.23  52.78  372.23  52.78  ?    ?    
1 1 1 2  10 21 o 2  322.14  59.17  1162.94  367.17  1162.94  367.17  1162.94  367.17  322.14  59.17  322.14  59.17  ?    ?    
1 1 1 2  10 22 f 0  631.55  37.50  4154.92  471.55  4154.92  471.55  4154.92  471.55  631.55  37.50  631.55  37.50  ?    ?    
1 1 1 2  10 23 o 5  575.29  41.28  3520.90  471.76  3520.90  471.76  3520.90  471.76  575.29  41.28  575.29  41.28  ?    ?    
1 1 1 2  10 24 o 13 368.25  65.40  1587.66  464.02  1587.66  464.02  1587.66  464.02  368.25  65.40  368.25  65.40  ?    ?    
1 1 1 2  10 25 o 2  247.38  73.47  752.84   389.91  752.84   389.91  752.84   389.91  247.38  73.47  247.38  73.47  ?    ?    
1 1 1 2  10 26 o 7  224.65  78.41  665.64   433.08  665.64   433.08  665.64   433.08  224.65  78.41  224.65  78.41  ?    ?    
1 1 1 2  10 27 f 0  172.47  74.38  186.21   466.87  186.21   466.87  186.21   466.87  172.47  74.38  172.47  74.38  ?    ?    
1 1 1 2  10 28 o 7  369.71  65.44  1673.47  466.19  1673.47  466.19  1673.47  466.19  369.71  65.44  369.71  65.44  ?    ?    
1 1 1 2  10 29 o 16 401.39  66.09  1915.94  512.13  1915.94  512.13  1915.94  512.13  401.39  66.09  401.39  66.09  ?    ?    
1 1 1 2  10 30 o 12 189.35  79.87  382.24   517.57  382.24   517.57  382.24   517.57  189.35  79.87  189.35  79.87  ?    ?    
1 1 1 2  10 31 o 8  357.92  82.25  1803.88  576.42  1803.88  576.42  1803.88  576.42  357.92  82.25  357.92  82.25  ?    ?    
1 1 1 2  10 32 o 12 191.69  84.87  377.02   643.67  377.02   643.67  377.02   643.67  191.69  84.87  191.69  84.87  ?    ?    
1 1 1 2  10 33 o 8  168.16  76.25  123.06   554.25  123.06   554.25  123.06   554.25  168.16  76.25  168.16  76.25  ?    ?    
1 1 1 2  10 34 o 18 166.44  75.80  150.54   555.44  150.54   555.44  150.54   555.44  166.44  75.80  166.44  75.80  ?    ?    
1 1 1 2  10 35 o 8  176.14  79.75  385.46   603.86  385.46   603.86  385.46   603.86  176.14  79.75  176.14  79.75  ?    ?    
1 1 1 2  10 36 o 15 187.20  81.67  602.35   576.09  602.35   576.09  602.35   576.09  187.20  81.67  187.20  81.67  ?    ?    
1 1 1 2  10 37 o 10 142.58  67.57  110.99   515.44  110.99   515.44  110.99   515.44  142.58  67.57  142.58  67.57  ?    ?    
1 1 1 2  11 0  o 10 409.90  65.49  1851.86  495.84  1851.86  495.84  1851.86  495.84  409.90  65.49  409.90  65.49  0.00 0.00 
1 1 1 2  11 1  f 0  297.21  86.76  1015.80  547.63  1015.80  547.63  1015.80  547.63  297.21  86.76  297.21  86.76  ?    ?    
1 1 1 2  11 2  o 10 510.29  48.72  2720.07  491.23  2720.07  491.23  2720.07  491.23  510.29  48.72  510.29  48.72  ?    ?    
1 1 1 2  11 3  o 1  576.83  46.01  3449.12  526.41  3449.12  526.41  3449.12  526.41  576.83  46.01  576.83  46.01  ?    ?    
1 1 1 2  11 4  o 5  331.41  54.92  1167.55  351.30  1167.55  351.30  1167.55  351.30  331.41  54.92  331.41  54.92  ?    ?    
1 1 1 2  11 5  o 8  316.58  64.02  1080.71  391.40  1080.71  391.40  1080.71  391.40  316.58  64.02  316.58  64.02  ?    ?    
1 1 1 2  11 6  o 2  676.54  31.16  4620.27  421.59  4620.27  421.59  4620.27  421.59  676.54  31.16  676.54  31.16  ?    ?    
1 1 1 2  11 7  o 18 218.68  77.88  451.02   428.91  451.02   428.91  451.02   428.91  218.68  77.88  218.68  77.88  ?    ?    
1 1 1 2  11 8  o 6  526.95  54.95  2876.88  570.64  2876.88  570.64  2876.88  570.64  526.95  54.95  526.95  54.95  ?    ?    
1 1 1 2  11 9  o 2  763.88  29.94  5870.58  457.39  5870.58  457.39  5870.58  457.39  763.88  29.94  763.88  29.94  ?    ?    
1 1 1 2  11 10 o 3  553.44  34.08  3097.26  375.37  3097.26  375.37  3097.26  375.37  553.44  34.08  553.44  34.08  ?    ?    
1 1 1 2  11 11 o 15 420.69  58.38  1842.27  477.94  1842.27  477.94  1842.27  477.94  420.69  58.38  420.69  58.38  ?    ?    
1 1 1 2  11 12 o 8  811.50  29.17  6628.44  473.42  6628.44  473.42  6628.44  473.42  811.50  29.17  811.50  29.17  ?    ?    
1 1 1 2  11 13 o 18 430.83  59.46  1944.67  498.73  1944.67  498.73  1944.67  498.73  430.83  59.46  430.83  59.46  ?    ?    
1 1 1 2  11 14 o 8  261.97  75.47  738.45   416.93  738.45   416.93  738.45   416.93  261.97  75.47  261.97  75.47  ?    ?    
1 1 1 2  11 15 o 18 658.25  39.32  4422.18  515.30  4422.18  515.30  4422.18  515.30  658.25  39.32  658.25  39.32  ?    ?    
1 1 1 2  11 16 o 1  395.13  61.59  1668.07  470.85  1668.07  470.85  1668.07  470.85  395.13  61.59  395.13  61.59  ?    ?    
1 1 1 2  11 17 o 10 477.67  43.67  2355.31  412.55  2355.31  412.55  2355.31  412.55  477.67  43.67  477.67  43.67  ?    ?    
1 1 1 2  11 18 o 2  541.67  40.61  3025.47  436.73  3025.47  436.73  3025.47  436.73  541.67  40.61  541.67  40.61  ?    ?    
1 1 1 2  11 19 o 4  350.16  52.62  1318.52  357.09  1318.52  357.09  1318.52  357.09  350.16  52.62  350.16  52.62  ?    ?    
1 1 1 2  11 20 o 13 384.14  57.09  1608.40  425.30  1608.40  425.30  1608.40  425.30  384.14  57.09  384.14  57.09  ?    ?    
1 1 1 2  11 21 o 11 279.36  69.09  917.44   383.84  917.44   383.84  917.44   383.84  279.36  69.09  279.36  69.09  ?    ?    
1 1 1 2  11 22 o 12 225.76  80.22  597.50   454.80  597.50   454.80  597.50   454.80  225.76  80.22  225.76  80.22  ?    ?    
1 1 1 2  11 23 o 17 348.49  62.45  1393.64  419.27  1393.64  419.27  1393.64  419.27  348.49  62.45  348.49  62.45  ?    ?    
1 1 1 2  11 24 o 10 288.68  76.27  1054.26  446.89  1054.26  446.89  1054.26  446.89  288.68  76.27  288.68  76.27  ?    ?    
1 1 1 2  11 25 o 14 205.65  66.21  500.32   309.33  500.32   309.33  500.32   309.33  205.65  66.21  205.65  66.21  ?    ?    
1 1 1 2  11 26 o 7  262.86  84.10  950.80   499.70  950.80   499.70  950.80   499.70  262.86  84.10  262.86  84.10  ?    ?    
1 1 1 2  11 27 o 13 136.58  61.50  -31.44   353.21  -31.44   353.21  -31.44   353.21  136.58  61.50  136.58  61.50  ?    ?    
1 1 1 2  11 28 f 0  157.52  70.18  54.99    447.06  54.99    447.06  54.99    447.06  157.52  70.18  157.52  70.18  ?    ?    
1 1 1 2  11 29 o 1  269.22  80.75  963.05   469.18  963.05   469.18  963.05   469.18  269.22  80.75  269.22  80.75  ?    ?    
1 1 1 2  11 30 o 14 186.53  81.70  298.77   581.51  298.77   581.51  298.77   581.51  186.53  81.70  186.53  81.70  ?    ?    
1 1 1 2  11 31 o 4  346.60  74.77  1596.44  503.08  1596.44  503.08  1596.44  503.08  346.60  74.77  346.60  74.77  ?    ?    
1 1 1 2  11 32 o 9  197.16  85.37  448.76   619.90  448.76   619.90  448.76   619.90  197.16  85.37  197.16  85.37  ?    ?    
1 1 1 2  11 33 o 19 214.44  88.54  709.10   616.25  709.10   616.25  709.10   616.25  214.44  88.54  214.44  88.54  ?    ?    
1 1 1 2  11 34 o 15 173.30  78.47  242.95   584.47  242.95   584.47  242.95   584.47  173.30  78.47  173.30  78.47  ?    ?    
1 1 1 2  11 35 o 6  199.80  84.06  724.29   570.76  724.29   570.76  724.29   570.76  199.80  84.06  199.80  84.06  ?    ?    
1 1 1 2  11 36 o 12 171.30  77.79  385.63   579.50  385.63   579.50  385.63   579.50  171.30  77.79  171.30  77.79  ?    ?    
1 1 1 2  11 37 o 5  144.70  69.54  19.23    587.63  19.23    587.63  19.23    587.63  144.70  69.54  144.70  69.54  ?    ?    
1 1 1 2  12 0  o 19 847.82  32.54  7262.39  550.06  7262.39  550.06  7262.39  550.06  847.82  32.54  847.82  32.54  0.00 0.00 
1 1 1 2  12 1  o 7  448.31  65.06  2140.83  566.32  2140.83  566.32  2140.83  566.32  448.31  65.06  448.31  65.06  ?    ?    
1 1 1 2  12 2  f 0  397.10  63.61  1679.68  488.14  1679.68  488.14  1679.68  488.14  397.10  63.61  397.10  63.61  ?    ?    
1 1 1 2  12 3  f 0  481.87  55.61  2421.98  526.10  2421.98  526.10  2421.98  526.10  481.87  55.61  481.87  55.61  ?    ?    
1 1 1 2  12 4  o 18 754.54  40.57  5799.06  609.99  5799.06  609.99  5799.06  609.99  754.54  40.57  754.54  40.57  ?    ?    
1 1 1 2  12 5  f 0  833.25  42.43  7079.01  704.77  7079.01  704.77  7079.01  704.77  833.25  42.43  833.25  42.43  ?    ?    
1 1 1 2  12 6  o 18 436.45  68.41  2026.41  577.58  2026.41  577.58  2026.41  577.58  436.45  68.41  436.45  68.41  ?    ?    
1 1 1 2  12 7  o 6  868.09  26.40  7575.67  458.36  7575.67  458.36  7575.67  458.36  868.09  26.40  868.09  26.40  ?    ?    
1 1 1 2  12 8  o 8  280.09  77.67  840.37   450.21  840.37   450.21  840.37   450.21  280.09  77.67  280.09  77.67  ?    ?    
1 1 1 2  12 9  o 12 263.81  89.40  693.99   561.80  693.99   561.80  693.99   561.80  263.81  89.40  263.81  89.40  ?    ?    
1 1 1 2  12 10 o 14 704.54  40.46  5034.87  567.73  5034.87  567.73  5034.87  567.73  704.54  40.46  704.54  40.46  ?    ?    
1 1 1 2  12 11 o 8  407.02  53.60  1720.44  425.73  1720.44  425.73  1720.44  425.73  407.02  53.60  407.02  53.60  ?    ?    
1 1 1 2  12 12 o 18 877.67  36.30  7790.65  637.13  7790.65  637.13  7790.65  637.13  877.67  36.30  877.67  36.30  ?    ?    
1 1 1 2  12 13 o 10 1117.19 27.95  12562.73 624.48  12562.73 624.48  12562.73 624.48  1117.19 27.95  1117.19 27.95  ?    ?    
1 1 1 2  12 14 o 10 323.08  73.81  1145.55  466.46  1145.55  466.46  1145.55  466.46  323.08  73.81  323.08  73.81  ?    ?    
1 1 1 2  12 15 o 9  399.83  63.76  1711.38  492.78  1711.38  492.78  1711.38  492.78  399.83  63.76  399.83  63.76  ?    ?    
1 1 1 2  12 16 o 6  1348.36 25.84  18334.46 696.73  18334.46 696.73  18334.46 696.73  1348.36 25.84  1348.36 25.84  ?    ?    
1 1 1 2  12 17 o 14 171.66  69.38  172.51   368.49  172.51   368.49  172.51   368.49  171.66  69.38  171.66  69.38  ?    ?    
1 1 1 2  12 18 o 3  227.22  75.16  561.33   397.30  561.33   397.30  561.33   397.30  227.22  75.16  227.22  75.16  ?    ?    
1 1 1 2  12 19 f 0  304.33  75.12  1066.95  454.40  1066.95  454.40  1066.95  454.40  304.33  75.12  304.33  75.12  ?    ?    
1 1 1 2  12 20 o 1  317.77  65.11  1159.25  399.86  1159.25  399.86  1159.25  399.86  317.77  65.11  317.77  65.11  ?    ?    
1 1 1 2  12 21 o 5  337.87  70.26  1329.30  459.31  1329.30  459.31  1329.30  459.31  337.87  70.26  337.87  70.26  ?    ?    
1 1 1 2  12 22 o 7  412.05  53.39  1887.50  429.67  1887.50  429.67  1887.50  429.67  412.05  53.39  412.05  53.39  ?    ?    
1 1 1 2  12 23 o 18 264.42  77.39  875.74   435.27  875.74   435.27  875.74   435.27  264.42  77.39  264.42  77.39  ?    ?    
1 1 1 2  12 24 o 11 161.25  68.82  121.21   391.82  121.21   391.82  121.21   391.82  161.25  68.82  161.25  68.82  ?    ?    
1 1 1 2  12 25 o 10 233.82  80.62  730.11   457.24  730.11   457.24  730.11   457.24  233.82  80.62  233.82  80.62  ?    ?    
1 1 1 2  12 26 o 9  179.92  74.33  284.95   434.68  284.95   434.68  284.95   434.68  179.92  74.33  179.92  74.33  ?    ?    
1 1 1 2  12 27 o 9  163.23  70.68  157.88   424.91  157.88   424.91  157.88   424.91  163.23  70.68  163.23  70.68  ?    ?    
1 1 1 2  12 28 o 18 323.40  81.95  1381.21  530.66  1381.21  530.66  1381.21  530.66  323.40  81.95  323.40  81.95  ?    ?    
1 1 1 2  12 29 o 6  167.41  70.88  215.39   410.04  215.39   410.04  215.39   410.04  167.41  70.88  167.41  70.88  ?    ?    
1 1 1 2  12 30 o 3  230.84  88.90  777.21   579.28  777.21   579.28  777.21   579.28  230.84  88.90  230.84  88.90  ?    ?    
1 1 1 2  12 31 o 17 369.26  67.53  1731.72  480.33  1731.72  480.33  1731.72  480.33  369.26  67.53  369.26  67.53  ?    ?    
1 1 1 2  12 32 o 19 188.56  82.58  344.93   593.97  344.93   593.97  344.93   593.97  188.56  82.58  188.56  82.58  ?    ?    
1 1 1 2  12 33 o 12 227.05  85.39  800.27   526.52  800.27   526.52  800.27   526.52  227.05  85.39  227.05  85.39  ?    ?    
1 1 1 2  12 34 o 4  191.21  84.32  496.00   629.27  496.00   629.27  496.00   629.27  191.21  84.32  191.21  84.32  ?    ?    
1 1 1 2  12 35 o 8  169.80  78.58  247.31   630.61  247.31   630.61  247.31   630.61  169.80  78.58  169.80  78.58  ?    ?    
1 1 1 2  12 36 o 12 203.41  84.24  787.31   560.13  787.31   560.13  787.31   560.13  203.41  84.24  203.41  84.24  ?    ?    
1 1 1 2  13 0  o 11 525.23  53.08  2877.34  543.51  2877.34  543.51  2877.34  543.51  525.23  53.08  525.23  53.08  0.00 0.00 
1 1 1 2  13 1  o 14 488.88  57.51  2495.15  551.53  2495.15  551.53  2495.15  551.53  488.88  57.51  488.88  57.51  ?    ?    
1 1 1 2  13 2  o 6  222.80  85.30  397.91   531.13  397.91   531.13  397.91   531.13  222.80  85.30  222.80  85.30  ?    ?    
1 1 1 2  13 3  o 6  347.47  79.61  1323.14  541.31  1323.14  541.31  1323.14  541.31  347.47  79.61  347.47  79.61  ?    ?    
1 1 1 2  13 4  o 19 1036.55 23.74  10795.67 492.15  10795.67 492.15  10795.67 492.15  1036.55 23.74  1036.55 23.74  ?    ?    
1 1 1 2  13 5  o 18 878.75  30.75  7776.09  540.36  7776.09  540.36  7776.09  540.36  878.75  30.75  878.75  30.75  ?    ?    
1 1 1 2  13 6  o 19 482.49  48.07  2385.50  457.74  2385.50  457.74  2385.50  457.74  482.49  48.07  482.49  48.07  ?    ?    
1 1 1 2  13 7  o 5  819.99  28.89  6759.97  473.73  6759.97  473.73  6759.97  473.73  819.99  28.89  819.99  28.89  ?    ?    
1 1 1 2  13 8  o 19 631.06  37.78  4034.27  474.62  4034.27  474.62  4034.27  474.62  631.06  37.78  631.06  37.78  ?    ?    
1 1 1 2  13 9  o 3  710.88  40.63  5127.34  575.23  5127.34  575.23  5127.34  575.23  710.88  40.63  710.88  40.63  ?    ?    
1 1 1 2  13 10 o 13 770.85  31.33  5989.45  482.99  5989.45  482.99  5989.45  482.99  770.85  31.33  770.85  31.33  ?    ?    
1 1 1 2  13 11 o 18 607.82  36.49  3749.31  441.52  3749.31  441.52  3749.31  441.52  607.82  36.49  607.82  36.49  ?    ?    
1 1 1 2  13 12 o 10 458.47  43.31  2153.08  392.40  2153.08  392.40  2153.08  392.40  458.47  43.31  458.47  43.31  ?    ?    
1 1 1 2  13 13 o 6  208.97  72.13  429.79   366.09  429.79   366.09  429.79   366.09  208.97  72.13  208.97  72.13  ?    ?    
1 1 1 2  13 14 o 3  485.40  55.96  2470.96  533.31  2470.96  533.31  2470.96  533.31  485.40  55.96  485.40  55.96  ?    ?    
1 1 1 2  13 15 o 5  274.16  77.94  833.73   447.47  833.73   447.47  833.73   447.47  274.16  77.94  274.16  77.94  ?    ?    
1 1 1 2  13 16 o 8  254.49  75.78  715.97   414.33  715.97   414.33  715.97   414.33  254.49  75.78  254.49  75.78  ?    ?    
1 1 1 2  13 17 o 1  457.17  44.09  2175.75  398.16  2175.75  398.16  2175.75  398.16  457.17  44.09  457.17  44.09  ?    ?    
1 1 1 2  13 18 o 10 257.66  70.67  756.59   375.02  756.59   375.02  756.59   375.02  257.66  70.67  257.66  70.67  ?    ?    
1 1 1 2  13 19 o 6  422.66  55.20  1946.21  455.50  1946.21  455.50  1946.21  455.50  422.66  55.20  422.66  55.20  ?    ?    
1 1 1 2  13 20 o 10 260.86  68.87  797.96   364.51  797.96   364.51  797.96   364.51  260.86  68.87  260.86  68.87  ?    ?    
1 1 1 2  13 21 o 16 408.83  52.28  1841.13  417.71  1841.13  417.71  1841.13  417.71  408.83  52.28  408.83  52.28  ?    ?    
1 1 1 2  13 22 o 8  308.38  76.26  1163.67  467.66  1163.67  467.66  1163.67  467.66  308.38  76.26  308.38  76.26  ?    ?    
1 1 1 2  13 23 o 17 229.06  73.25  648.45   379.11  648.45   379.11  648.45   379.11  229.06  73.25  229.06  73.25  ?    ?    
1 1 1 2  13 24 o 3  246.23  83.87  785.95   494.47  785.95   494.47  785.95   494.47  246.23  83.87  246.23  83.87  ?    ?    
1 1 1 2  13 25 o 8  192.54  77.49  397.80   457.63  397.80   457.63  397.80   457.63  192.54  77.49  192.54  77.49  ?    ?    
1 1 1 2  13 26 o 16 184.22  78.09  308.14   498.76  308.14   498.76  308.14   498.76  184.22  78.09  184.22  78.09  ?    ?    
1 1 1 2  13 27 o 11 159.54  69.91  111.16   426.24  111.16   426.24  111.16   426.24  159.54  69.91  159.54  69.91  ?    ?    
1 1 1 2  13 28 o 8  171.31  72.45  199.20   427.64  199.20   427.64  199.20   427.64  171.31  72.45  171.31  72.45  ?    ?    
1 1 1 2  13 29 o 19 270.77  89.27  1124.56  560.64  1124.56  560.64  1124.56  560.64  270.77  89.27  270.77  89.27  ?    ?    
1 1 1 2  13 30 o 16 439.25  55.86  2288.92  479.66  2288.92  479.66  2288.92  479.66  439.25  55.86  439.25  55.86  ?    ?    
1 1 1 2  13 31 o 4  189.57  82.53  380.85   585.87  380.85   585.87  380.85   585.87  189.57  82.53  189.57  82.53  ?    ?    
1 1 1 2  13 32 o 6  180.47  81.62  238.49   630.28  238.49   630.28  238.49   630.28  180.47  81.62  180.47  81.62  ?    ?    
1 1 1 2  13 33 o 4  315.73  86.02  1553.08  557.82  1553.08  557.82  1553.08  557.82  315.73  86.02  315.73  86.02  ?    ?    
1 1 1 2  13 34 o 16 191.81  81.67  605.60   549.75  605.60   549.75  605.60   549.75  191.81  81.67  191.81  81.67  ?    ?    
1 1 1 2  13 35 o 2  257.42  89.04  1275.48  557.87  1275.48  557.87  1275.48  557.87  257.42  89.04  257.42  89.04  ?    ?    
1 1 1 2  13 36 o 9  188.12  83.37  846.79   622.44  846.79   622.44  846.79   622.44  188.12  83.37  188.12  83.37  ?    ?    
1 1 1 2  14 0  o 11 381.37  81.91  1667.00  548.42  1667.00  548.42  1667.00  548.42  381.37  81.91  381.37  81.91  0.00 0.00 
1 1 1 2  14 1  o 10 298.35  83.63  962.03   518.95  962.03   518.95  962.03   518.95  298.35  83.63  298.35  83.63  ?    ?    
1 1 1 2  14 2  o 4  790.18  41.11  6332.32  647.40  6332.32  647.40  6332.32  647.40  790.18  41.11  790.18  41.11  ?    ?    
1 1 1 2  14 3  o 7  738.66  30.39  5489.21  448.97  5489.21  448.97  5489.21  448.97  738.66  30.39  738.66  30.39  ?    ?    
1 1 1 2  14 4  o 18 834.46  24.63  6990.21  411.01  6990.21  411.01  6990.21  411.01  834.46  24.63  834.46  24.63  ?    ?    
1 1 1 2  14 5  o 6  612.11  28.11  3765.96  344.09  3765.96  344.09  3765.96  344.09  612.11  28.11  612.11  28.11  ?    ?    
1 1 1 2  14 6  o 3  398.30  63.10  1664.91  485.92  1664.91  485.92  1664.91  485.92  398.30  63.10  398.30  63.10  ?    ?    
1 1 1 2  14 7  o 19 487.13  41.22  2416.95  397.83  2416.95  397.83  2416.95  397.83  487.13  41.22  487.13  41.22  ?    ?    
1 1 1 2  14 8  o 3  533.07  43.57  2900.06  460.51  2900.06  460.51  2900.06  460.51  533.07  43.57  533.07  43.57  ?    ?    
1 1 1 2  14 9  o 8  961.26  28.03  9303.34  538.87  9303.34  538.87  9303.34  538.87  961.26  28.03  961.26  28.03  ?    ?    
1 1 1 2  14 10 o 15 653.05  42.29  4344.52  549.39  4344.52  549.39  4344.52  549.39  653.05  42.29  653.05  42.29  ?    ?    
1 1 1 2  14 11 o 8  161.68  65.35  131.33   326.95  131.33   326.95  131.33   326.95  161.68  65.35  161.68  65.35  ?    ?    
1 1 1 2  14 12 o 10 553.71  40.57  3137.30  446.15  3137.30  446.15  3137.30  446.15  553.71  40.57  553.71  40.57  ?    ?    
1 1 1 2  14 13 o 3  256.49  79.32  713.66   448.15  713.66   448.15  713.66   448.15  256.49  79.32  256.49  79.32  ?    ?    
1 1 1 2  14 14 o 9  437.31  44.47  1979.10  383.51  1979.10  383.51  1979.10  383.51  437.31  44.47  437.31  44.47  ?    ?    
1 1 1 2  14 15 o 8  489.15  47.48  2488.20  458.61  2488.20  458.61  2488.20  458.61  489.15  47.48  489.15  47.48  ?    ?    
1 1 1 2  14 16 o 14 383.46  63.64  1599.69  470.99  1599.69  470.99  1599.69  470.99  383.46  63.64  383.46  63.64  ?    ?    
1 1 1 2  14 17 f 0  560.29  45.88  3294.41  509.60  3294.41  509.60  3294.41  509.60  560.29  45.88  560.29  45.88  ?    ?    
1 1 1 2  14 18 o 2  276.80  73.15  887.88   411.02  887.88   411.02  887.88   411.02  276.80  73.15  276.80  73.15  ?    ?    
1 1 1 2  14 19 o 5  389.49  42.97  1613.95  329.19  1613.95  329.19  1613.95  329.19  389.49  42.97  389.49  42.97  ?    ?    
1 1 1 2  14 20 f 0  221.25  81.71  546.98   477.82  546.98   477.82  546.98   477.82  221.25  81.71  221.25  81.71  ?    ?    
1 1 1 2  14 21 o 6  195.15  78.26  359.06   464.98  359.06   464.98  359.06   464.98  195.15  78.26  195.15  78.26  ?    ?    
1 1 1 2  14 22 o 19 294.36  83.56  1133.77  514.72  1133.77  514.72  1133.77  514.72  294.36  83.56  294.36  83.56  ?    ?    
1 1 1 2  14 23 o 11 441.98  42.19  2090.33  368.41  2090.33  368.41  2090.33  368.41  441.98  42.19  441.98  42.19  ?    ?    
1 1 1 2  14 24 o 10 239.12  79.13  766.56   440.40  766.56   440.40  766.56   440.40  239.12  79.13  239.12  79.13  ?    ?    
1 1 1 2  14 25 f 0  278.76  80.14  1032.05  470.51  1032.05  470.51  1032.05  470.51  278.76  80.14  278.76  80.14  ?    ?    
1 1 1 2  14 26 o 12 253.84  85.89  928.19   518.53  928.19   518.53  928.19   518.53  253.84  85.89  253.84  85.89  ?    ?    
1 1 1 2  14 27 o 15 515.75  52.12  2985.07  530.26  2985.07  530.26  2985.07  530.26  515.75  52.12  515.75  52.12  ?    ?    
1 1 1 2  14 28 o 5  268.87  83.98  1014.94  500.99  1014.94  500.99  1014.94  500.99  268.87  83.98  268.87  83.98  ?    ?    
1 1 1 2  14 29 o 19 339.48  83.44  1597.38  562.47  1597.38  562.47  1597.38  562.47  339.48  83.44  339.48  83.44  ?    ?    
1 1 1 2  14 30 o 8  315.76  93.42  1558.81  631.37  1558.81  631.37  1558.81  631.37  315.76  93.42  315.76  93.42  ?    ?    
1 1 1 2  14 31 o 4  465.70  70.15  2774.51  633.13  2774.51  633.13  2774.51  633.13  465.70  70.15  465.70  70.15  ?    ?    
1 1 1 2  14 32 o 4  151.46  70.57  -75.91   521.92  -75.91   521.92  -75.91   521.92  151.46  70.57  151.46  70.57  ?    ?    
1 1 1 2  14 33 o 14 213.54  86.69  742.56   578.33  742.56   578.33  742.56   578.33  213.54  86.69  213.54  86.69  ?    ?    
1 1 1 2  14 34 o 3  146.96  69.39  -38.26   534.23  -38.26   534.23  -38.26   534.23  146.96  69.39  146.96  69.39  ?    ?    
1 1 1 2  14 35 o 14 151.11  68.76  161.53   455.87  161.53   455.87  161.53   455.87  151.11  68.76  151.11  68.76  ?    ?    
1 1 1 2  14 36 o 14 179.22  75.65  572.14   464.72  572.14   464.72  572.14   464.72  179.22  75.65  179.22  75.65  ?    ?    
1 1 1 2  15 0  o 8  578.62  60.57  3494.79  681.76  3494.79  681.76  3494.79  681.76  578.62  60.57  578.62  60.57  0.00 0.00 
1 1 1 2  15 1  o 9  886.70  36.82  7932.58  652.93  7932.58  652.93  7932.58  652.93  886.70  36.82  886.70  36.82  ?    ?    
1 1 1 2  15 2  o 2  239.08  88.99  484.93   568.92  484.93   568.92  484.93   568.92  239.08  88.99  239.08  88.99  ?    ?    
1 1 1 2  15 3  o 2  658.67  43.76  4412.56  573.19  4412.56  573.19  4412.56  573.19  658.67  43.76  658.67  43.76  ?    ?    
1 1 1 2  15 4  o 2  500.22  54.98  2581.93  540.97  2581.93  540.97  2581.93  540.97  500.22  54.98  500.22  54.98  ?    ?    
1 1 1 2  15 5  f 0  464.75  46.59  2213.33  427.25  2213.33  427.25  2213.33  427.25  464.75  46.59  464.75  46.59  ?    ?    
1 1 1 2  15 6  o 5  622.42  39.32  3934.38  487.01  3934.38  487.01  3934.38  487.01  622.42  39.32  622.42  39.32  ?    ?    
1 1 1 2  15 7  o 9  787.40  36.59  6271.14  576.24  6271.14  576.24  6271.14  576.24  787.40  36.59  787.40  36.59  ?    ?    
1 1 1 2  15 8  o 5  1077.55 28.04  11688.78 604.20  11688.78 604.20  11688.78 604.20  1077.55 28.04  1077.55 28.04  ?    ?    
1 1 1 2  15 9  o 6  589.29  41.86  3538.60  490.14  3538.60  490.14  3538.60  490.14  589.29  41.86  589.29  41.86  ?    ?    
1 1 1 2  15 10 o 5  422.82  59.89  1883.20  492.30  1883.20  492.30  1883.20  492.30  422.82  59.89  422.82  59.89  ?    ?    
1 1 1 2  15 11 o 18 571.91  45.46  3365.51  515.71  3365.51  515.71  3365.51  515.71  571.91  45.46  571.91  45.46  ?    ?    
1 1 1 2  15 12 o 9  580.60  33.28  3426.85  384.79  3426.85  384.79  3426.85  384.79  580.60  33.28  580.60  33.28  ?    ?    
1 1 1 2  15 13 o 5  709.58  34.03  5109.19  482.93  5109.19  482.93  5109.19  482.93  709.58  34.03  709.58  34.03  ?    ?    
1 1 1 2  15 14 o 8  313.76  86.49  1123.67  560.18  1123.67  560.18  1123.67  560.18  313.76  86.49  313.76  86.49  ?    ?    
1 1 1 2  15 15 o 12 225.04  68.02  553.45   331.96  553.45   331.96  553.45   331.96  225.04  68.02  225.04  68.02  ?    ?    
1 1 1 2  15 16 f 0  174.80  67.34  253.80   332.42  253.80   332.42  253.80   332.42  174.80  67.34  174.80  67.34  ?    ?    
1 1 1 2  15 17 o 2  278.78  72.91  895.16   411.04  895.16   411.04  895.16   411.04  278.78  72.91  278.78  72.91  ?    ?    
1 1 1 2  15 18 o 10 202.58  74.45  436.03   395.88  436.03   395.88  436.03   395.88  202.58  74.45  202.58  74.45  ?    ?    
1 1 1 2  15 19 o 9  310.63  74.32  1147.78  455.53  1147.78  455.53  1147.78  455.53  310.63  74.32  310.63  74.32  ?    ?    
1 1 1 2  15 20 o 14 232.26  76.79  661.83   414.76  661.83   414.76  661.83   414.76  232.26  76.79  232.26  76.79  ?    ?    
1 1 1 2  15 21 o 18 184.22  78.18  211.52   500.92  211.52   500.92  211.52   500.92  184.22  78.18  184.22  78.18  ?    ?    
1 1 1 2  15 22 o 17 179.17  73.81  256.06   426.91  256.06   426.91  256.06   426.91  179.17  73.81  179.17  73.81  ?    ?    
1 1 1 2  15 23 o 6  157.05  67.22  121.60   375.93  121.60   375.93  121.60   375.93  157.05  67.22  157.05  67.22  ?    ?    
1 1 1 2  15 24 o 16 536.27  31.26  3005.21  333.84  3005.21  333.84  3005.21  333.84  536.27  31.26  536.27  31.26  ?    ?    
1 1 1 2  15 25 o 10 190.97  80.90  361.82   534.70  361.82   534.70  361.82   534.70  190.97  80.90  190.97  80.90  ?    ?    
1 1 1 2  15 26 o 13 223.29  78.47  662.74   434.20  662.74   434.20  662.74   434.20  223.29  78.47  223.29  78.47  ?    ?    
1 1 1 2  15 27 f 0  209.16  84.04  492.05   537.28  492.05   537.28  492.05   537.28  209.16  84.04  209.16  84.04  ?    ?    
1 1 1 2  15 28 o 7  148.02  64.83  90.10    366.26  90.10    366.26  90.10    366.26  148.02  64.83  148.02  64.83  ?    ?    
1 1 1 2  15 29 o 11 215.65  82.32  664.14   493.70  664.14   493.70  664.14   493.70  215.65  82.32  215.65  82.32  ?    ?    
1 1 1 2  15 30 o 18 286.54  94.45  1353.99  627.62  1353.99  627.62  1353.99  627.62  286.54  94.45  286.54  94.45  ?    ?    
1 1 1 2  15 31 o 10 165.15  73.24  166.40   481.04  166.40   481.04  166.40   481.04  165.15  73.24  165.15  73.24  ?    ?    
1 1 1 2  15 32 f 0  222.50  91.00  837.44   642.99  837.44   642.99  837.44   642.99  222.50  91.00  222.50  91.00  ?    ?    
1 1 1 2  15 33 o 9  131.55  63.08  -256.89  477.34  -256.89  477.34  -256.89  477.34  131.55  63.08  131.55  63.08  ?    ?    
1 1 1 2  15 34 o 17 160.13  73.57  194.53   538.37  194.53   538.37  194.53   538.37  160.13  73.57  160.13  73.57  ?    ?    
1 1 1 2  15 35 o 7  139.13  67.06  -121.13  555.75  -121.13  555.75  -121.13  555.75  139.13  67.06  139.13  67.06  ?    ?    
1 1 1 2  16 0  o 2  172.70  102.15 362.94   607.51  362.94   607.51  362.94   607.51  172.70  102.15 172.70  102.15 0.00 0.00 
1 1 1 2  16 1  o 19 562.36  51.57  3249.29  573.52  3249.29  573.52  3249.29  573.52  562.36  51.57  562.36  51.57  ?    ?    
1 1 1 2  16 2  o 4  315.55  87.10  1086.31  567.64  1086.31  567.64  1086.31  567.64  315.55  87.10  315.55  87.10  ?    ?    
1 1 1 2  16 3  o 15 1234.72 26.75  15331.95 660.66  15331.95 660.66  15331.95 660.66  1234.72 26.75  1234.72 26.75  ?    ?    
1 1 1 2  16 4  o 9  801.96  28.78  6476.62  461.61  6476.62  461.61  6476.62  461.61  801.96  28.78  801.96  28.78  ?    ?    
1 1 1 2  16 5  o 15 551.28  40.14  3097.60  439.58  3097.60  439.58  3097.60  439.58  551.28  40.14  551.28  40.14  ?    ?    
1 1 1 2  16 6  o 15 423.24  50.59  1853.62  419.74  1853.62  419.74  1853.62  419.74  423.24  50.59  423.24  50.59  ?    ?    
1 1 1 2  16 7  o 12 372.82  45.84  1433.53  334.63  1433.53  334.63  1433.53  334.63  372.82  45.84  372.82  45.84  ?    ?    
1 1 1 2  16 8  o 5  244.37  93.14  500.82   631.42  500.82   631.42  500.82   631.42  244.37  93.14  244.37  93.14  ?    ?    
1 1 1 2  16 9  o 9  288.24  86.39  917.05   537.16  917.05   537.16  917.05   537.16  288.24  86.39  288.24  86.39  ?    ?    
1 1 1 2  16 10 o 8  798.64  27.19  6431.70  434.34  6431.70  434.34  6431.70  434.34  798.64  27.19  798.64  27.19  ?    ?    
1 1 1 2  16 11 o 1  242.79  77.95  631.46   428.98  631.46   428.98  631.46   428.98  242.79  77.95  242.79  77.95  ?    ?    
1 1 1 2  16 12 o 6  884.05  29.91  7903.78  528.80  7903.78  528.80  7903.78  528.80  884.05  29.91  884.05  29.91  ?    ?    
1 1 1 2  16 13 o 8  228.41  84.39  497.65   509.83  497.65   509.83  497.65   509.83  228.41  84.39  228.41  84.39  ?    ?    
1 1 1 2  16 14 o 14 179.97  72.31  209.41   397.81  209.41   397.81  209.41   397.81  179.97  72.31  179.97  72.31  ?    ?    
1 1 1 2  16 15 f 0  222.24  78.59  524.47   436.06  524.47   436.06  524.47   436.06  222.24  78.59  222.24  78.59  ?    ?    
1 1 1 2  16 16 o 16 403.65  50.90  1739.73  401.77  1739.73  401.77  1739.73  401.77  403.65  50.90  403.65  50.90  ?    ?    
1 1 1 2  16 17 o 18 391.73  61.67  1727.66  467.23  1727.66  467.23  1727.66  467.23  391.73  61.67  391.73  61.67  ?    ?    
1 1 1 2  16 18 o 18 144.67  65.52  -125.59  407.91  -125.59  407.91  -125.59  407.91  144.67  65.52  144.67  65.52  ?    ?    
1 1 1 2  16 19 o 2  441.95  46.88  2117.84  408.04  2117.84  408.04  2117.84  408.04  441.95  46.88  441.95  46.88  ?    ?    
1 1 1 2  16 20 o 6  177.25  73.70  212.91   431.06  212.91   431.06  212.91   431.06  177.25  73.70  177.25  73.70  ?    ?    
1 1 1 2  16 21 o 13 241.58  72.34  723.74   376.80  723.74   376.80  723.74   376.80  241.58  72.34  241.58  72.34  ?    ?    
1 1 1 2  16 22 o 5  504.90  48.82  2791.01  486.83  2791.01  486.83  2791.01  486.83  504.90  48.82  504.90  48.82  ?    ?    
1 1 1 2  16 23 f 0  289.41  93.96  1259.73  622.22  1259.73  622.22  1259.73  622.22  289.41  93.96  289.41  93.96  ?    ?    
1 1 1 2  16 24 o 9  193.30  83.66  319.00   594.65  319.00   594.65  319.00   594.65  193.30  83.66  193.30  83.66  ?    ?    
1 1 1 2  16 25 o 14 566.16  40.86  3480.18  459.54  3480.18  459.54  3480.18  459.54  566.16  40.86  566.16  40.86  ?    ?    
1 1 1 2  16 26 o 15 170.57  72.15  194.87   424.26  194.87   424.26  194.87   424.26  170.57  72.15  170.57  72.15  ?    ?    
1 1 1 2  16 27 o 10 180.08  78.89  228.76   542.66  228.76   542.66  228.76   542.66  180.08  78.89  180.08  78.89  ?    ?    
1 1 1 2  16 28 o 15 190.80  74.30  432.14   408.04  432.14   408.04  432.14   408.04  190.80  74.30  190.80  74.30  ?    ?    
1 1 1 2  16 29 o 10 146.87  65.71  37.17    396.19  37.17    396.19  37.17    396.19  146.87  65.71  146.87  65.71  ?    ?    
1 1 1 2  16 30 o 14 322.12  79.03  1433.92  505.28  1433.92  505.28  1433.92  505.28  322.12  79.03  322.12  79.03  ?    ?    
1 1 1 2  16 31 o 9  310.49  86.76  1475.08  559.52  1475.08  559.52  1475.08  559.52  310.49  86.76  310.49  86.76  ?    ?    
1 1 1 2  16 32 o 6  525.01  62.38  3496.14  642.23  3496.14  642.23  3496.14  642.23  525.01  62.38  525.01  62.38  ?    ?    
1 1 1 2  16 33 o 2  162.17  74.00  233.68   532.79  233.68   532.79  233.68   532.79  162.17  74.00  162.17  74.00  ?    ?    
1 1 1 2  16 34 o 5  149.02  70.22  41.82    541.96  41.82    541.96  41.82    541.96  149.02  70.22  149.02  70.22  ?    ?    
1 1 1 2  16 35 o 9  162.02  75.13  401.43   580.77  401.43   580.77  401.43   580.77  162.02  75.13  162.02  75.13  ?    ?    
1 1 1 2  17 0  o 7  269.88  103.06 1017.83  524.25  1017.83  524.25  1017.83  524.25  269.88  103.06 269.88  103.06 0.00 0.00 
1 1 1 2  17 1  o 4  352.38  74.00  1342.22  504.90  1342.22  504.90  1342.22  504.90  352.38  74.00  352.38  74.00  ?    ?    
1 1 1 2  17 2  o 1  683.20  40.55  4746.77  551.62  4746.77  551.62  4746.77  551.62  683.20  40.55  683.20  40.55  ?    ?    
1 1 1 2  17 3  o 17 317.51  78.91  1098.26  498.87  1098.26  498.87  1098.26  498.87  317.51  78.91  317.51  78.91  ?    ?    
1 1 1 2  17 4  o 7  250.86  85.82  628.05   517.87  628.05   517.87  628.05   517.87  250.86  85.82  250.86  85.82  ?    ?    
1 1 1 2  17 5  o 1  449.56  62.02  2123.49  542.81  2123.49  542.81  2123.49  542.81  449.56  62.02  449.56  62.02  ?    ?    
1 1 1 2  17 6  o 15 852.05  33.49  7341.47  570.66  7341.47  570.66  7341.47  570.66  852.05  33.49  852.05  33.49  ?    ?    
1 1 1 2  17 7  o 7  436.36  69.28  2045.36  584.47  2045.36  584.47  2045.36  584.47  436.36  69.28  436.36  69.28  ?    ?    
1 1 1 2  17 8  o 13 202.25  77.46  326.68   438.08  326.68   438.08  326.68   438.08  202.25  77.46  202.25  77.46  ?    ?    
1 1 1 2  17 9  o 10 487.26  36.67  2426.31  354.71  2426.31  354.71  2426.31  354.71  487.26  36.67  487.26  36.67  ?    ?    
1 1 1 2  17 10 o 16 629.59  35.03  4037.85  439.39  4037.85  439.39  4037.85  439.39  629.59  35.03  629.59  35.03  ?    ?    
1 1 1 2  17 11 o 10 571.94  42.56  3365.37  483.40  3365.37  483.40  3365.37  483.40  571.94  42.56  571.94  42.56  ?    ?    
1 1 1 2  17 12 o 14 293.26  83.27  980.69   511.11  980.69   511.11  980.69   511.11  293.26  83.27  293.26  83.27  ?    ?    
1 1 1 2  17 13 o 1  191.16  78.29  215.25   476.61  215.25   476.61  215.25   476.61  191.16  78.29  191.16  78.29  ?    ?    
1 1 1 2  17 14 f 0  368.85  66.71  1518.75  474.04  1518.75  474.04  1518.75  474.04  368.85  66.71  368.85  66.71  ?    ?    
1 1 1 2  17 15 o 2  164.75  73.38  -72.41   488.41  -72.41   488.41  -72.41   488.41  164.75  73.38  164.75  73.38  ?    ?    
1 1 1 2  17 16 o 18 521.76  43.37  2885.05  448.45  2885.05  448.45  2885.05  448.45  521.76  43.37  521.76  43.37  ?    ?    
1 1 1 2  17 17 o 7  215.04  70.29  525.94   347.86  525.94   347.86  525.94   347.86  215.04  70.29  215.04  70.29  ?    ?    
1 1 1 2  17 18 o 15 300.81  70.01  1085.54  413.28  1085.54  413.28  1085.54  413.28  300.81  70.01  300.81  70.01  ?    ?    
1 1 1 2  17 19 o 10 180.05  75.83  201.46   465.29  201.46   465.29  201.46   465.29  180.05  75.83  180.05  75.83  ?    ?    
1 1 1 2  17 20 o 14 210.89  73.38  533.83   379.15  533.83   379.15  533.83   379.15  210.89  73.38  210.89  73.38  ?    ?    
1 1 1 2  17 21 o 15 179.28  77.10  171.12   498.72  171.12   498.72  171.12   498.72  179.28  77.10  179.28  77.10  ?    ?    
1 1 1 2  17 22 o 6  149.34  64.68  93.17    356.01  93.17    356.01  93.17    356.01  149.34  64.68  149.34  64.68  ?    ?    
1 1 1 2  17 23 o 9  326.09  86.72  1454.91  575.33  1454.91  575.33  1454.91  575.33  326.09  86.72  326.09  86.72  ?    ?    
1 1 1 2  17 24 o 4  625.18  42.53  4273.41  528.56  4273.41  528.56  4273.41  528.56  625.18  42.53  625.18  42.53  ?    ?    
1 1 1 2  17 25 o 16 415.53  77.33  2214.71  619.00  2214.71  619.00  2214.71  619.00  415.53  77.33  415.53  77.33  ?    ?    
1 1 1 2  17 26 o 13 886.77  43.35  8510.10  768.88  8510.10  768.88  8510.10  768.88  886.77  43.35  886.77  43.35  ?    ?    
1 1 1 2  17 27 f 0  218.19  85.09  660.91   535.68  660.91   535.68  660.91   535.68  218.19  85.09  218.19  85.09  ?    ?    
1 1 1 2  17 28 o 5  276.31  88.53  1173.05  553.59  1173.05  553.59  1173.05  553.59  276.31  88.53  276.31  88.53  ?    ?    
1 1 1 2  17 29 o 4  155.50  69.12  100.82   430.95  100.82   430.95  100.82   430.95  155.50  69.12  155.50  69.12  ?    ?    
1 1 1 2  17 30 o 4  358.73  84.89  1877.85  599.51  1877.85  599.51  1877.85  599.51  358.73  84.89  358.73  84.89  ?    ?    
1 1 1 2  17 31 o 17 199.92  88.24  561.59   690.44  561.59   690.44  561.59   690.44  199.92  88.24  199.92  88.24  ?    ?    
1 1 1 2  17 32 o 1  172.45  76.23  339.58   517.05  339.58   517.05  339.58   517.05  172.45  76.23  172.45  76.23  ?    ?    
1 1 1 2  17 33 o 4  150.90  70.45  52.46    524.55  52.46    524.55  52.46    524.55  150.90  70.45  150.90  70.45  ?    ?    
1 1 1 2  17 34 o 5  152.31  72.71  50.15    619.15  50.15    619.15  50.15    619.15  152.31  72.71  152.31  72.71  ?    ?    
1 1 1 2  18 0  o 5  672.69  48.29  4646.13  641.87  4646.13  641.87  4646.13  641.87  672.69  48.29  672.69  48.29  0.00 0.00 
1 1 1 2  18 1  o 19 387.83  69.73  1618.90  521.00  1618.90  521.00  1618.90  521.00  387.83  69.73  387.83  69.73  ?    ?    
1 1 1 2  18 2  o 14 635.89  52.58  4185.85  662.71  4185.85  662.71  4185.85  662.71  635.89  52.58  635.89  52.58  ?    ?    
1 1 1 2  18 3  o 18 596.71  48.93  3675.35  578.82  3675.35  578.82  3675.35  578.82  596.71  48.93  596.71  48.93  ?    ?    
1 1 1 2  18 4  o 4  810.07  38.00  6667.14  615.63  6667.14  615.63  6667.14  615.63  810.07  38.00  810.07  38.00  ?    ?    
1 1 1 2  18 5  o 5  204.80  77.26  352.55   431.81  352.55   431.81  352.55   431.81  204.80  77.26  204.80  77.26  ?    ?    
1 1 1 2  18 6  o 6  610.66  32.23  3784.15  392.26  3784.15  392.26  3784.15  392.26  610.66  32.23  610.66  32.23  ?    ?    
1 1 1 2  18 7  o 8  336.54  63.45  1222.97  411.38  1222.97  411.38  1222.97  411.38  336.54  63.45  336.54  63.45  ?    ?    
1 1 1 2  18 8  o 10 358.53  86.44  1457.25  612.54  1457.25  612.54  1457.25  612.54  358.53  86.44  358.53  86.44  ?    ?    
1 1 1 2  18 9  o 11 300.49  58.53  970.88   339.07  970.88   339.07  970.88   339.07  300.49  58.53  300.49  58.53  ?    ?    
1 1 1 2  18 10 o 8  672.14  38.90  4631.09  520.71  4631.09  520.71  4631.09  520.71  672.14  38.90  672.14  38.90  ?    ?    
1 1 1 2  18 11 o 2  510.38  44.84  2706.65  453.10  2706.65  453.10  2706.65  453.10  510.38  44.84  510.38  44.84  ?    ?    
1 1 1 2  18 12 o 3  189.81  80.25  146.71   524.45  146.71   524.45  146.71   524.45  189.81  80.25  189.81  80.25  ?    ?    
1 1 1 2  18 13 o 10 305.99  64.98  1047.59  385.36  1047.59  385.36  1047.59  385.36  305.99  64.98  305.99  64.98  ?    ?    
1 1 1 2  18 14 o 2  277.58  77.84  907.59   449.51  907.59   449.51  907.59   449.51  277.58  77.84  277.58  77.84  ?    ?    
1 1 1 2  18 15 o 10 475.75  41.05  2388.50  386.76  2388.50  386.76  2388.50  386.76  475.75  41.05  475.75  41.05  ?    ?    
1 1 1 2  18 16 o 18 385.96  63.69  1683.39  474.47  1683.39  474.47  1683.39  474.47  385.96  63.69  385.96  63.69  ?    ?    
1 1 1 2  18 17 o 15 158.20  68.20  84.37    392.13  84.37    392.13  84.37    392.13  158.20  68.20  158.20  68.20  ?    ?    
1 1 1 2  18 18 o 6  337.32  56.19  1275.92  365.72  1275.92  365.72  1275.92  365.72  337.32  56.19  337.32  56.19  ?    ?    
1 1 1 2  18 19 o 10 198.72  74.85  441.98   404.96  441.98   404.96  441.98   404.96  198.72  74.85  198.72  74.85  ?    ?    
1 1 1 2  18 20 o 8  232.81  82.28  669.15   477.91  669.15   477.91  669.15   477.91  232.81  82.28  232.81  82.28  ?    ?    
1 1 1 2  18 21 o 6  195.83  79.73  412.48   490.75  412.48   490.75  412.48   490.75  195.83  79.73  195.83  79.73  ?    ?    
1 1 1 2  18 22 o 5  256.47  71.85  829.44   383.19  829.44   383.19  829.44   383.19  256.47  71.85  256.47  71.85  ?    ?    
1 1 1 2  18 23 o 1  315.81  76.71  1322.95  479.63  1322.95  479.63  1322.95  479.63  315.81  76.71  315.81  76.71  ?    ?    
1 1 1 2  18 24 o 7  190.27  77.08  393.71   456.13  393.71   456.13  393.71   456.13  190.27  77.08  190.27  77.08  ?    ?    
1 1 1 2  18 25 o 17 163.05  72.58  38.58    476.97  38.58    476.97  38.58    476.97  163.05  72.58  163.05  72.58  ?    ?    
1 1 1 2  18 26 o 16 159.73  70.59  117.92   443.08  117.92   443.08  117.92   443.08  159.73  70.59  159.73  70.59  ?    ?    
1 1 1 2  18 27 o 2  221.24  88.01  720.56   583.19  720.56   583.19  720.56   583.19  221.24  88.01  221.24  88.01  ?    ?    
1 1 1 2  18 28 o 16 154.57  70.07  35.17    467.73  35.17    467.73  35.17    467.73  154.57  70.07  154.57  70.07  ?    ?    
1 1 1 2  18 29 o 9  216.35  88.77  674.00   614.37  674.00   614.37  674.00   614.37  216.35  88.77  216.35  88.77  ?    ?    
1 1 1 2  18 30 o 9  209.11  78.11  622.08   439.02  622.08   439.02  622.08   439.02  209.11  78.11  209.11  78.11  ?    ?    
1 1 1 2  18 31 o 1  715.32  45.29  5843.01  644.58  5843.01  644.58  5843.01  644.58  715.32  45.29  715.32  45.29  ?    ?    
1 1 1 2  18 32 o 2  496.38  51.51  3011.89  503.93  3011.89  503.93  3011.89  503.93  496.38  51.51  496.38  51.51  ?    ?    
1 1 1 2  18 33 o 9  143.92  66.22  84.13    438.55  84.13    438.55  84.13    438.55  143.92  66.22  143.92  66.22  ?    ?    
1 1 1 2  18 34 o 4  173.49  72.86  529.34   427.57  529.34   427.57  529.34   427.57  173.49  72.86  173.49  72.86  ?    ?    
1 1 1 2  19 0  o 3  125.69  82.86  -72.67   533.91  -72.67   533.91  -72.67   533.91  125.69  82.86  125.69  82.86  0.00 0.00 
1 1 1 2  19 1  o 9  807.75  40.06  6648.35  647.21  6648.35  647.21  6648.35  647.21  807.75  40.06  807.75  40.06  ?    ?    
1 1 1 2  19 2  o 18 417.12  70.89  1886.28  570.25  1886.28  570.25  1886.28  570.25  417.12  70.89  417.12  70.89  ?    ?    
1 1 1 2  19 3  o 2  233.49  91.94  424.76   630.51  424.76   630.51  424.76   630.51  233.49  91.94  233.49  91.94  ?    ?    
1 1 1 2  19 4  f 0  766.65  32.77  5958.14  502.49  5958.14  502.49  5958.14  502.49  766.65  32.77  766.65  32.77  ?    ?    
1 1 1 2  19 5  o 15 282.38  74.78  884.67   428.91  884.67   428.91  884.67   428.91  282.38  74.78  282.38  74.78  ?    ?    
1 1 1 2  19 6  o 18 329.43  67.28  1183.06  428.31  1183.06  428.31  1183.06  428.31  329.43  67.28  329.43  67.28  ?    ?    
1 1 1 2  19 7  o 9  696.45  32.40  4917.40  451.37  4917.40  451.37  4917.40  451.37  696.45  32.40  696.45  32.40  ?    ?    
1 1 1 2  19 8  o 16 174.31  69.88  190.29   370.58  190.29   370.58  190.29   370.58  174.31  69.88  174.31  69.88  ?    ?    
1 1 1 2  19 9  o 14 224.58  77.52  524.75   422.79  524.75   422.79  524.75   422.79  224.58  77.52  224.58  77.52  ?    ?    
1 1 1 2  19 10 o 12 211.90  80.03  415.26   463.67  415.26   463.67  415.26   463.67  211.90  80.03  211.90  80.03  ?    ?    
1 1 1 2  19 11 o 4  417.51  54.56  1874.95  444.67  1874.95  444.67  1874.95  444.67  417.51  54.56  417.51  54.56  ?    ?    
1 1 1 2  19 12 f 0  249.25  89.30  684.51   564.76  684.51   564.76  684.51   564.76  249.25  89.30  249.25  89.30  ?    ?    
1 1 1 2  19 13 o 6  367.20  56.92  1486.61  404.47  1486.61  404.47  1486.61  404.47  367.20  56.92  367.20  56.92  ?    ?    
1 1 1 2  19 14 o 5  180.26  76.66  162.94   483.21  162.94   483.21  162.94   483.21  180.26  76.66  180.26  76.66  ?    ?    
1 1 1 2  19 15 o 9  172.68  72.55  159.56   424.19  159.56   424.19  159.56   424.19  172.68  72.55  172.68  72.55  ?    ?    
1 1 1 2  19 16 o 2  428.59  43.06  1969.92  364.14  1969.92  364.14  1969.92  364.14  428.59  43.06  428.59  43.06  ?    ?    
1 1 1 2  19 17 o 10 345.99  68.16  1404.29  454.88  1404.29  454.88  1404.29  454.88  345.99  68.16  345.99  68.16  ?    ?    
1 1 1 2  19 18 o 10 170.25  73.46  142.90   455.77  142.90   455.77  142.90   455.77  170.25  73.46  170.25  73.46  ?    ?    
1 1 1 2  19 19 o 7  187.31  81.06  190.47   558.13  190.47   558.13  190.47   558.13  187.31  81.06  187.31  81.06  ?    ?    
1 1 1 2  19 20 o 17 191.06  71.58  419.68   369.27  419.68   369.27  419.68   369.27  191.06  71.58  191.06  71.58  ?    ?    
1 1 1 2  19 21 o 18 181.38  71.60  333.29   383.22  333.29   383.22  333.29   383.22  181.38  71.60  181.38  71.60  ?    ?    
1 1 1 2  19 22 o 14 160.85  72.55  31.96    494.05  31.96    494.05  31.96    494.05  160.85  72.55  160.85  72.55  ?    ?    
1 1 1 2  19 23 o 3  172.86  77.95  87.79    570.03  87.79    570.03  87.79    570.03  172.86  77.95  172.86  77.95  ?    ?    
1 1 1 2  19 24 o 14 438.00  46.68  2102.17  402.63  2102.17  402.63  2102.17  402.63  438.00  46.68  438.00  46.68  ?    ?    
1 1 1 2  19 25 o 19 279.26  82.05  1095.03  488.45  1095.03  488.45  1095.03  488.45  279.26  82.05  279.26  82.05  ?    ?    
1 1 1 2  19 26 o 10 583.64  62.12  4094.44  714.04  4094.44  714.04  4094.44  714.04  583.64  62.12  583.64  62.12  ?    ?    
1 1 1 2  19 27 o 4  201.99  86.71  488.73   628.65  488.73   628.65  488.73   628.65  201.99  86.71  201.99  86.71  ?    ?    
1 1 1 2  19 28 o 13 170.73  78.13  78.99    599.15  78.99    599.15  78.99    599.15  170.73  78.13  170.73  78.13  ?    ?    
1 1 1 2  19 29 o 12 256.15  77.76  948.42   433.27  948.42   433.27  948.42   433.27  256.15  77.76  256.15  77.76  ?    ?    
1 1 1 2  19 30 o 19 170.58  77.48  211.46   575.26  211.46   575.26  211.46   575.26  170.58  77.48  170.58  77.48  ?    ?    
1 1 1 2  19 31 o 6  173.28  71.97  409.86   410.53  409.86   410.53  409.86   410.53  173.28  71.97  173.28  71.97  ?    ?    
1 1 1 2  19 32 o 8  142.02  64.77  83.88    407.29  83.88    407.29  83.88    407.29  142.02  64.77  142.02  64.77  ?    ?    
1 1 1 2  19 33 o 6  142.78  66.66  89.48    469.36  89.48    469.36  89.48    469.36  142.78  66.66  142.78  66.66  ?    ?    
1 1 1 2  20 0  o 15 107.43  72.49  -180.23  452.15  -180.23  452.15  -180.23  452.15  107.43  72.49  107.43  72.49  0.00 0.00 
1 1 1 2  20 1  o 3  480.46  45.19  2387.31  429.17  2387.31  429.17  2387.31  429.17  480.46  45.19  480.46  45.19  ?    ?    
1 1 1 2  20 2  o 18 181.98  76.67  100.15   475.94  100.15   475.94  100.15   475.94  181.98  76.67  181.98  76.67  ?    ?
[truncated: 2,514,625 more chars]
